# Supplementary material for: Comparative genomics between Trichomonas tenax and Trichomonas vaginalis: CAZymes and candidate virulence factors
Source: Front Microbiol. 2024 Jul 17;15:1437572. doi: 10.3389/fmicb.2024.1437572 (PMC11288935; doi:10.3389/fmicb.2024.1437572)
Supplement: Supplementary Data 1 — The GFF3 file for the annotation of T. tenax sequence data from Benabdelkader et al. (2019) (zipped). [file Data_Sheet_1.ZIP]

Archive with 2 entries (2 files):
- Supplementary_Data_1_T_tenax__Benabdelkader2019.gff3
- __MACOSX/._Supplementary_Data_1_T_tenax__Benabdelkader2019.gff3
