# Supplementary material for: Comparative genomics between Trichomonas tenax and Trichomonas vaginalis: CAZymes and candidate virulence factors
Source: Front Microbiol. 2024 Jul 17;15:1437572. doi: 10.3389/fmicb.2024.1437572 (PMC11288935; doi:10.3389/fmicb.2024.1437572)
Supplement: Supplementary Data 1 — The GFF3 file for the annotation of T. tenax sequence data from Benabdelkader et al. (2019) (zipped). [file Data_Sheet_1.ZIP › Supplementary_Data_1_T_tenax__Benabdelkader2019.gff3]

##gff-version 3
##Generated using GenSAS, Wednesday 1st of May 2024 09:24:06 PM
##Project Name : Whole genome annotation - Trichomonas tenax
OCTD01000004.1	GenSAS_616ec28a899a8-publish	gene	1443	1664	.	+	.	gene_id=T_tenax.00g000010;Name=T_tenax.00g000010;Alias=T_tenax.00g000010;Notes=PF03220.8 [Pfam 1.6]
OCTD01000004.1	GenSAS_616ec28a899a8-publish	mRNA	1443	1664	.	+	.	gene_id=T_tenax.00g000010.m01;Name=T_tenax.00g000010.m01;Parent=T_tenax.00g000010;Alias=T_tenax.00g000010.m01;original_name=T_tenax.00g000010
OCTD01000004.1	GenSAS_616ec28a899a8-publish	exon	1443	1664	.	+	.	gene_id=T_tenax.00g000010.m01.exon01;Name=T_tenax.00g000010.m01.exon01;Parent=T_tenax.00g000010.m01;original_gene_id=T_tenax.00g000010.m01.exon1;Alias=T_tenax.00g000010.m01.exon1
OCTD01000004.1	GenSAS_616ec28a899a8-publish	CDS	1443	1664	.	+	0	gene_id=T_tenax.00g000010.m01.CDS01;Name=T_tenax.00g000010.m01.CDS01;Parent=T_tenax.00g000010.m01;original_ID=cds.T_tenax.00g000010.m01;Alias=cds.T_tenax.00g000010.m01
OCTD01000007.1	GenSAS_616ec28a899a8-publish	gene	2280	2942	.	+	.	gene_id=T_tenax.00g000020;Name=T_tenax.00g000020;Alias=T_tenax.00g000020;Notes=XP_001300231.1 [DIAMOND Functional 2.0.11],PF13997.1 [Pfam 1.6]
OCTD01000007.1	GenSAS_616ec28a899a8-publish	mRNA	2280	2942	.	+	.	gene_id=T_tenax.00g000020.m01;Name=T_tenax.00g000020.m01;Parent=T_tenax.00g000020;Alias=T_tenax.00g000020.m01;original_name=T_tenax.00g000020
OCTD01000007.1	GenSAS_616ec28a899a8-publish	exon	2280	2942	.	+	.	gene_id=T_tenax.00g000020.m01.exon01;Name=T_tenax.00g000020.m01.exon01;Parent=T_tenax.00g000020.m01;original_gene_id=T_tenax.00g000020.m01.exon1;Alias=T_tenax.00g000020.m01.exon1
OCTD01000007.1	GenSAS_616ec28a899a8-publish	CDS	2280	2942	.	+	0	gene_id=T_tenax.00g000020.m01.CDS01;Name=T_tenax.00g000020.m01.CDS01;Parent=T_tenax.00g000020.m01;original_ID=cds.T_tenax.00g000020.m01;Alias=cds.T_tenax.00g000020.m01
OCTD01000007.1	GenSAS_616ec28a899a8-publish	gene	3673	5259	.	+	.	gene_id=T_tenax.00g000030;Name=T_tenax.00g000030;Alias=T_tenax.00g000030;Notes= [BLAST protein vs protein (blastp) 2.12.0],XP_001329364.1 [DIAMOND Functional 2.0.11],PF00118.19 [Pfam 1.6]
OCTD01000007.1	GenSAS_616ec28a899a8-publish	mRNA	3673	5259	.	+	.	gene_id=T_tenax.00g000030.m01;Name=T_tenax.00g000030.m01;Parent=T_tenax.00g000030;Alias=T_tenax.00g000030.m01;original_name=T_tenax.00g000030
OCTD01000007.1	GenSAS_616ec28a899a8-publish	exon	3673	5259	.	+	.	gene_id=T_tenax.00g000030.m01.exon01;Name=T_tenax.00g000030.m01.exon01;Parent=T_tenax.00g000030.m01;original_gene_id=T_tenax.00g000030.m01.exon1;Alias=T_tenax.00g000030.m01.exon1
OCTD01000007.1	GenSAS_616ec28a899a8-publish	CDS	3673	5259	.	+	0	gene_id=T_tenax.00g000030.m01.CDS01;Name=T_tenax.00g000030.m01.CDS01;Parent=T_tenax.00g000030.m01;original_ID=cds.T_tenax.00g000030.m01;Alias=cds.T_tenax.00g000030.m01
OCTD01000007.1	GenSAS_616ec28a899a8-publish	gene	5868	6746	.	-	.	gene_id=T_tenax.00g000040;Name=T_tenax.00g000040;Alias=T_tenax.00g000040;Notes=XP_001326969.1 [DIAMOND Functional 2.0.11]
OCTD01000007.1	GenSAS_616ec28a899a8-publish	mRNA	5868	6746	.	-	.	gene_id=T_tenax.00g000040.m01;Name=T_tenax.00g000040.m01;Parent=T_tenax.00g000040;Alias=T_tenax.00g000040.m01;original_name=T_tenax.00g000040
OCTD01000007.1	GenSAS_616ec28a899a8-publish	exon	5868	6746	.	-	.	gene_id=T_tenax.00g000040.m01.exon01;Name=T_tenax.00g000040.m01.exon01;Parent=T_tenax.00g000040.m01;original_gene_id=T_tenax.00g000040.m01.exon1;Alias=T_tenax.00g000040.m01.exon1
OCTD01000007.1	GenSAS_616ec28a899a8-publish	CDS	5868	6746	.	-	0	gene_id=T_tenax.00g000040.m01.CDS01;Name=T_tenax.00g000040.m01.CDS01;Parent=T_tenax.00g000040.m01;original_ID=cds.T_tenax.00g000040.m01;Alias=cds.T_tenax.00g000040.m01
OCTD01000007.1	GenSAS_616ec28a899a8-publish	gene	7639	15315	.	-	.	gene_id=T_tenax.00g000050;Name=T_tenax.00g000050;Alias=T_tenax.00g000050;Notes= [BLAST protein vs protein (blastp) 2.12.0],XP_001326346.1 [DIAMOND Functional 2.0.11],BEACH domain (IPR000409) [InterProScan 5.53-87.0],PF14844.1 [Pfam 1.6]
OCTD01000007.1	GenSAS_616ec28a899a8-publish	mRNA	7639	15315	.	-	.	gene_id=T_tenax.00g000050.m01;Name=T_tenax.00g000050.m01;Parent=T_tenax.00g000050;Alias=T_tenax.00g000050.m01;original_name=T_tenax.00g000050
OCTD01000007.1	GenSAS_616ec28a899a8-publish	exon	7639	15315	.	-	.	gene_id=T_tenax.00g000050.m01.exon01;Name=T_tenax.00g000050.m01.exon01;Parent=T_tenax.00g000050.m01;original_gene_id=T_tenax.00g000050.m01.exon1;Alias=T_tenax.00g000050.m01.exon1
OCTD01000007.1	GenSAS_616ec28a899a8-publish	CDS	7639	15315	.	-	0	gene_id=T_tenax.00g000050.m01.CDS01;Name=T_tenax.00g000050.m01.CDS01;Parent=T_tenax.00g000050.m01;original_ID=cds.T_tenax.00g000050.m01;Alias=cds.T_tenax.00g000050.m01
OCTD01000007.1	GenSAS_616ec28a899a8-publish	gene	16398	16718	.	+	.	gene_id=T_tenax.00g000060;Name=T_tenax.00g000060;Alias=T_tenax.00g000060;Notes= [BLAST protein vs protein (blastp) 2.12.0],XP_001308027.1 [DIAMOND Functional 2.0.11],Thioredoxin-like superfamily (IPR036249) [InterProScan 5.53-87.0],PF00085.15 [Pfam 1.6]
OCTD01000007.1	GenSAS_616ec28a899a8-publish	mRNA	16398	16718	.	+	.	gene_id=T_tenax.00g000060.m01;Name=T_tenax.00g000060.m01;Parent=T_tenax.00g000060;Alias=T_tenax.00g000060.m01;original_name=T_tenax.00g000060
OCTD01000007.1	GenSAS_616ec28a899a8-publish	exon	16398	16718	.	+	.	gene_id=T_tenax.00g000060.m01.exon01;Name=T_tenax.00g000060.m01.exon01;Parent=T_tenax.00g000060.m01;original_gene_id=T_tenax.00g000060.m01.exon1;Alias=T_tenax.00g000060.m01.exon1
OCTD01000007.1	GenSAS_616ec28a899a8-publish	CDS	16398	16718	.	+	0	gene_id=T_tenax.00g000060.m01.CDS01;Name=T_tenax.00g000060.m01.CDS01;Parent=T_tenax.00g000060.m01;original_ID=cds.T_tenax.00g000060.m01;Alias=cds.T_tenax.00g000060.m01
OCTD01000007.1	GenSAS_616ec28a899a8-publish	gene	20177	22717	.	+	.	gene_id=T_tenax.00g000070;Name=T_tenax.00g000070;Alias=T_tenax.00g000070;Notes= [BLAST protein vs protein (blastp) 2.12.0],XP_001325069.1 [DIAMOND Functional 2.0.11],Arf GTPase activating protein (IPR001164) [InterProScan 5.53-87.0],PF01412.13 [Pfam 1.6]
OCTD01000007.1	GenSAS_616ec28a899a8-publish	mRNA	20177	22717	.	+	.	gene_id=T_tenax.00g000070.m01;Name=T_tenax.00g000070.m01;Parent=T_tenax.00g000070;Alias=T_tenax.00g000070.m01;original_name=T_tenax.00g000070
OCTD01000007.1	GenSAS_616ec28a899a8-publish	exon	20177	22717	.	+	.	gene_id=T_tenax.00g000070.m01.exon01;Name=T_tenax.00g000070.m01.exon01;Parent=T_tenax.00g000070.m01;original_gene_id=T_tenax.00g000070.m01.exon1;Alias=T_tenax.00g000070.m01.exon1
OCTD01000007.1	GenSAS_616ec28a899a8-publish	CDS	20177	22717	.	+	0	gene_id=T_tenax.00g000070.m01.CDS01;Name=T_tenax.00g000070.m01.CDS01;Parent=T_tenax.00g000070.m01;original_ID=cds.T_tenax.00g000070.m01;Alias=cds.T_tenax.00g000070.m01
OCTD01000007.1	GenSAS_616ec28a899a8-publish	gene	22829	25225	.	-	.	gene_id=T_tenax.00g000080;Name=T_tenax.00g000080;Alias=T_tenax.00g000080;Notes= [BLAST protein vs protein (blastp) 2.12.0],XP_001319547.1 [DIAMOND Functional 2.0.11],Protein kinase domain (IPR000719) [InterProScan 5.53-87.0],PF00069.20 [Pfam 1.6]
OCTD01000007.1	GenSAS_616ec28a899a8-publish	mRNA	22829	25225	.	-	.	gene_id=T_tenax.00g000080.m01;Name=T_tenax.00g000080.m01;Parent=T_tenax.00g000080;Alias=T_tenax.00g000080.m01;original_name=T_tenax.00g000080
OCTD01000007.1	GenSAS_616ec28a899a8-publish	exon	22829	25225	.	-	.	gene_id=T_tenax.00g000080.m01.exon01;Name=T_tenax.00g000080.m01.exon01;Parent=T_tenax.00g000080.m01;original_gene_id=T_tenax.00g000080.m01.exon1;Alias=T_tenax.00g000080.m01.exon1
OCTD01000007.1	GenSAS_616ec28a899a8-publish	CDS	22829	25225	.	-	0	gene_id=T_tenax.00g000080.m01.CDS01;Name=T_tenax.00g000080.m01.CDS01;Parent=T_tenax.00g000080.m01;original_ID=cds.T_tenax.00g000080.m01;Alias=cds.T_tenax.00g000080.m01
OCTD01000007.1	GenSAS_616ec28a899a8-publish	gene	27573	29186	.	+	.	gene_id=T_tenax.00g000090;Name=T_tenax.00g000090;Alias=T_tenax.00g000090;Notes=XP_001307526.1 [DIAMOND Functional 2.0.11]
OCTD01000007.1	GenSAS_616ec28a899a8-publish	mRNA	27573	29186	.	+	.	gene_id=T_tenax.00g000090.m01;Name=T_tenax.00g000090.m01;Parent=T_tenax.00g000090;Alias=T_tenax.00g000090.m01;original_name=T_tenax.00g000090
OCTD01000007.1	GenSAS_616ec28a899a8-publish	exon	27573	29186	.	+	.	gene_id=T_tenax.00g000090.m01.exon01;Name=T_tenax.00g000090.m01.exon01;Parent=T_tenax.00g000090.m01;original_gene_id=T_tenax.00g000090.m01.exon1;Alias=T_tenax.00g000090.m01.exon1
OCTD01000007.1	GenSAS_616ec28a899a8-publish	CDS	27573	29186	.	+	0	gene_id=T_tenax.00g000090.m01.CDS01;Name=T_tenax.00g000090.m01.CDS01;Parent=T_tenax.00g000090.m01;original_ID=cds.T_tenax.00g000090.m01;Alias=cds.T_tenax.00g000090.m01
OCTD01000007.1	GenSAS_616ec28a899a8-publish	gene	29562	29969	.	-	.	gene_id=T_tenax.00g000100;Name=T_tenax.00g000100;Alias=T_tenax.00g000100;Notes=XP_001584098.1 [DIAMOND Functional 2.0.11]
OCTD01000007.1	GenSAS_616ec28a899a8-publish	mRNA	29562	29969	.	-	.	gene_id=T_tenax.00g000100.m01;Name=T_tenax.00g000100.m01;Parent=T_tenax.00g000100;Alias=T_tenax.00g000100.m01;original_name=T_tenax.00g000100
OCTD01000007.1	GenSAS_616ec28a899a8-publish	exon	29562	29969	.	-	.	gene_id=T_tenax.00g000100.m01.exon01;Name=T_tenax.00g000100.m01.exon01;Parent=T_tenax.00g000100.m01;original_gene_id=T_tenax.00g000100.m01.exon1;Alias=T_tenax.00g000100.m01.exon1
OCTD01000007.1	GenSAS_616ec28a899a8-publish	CDS	29562	29969	.	-	0	gene_id=T_tenax.00g000100.m01.CDS01;Name=T_tenax.00g000100.m01.CDS01;Parent=T_tenax.00g000100.m01;original_ID=cds.T_tenax.00g000100.m01;Alias=cds.T_tenax.00g000100.m01
OCTD01000008.1	GenSAS_616ec28a899a8-publish	gene	158	1571	.	-	.	gene_id=T_tenax.00g000110;Name=T_tenax.00g000110;Alias=T_tenax.00g000110;Notes=XP_001305347.1 [DIAMOND Functional 2.0.11],PF01835.14 [Pfam 1.6]
OCTD01000008.1	GenSAS_616ec28a899a8-publish	mRNA	158	1571	.	-	.	gene_id=T_tenax.00g000110.m01;Name=T_tenax.00g000110.m01;Parent=T_tenax.00g000110;Alias=T_tenax.00g000110.m01;original_name=T_tenax.00g000110
OCTD01000008.1	GenSAS_616ec28a899a8-publish	exon	158	1143	.	-	.	gene_id=T_tenax.00g000110.m01.exon01;Name=T_tenax.00g000110.m01.exon01;Parent=T_tenax.00g000110.m01;original_gene_id=T_tenax.00g000110.m01.exon2;Alias=T_tenax.00g000110.m01.exon2
OCTD01000008.1	GenSAS_616ec28a899a8-publish	CDS	158	1143	.	-	1	gene_id=T_tenax.00g000110.m01.CDS01;Name=T_tenax.00g000110.m01.CDS01;Parent=T_tenax.00g000110.m01;original_ID=cds.T_tenax.00g000110.m01;Alias=cds.T_tenax.00g000110.m01
OCTD01000008.1	GenSAS_616ec28a899a8-publish	exon	1270	1571	.	-	.	gene_id=T_tenax.00g000110.m01.exon02;Name=T_tenax.00g000110.m01.exon02;Parent=T_tenax.00g000110.m01;original_gene_id=T_tenax.00g000110.m01.exon1;Alias=T_tenax.00g000110.m01.exon1
OCTD01000008.1	GenSAS_616ec28a899a8-publish	CDS	1270	1571	.	-	0	gene_id=T_tenax.00g000110.m01.CDS02;Name=T_tenax.00g000110.m01.CDS02;Parent=T_tenax.00g000110.m01;original_ID=cds.T_tenax.00g000110.m01;Alias=cds.T_tenax.00g000110.m01
OCTD01000008.1	GenSAS_616ec28a899a8-publish	gene	1605	2404	.	-	.	gene_id=T_tenax.00g000120;Name=T_tenax.00g000120;Alias=T_tenax.00g000120
OCTD01000008.1	GenSAS_616ec28a899a8-publish	mRNA	1605	2404	.	-	.	gene_id=T_tenax.00g000120.m01;Name=T_tenax.00g000120.m01;Parent=T_tenax.00g000120;Alias=T_tenax.00g000120.m01;original_name=T_tenax.00g000120
OCTD01000008.1	GenSAS_616ec28a899a8-publish	exon	1605	1861	.	-	.	gene_id=T_tenax.00g000120.m01.exon01;Name=T_tenax.00g000120.m01.exon01;Parent=T_tenax.00g000120.m01;original_gene_id=T_tenax.00g000120.m01.exon3;Alias=T_tenax.00g000120.m01.exon3
OCTD01000008.1	GenSAS_616ec28a899a8-publish	CDS	1605	1861	.	-	2	gene_id=T_tenax.00g000120.m01.CDS01;Name=T_tenax.00g000120.m01.CDS01;Parent=T_tenax.00g000120.m01;original_ID=cds.T_tenax.00g000120.m01;Alias=cds.T_tenax.00g000120.m01
OCTD01000008.1	GenSAS_616ec28a899a8-publish	exon	1905	2285	.	-	.	gene_id=T_tenax.00g000120.m01.exon02;Name=T_tenax.00g000120.m01.exon02;Parent=T_tenax.00g000120.m01;original_gene_id=T_tenax.00g000120.m01.exon2;Alias=T_tenax.00g000120.m01.exon2
OCTD01000008.1	GenSAS_616ec28a899a8-publish	CDS	1905	2285	.	-	2	gene_id=T_tenax.00g000120.m01.CDS02;Name=T_tenax.00g000120.m01.CDS02;Parent=T_tenax.00g000120.m01;original_ID=cds.T_tenax.00g000120.m01;Alias=cds.T_tenax.00g000120.m01
OCTD01000008.1	GenSAS_616ec28a899a8-publish	exon	2311	2404	.	-	.	gene_id=T_tenax.00g000120.m01.exon03;Name=T_tenax.00g000120.m01.exon03;Parent=T_tenax.00g000120.m01;original_gene_id=T_tenax.00g000120.m01.exon1;Alias=T_tenax.00g000120.m01.exon1
OCTD01000008.1	GenSAS_616ec28a899a8-publish	CDS	2311	2404	.	-	0	gene_id=T_tenax.00g000120.m01.CDS03;Name=T_tenax.00g000120.m01.CDS03;Parent=T_tenax.00g000120.m01;original_ID=cds.T_tenax.00g000120.m01;Alias=cds.T_tenax.00g000120.m01
OCTD01000008.1	GenSAS_616ec28a899a8-publish	gene	2489	3474	.	-	.	gene_id=T_tenax.00g000130;Name=T_tenax.00g000130;Alias=T_tenax.00g000130
OCTD01000008.1	GenSAS_616ec28a899a8-publish	mRNA	2489	3474	.	-	.	gene_id=T_tenax.00g000130.m01;Name=T_tenax.00g000130.m01;Parent=T_tenax.00g000130;Alias=T_tenax.00g000130.m01;original_name=T_tenax.00g000130
OCTD01000008.1	GenSAS_616ec28a899a8-publish	exon	2489	2917	.	-	.	gene_id=T_tenax.00g000130.m01.exon01;Name=T_tenax.00g000130.m01.exon01;Parent=T_tenax.00g000130.m01;original_gene_id=T_tenax.00g000130.m01.exon3;Alias=T_tenax.00g000130.m01.exon3
OCTD01000008.1	GenSAS_616ec28a899a8-publish	CDS	2489	2917	.	-	0	gene_id=T_tenax.00g000130.m01.CDS01;Name=T_tenax.00g000130.m01.CDS01;Parent=T_tenax.00g000130.m01;original_ID=cds.T_tenax.00g000130.m01;Alias=cds.T_tenax.00g000130.m01
OCTD01000008.1	GenSAS_616ec28a899a8-publish	exon	2986	3241	.	-	.	gene_id=T_tenax.00g000130.m01.exon02;Name=T_tenax.00g000130.m01.exon02;Parent=T_tenax.00g000130.m01;original_gene_id=T_tenax.00g000130.m01.exon2;Alias=T_tenax.00g000130.m01.exon2
OCTD01000008.1	GenSAS_616ec28a899a8-publish	CDS	2986	3241	.	-	1	gene_id=T_tenax.00g000130.m01.CDS02;Name=T_tenax.00g000130.m01.CDS02;Parent=T_tenax.00g000130.m01;original_ID=cds.T_tenax.00g000130.m01;Alias=cds.T_tenax.00g000130.m01
OCTD01000008.1	GenSAS_616ec28a899a8-publish	exon	3407	3474	.	-	.	gene_id=T_tenax.00g000130.m01.exon03;Name=T_tenax.00g000130.m01.exon03;Parent=T_tenax.00g000130.m01;original_gene_id=T_tenax.00g000130.m01.exon1;Alias=T_tenax.00g000130.m01.exon1
OCTD01000008.1	GenSAS_616ec28a899a8-publish	CDS	3407	3474	.	-	0	gene_id=T_tenax.00g000130.m01.CDS03;Name=T_tenax.00g000130.m01.CDS03;Parent=T_tenax.00g000130.m01;original_ID=cds.T_tenax.00g000130.m01;Alias=cds.T_tenax.00g000130.m01
OCTD01000008.1	GenSAS_616ec28a899a8-publish	gene	6401	9010	.	-	.	gene_id=T_tenax.00g000140;Name=T_tenax.00g000140;Alias=T_tenax.00g000140;Notes= [BLAST protein vs protein (blastp) 2.12.0],XP_001309786.1 [DIAMOND Functional 2.0.11],PF13166.1 [Pfam 1.6]
OCTD01000008.1	GenSAS_616ec28a899a8-publish	mRNA	6401	9010	.	-	.	gene_id=T_tenax.00g000140.m01;Name=T_tenax.00g000140.m01;Parent=T_tenax.00g000140;Alias=T_tenax.00g000140.m01;original_name=T_tenax.00g000140
OCTD01000008.1	GenSAS_616ec28a899a8-publish	exon	6401	9010	.	-	.	gene_id=T_tenax.00g000140.m01.exon01;Name=T_tenax.00g000140.m01.exon01;Parent=T_tenax.00g000140.m01;original_gene_id=T_tenax.00g000140.m01.exon1;Alias=T_tenax.00g000140.m01.exon1
OCTD01000008.1	GenSAS_616ec28a899a8-publish	CDS	6401	9010	.	-	0	gene_id=T_tenax.00g000140.m01.CDS01;Name=T_tenax.00g000140.m01.CDS01;Parent=T_tenax.00g000140.m01;original_ID=cds.T_tenax.00g000140.m01;Alias=cds.T_tenax.00g000140.m01
OCTD01000009.1	GenSAS_616ec28a899a8-publish	gene	1350	2372	.	-	.	gene_id=T_tenax.00g000150;Name=T_tenax.00g000150;Alias=T_tenax.00g000150;Notes=XP_001580862.1 [DIAMOND Functional 2.0.11]
OCTD01000009.1	GenSAS_616ec28a899a8-publish	mRNA	1350	2372	.	-	.	gene_id=T_tenax.00g000150.m01;Name=T_tenax.00g000150.m01;Parent=T_tenax.00g000150;Alias=T_tenax.00g000150.m01;original_name=T_tenax.00g000150
OCTD01000009.1	GenSAS_616ec28a899a8-publish	exon	1350	2372	.	-	.	gene_id=T_tenax.00g000150.m01.exon01;Name=T_tenax.00g000150.m01.exon01;Parent=T_tenax.00g000150.m01;original_gene_id=T_tenax.00g000150.m01.exon1;Alias=T_tenax.00g000150.m01.exon1
OCTD01000009.1	GenSAS_616ec28a899a8-publish	CDS	1350	2372	.	-	0	gene_id=T_tenax.00g000150.m01.CDS01;Name=T_tenax.00g000150.m01.CDS01;Parent=T_tenax.00g000150.m01;original_ID=cds.T_tenax.00g000150.m01;Alias=cds.T_tenax.00g000150.m01
OCTD01000009.1	GenSAS_616ec28a899a8-publish	gene	4482	5399	.	-	.	gene_id=T_tenax.00g000160;Name=T_tenax.00g000160;Alias=T_tenax.00g000160;Notes=XP_001326347.1 [DIAMOND Functional 2.0.11],Metallo-beta-lactamase (IPR001279) [InterProScan 5.53-87.0],PF00753.22 [Pfam 1.6]
OCTD01000009.1	GenSAS_616ec28a899a8-publish	mRNA	4482	5399	.	-	.	gene_id=T_tenax.00g000160.m01;Name=T_tenax.00g000160.m01;Parent=T_tenax.00g000160;Alias=T_tenax.00g000160.m01;original_name=T_tenax.00g000160
OCTD01000009.1	GenSAS_616ec28a899a8-publish	exon	4482	5399	.	-	.	gene_id=T_tenax.00g000160.m01.exon01;Name=T_tenax.00g000160.m01.exon01;Parent=T_tenax.00g000160.m01;original_gene_id=T_tenax.00g000160.m01.exon1;Alias=T_tenax.00g000160.m01.exon1
OCTD01000009.1	GenSAS_616ec28a899a8-publish	CDS	4482	5399	.	-	0	gene_id=T_tenax.00g000160.m01.CDS01;Name=T_tenax.00g000160.m01.CDS01;Parent=T_tenax.00g000160.m01;original_ID=cds.T_tenax.00g000160.m01;Alias=cds.T_tenax.00g000160.m01
OCTD01000009.1	GenSAS_616ec28a899a8-publish	gene	9962	11478	.	+	.	gene_id=T_tenax.00g000170;Name=T_tenax.00g000170;Alias=T_tenax.00g000170;Notes= [BLAST protein vs protein (blastp) 2.12.0],XP_001324836.1 [DIAMOND Functional 2.0.11],PF00025.16 [Pfam 1.6]
OCTD01000009.1	GenSAS_616ec28a899a8-publish	mRNA	9962	11478	.	+	.	gene_id=T_tenax.00g000170.m01;Name=T_tenax.00g000170.m01;Parent=T_tenax.00g000170;Alias=T_tenax.00g000170.m01;original_name=T_tenax.00g000170
OCTD01000009.1	GenSAS_616ec28a899a8-publish	exon	9962	10124	.	+	.	gene_id=T_tenax.00g000170.m01.exon01;Name=T_tenax.00g000170.m01.exon01;Parent=T_tenax.00g000170.m01;original_gene_id=T_tenax.00g000170.m01.exon1;Alias=T_tenax.00g000170.m01.exon1
OCTD01000009.1	GenSAS_616ec28a899a8-publish	CDS	9962	10124	.	+	0	gene_id=T_tenax.00g000170.m01.CDS01;Name=T_tenax.00g000170.m01.CDS01;Parent=T_tenax.00g000170.m01;original_ID=cds.T_tenax.00g000170.m01;Alias=cds.T_tenax.00g000170.m01
OCTD01000009.1	GenSAS_616ec28a899a8-publish	exon	10284	10548	.	+	.	gene_id=T_tenax.00g000170.m01.exon02;Name=T_tenax.00g000170.m01.exon02;Parent=T_tenax.00g000170.m01;original_gene_id=T_tenax.00g000170.m01.exon2;Alias=T_tenax.00g000170.m01.exon2
OCTD01000009.1	GenSAS_616ec28a899a8-publish	CDS	10284	10548	.	+	2	gene_id=T_tenax.00g000170.m01.CDS02;Name=T_tenax.00g000170.m01.CDS02;Parent=T_tenax.00g000170.m01;original_ID=cds.T_tenax.00g000170.m01;Alias=cds.T_tenax.00g000170.m01
OCTD01000009.1	GenSAS_616ec28a899a8-publish	exon	11031	11478	.	+	.	gene_id=T_tenax.00g000170.m01.exon03;Name=T_tenax.00g000170.m01.exon03;Parent=T_tenax.00g000170.m01;original_gene_id=T_tenax.00g000170.m01.exon3;Alias=T_tenax.00g000170.m01.exon3
OCTD01000009.1	GenSAS_616ec28a899a8-publish	CDS	11031	11478	.	+	1	gene_id=T_tenax.00g000170.m01.CDS03;Name=T_tenax.00g000170.m01.CDS03;Parent=T_tenax.00g000170.m01;original_ID=cds.T_tenax.00g000170.m01;Alias=cds.T_tenax.00g000170.m01
OCTD01000009.1	GenSAS_616ec28a899a8-publish	gene	11873	12775	.	-	.	gene_id=T_tenax.00g000180;Name=T_tenax.00g000180;Alias=T_tenax.00g000180;Notes=XP_001330809.1 [DIAMOND Functional 2.0.11]
OCTD01000009.1	GenSAS_616ec28a899a8-publish	mRNA	11873	12775	.	-	.	gene_id=T_tenax.00g000180.m01;Name=T_tenax.00g000180.m01;Parent=T_tenax.00g000180;Alias=T_tenax.00g000180.m01;original_name=T_tenax.00g000180
OCTD01000009.1	GenSAS_616ec28a899a8-publish	exon	11873	12775	.	-	.	gene_id=T_tenax.00g000180.m01.exon01;Name=T_tenax.00g000180.m01.exon01;Parent=T_tenax.00g000180.m01;original_gene_id=T_tenax.00g000180.m01.exon1;Alias=T_tenax.00g000180.m01.exon1
OCTD01000009.1	GenSAS_616ec28a899a8-publish	CDS	11873	12775	.	-	0	gene_id=T_tenax.00g000180.m01.CDS01;Name=T_tenax.00g000180.m01.CDS01;Parent=T_tenax.00g000180.m01;original_ID=cds.T_tenax.00g000180.m01;Alias=cds.T_tenax.00g000180.m01
OCTD01000010.1	GenSAS_616ec28a899a8-publish	gene	636	1446	.	+	.	gene_id=T_tenax.00g000190;Name=T_tenax.00g000190;Alias=T_tenax.00g000190;Notes= [BLAST protein vs protein (blastp) 2.12.0],XP_001318864.1 [DIAMOND Functional 2.0.11],Phosphoadenosine phosphosulphate reductase (IPR002500) [InterProScan 5.53-87.0],PF01507.14 [Pfam 1.6]
OCTD01000010.1	GenSAS_616ec28a899a8-publish	mRNA	636	1446	.	+	.	gene_id=T_tenax.00g000190.m01;Name=T_tenax.00g000190.m01;Parent=T_tenax.00g000190;Alias=T_tenax.00g000190.m01;original_name=T_tenax.00g000190
OCTD01000010.1	GenSAS_616ec28a899a8-publish	exon	636	1257	.	+	.	gene_id=T_tenax.00g000190.m01.exon01;Name=T_tenax.00g000190.m01.exon01;Parent=T_tenax.00g000190.m01;original_gene_id=T_tenax.00g000190.m01.exon1;Alias=T_tenax.00g000190.m01.exon1
OCTD01000010.1	GenSAS_616ec28a899a8-publish	CDS	636	1257	.	+	0	gene_id=T_tenax.00g000190.m01.CDS01;Name=T_tenax.00g000190.m01.CDS01;Parent=T_tenax.00g000190.m01;original_ID=cds.T_tenax.00g000190.m01;Alias=cds.T_tenax.00g000190.m01
OCTD01000010.1	GenSAS_616ec28a899a8-publish	exon	1409	1446	.	+	.	gene_id=T_tenax.00g000190.m01.exon02;Name=T_tenax.00g000190.m01.exon02;Parent=T_tenax.00g000190.m01;original_gene_id=T_tenax.00g000190.m01.exon2;Alias=T_tenax.00g000190.m01.exon2
OCTD01000010.1	GenSAS_616ec28a899a8-publish	CDS	1409	1446	.	+	2	gene_id=T_tenax.00g000190.m01.CDS02;Name=T_tenax.00g000190.m01.CDS02;Parent=T_tenax.00g000190.m01;original_ID=cds.T_tenax.00g000190.m01;Alias=cds.T_tenax.00g000190.m01
OCTD01000010.1	GenSAS_616ec28a899a8-publish	gene	4794	5970	.	+	.	gene_id=T_tenax.00g000200;Name=T_tenax.00g000200;Alias=T_tenax.00g000200;Notes= [BLAST protein vs protein (blastp) 2.12.0],XP_001311375.1 [DIAMOND Functional 2.0.11],PF00069.20 [Pfam 1.6]
OCTD01000010.1	GenSAS_616ec28a899a8-publish	mRNA	4794	5970	.	+	.	gene_id=T_tenax.00g000200.m01;Name=T_tenax.00g000200.m01;Parent=T_tenax.00g000200;Alias=T_tenax.00g000200.m01;original_name=T_tenax.00g000200
OCTD01000010.1	GenSAS_616ec28a899a8-publish	exon	4794	5093	.	+	.	gene_id=T_tenax.00g000200.m01.exon01;Name=T_tenax.00g000200.m01.exon01;Parent=T_tenax.00g000200.m01;original_gene_id=T_tenax.00g000200.m01.exon1;Alias=T_tenax.00g000200.m01.exon1
OCTD01000010.1	GenSAS_616ec28a899a8-publish	CDS	4794	5093	.	+	0	gene_id=T_tenax.00g000200.m01.CDS01;Name=T_tenax.00g000200.m01.CDS01;Parent=T_tenax.00g000200.m01;original_ID=cds.T_tenax.00g000200.m01;Alias=cds.T_tenax.00g000200.m01
OCTD01000010.1	GenSAS_616ec28a899a8-publish	exon	5161	5970	.	+	.	gene_id=T_tenax.00g000200.m01.exon02;Name=T_tenax.00g000200.m01.exon02;Parent=T_tenax.00g000200.m01;original_gene_id=T_tenax.00g000200.m01.exon2;Alias=T_tenax.00g000200.m01.exon2
OCTD01000010.1	GenSAS_616ec28a899a8-publish	CDS	5161	5970	.	+	0	gene_id=T_tenax.00g000200.m01.CDS02;Name=T_tenax.00g000200.m01.CDS02;Parent=T_tenax.00g000200.m01;original_ID=cds.T_tenax.00g000200.m01;Alias=cds.T_tenax.00g000200.m01
OCTD01000010.1	GenSAS_616ec28a899a8-publish	gene	6110	6808	.	-	.	gene_id=T_tenax.00g000210;Name=T_tenax.00g000210;Alias=T_tenax.00g000210;Notes=XP_001315401.1 [DIAMOND Functional 2.0.11],PF00240.18 [Pfam 1.6]
OCTD01000010.1	GenSAS_616ec28a899a8-publish	mRNA	6110	6808	.	-	.	gene_id=T_tenax.00g000210.m01;Name=T_tenax.00g000210.m01;Parent=T_tenax.00g000210;Alias=T_tenax.00g000210.m01;original_name=T_tenax.00g000210
OCTD01000010.1	GenSAS_616ec28a899a8-publish	exon	6110	6808	.	-	.	gene_id=T_tenax.00g000210.m01.exon01;Name=T_tenax.00g000210.m01.exon01;Parent=T_tenax.00g000210.m01;original_gene_id=T_tenax.00g000210.m01.exon1;Alias=T_tenax.00g000210.m01.exon1
OCTD01000010.1	GenSAS_616ec28a899a8-publish	CDS	6110	6808	.	-	0	gene_id=T_tenax.00g000210.m01.CDS01;Name=T_tenax.00g000210.m01.CDS01;Parent=T_tenax.00g000210.m01;original_ID=cds.T_tenax.00g000210.m01;Alias=cds.T_tenax.00g000210.m01
OCTD01000010.1	GenSAS_616ec28a899a8-publish	gene	9090	10016	.	+	.	gene_id=T_tenax.00g000220;Name=T_tenax.00g000220;Alias=T_tenax.00g000220;Notes= [BLAST protein vs protein (blastp) 2.12.0],XP_001329153.1 [DIAMOND Functional 2.0.11],Protein kinase domain (IPR000719) [InterProScan 5.53-87.0],PF00069.20 [Pfam 1.6]
OCTD01000010.1	GenSAS_616ec28a899a8-publish	mRNA	9090	10016	.	+	.	gene_id=T_tenax.00g000220.m01;Name=T_tenax.00g000220.m01;Parent=T_tenax.00g000220;Alias=T_tenax.00g000220.m01;original_name=T_tenax.00g000220
OCTD01000010.1	GenSAS_616ec28a899a8-publish	exon	9090	10016	.	+	.	gene_id=T_tenax.00g000220.m01.exon01;Name=T_tenax.00g000220.m01.exon01;Parent=T_tenax.00g000220.m01;original_gene_id=T_tenax.00g000220.m01.exon1;Alias=T_tenax.00g000220.m01.exon1
OCTD01000010.1	GenSAS_616ec28a899a8-publish	CDS	9090	10016	.	+	0	gene_id=T_tenax.00g000220.m01.CDS01;Name=T_tenax.00g000220.m01.CDS01;Parent=T_tenax.00g000220.m01;original_ID=cds.T_tenax.00g000220.m01;Alias=cds.T_tenax.00g000220.m01
OCTD01000010.1	GenSAS_616ec28a899a8-publish	gene	10112	11098	.	-	.	gene_id=T_tenax.00g000230;Name=T_tenax.00g000230;Alias=T_tenax.00g000230;Notes= [BLAST protein vs protein (blastp) 2.12.0],XP_001300525.1 [DIAMOND Functional 2.0.11],Ankyrin repeat (IPR002110) [InterProScan 5.53-87.0],PF11929.3 [Pfam 1.6]
OCTD01000010.1	GenSAS_616ec28a899a8-publish	mRNA	10112	11098	.	-	.	gene_id=T_tenax.00g000230.m01;Name=T_tenax.00g000230.m01;Parent=T_tenax.00g000230;Alias=T_tenax.00g000230.m01;original_name=T_tenax.00g000230
OCTD01000010.1	GenSAS_616ec28a899a8-publish	exon	10112	11098	.	-	.	gene_id=T_tenax.00g000230.m01.exon01;Name=T_tenax.00g000230.m01.exon01;Parent=T_tenax.00g000230.m01;original_gene_id=T_tenax.00g000230.m01.exon1;Alias=T_tenax.00g000230.m01.exon1
OCTD01000010.1	GenSAS_616ec28a899a8-publish	CDS	10112	11098	.	-	0	gene_id=T_tenax.00g000230.m01.CDS01;Name=T_tenax.00g000230.m01.CDS01;Parent=T_tenax.00g000230.m01;original_ID=cds.T_tenax.00g000230.m01;Alias=cds.T_tenax.00g000230.m01
OCTD01000010.1	GenSAS_616ec28a899a8-publish	gene	12206	12997	.	+	.	gene_id=T_tenax.00g000240;Name=T_tenax.00g000240;Alias=T_tenax.00g000240;Notes=PF07127.6 [Pfam 1.6]
OCTD01000010.1	GenSAS_616ec28a899a8-publish	mRNA	12206	12997	.	+	.	gene_id=T_tenax.00g000240.m01;Name=T_tenax.00g000240.m01;Parent=T_tenax.00g000240;Alias=T_tenax.00g000240.m01;original_name=T_tenax.00g000240
OCTD01000010.1	GenSAS_616ec28a899a8-publish	exon	12206	12997	.	+	.	gene_id=T_tenax.00g000240.m01.exon01;Name=T_tenax.00g000240.m01.exon01;Parent=T_tenax.00g000240.m01;original_gene_id=T_tenax.00g000240.m01.exon1;Alias=T_tenax.00g000240.m01.exon1
OCTD01000010.1	GenSAS_616ec28a899a8-publish	CDS	12206	12997	.	+	0	gene_id=T_tenax.00g000240.m01.CDS01;Name=T_tenax.00g000240.m01.CDS01;Parent=T_tenax.00g000240.m01;original_ID=cds.T_tenax.00g000240.m01;Alias=cds.T_tenax.00g000240.m01
OCTD01000011.1	GenSAS_616ec28a899a8-publish	gene	442	3786	.	+	.	gene_id=T_tenax.00g000250;Name=T_tenax.00g000250;Alias=T_tenax.00g000250;Notes=XP_001304871.1 [DIAMOND Functional 2.0.11],PF09735.4 [Pfam 1.6]
OCTD01000011.1	GenSAS_616ec28a899a8-publish	mRNA	442	3786	.	+	.	gene_id=T_tenax.00g000250.m01;Name=T_tenax.00g000250.m01;Parent=T_tenax.00g000250;Alias=T_tenax.00g000250.m01;original_name=T_tenax.00g000250
OCTD01000011.1	GenSAS_616ec28a899a8-publish	exon	442	3786	.	+	.	gene_id=T_tenax.00g000250.m01.exon01;Name=T_tenax.00g000250.m01.exon01;Parent=T_tenax.00g000250.m01;original_gene_id=T_tenax.00g000250.m01.exon1;Alias=T_tenax.00g000250.m01.exon1
OCTD01000011.1	GenSAS_616ec28a899a8-publish	CDS	442	3786	.	+	0	gene_id=T_tenax.00g000250.m01.CDS01;Name=T_tenax.00g000250.m01.CDS01;Parent=T_tenax.00g000250.m01;original_ID=cds.T_tenax.00g000250.m01;Alias=cds.T_tenax.00g000250.m01
OCTD01000012.1	GenSAS_616ec28a899a8-publish	gene	1477	2442	.	+	.	gene_id=T_tenax.00g000260;Name=T_tenax.00g000260;Alias=T_tenax.00g000260;Notes= [BLAST protein vs protein (blastp) 2.12.0],XP_001324596.1 [DIAMOND Functional 2.0.11],Intraflagellar transport complex B protein 46 (IPR022088) [InterProScan 5.53-87.0],PF12317.3 [Pfam 1.6]
OCTD01000012.1	GenSAS_616ec28a899a8-publish	mRNA	1477	2442	.	+	.	gene_id=T_tenax.00g000260.m01;Name=T_tenax.00g000260.m01;Parent=T_tenax.00g000260;Alias=T_tenax.00g000260.m01;original_name=T_tenax.00g000260
OCTD01000012.1	GenSAS_616ec28a899a8-publish	exon	1477	2442	.	+	.	gene_id=T_tenax.00g000260.m01.exon01;Name=T_tenax.00g000260.m01.exon01;Parent=T_tenax.00g000260.m01;original_gene_id=T_tenax.00g000260.m01.exon1;Alias=T_tenax.00g000260.m01.exon1
OCTD01000012.1	GenSAS_616ec28a899a8-publish	CDS	1477	2442	.	+	0	gene_id=T_tenax.00g000260.m01.CDS01;Name=T_tenax.00g000260.m01.CDS01;Parent=T_tenax.00g000260.m01;original_ID=cds.T_tenax.00g000260.m01;Alias=cds.T_tenax.00g000260.m01
OCTD01000012.1	GenSAS_616ec28a899a8-publish	gene	2866	3081	.	-	.	gene_id=T_tenax.00g000270;Name=T_tenax.00g000270;Alias=T_tenax.00g000270;Notes= [BLAST protein vs protein (blastp) 2.12.0],XP_001300450.1 [DIAMOND Functional 2.0.11],Protein translocase SEC61 complex, gamma subunit (IPR008158) [InterProScan 5.53-87.0],PF00584.15 [Pfam 1.6]
OCTD01000012.1	GenSAS_616ec28a899a8-publish	mRNA	2866	3081	.	-	.	gene_id=T_tenax.00g000270.m01;Name=T_tenax.00g000270.m01;Parent=T_tenax.00g000270;Alias=T_tenax.00g000270.m01;original_name=T_tenax.00g000270
OCTD01000012.1	GenSAS_616ec28a899a8-publish	exon	2866	3081	.	-	.	gene_id=T_tenax.00g000270.m01.exon01;Name=T_tenax.00g000270.m01.exon01;Parent=T_tenax.00g000270.m01;original_gene_id=T_tenax.00g000270.m01.exon1;Alias=T_tenax.00g000270.m01.exon1
OCTD01000012.1	GenSAS_616ec28a899a8-publish	CDS	2866	3081	.	-	0	gene_id=T_tenax.00g000270.m01.CDS01;Name=T_tenax.00g000270.m01.CDS01;Parent=T_tenax.00g000270.m01;original_ID=cds.T_tenax.00g000270.m01;Alias=cds.T_tenax.00g000270.m01
OCTD01000012.1	GenSAS_616ec28a899a8-publish	gene	6220	7647	.	+	.	gene_id=T_tenax.00g000280;Name=T_tenax.00g000280;Alias=T_tenax.00g000280;Notes=XP_001581670.1 [DIAMOND Functional 2.0.11],Galactose-binding-like domain superfamily (IPR008979) [InterProScan 5.53-87.0],PF00651.26 [Pfam 1.6]
OCTD01000012.1	GenSAS_616ec28a899a8-publish	mRNA	6220	7647	.	+	.	gene_id=T_tenax.00g000280.m01;Name=T_tenax.00g000280.m01;Parent=T_tenax.00g000280;Alias=T_tenax.00g000280.m01;original_name=T_tenax.00g000280
OCTD01000012.1	GenSAS_616ec28a899a8-publish	exon	6220	7647	.	+	.	gene_id=T_tenax.00g000280.m01.exon01;Name=T_tenax.00g000280.m01.exon01;Parent=T_tenax.00g000280.m01;original_gene_id=T_tenax.00g000280.m01.exon1;Alias=T_tenax.00g000280.m01.exon1
OCTD01000012.1	GenSAS_616ec28a899a8-publish	CDS	6220	7647	.	+	0	gene_id=T_tenax.00g000280.m01.CDS01;Name=T_tenax.00g000280.m01.CDS01;Parent=T_tenax.00g000280.m01;original_ID=cds.T_tenax.00g000280.m01;Alias=cds.T_tenax.00g000280.m01
OCTD01000012.1	GenSAS_616ec28a899a8-publish	gene	9013	9303	.	+	.	gene_id=T_tenax.00g000290;Name=T_tenax.00g000290;Alias=T_tenax.00g000290
OCTD01000012.1	GenSAS_616ec28a899a8-publish	mRNA	9013	9303	.	+	.	gene_id=T_tenax.00g000290.m01;Name=T_tenax.00g000290.m01;Parent=T_tenax.00g000290;Alias=T_tenax.00g000290.m01;original_name=T_tenax.00g000290
OCTD01000012.1	GenSAS_616ec28a899a8-publish	exon	9013	9303	.	+	.	gene_id=T_tenax.00g000290.m01.exon01;Name=T_tenax.00g000290.m01.exon01;Parent=T_tenax.00g000290.m01;original_gene_id=T_tenax.00g000290.m01.exon1;Alias=T_tenax.00g000290.m01.exon1
OCTD01000012.1	GenSAS_616ec28a899a8-publish	CDS	9013	9303	.	+	0	gene_id=T_tenax.00g000290.m01.CDS01;Name=T_tenax.00g000290.m01.CDS01;Parent=T_tenax.00g000290.m01;original_ID=cds.T_tenax.00g000290.m01;Alias=cds.T_tenax.00g000290.m01
OCTD01000012.1	GenSAS_616ec28a899a8-publish	gene	9974	10699	.	+	.	gene_id=T_tenax.00g000300;Name=T_tenax.00g000300;Alias=T_tenax.00g000300;Notes=XP_001317788.1 [DIAMOND Functional 2.0.11],PF04011.7 [Pfam 1.6]
OCTD01000012.1	GenSAS_616ec28a899a8-publish	mRNA	9974	10699	.	+	.	gene_id=T_tenax.00g000300.m01;Name=T_tenax.00g000300.m01;Parent=T_tenax.00g000300;Alias=T_tenax.00g000300.m01;original_name=T_tenax.00g000300
OCTD01000012.1	GenSAS_616ec28a899a8-publish	exon	9974	10699	.	+	.	gene_id=T_tenax.00g000300.m01.exon01;Name=T_tenax.00g000300.m01.exon01;Parent=T_tenax.00g000300.m01;original_gene_id=T_tenax.00g000300.m01.exon1;Alias=T_tenax.00g000300.m01.exon1
OCTD01000012.1	GenSAS_616ec28a899a8-publish	CDS	9974	10699	.	+	0	gene_id=T_tenax.00g000300.m01.CDS01;Name=T_tenax.00g000300.m01.CDS01;Parent=T_tenax.00g000300.m01;original_ID=cds.T_tenax.00g000300.m01;Alias=cds.T_tenax.00g000300.m01
OCTD01000012.1	GenSAS_616ec28a899a8-publish	gene	10850	11137	.	-	.	gene_id=T_tenax.00g000310;Name=T_tenax.00g000310;Alias=T_tenax.00g000310;Notes=XP_001322595.1 [DIAMOND Functional 2.0.11],PF12137.3 [Pfam 1.6]
OCTD01000012.1	GenSAS_616ec28a899a8-publish	mRNA	10850	11137	.	-	.	gene_id=T_tenax.00g000310.m01;Name=T_tenax.00g000310.m01;Parent=T_tenax.00g000310;Alias=T_tenax.00g000310.m01;original_name=T_tenax.00g000310
OCTD01000012.1	GenSAS_616ec28a899a8-publish	exon	10850	11137	.	-	.	gene_id=T_tenax.00g000310.m01.exon01;Name=T_tenax.00g000310.m01.exon01;Parent=T_tenax.00g000310.m01;original_gene_id=T_tenax.00g000310.m01.exon1;Alias=T_tenax.00g000310.m01.exon1
OCTD01000012.1	GenSAS_616ec28a899a8-publish	CDS	10850	11137	.	-	0	gene_id=T_tenax.00g000310.m01.CDS01;Name=T_tenax.00g000310.m01.CDS01;Parent=T_tenax.00g000310.m01;original_ID=cds.T_tenax.00g000310.m01;Alias=cds.T_tenax.00g000310.m01
OCTD01000012.1	GenSAS_616ec28a899a8-publish	gene	12119	14545	.	+	.	gene_id=T_tenax.00g000320;Name=T_tenax.00g000320;Alias=T_tenax.00g000320;Notes=XP_001326068.1 [DIAMOND Functional 2.0.11],Armadillo-type fold (IPR016024) [InterProScan 5.53-87.0],PF11698.3 [Pfam 1.6]
OCTD01000012.1	GenSAS_616ec28a899a8-publish	mRNA	12119	14545	.	+	.	gene_id=T_tenax.00g000320.m01;Name=T_tenax.00g000320.m01;Parent=T_tenax.00g000320;Alias=T_tenax.00g000320.m01;original_name=T_tenax.00g000320
OCTD01000012.1	GenSAS_616ec28a899a8-publish	exon	12119	14545	.	+	.	gene_id=T_tenax.00g000320.m01.exon01;Name=T_tenax.00g000320.m01.exon01;Parent=T_tenax.00g000320.m01;original_gene_id=T_tenax.00g000320.m01.exon1;Alias=T_tenax.00g000320.m01.exon1
OCTD01000012.1	GenSAS_616ec28a899a8-publish	CDS	12119	14545	.	+	0	gene_id=T_tenax.00g000320.m01.CDS01;Name=T_tenax.00g000320.m01.CDS01;Parent=T_tenax.00g000320.m01;original_ID=cds.T_tenax.00g000320.m01;Alias=cds.T_tenax.00g000320.m01
OCTD01000012.1	GenSAS_616ec28a899a8-publish	gene	14607	15263	.	-	.	gene_id=T_tenax.00g000330;Name=T_tenax.00g000330;Alias=T_tenax.00g000330;Notes=PF12795.2 [Pfam 1.6]
OCTD01000012.1	GenSAS_616ec28a899a8-publish	mRNA	14607	15263	.	-	.	gene_id=T_tenax.00g000330.m01;Name=T_tenax.00g000330.m01;Parent=T_tenax.00g000330;Alias=T_tenax.00g000330.m01;original_name=T_tenax.00g000330
OCTD01000012.1	GenSAS_616ec28a899a8-publish	exon	14607	15263	.	-	.	gene_id=T_tenax.00g000330.m01.exon01;Name=T_tenax.00g000330.m01.exon01;Parent=T_tenax.00g000330.m01;original_gene_id=T_tenax.00g000330.m01.exon1;Alias=T_tenax.00g000330.m01.exon1
OCTD01000012.1	GenSAS_616ec28a899a8-publish	CDS	14607	15263	.	-	0	gene_id=T_tenax.00g000330.m01.CDS01;Name=T_tenax.00g000330.m01.CDS01;Parent=T_tenax.00g000330.m01;original_ID=cds.T_tenax.00g000330.m01;Alias=cds.T_tenax.00g000330.m01
OCTD01000012.1	GenSAS_616ec28a899a8-publish	gene	15827	22048	.	+	.	gene_id=T_tenax.00g000340;Name=T_tenax.00g000340;Alias=T_tenax.00g000340;Notes= [BLAST protein vs protein (blastp) 2.12.0],XP_001325960.1 [DIAMOND Functional 2.0.11],PF00149.23 [Pfam 1.6]
OCTD01000012.1	GenSAS_616ec28a899a8-publish	mRNA	15827	22048	.	+	.	gene_id=T_tenax.00g000340.m01;Name=T_tenax.00g000340.m01;Parent=T_tenax.00g000340;Alias=T_tenax.00g000340.m01;original_name=T_tenax.00g000340
OCTD01000012.1	GenSAS_616ec28a899a8-publish	exon	15827	16314	.	+	.	gene_id=T_tenax.00g000340.m01.exon01;Name=T_tenax.00g000340.m01.exon01;Parent=T_tenax.00g000340.m01;original_gene_id=T_tenax.00g000340.m01.exon1;Alias=T_tenax.00g000340.m01.exon1
OCTD01000012.1	GenSAS_616ec28a899a8-publish	CDS	15827	16314	.	+	0	gene_id=T_tenax.00g000340.m01.CDS01;Name=T_tenax.00g000340.m01.CDS01;Parent=T_tenax.00g000340.m01;original_ID=cds.T_tenax.00g000340.m01;Alias=cds.T_tenax.00g000340.m01
OCTD01000012.1	GenSAS_616ec28a899a8-publish	exon	16621	22048	.	+	.	gene_id=T_tenax.00g000340.m01.exon02;Name=T_tenax.00g000340.m01.exon02;Parent=T_tenax.00g000340.m01;original_gene_id=T_tenax.00g000340.m01.exon2;Alias=T_tenax.00g000340.m01.exon2
OCTD01000012.1	GenSAS_616ec28a899a8-publish	CDS	16621	22048	.	+	1	gene_id=T_tenax.00g000340.m01.CDS02;Name=T_tenax.00g000340.m01.CDS02;Parent=T_tenax.00g000340.m01;original_ID=cds.T_tenax.00g000340.m01;Alias=cds.T_tenax.00g000340.m01
OCTD01000012.1	GenSAS_616ec28a899a8-publish	gene	23019	23807	.	+	.	gene_id=T_tenax.00g000350;Name=T_tenax.00g000350;Alias=T_tenax.00g000350;Notes=XP_001303948.1 [DIAMOND Functional 2.0.11],Glycosyltransferase 61 (IPR007657) [InterProScan 5.53-87.0],PF04577.9 [Pfam 1.6]
OCTD01000012.1	GenSAS_616ec28a899a8-publish	mRNA	23019	23807	.	+	.	gene_id=T_tenax.00g000350.m01;Name=T_tenax.00g000350.m01;Parent=T_tenax.00g000350;Alias=T_tenax.00g000350.m01;original_name=T_tenax.00g000350
OCTD01000012.1	GenSAS_616ec28a899a8-publish	exon	23019	23807	.	+	.	gene_id=T_tenax.00g000350.m01.exon01;Name=T_tenax.00g000350.m01.exon01;Parent=T_tenax.00g000350.m01;original_gene_id=T_tenax.00g000350.m01.exon1;Alias=T_tenax.00g000350.m01.exon1
OCTD01000012.1	GenSAS_616ec28a899a8-publish	CDS	23019	23807	.	+	0	gene_id=T_tenax.00g000350.m01.CDS01;Name=T_tenax.00g000350.m01.CDS01;Parent=T_tenax.00g000350.m01;original_ID=cds.T_tenax.00g000350.m01;Alias=cds.T_tenax.00g000350.m01
OCTD01000012.1	GenSAS_616ec28a899a8-publish	gene	24962	26743	.	+	.	gene_id=T_tenax.00g000360;Name=T_tenax.00g000360;Alias=T_tenax.00g000360;Notes=XP_001583326.1 [DIAMOND Functional 2.0.11],NT-type C2 domain (IPR019448) [InterProScan 5.53-87.0],PF10358.4 [Pfam 1.6]
OCTD01000012.1	GenSAS_616ec28a899a8-publish	mRNA	24962	26743	.	+	.	gene_id=T_tenax.00g000360.m01;Name=T_tenax.00g000360.m01;Parent=T_tenax.00g000360;Alias=T_tenax.00g000360.m01;original_name=T_tenax.00g000360
OCTD01000012.1	GenSAS_616ec28a899a8-publish	exon	24962	26743	.	+	.	gene_id=T_tenax.00g000360.m01.exon01;Name=T_tenax.00g000360.m01.exon01;Parent=T_tenax.00g000360.m01;original_gene_id=T_tenax.00g000360.m01.exon1;Alias=T_tenax.00g000360.m01.exon1
OCTD01000012.1	GenSAS_616ec28a899a8-publish	CDS	24962	26743	.	+	0	gene_id=T_tenax.00g000360.m01.CDS01;Name=T_tenax.00g000360.m01.CDS01;Parent=T_tenax.00g000360.m01;original_ID=cds.T_tenax.00g000360.m01;Alias=cds.T_tenax.00g000360.m01
OCTD01000012.1	GenSAS_616ec28a899a8-publish	gene	27147	28049	.	+	.	gene_id=T_tenax.00g000370;Name=T_tenax.00g000370;Alias=T_tenax.00g000370;Notes=XP_001328668.1 [DIAMOND Functional 2.0.11],Glycosyltransferase 61 (IPR007657) [InterProScan 5.53-87.0],PF04577.9 [Pfam 1.6]
OCTD01000012.1	GenSAS_616ec28a899a8-publish	mRNA	27147	28049	.	+	.	gene_id=T_tenax.00g000370.m01;Name=T_tenax.00g000370.m01;Parent=T_tenax.00g000370;Alias=T_tenax.00g000370.m01;original_name=T_tenax.00g000370
OCTD01000012.1	GenSAS_616ec28a899a8-publish	exon	27147	28049	.	+	.	gene_id=T_tenax.00g000370.m01.exon01;Name=T_tenax.00g000370.m01.exon01;Parent=T_tenax.00g000370.m01;original_gene_id=T_tenax.00g000370.m01.exon1;Alias=T_tenax.00g000370.m01.exon1
OCTD01000012.1	GenSAS_616ec28a899a8-publish	CDS	27147	28049	.	+	0	gene_id=T_tenax.00g000370.m01.CDS01;Name=T_tenax.00g000370.m01.CDS01;Parent=T_tenax.00g000370.m01;original_ID=cds.T_tenax.00g000370.m01;Alias=cds.T_tenax.00g000370.m01
OCTD01000012.1	GenSAS_616ec28a899a8-publish	gene	28311	28883	.	-	.	gene_id=T_tenax.00g000380;Name=T_tenax.00g000380;Alias=T_tenax.00g000380;Notes=XP_001289896.1 [DIAMOND Functional 2.0.11],Autophagy-related protein 101 (IPR012445) [InterProScan 5.53-87.0],PF07855.7 [Pfam 1.6]
OCTD01000012.1	GenSAS_616ec28a899a8-publish	mRNA	28311	28883	.	-	.	gene_id=T_tenax.00g000380.m01;Name=T_tenax.00g000380.m01;Parent=T_tenax.00g000380;Alias=T_tenax.00g000380.m01;original_name=T_tenax.00g000380
OCTD01000012.1	GenSAS_616ec28a899a8-publish	exon	28311	28883	.	-	.	gene_id=T_tenax.00g000380.m01.exon01;Name=T_tenax.00g000380.m01.exon01;Parent=T_tenax.00g000380.m01;original_gene_id=T_tenax.00g000380.m01.exon1;Alias=T_tenax.00g000380.m01.exon1
OCTD01000012.1	GenSAS_616ec28a899a8-publish	CDS	28311	28883	.	-	0	gene_id=T_tenax.00g000380.m01.CDS01;Name=T_tenax.00g000380.m01.CDS01;Parent=T_tenax.00g000380.m01;original_ID=cds.T_tenax.00g000380.m01;Alias=cds.T_tenax.00g000380.m01
OCTD01000012.1	GenSAS_616ec28a899a8-publish	gene	29596	30565	.	-	.	gene_id=T_tenax.00g000390;Name=T_tenax.00g000390;Alias=T_tenax.00g000390;Notes=XP_001327364.1 [DIAMOND Functional 2.0.11],PF12810.2 [Pfam 1.6]
OCTD01000012.1	GenSAS_616ec28a899a8-publish	mRNA	29596	30565	.	-	.	gene_id=T_tenax.00g000390.m01;Name=T_tenax.00g000390.m01;Parent=T_tenax.00g000390;Alias=T_tenax.00g000390.m01;original_name=T_tenax.00g000390
OCTD01000012.1	GenSAS_616ec28a899a8-publish	exon	29596	29999	.	-	.	gene_id=T_tenax.00g000390.m01.exon01;Name=T_tenax.00g000390.m01.exon01;Parent=T_tenax.00g000390.m01;original_gene_id=T_tenax.00g000390.m01.exon3;Alias=T_tenax.00g000390.m01.exon3
OCTD01000012.1	GenSAS_616ec28a899a8-publish	CDS	29596	29999	.	-	2	gene_id=T_tenax.00g000390.m01.CDS01;Name=T_tenax.00g000390.m01.CDS01;Parent=T_tenax.00g000390.m01;original_ID=cds.T_tenax.00g000390.m01;Alias=cds.T_tenax.00g000390.m01
OCTD01000012.1	GenSAS_616ec28a899a8-publish	exon	30066	30337	.	-	.	gene_id=T_tenax.00g000390.m01.exon02;Name=T_tenax.00g000390.m01.exon02;Parent=T_tenax.00g000390.m01;original_gene_id=T_tenax.00g000390.m01.exon2;Alias=T_tenax.00g000390.m01.exon2
OCTD01000012.1	GenSAS_616ec28a899a8-publish	CDS	30066	30337	.	-	1	gene_id=T_tenax.00g000390.m01.CDS02;Name=T_tenax.00g000390.m01.CDS02;Parent=T_tenax.00g000390.m01;original_ID=cds.T_tenax.00g000390.m01;Alias=cds.T_tenax.00g000390.m01
OCTD01000012.1	GenSAS_616ec28a899a8-publish	exon	30561	30565	.	-	.	gene_id=T_tenax.00g000390.m01.exon03;Name=T_tenax.00g000390.m01.exon03;Parent=T_tenax.00g000390.m01;original_gene_id=T_tenax.00g000390.m01.exon1;Alias=T_tenax.00g000390.m01.exon1
OCTD01000012.1	GenSAS_616ec28a899a8-publish	CDS	30561	30565	.	-	0	gene_id=T_tenax.00g000390.m01.CDS03;Name=T_tenax.00g000390.m01.CDS03;Parent=T_tenax.00g000390.m01;original_ID=cds.T_tenax.00g000390.m01;Alias=cds.T_tenax.00g000390.m01
OCTD01000012.1	GenSAS_616ec28a899a8-publish	gene	32122	35604	.	+	.	gene_id=T_tenax.00g000400;Name=T_tenax.00g000400;Alias=T_tenax.00g000400;Notes= [BLAST protein vs protein (blastp) 2.12.0],XP_001582360.1 [DIAMOND Functional 2.0.11],Pyruvate-flavodoxin oxidoreductase, EKR domain (IPR019456) [InterProScan 5.53-87.0],PF01855.14 [Pfam 1.6]
OCTD01000012.1	GenSAS_616ec28a899a8-publish	mRNA	32122	35604	.	+	.	gene_id=T_tenax.00g000400.m01;Name=T_tenax.00g000400.m01;Parent=T_tenax.00g000400;Alias=T_tenax.00g000400.m01;original_name=T_tenax.00g000400
OCTD01000012.1	GenSAS_616ec28a899a8-publish	exon	32122	35604	.	+	.	gene_id=T_tenax.00g000400.m01.exon01;Name=T_tenax.00g000400.m01.exon01;Parent=T_tenax.00g000400.m01;original_gene_id=T_tenax.00g000400.m01.exon1;Alias=T_tenax.00g000400.m01.exon1
OCTD01000012.1	GenSAS_616ec28a899a8-publish	CDS	32122	35604	.	+	0	gene_id=T_tenax.00g000400.m01.CDS01;Name=T_tenax.00g000400.m01.CDS01;Parent=T_tenax.00g000400.m01;original_ID=cds.T_tenax.00g000400.m01;Alias=cds.T_tenax.00g000400.m01
OCTD01000012.1	GenSAS_616ec28a899a8-publish	gene	35735	37468	.	-	.	gene_id=T_tenax.00g000410;Name=T_tenax.00g000410;Alias=T_tenax.00g000410;Notes=XP_001321187.1 [DIAMOND Functional 2.0.11]
OCTD01000012.1	GenSAS_616ec28a899a8-publish	mRNA	35735	37468	.	-	.	gene_id=T_tenax.00g000410.m01;Name=T_tenax.00g000410.m01;Parent=T_tenax.00g000410;Alias=T_tenax.00g000410.m01;original_name=T_tenax.00g000410
OCTD01000012.1	GenSAS_616ec28a899a8-publish	exon	35735	37468	.	-	.	gene_id=T_tenax.00g000410.m01.exon01;Name=T_tenax.00g000410.m01.exon01;Parent=T_tenax.00g000410.m01;original_gene_id=T_tenax.00g000410.m01.exon1;Alias=T_tenax.00g000410.m01.exon1
OCTD01000012.1	GenSAS_616ec28a899a8-publish	CDS	35735	37468	.	-	0	gene_id=T_tenax.00g000410.m01.CDS01;Name=T_tenax.00g000410.m01.CDS01;Parent=T_tenax.00g000410.m01;original_ID=cds.T_tenax.00g000410.m01;Alias=cds.T_tenax.00g000410.m01
OCTD01000013.1	GenSAS_616ec28a899a8-publish	gene	520	804	.	+	.	gene_id=T_tenax.00g000420;Name=T_tenax.00g000420;Alias=T_tenax.00g000420;Notes=PF11518.3 [Pfam 1.6]
OCTD01000013.1	GenSAS_616ec28a899a8-publish	mRNA	520	804	.	+	.	gene_id=T_tenax.00g000420.m01;Name=T_tenax.00g000420.m01;Parent=T_tenax.00g000420;Alias=T_tenax.00g000420.m01;original_name=T_tenax.00g000420
OCTD01000013.1	GenSAS_616ec28a899a8-publish	exon	520	804	.	+	.	gene_id=T_tenax.00g000420.m01.exon01;Name=T_tenax.00g000420.m01.exon01;Parent=T_tenax.00g000420.m01;original_gene_id=T_tenax.00g000420.m01.exon1;Alias=T_tenax.00g000420.m01.exon1
OCTD01000013.1	GenSAS_616ec28a899a8-publish	CDS	520	804	.	+	0	gene_id=T_tenax.00g000420.m01.CDS01;Name=T_tenax.00g000420.m01.CDS01;Parent=T_tenax.00g000420.m01;original_ID=cds.T_tenax.00g000420.m01;Alias=cds.T_tenax.00g000420.m01
OCTD01000013.1	GenSAS_616ec28a899a8-publish	gene	1556	2143	.	+	.	gene_id=T_tenax.00g000430;Name=T_tenax.00g000430;Alias=T_tenax.00g000430;Notes= [BLAST protein vs protein (blastp) 2.12.0],XP_001305382.1 [DIAMOND Functional 2.0.11],PF00735.13 [Pfam 1.6]
OCTD01000013.1	GenSAS_616ec28a899a8-publish	mRNA	1556	2143	.	+	.	gene_id=T_tenax.00g000430.m01;Name=T_tenax.00g000430.m01;Parent=T_tenax.00g000430;Alias=T_tenax.00g000430.m01;original_name=T_tenax.00g000430
OCTD01000013.1	GenSAS_616ec28a899a8-publish	exon	1556	1726	.	+	.	gene_id=T_tenax.00g000430.m01.exon01;Name=T_tenax.00g000430.m01.exon01;Parent=T_tenax.00g000430.m01;original_gene_id=T_tenax.00g000430.m01.exon1;Alias=T_tenax.00g000430.m01.exon1
OCTD01000013.1	GenSAS_616ec28a899a8-publish	CDS	1556	1726	.	+	0	gene_id=T_tenax.00g000430.m01.CDS01;Name=T_tenax.00g000430.m01.CDS01;Parent=T_tenax.00g000430.m01;original_ID=cds.T_tenax.00g000430.m01;Alias=cds.T_tenax.00g000430.m01
OCTD01000013.1	GenSAS_616ec28a899a8-publish	exon	1841	2143	.	+	.	gene_id=T_tenax.00g000430.m01.exon02;Name=T_tenax.00g000430.m01.exon02;Parent=T_tenax.00g000430.m01;original_gene_id=T_tenax.00g000430.m01.exon2;Alias=T_tenax.00g000430.m01.exon2
OCTD01000013.1	GenSAS_616ec28a899a8-publish	CDS	1841	2143	.	+	0	gene_id=T_tenax.00g000430.m01.CDS02;Name=T_tenax.00g000430.m01.CDS02;Parent=T_tenax.00g000430.m01;original_ID=cds.T_tenax.00g000430.m01;Alias=cds.T_tenax.00g000430.m01
OCTD01000013.1	GenSAS_616ec28a899a8-publish	gene	2586	3314	.	+	.	gene_id=T_tenax.00g000440;Name=T_tenax.00g000440;Alias=T_tenax.00g000440;Notes= [BLAST protein vs protein (blastp) 2.12.0],XP_001303686.1 [DIAMOND Functional 2.0.11],FCP1 homology domain (IPR004274) [InterProScan 5.53-87.0],PF03031.13 [Pfam 1.6]
OCTD01000013.1	GenSAS_616ec28a899a8-publish	mRNA	2586	3314	.	+	.	gene_id=T_tenax.00g000440.m01;Name=T_tenax.00g000440.m01;Parent=T_tenax.00g000440;Alias=T_tenax.00g000440.m01;original_name=T_tenax.00g000440
OCTD01000013.1	GenSAS_616ec28a899a8-publish	exon	2586	3314	.	+	.	gene_id=T_tenax.00g000440.m01.exon01;Name=T_tenax.00g000440.m01.exon01;Parent=T_tenax.00g000440.m01;original_gene_id=T_tenax.00g000440.m01.exon1;Alias=T_tenax.00g000440.m01.exon1
OCTD01000013.1	GenSAS_616ec28a899a8-publish	CDS	2586	3314	.	+	0	gene_id=T_tenax.00g000440.m01.CDS01;Name=T_tenax.00g000440.m01.CDS01;Parent=T_tenax.00g000440.m01;original_ID=cds.T_tenax.00g000440.m01;Alias=cds.T_tenax.00g000440.m01
OCTD01000013.1	GenSAS_616ec28a899a8-publish	gene	5383	7029	.	+	.	gene_id=T_tenax.00g000450;Name=T_tenax.00g000450;Alias=T_tenax.00g000450;Notes= [BLAST protein vs protein (blastp) 2.12.0],XP_001314622.1 [DIAMOND Functional 2.0.11],PF13855.1 [Pfam 1.6]
OCTD01000013.1	GenSAS_616ec28a899a8-publish	mRNA	5383	7029	.	+	.	gene_id=T_tenax.00g000450.m01;Name=T_tenax.00g000450.m01;Parent=T_tenax.00g000450;Alias=T_tenax.00g000450.m01;original_name=T_tenax.00g000450
OCTD01000013.1	GenSAS_616ec28a899a8-publish	exon	5383	7029	.	+	.	gene_id=T_tenax.00g000450.m01.exon01;Name=T_tenax.00g000450.m01.exon01;Parent=T_tenax.00g000450.m01;original_gene_id=T_tenax.00g000450.m01.exon1;Alias=T_tenax.00g000450.m01.exon1
OCTD01000013.1	GenSAS_616ec28a899a8-publish	CDS	5383	7029	.	+	0	gene_id=T_tenax.00g000450.m01.CDS01;Name=T_tenax.00g000450.m01.CDS01;Parent=T_tenax.00g000450.m01;original_ID=cds.T_tenax.00g000450.m01;Alias=cds.T_tenax.00g000450.m01
OCTD01000013.1	GenSAS_616ec28a899a8-publish	gene	7346	7546	.	-	.	gene_id=T_tenax.00g000460;Name=T_tenax.00g000460;Alias=T_tenax.00g000460;Notes=XP_001318197.1 [DIAMOND Functional 2.0.11],PF11952.3 [Pfam 1.6]
OCTD01000013.1	GenSAS_616ec28a899a8-publish	mRNA	7346	7546	.	-	.	gene_id=T_tenax.00g000460.m01;Name=T_tenax.00g000460.m01;Parent=T_tenax.00g000460;Alias=T_tenax.00g000460.m01;original_name=T_tenax.00g000460
OCTD01000013.1	GenSAS_616ec28a899a8-publish	exon	7346	7546	.	-	.	gene_id=T_tenax.00g000460.m01.exon01;Name=T_tenax.00g000460.m01.exon01;Parent=T_tenax.00g000460.m01;original_gene_id=T_tenax.00g000460.m01.exon1;Alias=T_tenax.00g000460.m01.exon1
OCTD01000013.1	GenSAS_616ec28a899a8-publish	CDS	7346	7546	.	-	0	gene_id=T_tenax.00g000460.m01.CDS01;Name=T_tenax.00g000460.m01.CDS01;Parent=T_tenax.00g000460.m01;original_ID=cds.T_tenax.00g000460.m01;Alias=cds.T_tenax.00g000460.m01
OCTD01000013.1	GenSAS_616ec28a899a8-publish	gene	7905	8105	.	-	.	gene_id=T_tenax.00g000470;Name=T_tenax.00g000470;Alias=T_tenax.00g000470;Notes=XP_013761935.1 [DIAMOND Functional 2.0.11],Small GTPase (IPR001806) [InterProScan 5.53-87.0],PF00071.17 [Pfam 1.6]
OCTD01000013.1	GenSAS_616ec28a899a8-publish	mRNA	7905	8105	.	-	.	gene_id=T_tenax.00g000470.m01;Name=T_tenax.00g000470.m01;Parent=T_tenax.00g000470;Alias=T_tenax.00g000470.m01;original_name=T_tenax.00g000470
OCTD01000013.1	GenSAS_616ec28a899a8-publish	exon	7905	8105	.	-	.	gene_id=T_tenax.00g000470.m01.exon01;Name=T_tenax.00g000470.m01.exon01;Parent=T_tenax.00g000470.m01;original_gene_id=T_tenax.00g000470.m01.exon1;Alias=T_tenax.00g000470.m01.exon1
OCTD01000013.1	GenSAS_616ec28a899a8-publish	CDS	7905	8105	.	-	0	gene_id=T_tenax.00g000470.m01.CDS01;Name=T_tenax.00g000470.m01.CDS01;Parent=T_tenax.00g000470.m01;original_ID=cds.T_tenax.00g000470.m01;Alias=cds.T_tenax.00g000470.m01
OCTD01000014.1	GenSAS_616ec28a899a8-publish	gene	574	822	.	+	.	gene_id=T_tenax.00g000480;Name=T_tenax.00g000480;Alias=T_tenax.00g000480
OCTD01000014.1	GenSAS_616ec28a899a8-publish	mRNA	574	822	.	+	.	gene_id=T_tenax.00g000480.m01;Name=T_tenax.00g000480.m01;Parent=T_tenax.00g000480;Alias=T_tenax.00g000480.m01;original_name=T_tenax.00g000480
OCTD01000014.1	GenSAS_616ec28a899a8-publish	exon	574	822	.	+	.	gene_id=T_tenax.00g000480.m01.exon01;Name=T_tenax.00g000480.m01.exon01;Parent=T_tenax.00g000480.m01;original_gene_id=T_tenax.00g000480.m01.exon1;Alias=T_tenax.00g000480.m01.exon1
OCTD01000014.1	GenSAS_616ec28a899a8-publish	CDS	574	822	.	+	0	gene_id=T_tenax.00g000480.m01.CDS01;Name=T_tenax.00g000480.m01.CDS01;Parent=T_tenax.00g000480.m01;original_ID=cds.T_tenax.00g000480.m01;Alias=cds.T_tenax.00g000480.m01
OCTD01000014.1	GenSAS_616ec28a899a8-publish	gene	3955	4761	.	-	.	gene_id=T_tenax.00g000490;Name=T_tenax.00g000490;Alias=T_tenax.00g000490;Notes= [BLAST protein vs protein (blastp) 2.12.0],XP_001579252.1 [DIAMOND Functional 2.0.11],Rho GTPase-activating protein domain (IPR000198) [InterProScan 5.53-87.0],PF00620.22 [Pfam 1.6]
OCTD01000014.1	GenSAS_616ec28a899a8-publish	mRNA	3955	4761	.	-	.	gene_id=T_tenax.00g000490.m01;Name=T_tenax.00g000490.m01;Parent=T_tenax.00g000490;Alias=T_tenax.00g000490.m01;original_name=T_tenax.00g000490
OCTD01000014.1	GenSAS_616ec28a899a8-publish	exon	3955	4761	.	-	.	gene_id=T_tenax.00g000490.m01.exon01;Name=T_tenax.00g000490.m01.exon01;Parent=T_tenax.00g000490.m01;original_gene_id=T_tenax.00g000490.m01.exon1;Alias=T_tenax.00g000490.m01.exon1
OCTD01000014.1	GenSAS_616ec28a899a8-publish	CDS	3955	4761	.	-	0	gene_id=T_tenax.00g000490.m01.CDS01;Name=T_tenax.00g000490.m01.CDS01;Parent=T_tenax.00g000490.m01;original_ID=cds.T_tenax.00g000490.m01;Alias=cds.T_tenax.00g000490.m01
OCTD01000014.1	GenSAS_616ec28a899a8-publish	gene	5533	6168	.	-	.	gene_id=T_tenax.00g000500;Name=T_tenax.00g000500;Alias=T_tenax.00g000500;Notes=XP_001299775.1 [DIAMOND Functional 2.0.11],PF08477.8 [Pfam 1.6]
OCTD01000014.1	GenSAS_616ec28a899a8-publish	mRNA	5533	6168	.	-	.	gene_id=T_tenax.00g000500.m01;Name=T_tenax.00g000500.m01;Parent=T_tenax.00g000500;Alias=T_tenax.00g000500.m01;original_name=T_tenax.00g000500
OCTD01000014.1	GenSAS_616ec28a899a8-publish	exon	5533	6168	.	-	.	gene_id=T_tenax.00g000500.m01.exon01;Name=T_tenax.00g000500.m01.exon01;Parent=T_tenax.00g000500.m01;original_gene_id=T_tenax.00g000500.m01.exon1;Alias=T_tenax.00g000500.m01.exon1
OCTD01000014.1	GenSAS_616ec28a899a8-publish	CDS	5533	6168	.	-	0	gene_id=T_tenax.00g000500.m01.CDS01;Name=T_tenax.00g000500.m01.CDS01;Parent=T_tenax.00g000500.m01;original_ID=cds.T_tenax.00g000500.m01;Alias=cds.T_tenax.00g000500.m01
OCTD01000014.1	GenSAS_616ec28a899a8-publish	gene	6959	9178	.	+	.	gene_id=T_tenax.00g000510;Name=T_tenax.00g000510;Alias=T_tenax.00g000510;Notes= [BLAST protein vs protein (blastp) 2.12.0],XP_001579337.1 [DIAMOND Functional 2.0.11],AAA+ ATPase domain (IPR003593) [InterProScan 5.53-87.0],PF00437.15 [Pfam 1.6]
OCTD01000014.1	GenSAS_616ec28a899a8-publish	mRNA	6959	9178	.	+	.	gene_id=T_tenax.00g000510.m01;Name=T_tenax.00g000510.m01;Parent=T_tenax.00g000510;Alias=T_tenax.00g000510.m01;original_name=T_tenax.00g000510
OCTD01000014.1	GenSAS_616ec28a899a8-publish	exon	6959	9178	.	+	.	gene_id=T_tenax.00g000510.m01.exon01;Name=T_tenax.00g000510.m01.exon01;Parent=T_tenax.00g000510.m01;original_gene_id=T_tenax.00g000510.m01.exon1;Alias=T_tenax.00g000510.m01.exon1
OCTD01000014.1	GenSAS_616ec28a899a8-publish	CDS	6959	9178	.	+	0	gene_id=T_tenax.00g000510.m01.CDS01;Name=T_tenax.00g000510.m01.CDS01;Parent=T_tenax.00g000510.m01;original_ID=cds.T_tenax.00g000510.m01;Alias=cds.T_tenax.00g000510.m01
OCTD01000014.1	GenSAS_616ec28a899a8-publish	gene	9262	10215	.	+	.	gene_id=T_tenax.00g000520;Name=T_tenax.00g000520;Alias=T_tenax.00g000520;Notes=XP_001304277.1 [DIAMOND Functional 2.0.11],PF00028.12 [Pfam 1.6]
OCTD01000014.1	GenSAS_616ec28a899a8-publish	mRNA	9262	10215	.	+	.	gene_id=T_tenax.00g000520.m01;Name=T_tenax.00g000520.m01;Parent=T_tenax.00g000520;Alias=T_tenax.00g000520.m01;original_name=T_tenax.00g000520
OCTD01000014.1	GenSAS_616ec28a899a8-publish	exon	9262	10215	.	+	.	gene_id=T_tenax.00g000520.m01.exon01;Name=T_tenax.00g000520.m01.exon01;Parent=T_tenax.00g000520.m01;original_gene_id=T_tenax.00g000520.m01.exon1;Alias=T_tenax.00g000520.m01.exon1
OCTD01000014.1	GenSAS_616ec28a899a8-publish	CDS	9262	10215	.	+	0	gene_id=T_tenax.00g000520.m01.CDS01;Name=T_tenax.00g000520.m01.CDS01;Parent=T_tenax.00g000520.m01;original_ID=cds.T_tenax.00g000520.m01;Alias=cds.T_tenax.00g000520.m01
OCTD01000015.1	GenSAS_616ec28a899a8-publish	gene	3228	4928	.	-	.	gene_id=T_tenax.00g000530;Name=T_tenax.00g000530;Alias=T_tenax.00g000530;Notes=XP_001318433.1 [DIAMOND Functional 2.0.11],Calcineurin-like phosphoesterase domain, ApaH type (IPR004843) [InterProScan 5.53-87.0],PF00149.23 [Pfam 1.6]
OCTD01000015.1	GenSAS_616ec28a899a8-publish	mRNA	3228	4928	.	-	.	gene_id=T_tenax.00g000530.m01;Name=T_tenax.00g000530.m01;Parent=T_tenax.00g000530;Alias=T_tenax.00g000530.m01;original_name=T_tenax.00g000530
OCTD01000015.1	GenSAS_616ec28a899a8-publish	exon	3228	4928	.	-	.	gene_id=T_tenax.00g000530.m01.exon01;Name=T_tenax.00g000530.m01.exon01;Parent=T_tenax.00g000530.m01;original_gene_id=T_tenax.00g000530.m01.exon1;Alias=T_tenax.00g000530.m01.exon1
OCTD01000015.1	GenSAS_616ec28a899a8-publish	CDS	3228	4928	.	-	0	gene_id=T_tenax.00g000530.m01.CDS01;Name=T_tenax.00g000530.m01.CDS01;Parent=T_tenax.00g000530.m01;original_ID=cds.T_tenax.00g000530.m01;Alias=cds.T_tenax.00g000530.m01
OCTD01000015.1	GenSAS_616ec28a899a8-publish	gene	6528	7978	.	+	.	gene_id=T_tenax.00g000540;Name=T_tenax.00g000540;Alias=T_tenax.00g000540;Notes=XP_001313458.1 [DIAMOND Functional 2.0.11],Ribonuclease Z/Hydroxyacylglutathione hydrolase-like (IPR036866) [InterProScan 5.53-87.0],PF06543.7 [Pfam 1.6]
OCTD01000015.1	GenSAS_616ec28a899a8-publish	mRNA	6528	7978	.	+	.	gene_id=T_tenax.00g000540.m01;Name=T_tenax.00g000540.m01;Parent=T_tenax.00g000540;Alias=T_tenax.00g000540.m01;original_name=T_tenax.00g000540
OCTD01000015.1	GenSAS_616ec28a899a8-publish	exon	6528	6951	.	+	.	gene_id=T_tenax.00g000540.m01.exon01;Name=T_tenax.00g000540.m01.exon01;Parent=T_tenax.00g000540.m01;original_gene_id=T_tenax.00g000540.m01.exon1;Alias=T_tenax.00g000540.m01.exon1
OCTD01000015.1	GenSAS_616ec28a899a8-publish	CDS	6528	6951	.	+	0	gene_id=T_tenax.00g000540.m01.CDS01;Name=T_tenax.00g000540.m01.CDS01;Parent=T_tenax.00g000540.m01;original_ID=cds.T_tenax.00g000540.m01;Alias=cds.T_tenax.00g000540.m01
OCTD01000015.1	GenSAS_616ec28a899a8-publish	exon	6998	7251	.	+	.	gene_id=T_tenax.00g000540.m01.exon02;Name=T_tenax.00g000540.m01.exon02;Parent=T_tenax.00g000540.m01;original_gene_id=T_tenax.00g000540.m01.exon2;Alias=T_tenax.00g000540.m01.exon2
OCTD01000015.1	GenSAS_616ec28a899a8-publish	CDS	6998	7251	.	+	2	gene_id=T_tenax.00g000540.m01.CDS02;Name=T_tenax.00g000540.m01.CDS02;Parent=T_tenax.00g000540.m01;original_ID=cds.T_tenax.00g000540.m01;Alias=cds.T_tenax.00g000540.m01
OCTD01000015.1	GenSAS_616ec28a899a8-publish	exon	7591	7636	.	+	.	gene_id=T_tenax.00g000540.m01.exon03;Name=T_tenax.00g000540.m01.exon03;Parent=T_tenax.00g000540.m01;original_gene_id=T_tenax.00g000540.m01.exon3;Alias=T_tenax.00g000540.m01.exon3
OCTD01000015.1	GenSAS_616ec28a899a8-publish	CDS	7591	7636	.	+	0	gene_id=T_tenax.00g000540.m01.CDS03;Name=T_tenax.00g000540.m01.CDS03;Parent=T_tenax.00g000540.m01;original_ID=cds.T_tenax.00g000540.m01;Alias=cds.T_tenax.00g000540.m01
OCTD01000015.1	GenSAS_616ec28a899a8-publish	exon	7689	7978	.	+	.	gene_id=T_tenax.00g000540.m01.exon04;Name=T_tenax.00g000540.m01.exon04;Parent=T_tenax.00g000540.m01;original_gene_id=T_tenax.00g000540.m01.exon4;Alias=T_tenax.00g000540.m01.exon4
OCTD01000015.1	GenSAS_616ec28a899a8-publish	CDS	7689	7978	.	+	2	gene_id=T_tenax.00g000540.m01.CDS04;Name=T_tenax.00g000540.m01.CDS04;Parent=T_tenax.00g000540.m01;original_ID=cds.T_tenax.00g000540.m01;Alias=cds.T_tenax.00g000540.m01
OCTD01000015.1	GenSAS_616ec28a899a8-publish	gene	9229	10941	.	-	.	gene_id=T_tenax.00g000550;Name=T_tenax.00g000550;Alias=T_tenax.00g000550;Notes= [BLAST protein vs protein (blastp) 2.12.0],XP_001580139.1 [DIAMOND Functional 2.0.11],Leucine-rich repeat domain superfamily (IPR032675) [InterProScan 5.53-87.0],PF13306.1 [Pfam 1.6]
OCTD01000015.1	GenSAS_616ec28a899a8-publish	mRNA	9229	10941	.	-	.	gene_id=T_tenax.00g000550.m01;Name=T_tenax.00g000550.m01;Parent=T_tenax.00g000550;Alias=T_tenax.00g000550.m01;original_name=T_tenax.00g000550
OCTD01000015.1	GenSAS_616ec28a899a8-publish	exon	9229	10941	.	-	.	gene_id=T_tenax.00g000550.m01.exon01;Name=T_tenax.00g000550.m01.exon01;Parent=T_tenax.00g000550.m01;original_gene_id=T_tenax.00g000550.m01.exon1;Alias=T_tenax.00g000550.m01.exon1
OCTD01000015.1	GenSAS_616ec28a899a8-publish	CDS	9229	10941	.	-	0	gene_id=T_tenax.00g000550.m01.CDS01;Name=T_tenax.00g000550.m01.CDS01;Parent=T_tenax.00g000550.m01;original_ID=cds.T_tenax.00g000550.m01;Alias=cds.T_tenax.00g000550.m01
OCTD01000016.1	GenSAS_616ec28a899a8-publish	gene	375	2981	.	-	.	gene_id=T_tenax.00g000560;Name=T_tenax.00g000560;Alias=T_tenax.00g000560;Notes=XP_001583111.1 [DIAMOND Functional 2.0.11],PF13921.1 [Pfam 1.6]
OCTD01000016.1	GenSAS_616ec28a899a8-publish	mRNA	375	2981	.	-	.	gene_id=T_tenax.00g000560.m01;Name=T_tenax.00g000560.m01;Parent=T_tenax.00g000560;Alias=T_tenax.00g000560.m01;original_name=T_tenax.00g000560
OCTD01000016.1	GenSAS_616ec28a899a8-publish	exon	375	2981	.	-	.	gene_id=T_tenax.00g000560.m01.exon01;Name=T_tenax.00g000560.m01.exon01;Parent=T_tenax.00g000560.m01;original_gene_id=T_tenax.00g000560.m01.exon1;Alias=T_tenax.00g000560.m01.exon1
OCTD01000016.1	GenSAS_616ec28a899a8-publish	CDS	375	2981	.	-	0	gene_id=T_tenax.00g000560.m01.CDS01;Name=T_tenax.00g000560.m01.CDS01;Parent=T_tenax.00g000560.m01;original_ID=cds.T_tenax.00g000560.m01;Alias=cds.T_tenax.00g000560.m01
OCTD01000016.1	GenSAS_616ec28a899a8-publish	gene	3532	5673	.	-	.	gene_id=T_tenax.00g000570;Name=T_tenax.00g000570;Alias=T_tenax.00g000570;Notes= [BLAST protein vs protein (blastp) 2.12.0],XP_001583989.1 [DIAMOND Functional 2.0.11]
OCTD01000016.1	GenSAS_616ec28a899a8-publish	mRNA	3532	5673	.	-	.	gene_id=T_tenax.00g000570.m01;Name=T_tenax.00g000570.m01;Parent=T_tenax.00g000570;Alias=T_tenax.00g000570.m01;original_name=T_tenax.00g000570
OCTD01000016.1	GenSAS_616ec28a899a8-publish	exon	3532	4390	.	-	.	gene_id=T_tenax.00g000570.m01.exon01;Name=T_tenax.00g000570.m01.exon01;Parent=T_tenax.00g000570.m01;original_gene_id=T_tenax.00g000570.m01.exon2;Alias=T_tenax.00g000570.m01.exon2
OCTD01000016.1	GenSAS_616ec28a899a8-publish	CDS	3532	4390	.	-	1	gene_id=T_tenax.00g000570.m01.CDS01;Name=T_tenax.00g000570.m01.CDS01;Parent=T_tenax.00g000570.m01;original_ID=cds.T_tenax.00g000570.m01;Alias=cds.T_tenax.00g000570.m01
OCTD01000016.1	GenSAS_616ec28a899a8-publish	exon	4583	5673	.	-	.	gene_id=T_tenax.00g000570.m01.exon02;Name=T_tenax.00g000570.m01.exon02;Parent=T_tenax.00g000570.m01;original_gene_id=T_tenax.00g000570.m01.exon1;Alias=T_tenax.00g000570.m01.exon1
OCTD01000016.1	GenSAS_616ec28a899a8-publish	CDS	4583	5673	.	-	0	gene_id=T_tenax.00g000570.m01.CDS02;Name=T_tenax.00g000570.m01.CDS02;Parent=T_tenax.00g000570.m01;original_ID=cds.T_tenax.00g000570.m01;Alias=cds.T_tenax.00g000570.m01
OCTD01000016.1	GenSAS_616ec28a899a8-publish	gene	6132	6443	.	-	.	gene_id=T_tenax.00g000580;Name=T_tenax.00g000580;Alias=T_tenax.00g000580;Notes=XP_001580749.1 [DIAMOND Functional 2.0.11],PF02970.11 [Pfam 1.6]
OCTD01000016.1	GenSAS_616ec28a899a8-publish	mRNA	6132	6443	.	-	.	gene_id=T_tenax.00g000580.m01;Name=T_tenax.00g000580.m01;Parent=T_tenax.00g000580;Alias=T_tenax.00g000580.m01;original_name=T_tenax.00g000580
OCTD01000016.1	GenSAS_616ec28a899a8-publish	exon	6132	6443	.	-	.	gene_id=T_tenax.00g000580.m01.exon01;Name=T_tenax.00g000580.m01.exon01;Parent=T_tenax.00g000580.m01;original_gene_id=T_tenax.00g000580.m01.exon1;Alias=T_tenax.00g000580.m01.exon1
OCTD01000016.1	GenSAS_616ec28a899a8-publish	CDS	6132	6443	.	-	0	gene_id=T_tenax.00g000580.m01.CDS01;Name=T_tenax.00g000580.m01.CDS01;Parent=T_tenax.00g000580.m01;original_ID=cds.T_tenax.00g000580.m01;Alias=cds.T_tenax.00g000580.m01
OCTD01000016.1	GenSAS_616ec28a899a8-publish	gene	9596	10137	.	+	.	gene_id=T_tenax.00g000590;Name=T_tenax.00g000590;Alias=T_tenax.00g000590;Notes=XP_001313731.1 [DIAMOND Functional 2.0.11]
OCTD01000016.1	GenSAS_616ec28a899a8-publish	mRNA	9596	10137	.	+	.	gene_id=T_tenax.00g000590.m01;Name=T_tenax.00g000590.m01;Parent=T_tenax.00g000590;Alias=T_tenax.00g000590.m01;original_name=T_tenax.00g000590
OCTD01000016.1	GenSAS_616ec28a899a8-publish	exon	9596	9665	.	+	.	gene_id=T_tenax.00g000590.m01.exon01;Name=T_tenax.00g000590.m01.exon01;Parent=T_tenax.00g000590.m01;original_gene_id=T_tenax.00g000590.m01.exon1;Alias=T_tenax.00g000590.m01.exon1
OCTD01000016.1	GenSAS_616ec28a899a8-publish	CDS	9596	9665	.	+	0	gene_id=T_tenax.00g000590.m01.CDS01;Name=T_tenax.00g000590.m01.CDS01;Parent=T_tenax.00g000590.m01;original_ID=cds.T_tenax.00g000590.m01;Alias=cds.T_tenax.00g000590.m01
OCTD01000016.1	GenSAS_616ec28a899a8-publish	exon	9800	9878	.	+	.	gene_id=T_tenax.00g000590.m01.exon02;Name=T_tenax.00g000590.m01.exon02;Parent=T_tenax.00g000590.m01;original_gene_id=T_tenax.00g000590.m01.exon2;Alias=T_tenax.00g000590.m01.exon2
OCTD01000016.1	GenSAS_616ec28a899a8-publish	CDS	9800	9878	.	+	2	gene_id=T_tenax.00g000590.m01.CDS02;Name=T_tenax.00g000590.m01.CDS02;Parent=T_tenax.00g000590.m01;original_ID=cds.T_tenax.00g000590.m01;Alias=cds.T_tenax.00g000590.m01
OCTD01000016.1	GenSAS_616ec28a899a8-publish	exon	9918	10137	.	+	.	gene_id=T_tenax.00g000590.m01.exon03;Name=T_tenax.00g000590.m01.exon03;Parent=T_tenax.00g000590.m01;original_gene_id=T_tenax.00g000590.m01.exon3;Alias=T_tenax.00g000590.m01.exon3
OCTD01000016.1	GenSAS_616ec28a899a8-publish	CDS	9918	10137	.	+	1	gene_id=T_tenax.00g000590.m01.CDS03;Name=T_tenax.00g000590.m01.CDS03;Parent=T_tenax.00g000590.m01;original_ID=cds.T_tenax.00g000590.m01;Alias=cds.T_tenax.00g000590.m01
OCTD01000016.1	GenSAS_616ec28a899a8-publish	gene	11087	11839	.	+	.	gene_id=T_tenax.00g000600;Name=T_tenax.00g000600;Alias=T_tenax.00g000600;Notes=XP_001309778.1 [DIAMOND Functional 2.0.11],PF03938.9 [Pfam 1.6]
OCTD01000016.1	GenSAS_616ec28a899a8-publish	mRNA	11087	11839	.	+	.	gene_id=T_tenax.00g000600.m01;Name=T_tenax.00g000600.m01;Parent=T_tenax.00g000600;Alias=T_tenax.00g000600.m01;original_name=T_tenax.00g000600
OCTD01000016.1	GenSAS_616ec28a899a8-publish	exon	11087	11839	.	+	.	gene_id=T_tenax.00g000600.m01.exon01;Name=T_tenax.00g000600.m01.exon01;Parent=T_tenax.00g000600.m01;original_gene_id=T_tenax.00g000600.m01.exon1;Alias=T_tenax.00g000600.m01.exon1
OCTD01000016.1	GenSAS_616ec28a899a8-publish	CDS	11087	11839	.	+	0	gene_id=T_tenax.00g000600.m01.CDS01;Name=T_tenax.00g000600.m01.CDS01;Parent=T_tenax.00g000600.m01;original_ID=cds.T_tenax.00g000600.m01;Alias=cds.T_tenax.00g000600.m01
OCTD01000016.1	GenSAS_616ec28a899a8-publish	gene	12148	12528	.	+	.	gene_id=T_tenax.00g000610;Name=T_tenax.00g000610;Alias=T_tenax.00g000610;Notes=XP_001301184.1 [DIAMOND Functional 2.0.11],PF05725.7 [Pfam 1.6]
OCTD01000016.1	GenSAS_616ec28a899a8-publish	mRNA	12148	12528	.	+	.	gene_id=T_tenax.00g000610.m01;Name=T_tenax.00g000610.m01;Parent=T_tenax.00g000610;Alias=T_tenax.00g000610.m01;original_name=T_tenax.00g000610
OCTD01000016.1	GenSAS_616ec28a899a8-publish	exon	12148	12528	.	+	.	gene_id=T_tenax.00g000610.m01.exon01;Name=T_tenax.00g000610.m01.exon01;Parent=T_tenax.00g000610.m01;original_gene_id=T_tenax.00g000610.m01.exon1;Alias=T_tenax.00g000610.m01.exon1
OCTD01000016.1	GenSAS_616ec28a899a8-publish	CDS	12148	12528	.	+	0	gene_id=T_tenax.00g000610.m01.CDS01;Name=T_tenax.00g000610.m01.CDS01;Parent=T_tenax.00g000610.m01;original_ID=cds.T_tenax.00g000610.m01;Alias=cds.T_tenax.00g000610.m01
OCTD01000016.1	GenSAS_616ec28a899a8-publish	gene	12701	16894	.	-	.	gene_id=T_tenax.00g000620;Name=T_tenax.00g000620;Alias=T_tenax.00g000620;Notes=XP_001321877.1 [DIAMOND Functional 2.0.11]
OCTD01000016.1	GenSAS_616ec28a899a8-publish	mRNA	12701	16894	.	-	.	gene_id=T_tenax.00g000620.m01;Name=T_tenax.00g000620.m01;Parent=T_tenax.00g000620;Alias=T_tenax.00g000620.m01;original_name=T_tenax.00g000620
OCTD01000016.1	GenSAS_616ec28a899a8-publish	exon	12701	16894	.	-	.	gene_id=T_tenax.00g000620.m01.exon01;Name=T_tenax.00g000620.m01.exon01;Parent=T_tenax.00g000620.m01;original_gene_id=T_tenax.00g000620.m01.exon1;Alias=T_tenax.00g000620.m01.exon1
OCTD01000016.1	GenSAS_616ec28a899a8-publish	CDS	12701	16894	.	-	0	gene_id=T_tenax.00g000620.m01.CDS01;Name=T_tenax.00g000620.m01.CDS01;Parent=T_tenax.00g000620.m01;original_ID=cds.T_tenax.00g000620.m01;Alias=cds.T_tenax.00g000620.m01
OCTD01000016.1	GenSAS_616ec28a899a8-publish	gene	18255	19709	.	-	.	gene_id=T_tenax.00g000630;Name=T_tenax.00g000630;Alias=T_tenax.00g000630;Notes=XP_001330744.1 [DIAMOND Functional 2.0.11],PF14071.1 [Pfam 1.6]
OCTD01000016.1	GenSAS_616ec28a899a8-publish	mRNA	18255	19709	.	-	.	gene_id=T_tenax.00g000630.m01;Name=T_tenax.00g000630.m01;Parent=T_tenax.00g000630;Alias=T_tenax.00g000630.m01;original_name=T_tenax.00g000630
OCTD01000016.1	GenSAS_616ec28a899a8-publish	exon	18255	19709	.	-	.	gene_id=T_tenax.00g000630.m01.exon01;Name=T_tenax.00g000630.m01.exon01;Parent=T_tenax.00g000630.m01;original_gene_id=T_tenax.00g000630.m01.exon1;Alias=T_tenax.00g000630.m01.exon1
OCTD01000016.1	GenSAS_616ec28a899a8-publish	CDS	18255	19709	.	-	0	gene_id=T_tenax.00g000630.m01.CDS01;Name=T_tenax.00g000630.m01.CDS01;Parent=T_tenax.00g000630.m01;original_ID=cds.T_tenax.00g000630.m01;Alias=cds.T_tenax.00g000630.m01
OCTD01000016.1	GenSAS_616ec28a899a8-publish	gene	21427	21738	.	+	.	gene_id=T_tenax.00g000640;Name=T_tenax.00g000640;Alias=T_tenax.00g000640;Notes=XP_001308194.1 [DIAMOND Functional 2.0.11]
OCTD01000016.1	GenSAS_616ec28a899a8-publish	mRNA	21427	21738	.	+	.	gene_id=T_tenax.00g000640.m01;Name=T_tenax.00g000640.m01;Parent=T_tenax.00g000640;Alias=T_tenax.00g000640.m01;original_name=T_tenax.00g000640
OCTD01000016.1	GenSAS_616ec28a899a8-publish	exon	21427	21738	.	+	.	gene_id=T_tenax.00g000640.m01.exon01;Name=T_tenax.00g000640.m01.exon01;Parent=T_tenax.00g000640.m01;original_gene_id=T_tenax.00g000640.m01.exon1;Alias=T_tenax.00g000640.m01.exon1
OCTD01000016.1	GenSAS_616ec28a899a8-publish	CDS	21427	21738	.	+	0	gene_id=T_tenax.00g000640.m01.CDS01;Name=T_tenax.00g000640.m01.CDS01;Parent=T_tenax.00g000640.m01;original_ID=cds.T_tenax.00g000640.m01;Alias=cds.T_tenax.00g000640.m01
OCTD01000016.1	GenSAS_616ec28a899a8-publish	gene	21878	22588	.	+	.	gene_id=T_tenax.00g000650;Name=T_tenax.00g000650;Alias=T_tenax.00g000650;Notes=XP_001308193.1 [DIAMOND Functional 2.0.11]
OCTD01000016.1	GenSAS_616ec28a899a8-publish	mRNA	21878	22588	.	+	.	gene_id=T_tenax.00g000650.m01;Name=T_tenax.00g000650.m01;Parent=T_tenax.00g000650;Alias=T_tenax.00g000650.m01;original_name=T_tenax.00g000650
OCTD01000016.1	GenSAS_616ec28a899a8-publish	exon	21878	22588	.	+	.	gene_id=T_tenax.00g000650.m01.exon01;Name=T_tenax.00g000650.m01.exon01;Parent=T_tenax.00g000650.m01;original_gene_id=T_tenax.00g000650.m01.exon1;Alias=T_tenax.00g000650.m01.exon1
OCTD01000016.1	GenSAS_616ec28a899a8-publish	CDS	21878	22588	.	+	0	gene_id=T_tenax.00g000650.m01.CDS01;Name=T_tenax.00g000650.m01.CDS01;Parent=T_tenax.00g000650.m01;original_ID=cds.T_tenax.00g000650.m01;Alias=cds.T_tenax.00g000650.m01
OCTD01000016.1	GenSAS_616ec28a899a8-publish	gene	22786	25471	.	-	.	gene_id=T_tenax.00g000660;Name=T_tenax.00g000660;Alias=T_tenax.00g000660;Notes= [BLAST protein vs protein (blastp) 2.12.0],XP_001583644.1 [DIAMOND Functional 2.0.11],PF13857.1 [Pfam 1.6]
OCTD01000016.1	GenSAS_616ec28a899a8-publish	mRNA	22786	25471	.	-	.	gene_id=T_tenax.00g000660.m01;Name=T_tenax.00g000660.m01;Parent=T_tenax.00g000660;Alias=T_tenax.00g000660.m01;original_name=T_tenax.00g000660
OCTD01000016.1	GenSAS_616ec28a899a8-publish	exon	22786	23486	.	-	.	gene_id=T_tenax.00g000660.m01.exon01;Name=T_tenax.00g000660.m01.exon01;Parent=T_tenax.00g000660.m01;original_gene_id=T_tenax.00g000660.m01.exon2;Alias=T_tenax.00g000660.m01.exon2
OCTD01000016.1	GenSAS_616ec28a899a8-publish	CDS	22786	23486	.	-	2	gene_id=T_tenax.00g000660.m01.CDS01;Name=T_tenax.00g000660.m01.CDS01;Parent=T_tenax.00g000660.m01;original_ID=cds.T_tenax.00g000660.m01;Alias=cds.T_tenax.00g000660.m01
OCTD01000016.1	GenSAS_616ec28a899a8-publish	exon	24169	25471	.	-	.	gene_id=T_tenax.00g000660.m01.exon02;Name=T_tenax.00g000660.m01.exon02;Parent=T_tenax.00g000660.m01;original_gene_id=T_tenax.00g000660.m01.exon1;Alias=T_tenax.00g000660.m01.exon1
OCTD01000016.1	GenSAS_616ec28a899a8-publish	CDS	24169	25471	.	-	0	gene_id=T_tenax.00g000660.m01.CDS02;Name=T_tenax.00g000660.m01.CDS02;Parent=T_tenax.00g000660.m01;original_ID=cds.T_tenax.00g000660.m01;Alias=cds.T_tenax.00g000660.m01
OCTD01000016.1	GenSAS_616ec28a899a8-publish	gene	27409	27894	.	+	.	gene_id=T_tenax.00g000670;Name=T_tenax.00g000670;Alias=T_tenax.00g000670;Notes=XP_001322352.1 [DIAMOND Functional 2.0.11],PF04076.8 [Pfam 1.6]
OCTD01000016.1	GenSAS_616ec28a899a8-publish	mRNA	27409	27894	.	+	.	gene_id=T_tenax.00g000670.m01;Name=T_tenax.00g000670.m01;Parent=T_tenax.00g000670;Alias=T_tenax.00g000670.m01;original_name=T_tenax.00g000670
OCTD01000016.1	GenSAS_616ec28a899a8-publish	exon	27409	27894	.	+	.	gene_id=T_tenax.00g000670.m01.exon01;Name=T_tenax.00g000670.m01.exon01;Parent=T_tenax.00g000670.m01;original_gene_id=T_tenax.00g000670.m01.exon1;Alias=T_tenax.00g000670.m01.exon1
OCTD01000016.1	GenSAS_616ec28a899a8-publish	CDS	27409	27894	.	+	0	gene_id=T_tenax.00g000670.m01.CDS01;Name=T_tenax.00g000670.m01.CDS01;Parent=T_tenax.00g000670.m01;original_ID=cds.T_tenax.00g000670.m01;Alias=cds.T_tenax.00g000670.m01
OCTD01000016.1	GenSAS_616ec28a899a8-publish	gene	28141	29087	.	-	.	gene_id=T_tenax.00g000680;Name=T_tenax.00g000680;Alias=T_tenax.00g000680;Notes=XP_001583645.1 [DIAMOND Functional 2.0.11]
OCTD01000016.1	GenSAS_616ec28a899a8-publish	mRNA	28141	29087	.	-	.	gene_id=T_tenax.00g000680.m01;Name=T_tenax.00g000680.m01;Parent=T_tenax.00g000680;Alias=T_tenax.00g000680.m01;original_name=T_tenax.00g000680
OCTD01000016.1	GenSAS_616ec28a899a8-publish	exon	28141	28156	.	-	.	gene_id=T_tenax.00g000680.m01.exon01;Name=T_tenax.00g000680.m01.exon01;Parent=T_tenax.00g000680.m01;original_gene_id=T_tenax.00g000680.m01.exon2;Alias=T_tenax.00g000680.m01.exon2
OCTD01000016.1	GenSAS_616ec28a899a8-publish	CDS	28141	28156	.	-	1	gene_id=T_tenax.00g000680.m01.CDS01;Name=T_tenax.00g000680.m01.CDS01;Parent=T_tenax.00g000680.m01;original_ID=cds.T_tenax.00g000680.m01;Alias=cds.T_tenax.00g000680.m01
OCTD01000016.1	GenSAS_616ec28a899a8-publish	exon	28216	29087	.	-	.	gene_id=T_tenax.00g000680.m01.exon02;Name=T_tenax.00g000680.m01.exon02;Parent=T_tenax.00g000680.m01;original_gene_id=T_tenax.00g000680.m01.exon1;Alias=T_tenax.00g000680.m01.exon1
OCTD01000016.1	GenSAS_616ec28a899a8-publish	CDS	28216	29087	.	-	0	gene_id=T_tenax.00g000680.m01.CDS02;Name=T_tenax.00g000680.m01.CDS02;Parent=T_tenax.00g000680.m01;original_ID=cds.T_tenax.00g000680.m01;Alias=cds.T_tenax.00g000680.m01
OCTD01000016.1	GenSAS_616ec28a899a8-publish	gene	29737	30888	.	+	.	gene_id=T_tenax.00g000690;Name=T_tenax.00g000690;Alias=T_tenax.00g000690;Notes= [BLAST protein vs protein (blastp) 2.12.0],XP_001329577.1 [DIAMOND Functional 2.0.11],Serine incorporator/TMS membrane protein (IPR005016) [InterProScan 5.53-87.0],PF03348.10 [Pfam 1.6]
OCTD01000016.1	GenSAS_616ec28a899a8-publish	mRNA	29737	30888	.	+	.	gene_id=T_tenax.00g000690.m01;Name=T_tenax.00g000690.m01;Parent=T_tenax.00g000690;Alias=T_tenax.00g000690.m01;original_name=T_tenax.00g000690
OCTD01000016.1	GenSAS_616ec28a899a8-publish	exon	29737	30888	.	+	.	gene_id=T_tenax.00g000690.m01.exon01;Name=T_tenax.00g000690.m01.exon01;Parent=T_tenax.00g000690.m01;original_gene_id=T_tenax.00g000690.m01.exon1;Alias=T_tenax.00g000690.m01.exon1
OCTD01000016.1	GenSAS_616ec28a899a8-publish	CDS	29737	30888	.	+	0	gene_id=T_tenax.00g000690.m01.CDS01;Name=T_tenax.00g000690.m01.CDS01;Parent=T_tenax.00g000690.m01;original_ID=cds.T_tenax.00g000690.m01;Alias=cds.T_tenax.00g000690.m01
OCTD01000016.1	GenSAS_616ec28a899a8-publish	gene	33524	34207	.	+	.	gene_id=T_tenax.00g000700;Name=T_tenax.00g000700;Alias=T_tenax.00g000700;Notes= [BLAST protein vs protein (blastp) 2.12.0],XP_001582281.1 [DIAMOND Functional 2.0.11],Phosphoadenosine phosphosulphate reductase (IPR002500) [InterProScan 5.53-87.0],PF00733.16 [Pfam 1.6]
OCTD01000016.1	GenSAS_616ec28a899a8-publish	mRNA	33524	34207	.	+	.	gene_id=T_tenax.00g000700.m01;Name=T_tenax.00g000700.m01;Parent=T_tenax.00g000700;Alias=T_tenax.00g000700.m01;original_name=T_tenax.00g000700
OCTD01000016.1	GenSAS_616ec28a899a8-publish	exon	33524	34207	.	+	.	gene_id=T_tenax.00g000700.m01.exon01;Name=T_tenax.00g000700.m01.exon01;Parent=T_tenax.00g000700.m01;original_gene_id=T_tenax.00g000700.m01.exon1;Alias=T_tenax.00g000700.m01.exon1
OCTD01000016.1	GenSAS_616ec28a899a8-publish	CDS	33524	34207	.	+	0	gene_id=T_tenax.00g000700.m01.CDS01;Name=T_tenax.00g000700.m01.CDS01;Parent=T_tenax.00g000700.m01;original_ID=cds.T_tenax.00g000700.m01;Alias=cds.T_tenax.00g000700.m01
OCTD01000016.1	GenSAS_616ec28a899a8-publish	gene	34666	35115	.	+	.	gene_id=T_tenax.00g000710;Name=T_tenax.00g000710;Alias=T_tenax.00g000710;Notes=XP_001307586.1 [DIAMOND Functional 2.0.11]
OCTD01000016.1	GenSAS_616ec28a899a8-publish	mRNA	34666	35115	.	+	.	gene_id=T_tenax.00g000710.m01;Name=T_tenax.00g000710.m01;Parent=T_tenax.00g000710;Alias=T_tenax.00g000710.m01;original_name=T_tenax.00g000710
OCTD01000016.1	GenSAS_616ec28a899a8-publish	exon	34666	35115	.	+	.	gene_id=T_tenax.00g000710.m01.exon01;Name=T_tenax.00g000710.m01.exon01;Parent=T_tenax.00g000710.m01;original_gene_id=T_tenax.00g000710.m01.exon1;Alias=T_tenax.00g000710.m01.exon1
OCTD01000016.1	GenSAS_616ec28a899a8-publish	CDS	34666	35115	.	+	0	gene_id=T_tenax.00g000710.m01.CDS01;Name=T_tenax.00g000710.m01.CDS01;Parent=T_tenax.00g000710.m01;original_ID=cds.T_tenax.00g000710.m01;Alias=cds.T_tenax.00g000710.m01
OCTD01000016.1	GenSAS_616ec28a899a8-publish	gene	35627	36028	.	+	.	gene_id=T_tenax.00g000720;Name=T_tenax.00g000720;Alias=T_tenax.00g000720
OCTD01000016.1	GenSAS_616ec28a899a8-publish	mRNA	35627	36028	.	+	.	gene_id=T_tenax.00g000720.m01;Name=T_tenax.00g000720.m01;Parent=T_tenax.00g000720;Alias=T_tenax.00g000720.m01;original_name=T_tenax.00g000720
OCTD01000016.1	GenSAS_616ec28a899a8-publish	exon	35627	36028	.	+	.	gene_id=T_tenax.00g000720.m01.exon01;Name=T_tenax.00g000720.m01.exon01;Parent=T_tenax.00g000720.m01;original_gene_id=T_tenax.00g000720.m01.exon1;Alias=T_tenax.00g000720.m01.exon1
OCTD01000016.1	GenSAS_616ec28a899a8-publish	CDS	35627	36028	.	+	0	gene_id=T_tenax.00g000720.m01.CDS01;Name=T_tenax.00g000720.m01.CDS01;Parent=T_tenax.00g000720.m01;original_ID=cds.T_tenax.00g000720.m01;Alias=cds.T_tenax.00g000720.m01
OCTD01000016.1	GenSAS_616ec28a899a8-publish	gene	39470	43129	.	+	.	gene_id=T_tenax.00g000730;Name=T_tenax.00g000730;Alias=T_tenax.00g000730;Notes=XP_001301643.1 [DIAMOND Functional 2.0.11],Leucine-rich repeat domain superfamily (IPR032675) [InterProScan 5.53-87.0],PF09380.5 [Pfam 1.6]
OCTD01000016.1	GenSAS_616ec28a899a8-publish	mRNA	39470	43129	.	+	.	gene_id=T_tenax.00g000730.m01;Name=T_tenax.00g000730.m01;Parent=T_tenax.00g000730;Alias=T_tenax.00g000730.m01;original_name=T_tenax.00g000730
OCTD01000016.1	GenSAS_616ec28a899a8-publish	exon	39470	42139	.	+	.	gene_id=T_tenax.00g000730.m01.exon01;Name=T_tenax.00g000730.m01.exon01;Parent=T_tenax.00g000730.m01;original_gene_id=T_tenax.00g000730.m01.exon1;Alias=T_tenax.00g000730.m01.exon1
OCTD01000016.1	GenSAS_616ec28a899a8-publish	CDS	39470	42139	.	+	0	gene_id=T_tenax.00g000730.m01.CDS01;Name=T_tenax.00g000730.m01.CDS01;Parent=T_tenax.00g000730.m01;original_ID=cds.T_tenax.00g000730.m01;Alias=cds.T_tenax.00g000730.m01
OCTD01000016.1	GenSAS_616ec28a899a8-publish	exon	42224	43129	.	+	.	gene_id=T_tenax.00g000730.m01.exon02;Name=T_tenax.00g000730.m01.exon02;Parent=T_tenax.00g000730.m01;original_gene_id=T_tenax.00g000730.m01.exon2;Alias=T_tenax.00g000730.m01.exon2
OCTD01000016.1	GenSAS_616ec28a899a8-publish	CDS	42224	43129	.	+	0	gene_id=T_tenax.00g000730.m01.CDS02;Name=T_tenax.00g000730.m01.CDS02;Parent=T_tenax.00g000730.m01;original_ID=cds.T_tenax.00g000730.m01;Alias=cds.T_tenax.00g000730.m01
OCTD01000016.1	GenSAS_616ec28a899a8-publish	gene	44562	46097	.	-	.	gene_id=T_tenax.00g000740;Name=T_tenax.00g000740;Alias=T_tenax.00g000740;Notes=XP_001323640.1 [DIAMOND Functional 2.0.11],cDENN domain (IPR001194) [InterProScan 5.53-87.0],PF03456.13 [Pfam 1.6]
OCTD01000016.1	GenSAS_616ec28a899a8-publish	mRNA	44562	46097	.	-	.	gene_id=T_tenax.00g000740.m01;Name=T_tenax.00g000740.m01;Parent=T_tenax.00g000740;Alias=T_tenax.00g000740.m01;original_name=T_tenax.00g000740
OCTD01000016.1	GenSAS_616ec28a899a8-publish	exon	44562	46097	.	-	.	gene_id=T_tenax.00g000740.m01.exon01;Name=T_tenax.00g000740.m01.exon01;Parent=T_tenax.00g000740.m01;original_gene_id=T_tenax.00g000740.m01.exon1;Alias=T_tenax.00g000740.m01.exon1
OCTD01000016.1	GenSAS_616ec28a899a8-publish	CDS	44562	46097	.	-	0	gene_id=T_tenax.00g000740.m01.CDS01;Name=T_tenax.00g000740.m01.CDS01;Parent=T_tenax.00g000740.m01;original_ID=cds.T_tenax.00g000740.m01;Alias=cds.T_tenax.00g000740.m01
OCTD01000017.1	GenSAS_616ec28a899a8-publish	gene	194	739	.	-	.	gene_id=T_tenax.00g000750;Name=T_tenax.00g000750;Alias=T_tenax.00g000750;Notes=PF07106.8 [Pfam 1.6]
OCTD01000017.1	GenSAS_616ec28a899a8-publish	mRNA	194	739	.	-	.	gene_id=T_tenax.00g000750.m01;Name=T_tenax.00g000750.m01;Parent=T_tenax.00g000750;Alias=T_tenax.00g000750.m01;original_name=T_tenax.00g000750
OCTD01000017.1	GenSAS_616ec28a899a8-publish	exon	194	739	.	-	.	gene_id=T_tenax.00g000750.m01.exon01;Name=T_tenax.00g000750.m01.exon01;Parent=T_tenax.00g000750.m01;original_gene_id=T_tenax.00g000750.m01.exon1;Alias=T_tenax.00g000750.m01.exon1
OCTD01000017.1	GenSAS_616ec28a899a8-publish	CDS	194	739	.	-	0	gene_id=T_tenax.00g000750.m01.CDS01;Name=T_tenax.00g000750.m01.CDS01;Parent=T_tenax.00g000750.m01;original_ID=cds.T_tenax.00g000750.m01;Alias=cds.T_tenax.00g000750.m01
OCTD01000017.1	GenSAS_616ec28a899a8-publish	gene	6675	7070	.	+	.	gene_id=T_tenax.00g000760;Name=T_tenax.00g000760;Alias=T_tenax.00g000760;Notes=XP_001328168.1 [DIAMOND Functional 2.0.11],PF14200.1 [Pfam 1.6]
OCTD01000017.1	GenSAS_616ec28a899a8-publish	mRNA	6675	7070	.	+	.	gene_id=T_tenax.00g000760.m01;Name=T_tenax.00g000760.m01;Parent=T_tenax.00g000760;Alias=T_tenax.00g000760.m01;original_name=T_tenax.00g000760
OCTD01000017.1	GenSAS_616ec28a899a8-publish	exon	6675	7070	.	+	.	gene_id=T_tenax.00g000760.m01.exon01;Name=T_tenax.00g000760.m01.exon01;Parent=T_tenax.00g000760.m01;original_gene_id=T_tenax.00g000760.m01.exon1;Alias=T_tenax.00g000760.m01.exon1
OCTD01000017.1	GenSAS_616ec28a899a8-publish	CDS	6675	7070	.	+	0	gene_id=T_tenax.00g000760.m01.CDS01;Name=T_tenax.00g000760.m01.CDS01;Parent=T_tenax.00g000760.m01;original_ID=cds.T_tenax.00g000760.m01;Alias=cds.T_tenax.00g000760.m01
OCTD01000018.1	GenSAS_616ec28a899a8-publish	gene	1940	4555	.	+	.	gene_id=T_tenax.00g000770;Name=T_tenax.00g000770;Alias=T_tenax.00g000770;Notes=XP_001584179.1 [DIAMOND Functional 2.0.11],Armadillo-like helical (IPR011989) [InterProScan 5.53-87.0],PF03810.14 [Pfam 1.6]
OCTD01000018.1	GenSAS_616ec28a899a8-publish	mRNA	1940	4555	.	+	.	gene_id=T_tenax.00g000770.m01;Name=T_tenax.00g000770.m01;Parent=T_tenax.00g000770;Alias=T_tenax.00g000770.m01;original_name=T_tenax.00g000770
OCTD01000018.1	GenSAS_616ec28a899a8-publish	exon	1940	4555	.	+	.	gene_id=T_tenax.00g000770.m01.exon01;Name=T_tenax.00g000770.m01.exon01;Parent=T_tenax.00g000770.m01;original_gene_id=T_tenax.00g000770.m01.exon1;Alias=T_tenax.00g000770.m01.exon1
OCTD01000018.1	GenSAS_616ec28a899a8-publish	CDS	1940	4555	.	+	0	gene_id=T_tenax.00g000770.m01.CDS01;Name=T_tenax.00g000770.m01.CDS01;Parent=T_tenax.00g000770.m01;original_ID=cds.T_tenax.00g000770.m01;Alias=cds.T_tenax.00g000770.m01
OCTD01000018.1	GenSAS_616ec28a899a8-publish	gene	4662	5453	.	-	.	gene_id=T_tenax.00g000780;Name=T_tenax.00g000780;Alias=T_tenax.00g000780;Notes=XP_001579456.1 [DIAMOND Functional 2.0.11],PF13639.1 [Pfam 1.6]
OCTD01000018.1	GenSAS_616ec28a899a8-publish	mRNA	4662	5453	.	-	.	gene_id=T_tenax.00g000780.m01;Name=T_tenax.00g000780.m01;Parent=T_tenax.00g000780;Alias=T_tenax.00g000780.m01;original_name=T_tenax.00g000780
OCTD01000018.1	GenSAS_616ec28a899a8-publish	exon	4662	5453	.	-	.	gene_id=T_tenax.00g000780.m01.exon01;Name=T_tenax.00g000780.m01.exon01;Parent=T_tenax.00g000780.m01;original_gene_id=T_tenax.00g000780.m01.exon1;Alias=T_tenax.00g000780.m01.exon1
OCTD01000018.1	GenSAS_616ec28a899a8-publish	CDS	4662	5453	.	-	0	gene_id=T_tenax.00g000780.m01.CDS01;Name=T_tenax.00g000780.m01.CDS01;Parent=T_tenax.00g000780.m01;original_ID=cds.T_tenax.00g000780.m01;Alias=cds.T_tenax.00g000780.m01
OCTD01000018.1	GenSAS_616ec28a899a8-publish	gene	5461	5961	.	-	.	gene_id=T_tenax.00g000790;Name=T_tenax.00g000790;Alias=T_tenax.00g000790;Notes=XP_001579456.1 [DIAMOND Functional 2.0.11]
OCTD01000018.1	GenSAS_616ec28a899a8-publish	mRNA	5461	5961	.	-	.	gene_id=T_tenax.00g000790.m01;Name=T_tenax.00g000790.m01;Parent=T_tenax.00g000790;Alias=T_tenax.00g000790.m01;original_name=T_tenax.00g000790
OCTD01000018.1	GenSAS_616ec28a899a8-publish	exon	5461	5961	.	-	.	gene_id=T_tenax.00g000790.m01.exon01;Name=T_tenax.00g000790.m01.exon01;Parent=T_tenax.00g000790.m01;original_gene_id=T_tenax.00g000790.m01.exon1;Alias=T_tenax.00g000790.m01.exon1
OCTD01000018.1	GenSAS_616ec28a899a8-publish	CDS	5461	5961	.	-	0	gene_id=T_tenax.00g000790.m01.CDS01;Name=T_tenax.00g000790.m01.CDS01;Parent=T_tenax.00g000790.m01;original_ID=cds.T_tenax.00g000790.m01;Alias=cds.T_tenax.00g000790.m01
OCTD01000018.1	GenSAS_616ec28a899a8-publish	gene	6041	6403	.	-	.	gene_id=T_tenax.00g000800;Name=T_tenax.00g000800;Alias=T_tenax.00g000800;Notes=XP_001579456.1 [DIAMOND Functional 2.0.11]
OCTD01000018.1	GenSAS_616ec28a899a8-publish	mRNA	6041	6403	.	-	.	gene_id=T_tenax.00g000800.m01;Name=T_tenax.00g000800.m01;Parent=T_tenax.00g000800;Alias=T_tenax.00g000800.m01;original_name=T_tenax.00g000800
OCTD01000018.1	GenSAS_616ec28a899a8-publish	exon	6041	6403	.	-	.	gene_id=T_tenax.00g000800.m01.exon01;Name=T_tenax.00g000800.m01.exon01;Parent=T_tenax.00g000800.m01;original_gene_id=T_tenax.00g000800.m01.exon1;Alias=T_tenax.00g000800.m01.exon1
OCTD01000018.1	GenSAS_616ec28a899a8-publish	CDS	6041	6403	.	-	0	gene_id=T_tenax.00g000800.m01.CDS01;Name=T_tenax.00g000800.m01.CDS01;Parent=T_tenax.00g000800.m01;original_ID=cds.T_tenax.00g000800.m01;Alias=cds.T_tenax.00g000800.m01
OCTD01000018.1	GenSAS_616ec28a899a8-publish	gene	6636	6866	.	-	.	gene_id=T_tenax.00g000810;Name=T_tenax.00g000810;Alias=T_tenax.00g000810;Notes=XP_001579456.1 [DIAMOND Functional 2.0.11]
OCTD01000018.1	GenSAS_616ec28a899a8-publish	mRNA	6636	6866	.	-	.	gene_id=T_tenax.00g000810.m01;Name=T_tenax.00g000810.m01;Parent=T_tenax.00g000810;Alias=T_tenax.00g000810.m01;original_name=T_tenax.00g000810
OCTD01000018.1	GenSAS_616ec28a899a8-publish	exon	6636	6866	.	-	.	gene_id=T_tenax.00g000810.m01.exon01;Name=T_tenax.00g000810.m01.exon01;Parent=T_tenax.00g000810.m01;original_gene_id=T_tenax.00g000810.m01.exon1;Alias=T_tenax.00g000810.m01.exon1
OCTD01000018.1	GenSAS_616ec28a899a8-publish	CDS	6636	6866	.	-	0	gene_id=T_tenax.00g000810.m01.CDS01;Name=T_tenax.00g000810.m01.CDS01;Parent=T_tenax.00g000810.m01;original_ID=cds.T_tenax.00g000810.m01;Alias=cds.T_tenax.00g000810.m01
OCTD01000018.1	GenSAS_616ec28a899a8-publish	gene	7406	8776	.	-	.	gene_id=T_tenax.00g000820;Name=T_tenax.00g000820;Alias=T_tenax.00g000820;Notes=XP_001579456.1 [DIAMOND Functional 2.0.11],WD40 repeat (IPR001680) [InterProScan 5.53-87.0],PF00400.27 [Pfam 1.6]
OCTD01000018.1	GenSAS_616ec28a899a8-publish	mRNA	7406	8776	.	-	.	gene_id=T_tenax.00g000820.m01;Name=T_tenax.00g000820.m01;Parent=T_tenax.00g000820;Alias=T_tenax.00g000820.m01;original_name=T_tenax.00g000820
OCTD01000018.1	GenSAS_616ec28a899a8-publish	exon	7406	7778	.	-	.	gene_id=T_tenax.00g000820.m01.exon01;Name=T_tenax.00g000820.m01.exon01;Parent=T_tenax.00g000820.m01;original_gene_id=T_tenax.00g000820.m01.exon2;Alias=T_tenax.00g000820.m01.exon2
OCTD01000018.1	GenSAS_616ec28a899a8-publish	CDS	7406	7778	.	-	1	gene_id=T_tenax.00g000820.m01.CDS01;Name=T_tenax.00g000820.m01.CDS01;Parent=T_tenax.00g000820.m01;original_ID=cds.T_tenax.00g000820.m01;Alias=cds.T_tenax.00g000820.m01
OCTD01000018.1	GenSAS_616ec28a899a8-publish	exon	8199	8776	.	-	.	gene_id=T_tenax.00g000820.m01.exon02;Name=T_tenax.00g000820.m01.exon02;Parent=T_tenax.00g000820.m01;original_gene_id=T_tenax.00g000820.m01.exon1;Alias=T_tenax.00g000820.m01.exon1
OCTD01000018.1	GenSAS_616ec28a899a8-publish	CDS	8199	8776	.	-	0	gene_id=T_tenax.00g000820.m01.CDS02;Name=T_tenax.00g000820.m01.CDS02;Parent=T_tenax.00g000820.m01;original_ID=cds.T_tenax.00g000820.m01;Alias=cds.T_tenax.00g000820.m01
OCTD01000018.1	GenSAS_616ec28a899a8-publish	gene	10494	12458	.	+	.	gene_id=T_tenax.00g000830;Name=T_tenax.00g000830;Alias=T_tenax.00g000830;Notes=XP_001319415.1 [DIAMOND Functional 2.0.11],PF00012.15 [Pfam 1.6]
OCTD01000018.1	GenSAS_616ec28a899a8-publish	mRNA	10494	12458	.	+	.	gene_id=T_tenax.00g000830.m01;Name=T_tenax.00g000830.m01;Parent=T_tenax.00g000830;Alias=T_tenax.00g000830.m01;original_name=T_tenax.00g000830
OCTD01000018.1	GenSAS_616ec28a899a8-publish	exon	10494	12458	.	+	.	gene_id=T_tenax.00g000830.m01.exon01;Name=T_tenax.00g000830.m01.exon01;Parent=T_tenax.00g000830.m01;original_gene_id=T_tenax.00g000830.m01.exon1;Alias=T_tenax.00g000830.m01.exon1
OCTD01000018.1	GenSAS_616ec28a899a8-publish	CDS	10494	12458	.	+	0	gene_id=T_tenax.00g000830.m01.CDS01;Name=T_tenax.00g000830.m01.CDS01;Parent=T_tenax.00g000830.m01;original_ID=cds.T_tenax.00g000830.m01;Alias=cds.T_tenax.00g000830.m01
OCTD01000018.1	GenSAS_616ec28a899a8-publish	gene	12762	13826	.	+	.	gene_id=T_tenax.00g000840;Name=T_tenax.00g000840;Alias=T_tenax.00g000840;Notes= [BLAST protein vs protein (blastp) 2.12.0],XP_001327582.1 [DIAMOND Functional 2.0.11],Nop domain (IPR002687) [InterProScan 5.53-87.0],PF11279.3 [Pfam 1.6]
OCTD01000018.1	GenSAS_616ec28a899a8-publish	mRNA	12762	13826	.	+	.	gene_id=T_tenax.00g000840.m01;Name=T_tenax.00g000840.m01;Parent=T_tenax.00g000840;Alias=T_tenax.00g000840.m01;original_name=T_tenax.00g000840
OCTD01000018.1	GenSAS_616ec28a899a8-publish	exon	12762	13826	.	+	.	gene_id=T_tenax.00g000840.m01.exon01;Name=T_tenax.00g000840.m01.exon01;Parent=T_tenax.00g000840.m01;original_gene_id=T_tenax.00g000840.m01.exon1;Alias=T_tenax.00g000840.m01.exon1
OCTD01000018.1	GenSAS_616ec28a899a8-publish	CDS	12762	13826	.	+	0	gene_id=T_tenax.00g000840.m01.CDS01;Name=T_tenax.00g000840.m01.CDS01;Parent=T_tenax.00g000840.m01;original_ID=cds.T_tenax.00g000840.m01;Alias=cds.T_tenax.00g000840.m01
OCTD01000018.1	GenSAS_616ec28a899a8-publish	gene	16111	18096	.	+	.	gene_id=T_tenax.00g000850;Name=T_tenax.00g000850;Alias=T_tenax.00g000850;Notes= [BLAST protein vs protein (blastp) 2.12.0],XP_001315949.1 [DIAMOND Functional 2.0.11],PF00643.19 [Pfam 1.6]
OCTD01000018.1	GenSAS_616ec28a899a8-publish	mRNA	16111	18096	.	+	.	gene_id=T_tenax.00g000850.m01;Name=T_tenax.00g000850.m01;Parent=T_tenax.00g000850;Alias=T_tenax.00g000850.m01;original_name=T_tenax.00g000850
OCTD01000018.1	GenSAS_616ec28a899a8-publish	exon	16111	18096	.	+	.	gene_id=T_tenax.00g000850.m01.exon01;Name=T_tenax.00g000850.m01.exon01;Parent=T_tenax.00g000850.m01;original_gene_id=T_tenax.00g000850.m01.exon1;Alias=T_tenax.00g000850.m01.exon1
OCTD01000018.1	GenSAS_616ec28a899a8-publish	CDS	16111	18096	.	+	0	gene_id=T_tenax.00g000850.m01.CDS01;Name=T_tenax.00g000850.m01.CDS01;Parent=T_tenax.00g000850.m01;original_ID=cds.T_tenax.00g000850.m01;Alias=cds.T_tenax.00g000850.m01
OCTD01000018.1	GenSAS_616ec28a899a8-publish	gene	19085	22026	.	+	.	gene_id=T_tenax.00g000860;Name=T_tenax.00g000860;Alias=T_tenax.00g000860;Notes=XP_001299623.1 [DIAMOND Functional 2.0.11],PF05044.7 [Pfam 1.6]
OCTD01000018.1	GenSAS_616ec28a899a8-publish	mRNA	19085	22026	.	+	.	gene_id=T_tenax.00g000860.m01;Name=T_tenax.00g000860.m01;Parent=T_tenax.00g000860;Alias=T_tenax.00g000860.m01;original_name=T_tenax.00g000860
OCTD01000018.1	GenSAS_616ec28a899a8-publish	exon	19085	22026	.	+	.	gene_id=T_tenax.00g000860.m01.exon01;Name=T_tenax.00g000860.m01.exon01;Parent=T_tenax.00g000860.m01;original_gene_id=T_tenax.00g000860.m01.exon1;Alias=T_tenax.00g000860.m01.exon1
OCTD01000018.1	GenSAS_616ec28a899a8-publish	CDS	19085	22026	.	+	0	gene_id=T_tenax.00g000860.m01.CDS01;Name=T_tenax.00g000860.m01.CDS01;Parent=T_tenax.00g000860.m01;original_ID=cds.T_tenax.00g000860.m01;Alias=cds.T_tenax.00g000860.m01
OCTD01000019.1	GenSAS_616ec28a899a8-publish	gene	999	1970	.	-	.	gene_id=T_tenax.00g000870;Name=T_tenax.00g000870;Alias=T_tenax.00g000870;Notes=XP_001329225.1 [DIAMOND Functional 2.0.11]
OCTD01000019.1	GenSAS_616ec28a899a8-publish	mRNA	999	1970	.	-	.	gene_id=T_tenax.00g000870.m01;Name=T_tenax.00g000870.m01;Parent=T_tenax.00g000870;Alias=T_tenax.00g000870.m01;original_name=T_tenax.00g000870
OCTD01000019.1	GenSAS_616ec28a899a8-publish	exon	999	1433	.	-	.	gene_id=T_tenax.00g000870.m01.exon01;Name=T_tenax.00g000870.m01.exon01;Parent=T_tenax.00g000870.m01;original_gene_id=T_tenax.00g000870.m01.exon2;Alias=T_tenax.00g000870.m01.exon2
OCTD01000019.1	GenSAS_616ec28a899a8-publish	CDS	999	1433	.	-	0	gene_id=T_tenax.00g000870.m01.CDS01;Name=T_tenax.00g000870.m01.CDS01;Parent=T_tenax.00g000870.m01;original_ID=cds.T_tenax.00g000870.m01;Alias=cds.T_tenax.00g000870.m01
OCTD01000019.1	GenSAS_616ec28a899a8-publish	exon	1458	1970	.	-	.	gene_id=T_tenax.00g000870.m01.exon02;Name=T_tenax.00g000870.m01.exon02;Parent=T_tenax.00g000870.m01;original_gene_id=T_tenax.00g000870.m01.exon1;Alias=T_tenax.00g000870.m01.exon1
OCTD01000019.1	GenSAS_616ec28a899a8-publish	CDS	1458	1970	.	-	0	gene_id=T_tenax.00g000870.m01.CDS02;Name=T_tenax.00g000870.m01.CDS02;Parent=T_tenax.00g000870.m01;original_ID=cds.T_tenax.00g000870.m01;Alias=cds.T_tenax.00g000870.m01
OCTD01000019.1	GenSAS_616ec28a899a8-publish	gene	2877	3860	.	-	.	gene_id=T_tenax.00g000880;Name=T_tenax.00g000880;Alias=T_tenax.00g000880;Notes= [BLAST protein vs protein (blastp) 2.12.0],XP_001319794.1 [DIAMOND Functional 2.0.11],Protein kinase domain (IPR000719) [InterProScan 5.53-87.0],PF00069.20 [Pfam 1.6]
OCTD01000019.1	GenSAS_616ec28a899a8-publish	mRNA	2877	3860	.	-	.	gene_id=T_tenax.00g000880.m01;Name=T_tenax.00g000880.m01;Parent=T_tenax.00g000880;Alias=T_tenax.00g000880.m01;original_name=T_tenax.00g000880
OCTD01000019.1	GenSAS_616ec28a899a8-publish	exon	2877	3860	.	-	.	gene_id=T_tenax.00g000880.m01.exon01;Name=T_tenax.00g000880.m01.exon01;Parent=T_tenax.00g000880.m01;original_gene_id=T_tenax.00g000880.m01.exon1;Alias=T_tenax.00g000880.m01.exon1
OCTD01000019.1	GenSAS_616ec28a899a8-publish	CDS	2877	3860	.	-	0	gene_id=T_tenax.00g000880.m01.CDS01;Name=T_tenax.00g000880.m01.CDS01;Parent=T_tenax.00g000880.m01;original_ID=cds.T_tenax.00g000880.m01;Alias=cds.T_tenax.00g000880.m01
OCTD01000020.1	GenSAS_616ec28a899a8-publish	gene	271	672	.	-	.	gene_id=T_tenax.00g000890;Name=T_tenax.00g000890;Alias=T_tenax.00g000890;Notes= [BLAST protein vs protein (blastp) 2.12.0],XP_001316269.1 [DIAMOND Functional 2.0.11],HesB-like domain superfamily (IPR035903) [InterProScan 5.53-87.0],PF06298.6 [Pfam 1.6]
OCTD01000020.1	GenSAS_616ec28a899a8-publish	mRNA	271	672	.	-	.	gene_id=T_tenax.00g000890.m01;Name=T_tenax.00g000890.m01;Parent=T_tenax.00g000890;Alias=T_tenax.00g000890.m01;original_name=T_tenax.00g000890
OCTD01000020.1	GenSAS_616ec28a899a8-publish	exon	271	672	.	-	.	gene_id=T_tenax.00g000890.m01.exon01;Name=T_tenax.00g000890.m01.exon01;Parent=T_tenax.00g000890.m01;original_gene_id=T_tenax.00g000890.m01.exon1;Alias=T_tenax.00g000890.m01.exon1
OCTD01000020.1	GenSAS_616ec28a899a8-publish	CDS	271	672	.	-	0	gene_id=T_tenax.00g000890.m01.CDS01;Name=T_tenax.00g000890.m01.CDS01;Parent=T_tenax.00g000890.m01;original_ID=cds.T_tenax.00g000890.m01;Alias=cds.T_tenax.00g000890.m01
OCTD01000020.1	GenSAS_616ec28a899a8-publish	gene	3199	5205	.	-	.	gene_id=T_tenax.00g000900;Name=T_tenax.00g000900;Alias=T_tenax.00g000900;Notes=XP_001323517.1 [DIAMOND Functional 2.0.11],PF00249.26 [Pfam 1.6]
OCTD01000020.1	GenSAS_616ec28a899a8-publish	mRNA	3199	5205	.	-	.	gene_id=T_tenax.00g000900.m01;Name=T_tenax.00g000900.m01;Parent=T_tenax.00g000900;Alias=T_tenax.00g000900.m01;original_name=T_tenax.00g000900
OCTD01000020.1	GenSAS_616ec28a899a8-publish	exon	3199	5205	.	-	.	gene_id=T_tenax.00g000900.m01.exon01;Name=T_tenax.00g000900.m01.exon01;Parent=T_tenax.00g000900.m01;original_gene_id=T_tenax.00g000900.m01.exon1;Alias=T_tenax.00g000900.m01.exon1
OCTD01000020.1	GenSAS_616ec28a899a8-publish	CDS	3199	5205	.	-	0	gene_id=T_tenax.00g000900.m01.CDS01;Name=T_tenax.00g000900.m01.CDS01;Parent=T_tenax.00g000900.m01;original_ID=cds.T_tenax.00g000900.m01;Alias=cds.T_tenax.00g000900.m01
OCTD01000020.1	GenSAS_616ec28a899a8-publish	gene	5837	7387	.	-	.	gene_id=T_tenax.00g000910;Name=T_tenax.00g000910;Alias=T_tenax.00g000910;Notes= [BLAST protein vs protein (blastp) 2.12.0],XP_001317064.1 [DIAMOND Functional 2.0.11],Glycoside hydrolase family 47 (IPR001382) [InterProScan 5.53-87.0],PF00999.16 [Pfam 1.6]
OCTD01000020.1	GenSAS_616ec28a899a8-publish	mRNA	5837	7387	.	-	.	gene_id=T_tenax.00g000910.m01;Name=T_tenax.00g000910.m01;Parent=T_tenax.00g000910;Alias=T_tenax.00g000910.m01;original_name=T_tenax.00g000910
OCTD01000020.1	GenSAS_616ec28a899a8-publish	exon	5837	7387	.	-	.	gene_id=T_tenax.00g000910.m01.exon01;Name=T_tenax.00g000910.m01.exon01;Parent=T_tenax.00g000910.m01;original_gene_id=T_tenax.00g000910.m01.exon1;Alias=T_tenax.00g000910.m01.exon1
OCTD01000020.1	GenSAS_616ec28a899a8-publish	CDS	5837	7387	.	-	0	gene_id=T_tenax.00g000910.m01.CDS01;Name=T_tenax.00g000910.m01.CDS01;Parent=T_tenax.00g000910.m01;original_ID=cds.T_tenax.00g000910.m01;Alias=cds.T_tenax.00g000910.m01
OCTD01000020.1	GenSAS_616ec28a899a8-publish	gene	12359	15780	.	-	.	gene_id=T_tenax.00g000920;Name=T_tenax.00g000920;Alias=T_tenax.00g000920;Notes= [BLAST protein vs protein (blastp) 2.12.0],XP_001319694.1 [DIAMOND Functional 2.0.11],GAF domain (IPR003018) [InterProScan 5.53-87.0],PF13185.1 [Pfam 1.6]
OCTD01000020.1	GenSAS_616ec28a899a8-publish	mRNA	12359	15780	.	-	.	gene_id=T_tenax.00g000920.m01;Name=T_tenax.00g000920.m01;Parent=T_tenax.00g000920;Alias=T_tenax.00g000920.m01;original_name=T_tenax.00g000920
OCTD01000020.1	GenSAS_616ec28a899a8-publish	exon	12359	12366	.	-	.	gene_id=T_tenax.00g000920.m01.exon01;Name=T_tenax.00g000920.m01.exon01;Parent=T_tenax.00g000920.m01;original_gene_id=T_tenax.00g000920.m01.exon2;Alias=T_tenax.00g000920.m01.exon2
OCTD01000020.1	GenSAS_616ec28a899a8-publish	CDS	12359	12366	.	-	2	gene_id=T_tenax.00g000920.m01.CDS01;Name=T_tenax.00g000920.m01.CDS01;Parent=T_tenax.00g000920.m01;original_ID=cds.T_tenax.00g000920.m01;Alias=cds.T_tenax.00g000920.m01
OCTD01000020.1	GenSAS_616ec28a899a8-publish	exon	12900	15780	.	-	.	gene_id=T_tenax.00g000920.m01.exon02;Name=T_tenax.00g000920.m01.exon02;Parent=T_tenax.00g000920.m01;original_gene_id=T_tenax.00g000920.m01.exon1;Alias=T_tenax.00g000920.m01.exon1
OCTD01000020.1	GenSAS_616ec28a899a8-publish	CDS	12900	15780	.	-	0	gene_id=T_tenax.00g000920.m01.CDS02;Name=T_tenax.00g000920.m01.CDS02;Parent=T_tenax.00g000920.m01;original_ID=cds.T_tenax.00g000920.m01;Alias=cds.T_tenax.00g000920.m01
OCTD01000020.1	GenSAS_616ec28a899a8-publish	gene	16174	18696	.	-	.	gene_id=T_tenax.00g000930;Name=T_tenax.00g000930;Alias=T_tenax.00g000930;Notes=XP_001325134.1 [DIAMOND Functional 2.0.11]
OCTD01000020.1	GenSAS_616ec28a899a8-publish	mRNA	16174	18696	.	-	.	gene_id=T_tenax.00g000930.m01;Name=T_tenax.00g000930.m01;Parent=T_tenax.00g000930;Alias=T_tenax.00g000930.m01;original_name=T_tenax.00g000930
OCTD01000020.1	GenSAS_616ec28a899a8-publish	exon	16174	18696	.	-	.	gene_id=T_tenax.00g000930.m01.exon01;Name=T_tenax.00g000930.m01.exon01;Parent=T_tenax.00g000930.m01;original_gene_id=T_tenax.00g000930.m01.exon1;Alias=T_tenax.00g000930.m01.exon1
OCTD01000020.1	GenSAS_616ec28a899a8-publish	CDS	16174	18696	.	-	0	gene_id=T_tenax.00g000930.m01.CDS01;Name=T_tenax.00g000930.m01.CDS01;Parent=T_tenax.00g000930.m01;original_ID=cds.T_tenax.00g000930.m01;Alias=cds.T_tenax.00g000930.m01
OCTD01000020.1	GenSAS_616ec28a899a8-publish	gene	19177	20085	.	-	.	gene_id=T_tenax.00g000940;Name=T_tenax.00g000940;Alias=T_tenax.00g000940;Notes= [BLAST protein vs protein (blastp) 2.12.0],XP_001314064.1 [DIAMOND Functional 2.0.11],PF07015.6 [Pfam 1.6]
OCTD01000020.1	GenSAS_616ec28a899a8-publish	mRNA	19177	20085	.	-	.	gene_id=T_tenax.00g000940.m01;Name=T_tenax.00g000940.m01;Parent=T_tenax.00g000940;Alias=T_tenax.00g000940.m01;original_name=T_tenax.00g000940
OCTD01000020.1	GenSAS_616ec28a899a8-publish	exon	19177	20085	.	-	.	gene_id=T_tenax.00g000940.m01.exon01;Name=T_tenax.00g000940.m01.exon01;Parent=T_tenax.00g000940.m01;original_gene_id=T_tenax.00g000940.m01.exon1;Alias=T_tenax.00g000940.m01.exon1
OCTD01000020.1	GenSAS_616ec28a899a8-publish	CDS	19177	20085	.	-	0	gene_id=T_tenax.00g000940.m01.CDS01;Name=T_tenax.00g000940.m01.CDS01;Parent=T_tenax.00g000940.m01;original_ID=cds.T_tenax.00g000940.m01;Alias=cds.T_tenax.00g000940.m01
OCTD01000021.1	GenSAS_616ec28a899a8-publish	gene	246	5423	.	-	.	gene_id=T_tenax.00g000950;Name=T_tenax.00g000950;Alias=T_tenax.00g000950;Notes= [BLAST protein vs protein (blastp) 2.12.0],XP_001319649.1 [DIAMOND Functional 2.0.11],Vacuolar protein sorting-associated protein 13, second N-terminal domain (IPR031646) [InterProScan 5.53-87.0],PF12624.2 [Pfam 1.6]
OCTD01000021.1	GenSAS_616ec28a899a8-publish	mRNA	246	5423	.	-	.	gene_id=T_tenax.00g000950.m01;Name=T_tenax.00g000950.m01;Parent=T_tenax.00g000950;Alias=T_tenax.00g000950.m01;original_name=T_tenax.00g000950
OCTD01000021.1	GenSAS_616ec28a899a8-publish	exon	246	5423	.	-	.	gene_id=T_tenax.00g000950.m01.exon01;Name=T_tenax.00g000950.m01.exon01;Parent=T_tenax.00g000950.m01;original_gene_id=T_tenax.00g000950.m01.exon1;Alias=T_tenax.00g000950.m01.exon1
OCTD01000021.1	GenSAS_616ec28a899a8-publish	CDS	246	5423	.	-	0	gene_id=T_tenax.00g000950.m01.CDS01;Name=T_tenax.00g000950.m01.CDS01;Parent=T_tenax.00g000950.m01;original_ID=cds.T_tenax.00g000950.m01;Alias=cds.T_tenax.00g000950.m01
OCTD01000022.1	GenSAS_616ec28a899a8-publish	gene	329	628	.	+	.	gene_id=T_tenax.00g000960;Name=T_tenax.00g000960;Alias=T_tenax.00g000960;Notes=PF12810.2 [Pfam 1.6]
OCTD01000022.1	GenSAS_616ec28a899a8-publish	mRNA	329	628	.	+	.	gene_id=T_tenax.00g000960.m01;Name=T_tenax.00g000960.m01;Parent=T_tenax.00g000960;Alias=T_tenax.00g000960.m01;original_name=T_tenax.00g000960
OCTD01000022.1	GenSAS_616ec28a899a8-publish	exon	329	628	.	+	.	gene_id=T_tenax.00g000960.m01.exon01;Name=T_tenax.00g000960.m01.exon01;Parent=T_tenax.00g000960.m01;original_gene_id=T_tenax.00g000960.m01.exon1;Alias=T_tenax.00g000960.m01.exon1
OCTD01000022.1	GenSAS_616ec28a899a8-publish	CDS	329	628	.	+	0	gene_id=T_tenax.00g000960.m01.CDS01;Name=T_tenax.00g000960.m01.CDS01;Parent=T_tenax.00g000960.m01;original_ID=cds.T_tenax.00g000960.m01;Alias=cds.T_tenax.00g000960.m01
OCTD01000022.1	GenSAS_616ec28a899a8-publish	gene	1145	4096	.	-	.	gene_id=T_tenax.00g000970;Name=T_tenax.00g000970;Alias=T_tenax.00g000970;Notes=XP_001580910.1 [DIAMOND Functional 2.0.11],WD40/YVTN repeat-like-containing domain superfamily (IPR015943) [InterProScan 5.53-87.0],PF01828.12 [Pfam 1.6]
OCTD01000022.1	GenSAS_616ec28a899a8-publish	mRNA	1145	4096	.	-	.	gene_id=T_tenax.00g000970.m01;Name=T_tenax.00g000970.m01;Parent=T_tenax.00g000970;Alias=T_tenax.00g000970.m01;original_name=T_tenax.00g000970
OCTD01000022.1	GenSAS_616ec28a899a8-publish	exon	1145	4096	.	-	.	gene_id=T_tenax.00g000970.m01.exon01;Name=T_tenax.00g000970.m01.exon01;Parent=T_tenax.00g000970.m01;original_gene_id=T_tenax.00g000970.m01.exon1;Alias=T_tenax.00g000970.m01.exon1
OCTD01000022.1	GenSAS_616ec28a899a8-publish	CDS	1145	4096	.	-	0	gene_id=T_tenax.00g000970.m01.CDS01;Name=T_tenax.00g000970.m01.CDS01;Parent=T_tenax.00g000970.m01;original_ID=cds.T_tenax.00g000970.m01;Alias=cds.T_tenax.00g000970.m01
OCTD01000022.1	GenSAS_616ec28a899a8-publish	gene	5753	6400	.	+	.	gene_id=T_tenax.00g000980;Name=T_tenax.00g000980;Alias=T_tenax.00g000980;Notes=XP_001317041.1 [DIAMOND Functional 2.0.11],PF06398.6 [Pfam 1.6]
OCTD01000022.1	GenSAS_616ec28a899a8-publish	mRNA	5753	6400	.	+	.	gene_id=T_tenax.00g000980.m01;Name=T_tenax.00g000980.m01;Parent=T_tenax.00g000980;Alias=T_tenax.00g000980.m01;original_name=T_tenax.00g000980
OCTD01000022.1	GenSAS_616ec28a899a8-publish	exon	5753	6400	.	+	.	gene_id=T_tenax.00g000980.m01.exon01;Name=T_tenax.00g000980.m01.exon01;Parent=T_tenax.00g000980.m01;original_gene_id=T_tenax.00g000980.m01.exon1;Alias=T_tenax.00g000980.m01.exon1
OCTD01000022.1	GenSAS_616ec28a899a8-publish	CDS	5753	6400	.	+	0	gene_id=T_tenax.00g000980.m01.CDS01;Name=T_tenax.00g000980.m01.CDS01;Parent=T_tenax.00g000980.m01;original_ID=cds.T_tenax.00g000980.m01;Alias=cds.T_tenax.00g000980.m01
OCTD01000022.1	GenSAS_616ec28a899a8-publish	gene	6703	7440	.	+	.	gene_id=T_tenax.00g000990;Name=T_tenax.00g000990;Alias=T_tenax.00g000990;Notes=XP_001319043.1 [DIAMOND Functional 2.0.11],PF10616.4 [Pfam 1.6]
OCTD01000022.1	GenSAS_616ec28a899a8-publish	mRNA	6703	7440	.	+	.	gene_id=T_tenax.00g000990.m01;Name=T_tenax.00g000990.m01;Parent=T_tenax.00g000990;Alias=T_tenax.00g000990.m01;original_name=T_tenax.00g000990
OCTD01000022.1	GenSAS_616ec28a899a8-publish	exon	6703	7440	.	+	.	gene_id=T_tenax.00g000990.m01.exon01;Name=T_tenax.00g000990.m01.exon01;Parent=T_tenax.00g000990.m01;original_gene_id=T_tenax.00g000990.m01.exon1;Alias=T_tenax.00g000990.m01.exon1
OCTD01000022.1	GenSAS_616ec28a899a8-publish	CDS	6703	7440	.	+	0	gene_id=T_tenax.00g000990.m01.CDS01;Name=T_tenax.00g000990.m01.CDS01;Parent=T_tenax.00g000990.m01;original_ID=cds.T_tenax.00g000990.m01;Alias=cds.T_tenax.00g000990.m01
OCTD01000022.1	GenSAS_616ec28a899a8-publish	gene	8281	8760	.	+	.	gene_id=T_tenax.00g001000;Name=T_tenax.00g001000;Alias=T_tenax.00g001000;Notes=XP_001315025.1 [DIAMOND Functional 2.0.11],PF00071.17 [Pfam 1.6]
OCTD01000022.1	GenSAS_616ec28a899a8-publish	mRNA	8281	8760	.	+	.	gene_id=T_tenax.00g001000.m01;Name=T_tenax.00g001000.m01;Parent=T_tenax.00g001000;Alias=T_tenax.00g001000.m01;original_name=T_tenax.00g001000
OCTD01000022.1	GenSAS_616ec28a899a8-publish	exon	8281	8760	.	+	.	gene_id=T_tenax.00g001000.m01.exon01;Name=T_tenax.00g001000.m01.exon01;Parent=T_tenax.00g001000.m01;original_gene_id=T_tenax.00g001000.m01.exon1;Alias=T_tenax.00g001000.m01.exon1
OCTD01000022.1	GenSAS_616ec28a899a8-publish	CDS	8281	8760	.	+	0	gene_id=T_tenax.00g001000.m01.CDS01;Name=T_tenax.00g001000.m01.CDS01;Parent=T_tenax.00g001000.m01;original_ID=cds.T_tenax.00g001000.m01;Alias=cds.T_tenax.00g001000.m01
OCTD01000022.1	GenSAS_616ec28a899a8-publish	gene	9252	10217	.	-	.	gene_id=T_tenax.00g001010;Name=T_tenax.00g001010;Alias=T_tenax.00g001010;Notes= [BLAST protein vs protein (blastp) 2.12.0],XP_001305424.1 [DIAMOND Functional 2.0.11],Mo25-like (IPR013878) [InterProScan 5.53-87.0],PF08569.6 [Pfam 1.6]
OCTD01000022.1	GenSAS_616ec28a899a8-publish	mRNA	9252	10217	.	-	.	gene_id=T_tenax.00g001010.m01;Name=T_tenax.00g001010.m01;Parent=T_tenax.00g001010;Alias=T_tenax.00g001010.m01;original_name=T_tenax.00g001010
OCTD01000022.1	GenSAS_616ec28a899a8-publish	exon	9252	10217	.	-	.	gene_id=T_tenax.00g001010.m01.exon01;Name=T_tenax.00g001010.m01.exon01;Parent=T_tenax.00g001010.m01;original_gene_id=T_tenax.00g001010.m01.exon1;Alias=T_tenax.00g001010.m01.exon1
OCTD01000022.1	GenSAS_616ec28a899a8-publish	CDS	9252	10217	.	-	0	gene_id=T_tenax.00g001010.m01.CDS01;Name=T_tenax.00g001010.m01.CDS01;Parent=T_tenax.00g001010.m01;original_ID=cds.T_tenax.00g001010.m01;Alias=cds.T_tenax.00g001010.m01
OCTD01000022.1	GenSAS_616ec28a899a8-publish	gene	11308	12378	.	+	.	gene_id=T_tenax.00g001020;Name=T_tenax.00g001020;Alias=T_tenax.00g001020;Notes= [BLAST protein vs protein (blastp) 2.12.0],XP_001582361.1 [DIAMOND Functional 2.0.11],Ankyrin repeat (IPR002110) [InterProScan 5.53-87.0],PF00023.25 [Pfam 1.6]
OCTD01000022.1	GenSAS_616ec28a899a8-publish	mRNA	11308	12378	.	+	.	gene_id=T_tenax.00g001020.m01;Name=T_tenax.00g001020.m01;Parent=T_tenax.00g001020;Alias=T_tenax.00g001020.m01;original_name=T_tenax.00g001020
OCTD01000022.1	GenSAS_616ec28a899a8-publish	exon	11308	12378	.	+	.	gene_id=T_tenax.00g001020.m01.exon01;Name=T_tenax.00g001020.m01.exon01;Parent=T_tenax.00g001020.m01;original_gene_id=T_tenax.00g001020.m01.exon1;Alias=T_tenax.00g001020.m01.exon1
OCTD01000022.1	GenSAS_616ec28a899a8-publish	CDS	11308	12378	.	+	0	gene_id=T_tenax.00g001020.m01.CDS01;Name=T_tenax.00g001020.m01.CDS01;Parent=T_tenax.00g001020.m01;original_ID=cds.T_tenax.00g001020.m01;Alias=cds.T_tenax.00g001020.m01
OCTD01000022.1	GenSAS_616ec28a899a8-publish	gene	12896	13297	.	-	.	gene_id=T_tenax.00g001030;Name=T_tenax.00g001030;Alias=T_tenax.00g001030;Notes= [BLAST protein vs protein (blastp) 2.12.0],XP_001583921.1 [DIAMOND Functional 2.0.11],SANT/Myb domain (IPR001005) [InterProScan 5.53-87.0],PF00249.26 [Pfam 1.6]
OCTD01000022.1	GenSAS_616ec28a899a8-publish	mRNA	12896	13297	.	-	.	gene_id=T_tenax.00g001030.m01;Name=T_tenax.00g001030.m01;Parent=T_tenax.00g001030;Alias=T_tenax.00g001030.m01;original_name=T_tenax.00g001030
OCTD01000022.1	GenSAS_616ec28a899a8-publish	exon	12896	13297	.	-	.	gene_id=T_tenax.00g001030.m01.exon01;Name=T_tenax.00g001030.m01.exon01;Parent=T_tenax.00g001030.m01;original_gene_id=T_tenax.00g001030.m01.exon1;Alias=T_tenax.00g001030.m01.exon1
OCTD01000022.1	GenSAS_616ec28a899a8-publish	CDS	12896	13297	.	-	0	gene_id=T_tenax.00g001030.m01.CDS01;Name=T_tenax.00g001030.m01.CDS01;Parent=T_tenax.00g001030.m01;original_ID=cds.T_tenax.00g001030.m01;Alias=cds.T_tenax.00g001030.m01
OCTD01000022.1	GenSAS_616ec28a899a8-publish	gene	14542	21273	.	+	.	gene_id=T_tenax.00g001040;Name=T_tenax.00g001040;Alias=T_tenax.00g001040;Notes=XP_001318638.1 [DIAMOND Functional 2.0.11],PF04156.9 [Pfam 1.6]
OCTD01000022.1	GenSAS_616ec28a899a8-publish	mRNA	14542	21273	.	+	.	gene_id=T_tenax.00g001040.m01;Name=T_tenax.00g001040.m01;Parent=T_tenax.00g001040;Alias=T_tenax.00g001040.m01;original_name=T_tenax.00g001040
OCTD01000022.1	GenSAS_616ec28a899a8-publish	exon	14542	19727	.	+	.	gene_id=T_tenax.00g001040.m01.exon01;Name=T_tenax.00g001040.m01.exon01;Parent=T_tenax.00g001040.m01;original_gene_id=T_tenax.00g001040.m01.exon1;Alias=T_tenax.00g001040.m01.exon1
OCTD01000022.1	GenSAS_616ec28a899a8-publish	CDS	14542	19727	.	+	0	gene_id=T_tenax.00g001040.m01.CDS01;Name=T_tenax.00g001040.m01.CDS01;Parent=T_tenax.00g001040.m01;original_ID=cds.T_tenax.00g001040.m01;Alias=cds.T_tenax.00g001040.m01
OCTD01000022.1	GenSAS_616ec28a899a8-publish	exon	19827	21273	.	+	.	gene_id=T_tenax.00g001040.m01.exon02;Name=T_tenax.00g001040.m01.exon02;Parent=T_tenax.00g001040.m01;original_gene_id=T_tenax.00g001040.m01.exon2;Alias=T_tenax.00g001040.m01.exon2
OCTD01000022.1	GenSAS_616ec28a899a8-publish	CDS	19827	21273	.	+	1	gene_id=T_tenax.00g001040.m01.CDS02;Name=T_tenax.00g001040.m01.CDS02;Parent=T_tenax.00g001040.m01;original_ID=cds.T_tenax.00g001040.m01;Alias=cds.T_tenax.00g001040.m01
OCTD01000022.1	GenSAS_616ec28a899a8-publish	gene	21480	21929	.	+	.	gene_id=T_tenax.00g001050;Name=T_tenax.00g001050;Alias=T_tenax.00g001050;Notes= [BLAST protein vs protein (blastp) 2.12.0],XP_001580567.1 [DIAMOND Functional 2.0.11],Phosphotyrosine protein phosphatase I (IPR023485) [InterProScan 5.53-87.0],PF01451.16 [Pfam 1.6]
OCTD01000022.1	GenSAS_616ec28a899a8-publish	mRNA	21480	21929	.	+	.	gene_id=T_tenax.00g001050.m01;Name=T_tenax.00g001050.m01;Parent=T_tenax.00g001050;Alias=T_tenax.00g001050.m01;original_name=T_tenax.00g001050
OCTD01000022.1	GenSAS_616ec28a899a8-publish	exon	21480	21929	.	+	.	gene_id=T_tenax.00g001050.m01.exon01;Name=T_tenax.00g001050.m01.exon01;Parent=T_tenax.00g001050.m01;original_gene_id=T_tenax.00g001050.m01.exon1;Alias=T_tenax.00g001050.m01.exon1
OCTD01000022.1	GenSAS_616ec28a899a8-publish	CDS	21480	21929	.	+	0	gene_id=T_tenax.00g001050.m01.CDS01;Name=T_tenax.00g001050.m01.CDS01;Parent=T_tenax.00g001050.m01;original_ID=cds.T_tenax.00g001050.m01;Alias=cds.T_tenax.00g001050.m01
OCTD01000023.1	GenSAS_616ec28a899a8-publish	gene	2454	3128	.	-	.	gene_id=T_tenax.00g001060;Name=T_tenax.00g001060;Alias=T_tenax.00g001060;Notes= [BLAST protein vs protein (blastp) 2.12.0],XP_001321186.1 [DIAMOND Functional 2.0.11],Class I myosin tail homology domain (IPR010926) [InterProScan 5.53-87.0],PF06017.8 [Pfam 1.6]
OCTD01000023.1	GenSAS_616ec28a899a8-publish	mRNA	2454	3128	.	-	.	gene_id=T_tenax.00g001060.m01;Name=T_tenax.00g001060.m01;Parent=T_tenax.00g001060;Alias=T_tenax.00g001060.m01;original_name=T_tenax.00g001060
OCTD01000023.1	GenSAS_616ec28a899a8-publish	exon	2454	3128	.	-	.	gene_id=T_tenax.00g001060.m01.exon01;Name=T_tenax.00g001060.m01.exon01;Parent=T_tenax.00g001060.m01;original_gene_id=T_tenax.00g001060.m01.exon1;Alias=T_tenax.00g001060.m01.exon1
OCTD01000023.1	GenSAS_616ec28a899a8-publish	CDS	2454	3128	.	-	0	gene_id=T_tenax.00g001060.m01.CDS01;Name=T_tenax.00g001060.m01.CDS01;Parent=T_tenax.00g001060.m01;original_ID=cds.T_tenax.00g001060.m01;Alias=cds.T_tenax.00g001060.m01
OCTD01000023.1	GenSAS_616ec28a899a8-publish	gene	7357	11511	.	+	.	gene_id=T_tenax.00g001070;Name=T_tenax.00g001070;Alias=T_tenax.00g001070;Notes=XP_001327097.1 [DIAMOND Functional 2.0.11],PF00400.27 [Pfam 1.6]
OCTD01000023.1	GenSAS_616ec28a899a8-publish	mRNA	7357	11511	.	+	.	gene_id=T_tenax.00g001070.m01;Name=T_tenax.00g001070.m01;Parent=T_tenax.00g001070;Alias=T_tenax.00g001070.m01;original_name=T_tenax.00g001070
OCTD01000023.1	GenSAS_616ec28a899a8-publish	exon	7357	10927	.	+	.	gene_id=T_tenax.00g001070.m01.exon01;Name=T_tenax.00g001070.m01.exon01;Parent=T_tenax.00g001070.m01;original_gene_id=T_tenax.00g001070.m01.exon1;Alias=T_tenax.00g001070.m01.exon1
OCTD01000023.1	GenSAS_616ec28a899a8-publish	CDS	7357	10927	.	+	0	gene_id=T_tenax.00g001070.m01.CDS01;Name=T_tenax.00g001070.m01.CDS01;Parent=T_tenax.00g001070.m01;original_ID=cds.T_tenax.00g001070.m01;Alias=cds.T_tenax.00g001070.m01
OCTD01000023.1	GenSAS_616ec28a899a8-publish	exon	11012	11511	.	+	.	gene_id=T_tenax.00g001070.m01.exon02;Name=T_tenax.00g001070.m01.exon02;Parent=T_tenax.00g001070.m01;original_gene_id=T_tenax.00g001070.m01.exon2;Alias=T_tenax.00g001070.m01.exon2
OCTD01000023.1	GenSAS_616ec28a899a8-publish	CDS	11012	11511	.	+	2	gene_id=T_tenax.00g001070.m01.CDS02;Name=T_tenax.00g001070.m01.CDS02;Parent=T_tenax.00g001070.m01;original_ID=cds.T_tenax.00g001070.m01;Alias=cds.T_tenax.00g001070.m01
OCTD01000023.1	GenSAS_616ec28a899a8-publish	gene	11991	12431	.	-	.	gene_id=T_tenax.00g001080;Name=T_tenax.00g001080;Alias=T_tenax.00g001080;Notes=XP_001583707.1 [DIAMOND Functional 2.0.11]
OCTD01000023.1	GenSAS_616ec28a899a8-publish	mRNA	11991	12431	.	-	.	gene_id=T_tenax.00g001080.m01;Name=T_tenax.00g001080.m01;Parent=T_tenax.00g001080;Alias=T_tenax.00g001080.m01;original_name=T_tenax.00g001080
OCTD01000023.1	GenSAS_616ec28a899a8-publish	exon	11991	12431	.	-	.	gene_id=T_tenax.00g001080.m01.exon01;Name=T_tenax.00g001080.m01.exon01;Parent=T_tenax.00g001080.m01;original_gene_id=T_tenax.00g001080.m01.exon1;Alias=T_tenax.00g001080.m01.exon1
OCTD01000023.1	GenSAS_616ec28a899a8-publish	CDS	11991	12431	.	-	0	gene_id=T_tenax.00g001080.m01.CDS01;Name=T_tenax.00g001080.m01.CDS01;Parent=T_tenax.00g001080.m01;original_ID=cds.T_tenax.00g001080.m01;Alias=cds.T_tenax.00g001080.m01
OCTD01000023.1	GenSAS_616ec28a899a8-publish	gene	13015	15321	.	+	.	gene_id=T_tenax.00g001090;Name=T_tenax.00g001090;Alias=T_tenax.00g001090;Notes=XP_001309160.1 [DIAMOND Functional 2.0.11],PF08702.5 [Pfam 1.6]
OCTD01000023.1	GenSAS_616ec28a899a8-publish	mRNA	13015	15321	.	+	.	gene_id=T_tenax.00g001090.m01;Name=T_tenax.00g001090.m01;Parent=T_tenax.00g001090;Alias=T_tenax.00g001090.m01;original_name=T_tenax.00g001090
OCTD01000023.1	GenSAS_616ec28a899a8-publish	exon	13015	15321	.	+	.	gene_id=T_tenax.00g001090.m01.exon01;Name=T_tenax.00g001090.m01.exon01;Parent=T_tenax.00g001090.m01;original_gene_id=T_tenax.00g001090.m01.exon1;Alias=T_tenax.00g001090.m01.exon1
OCTD01000023.1	GenSAS_616ec28a899a8-publish	CDS	13015	15321	.	+	0	gene_id=T_tenax.00g001090.m01.CDS01;Name=T_tenax.00g001090.m01.CDS01;Parent=T_tenax.00g001090.m01;original_ID=cds.T_tenax.00g001090.m01;Alias=cds.T_tenax.00g001090.m01
OCTD01000023.1	GenSAS_616ec28a899a8-publish	gene	15575	15856	.	-	.	gene_id=T_tenax.00g001100;Name=T_tenax.00g001100;Alias=T_tenax.00g001100;Notes=XP_001315935.1 [DIAMOND Functional 2.0.11],PF00499.15 [Pfam 1.6]
OCTD01000023.1	GenSAS_616ec28a899a8-publish	mRNA	15575	15856	.	-	.	gene_id=T_tenax.00g001100.m01;Name=T_tenax.00g001100.m01;Parent=T_tenax.00g001100;Alias=T_tenax.00g001100.m01;original_name=T_tenax.00g001100
OCTD01000023.1	GenSAS_616ec28a899a8-publish	exon	15575	15856	.	-	.	gene_id=T_tenax.00g001100.m01.exon01;Name=T_tenax.00g001100.m01.exon01;Parent=T_tenax.00g001100.m01;original_gene_id=T_tenax.00g001100.m01.exon1;Alias=T_tenax.00g001100.m01.exon1
OCTD01000023.1	GenSAS_616ec28a899a8-publish	CDS	15575	15856	.	-	0	gene_id=T_tenax.00g001100.m01.CDS01;Name=T_tenax.00g001100.m01.CDS01;Parent=T_tenax.00g001100.m01;original_ID=cds.T_tenax.00g001100.m01;Alias=cds.T_tenax.00g001100.m01
OCTD01000023.1	GenSAS_616ec28a899a8-publish	gene	16320	17961	.	-	.	gene_id=T_tenax.00g001110;Name=T_tenax.00g001110;Alias=T_tenax.00g001110;Notes= [BLAST protein vs protein (blastp) 2.12.0],XP_001582061.1 [DIAMOND Functional 2.0.11],Ankyrin repeat (IPR002110) [InterProScan 5.53-87.0],PF13857.1 [Pfam 1.6]
OCTD01000023.1	GenSAS_616ec28a899a8-publish	mRNA	16320	17961	.	-	.	gene_id=T_tenax.00g001110.m01;Name=T_tenax.00g001110.m01;Parent=T_tenax.00g001110;Alias=T_tenax.00g001110.m01;original_name=T_tenax.00g001110
OCTD01000023.1	GenSAS_616ec28a899a8-publish	exon	16320	17410	.	-	.	gene_id=T_tenax.00g001110.m01.exon01;Name=T_tenax.00g001110.m01.exon01;Parent=T_tenax.00g001110.m01;original_gene_id=T_tenax.00g001110.m01.exon2;Alias=T_tenax.00g001110.m01.exon2
OCTD01000023.1	GenSAS_616ec28a899a8-publish	CDS	16320	17410	.	-	2	gene_id=T_tenax.00g001110.m01.CDS01;Name=T_tenax.00g001110.m01.CDS01;Parent=T_tenax.00g001110.m01;original_ID=cds.T_tenax.00g001110.m01;Alias=cds.T_tenax.00g001110.m01
OCTD01000023.1	GenSAS_616ec28a899a8-publish	exon	17457	17961	.	-	.	gene_id=T_tenax.00g001110.m01.exon02;Name=T_tenax.00g001110.m01.exon02;Parent=T_tenax.00g001110.m01;original_gene_id=T_tenax.00g001110.m01.exon1;Alias=T_tenax.00g001110.m01.exon1
OCTD01000023.1	GenSAS_616ec28a899a8-publish	CDS	17457	17961	.	-	0	gene_id=T_tenax.00g001110.m01.CDS02;Name=T_tenax.00g001110.m01.CDS02;Parent=T_tenax.00g001110.m01;original_ID=cds.T_tenax.00g001110.m01;Alias=cds.T_tenax.00g001110.m01
OCTD01000023.1	GenSAS_616ec28a899a8-publish	gene	18680	19651	.	-	.	gene_id=T_tenax.00g001120;Name=T_tenax.00g001120;Alias=T_tenax.00g001120;Notes= [BLAST protein vs protein (blastp) 2.12.0],XP_001304522.1 [DIAMOND Functional 2.0.11],tRNA-dihydrouridine synthase (IPR001269) [InterProScan 5.53-87.0],PF01207.12 [Pfam 1.6]
OCTD01000023.1	GenSAS_616ec28a899a8-publish	mRNA	18680	19651	.	-	.	gene_id=T_tenax.00g001120.m01;Name=T_tenax.00g001120.m01;Parent=T_tenax.00g001120;Alias=T_tenax.00g001120.m01;original_name=T_tenax.00g001120
OCTD01000023.1	GenSAS_616ec28a899a8-publish	exon	18680	19651	.	-	.	gene_id=T_tenax.00g001120.m01.exon01;Name=T_tenax.00g001120.m01.exon01;Parent=T_tenax.00g001120.m01;original_gene_id=T_tenax.00g001120.m01.exon1;Alias=T_tenax.00g001120.m01.exon1
OCTD01000023.1	GenSAS_616ec28a899a8-publish	CDS	18680	19651	.	-	0	gene_id=T_tenax.00g001120.m01.CDS01;Name=T_tenax.00g001120.m01.CDS01;Parent=T_tenax.00g001120.m01;original_ID=cds.T_tenax.00g001120.m01;Alias=cds.T_tenax.00g001120.m01
OCTD01000023.1	GenSAS_616ec28a899a8-publish	gene	20415	21071	.	+	.	gene_id=T_tenax.00g001130;Name=T_tenax.00g001130;Alias=T_tenax.00g001130;Notes=PF00069.20 [Pfam 1.6]
OCTD01000023.1	GenSAS_616ec28a899a8-publish	mRNA	20415	21071	.	+	.	gene_id=T_tenax.00g001130.m01;Name=T_tenax.00g001130.m01;Parent=T_tenax.00g001130;Alias=T_tenax.00g001130.m01;original_name=T_tenax.00g001130
OCTD01000023.1	GenSAS_616ec28a899a8-publish	exon	20415	21071	.	+	.	gene_id=T_tenax.00g001130.m01.exon01;Name=T_tenax.00g001130.m01.exon01;Parent=T_tenax.00g001130.m01;original_gene_id=T_tenax.00g001130.m01.exon1;Alias=T_tenax.00g001130.m01.exon1
OCTD01000023.1	GenSAS_616ec28a899a8-publish	CDS	20415	21071	.	+	0	gene_id=T_tenax.00g001130.m01.CDS01;Name=T_tenax.00g001130.m01.CDS01;Parent=T_tenax.00g001130.m01;original_ID=cds.T_tenax.00g001130.m01;Alias=cds.T_tenax.00g001130.m01
OCTD01000023.1	GenSAS_616ec28a899a8-publish	gene	23050	24726	.	-	.	gene_id=T_tenax.00g001140;Name=T_tenax.00g001140;Alias=T_tenax.00g001140;Notes= [BLAST protein vs protein (blastp) 2.12.0],XP_001316281.1 [DIAMOND Functional 2.0.11],GroEL-like equatorial domain superfamily (IPR027413) [InterProScan 5.53-87.0],PF00118.19 [Pfam 1.6]
OCTD01000023.1	GenSAS_616ec28a899a8-publish	mRNA	23050	24726	.	-	.	gene_id=T_tenax.00g001140.m01;Name=T_tenax.00g001140.m01;Parent=T_tenax.00g001140;Alias=T_tenax.00g001140.m01;original_name=T_tenax.00g001140
OCTD01000023.1	GenSAS_616ec28a899a8-publish	exon	23050	24726	.	-	.	gene_id=T_tenax.00g001140.m01.exon01;Name=T_tenax.00g001140.m01.exon01;Parent=T_tenax.00g001140.m01;original_gene_id=T_tenax.00g001140.m01.exon1;Alias=T_tenax.00g001140.m01.exon1
OCTD01000023.1	GenSAS_616ec28a899a8-publish	CDS	23050	24726	.	-	0	gene_id=T_tenax.00g001140.m01.CDS01;Name=T_tenax.00g001140.m01.CDS01;Parent=T_tenax.00g001140.m01;original_ID=cds.T_tenax.00g001140.m01;Alias=cds.T_tenax.00g001140.m01
OCTD01000023.1	GenSAS_616ec28a899a8-publish	gene	25008	26954	.	-	.	gene_id=T_tenax.00g001150;Name=T_tenax.00g001150;Alias=T_tenax.00g001150;Notes= [BLAST protein vs protein (blastp) 2.12.0],XP_001318878.1 [DIAMOND Functional 2.0.11],PF15638.1 [Pfam 1.6]
OCTD01000023.1	GenSAS_616ec28a899a8-publish	mRNA	25008	26954	.	-	.	gene_id=T_tenax.00g001150.m01;Name=T_tenax.00g001150.m01;Parent=T_tenax.00g001150;Alias=T_tenax.00g001150.m01;original_name=T_tenax.00g001150
OCTD01000023.1	GenSAS_616ec28a899a8-publish	exon	25008	26954	.	-	.	gene_id=T_tenax.00g001150.m01.exon01;Name=T_tenax.00g001150.m01.exon01;Parent=T_tenax.00g001150.m01;original_gene_id=T_tenax.00g001150.m01.exon1;Alias=T_tenax.00g001150.m01.exon1
OCTD01000023.1	GenSAS_616ec28a899a8-publish	CDS	25008	26954	.	-	0	gene_id=T_tenax.00g001150.m01.CDS01;Name=T_tenax.00g001150.m01.CDS01;Parent=T_tenax.00g001150.m01;original_ID=cds.T_tenax.00g001150.m01;Alias=cds.T_tenax.00g001150.m01
OCTD01000023.1	GenSAS_616ec28a899a8-publish	gene	27313	30639	.	+	.	gene_id=T_tenax.00g001160;Name=T_tenax.00g001160;Alias=T_tenax.00g001160;Notes= [BLAST protein vs protein (blastp) 2.12.0],XP_001320431.1 [DIAMOND Functional 2.0.11],PF12796.2 [Pfam 1.6]
OCTD01000023.1	GenSAS_616ec28a899a8-publish	mRNA	27313	30639	.	+	.	gene_id=T_tenax.00g001160.m01;Name=T_tenax.00g001160.m01;Parent=T_tenax.00g001160;Alias=T_tenax.00g001160.m01;original_name=T_tenax.00g001160
OCTD01000023.1	GenSAS_616ec28a899a8-publish	exon	27313	30639	.	+	.	gene_id=T_tenax.00g001160.m01.exon01;Name=T_tenax.00g001160.m01.exon01;Parent=T_tenax.00g001160.m01;original_gene_id=T_tenax.00g001160.m01.exon1;Alias=T_tenax.00g001160.m01.exon1
OCTD01000023.1	GenSAS_616ec28a899a8-publish	CDS	27313	30639	.	+	0	gene_id=T_tenax.00g001160.m01.CDS01;Name=T_tenax.00g001160.m01.CDS01;Parent=T_tenax.00g001160.m01;original_ID=cds.T_tenax.00g001160.m01;Alias=cds.T_tenax.00g001160.m01
OCTD01000023.1	GenSAS_616ec28a899a8-publish	gene	30790	31149	.	-	.	gene_id=T_tenax.00g001170;Name=T_tenax.00g001170;Alias=T_tenax.00g001170;Notes=XP_001581003.1 [DIAMOND Functional 2.0.11],PF00945.13 [Pfam 1.6]
OCTD01000023.1	GenSAS_616ec28a899a8-publish	mRNA	30790	31149	.	-	.	gene_id=T_tenax.00g001170.m01;Name=T_tenax.00g001170.m01;Parent=T_tenax.00g001170;Alias=T_tenax.00g001170.m01;original_name=T_tenax.00g001170
OCTD01000023.1	GenSAS_616ec28a899a8-publish	exon	30790	31149	.	-	.	gene_id=T_tenax.00g001170.m01.exon01;Name=T_tenax.00g001170.m01.exon01;Parent=T_tenax.00g001170.m01;original_gene_id=T_tenax.00g001170.m01.exon1;Alias=T_tenax.00g001170.m01.exon1
OCTD01000023.1	GenSAS_616ec28a899a8-publish	CDS	30790	31149	.	-	0	gene_id=T_tenax.00g001170.m01.CDS01;Name=T_tenax.00g001170.m01.CDS01;Parent=T_tenax.00g001170.m01;original_ID=cds.T_tenax.00g001170.m01;Alias=cds.T_tenax.00g001170.m01
OCTD01000024.1	GenSAS_616ec28a899a8-publish	gene	13	3437	.	+	.	gene_id=T_tenax.00g001180;Name=T_tenax.00g001180;Alias=T_tenax.00g001180
OCTD01000024.1	GenSAS_616ec28a899a8-publish	mRNA	13	3437	.	+	.	gene_id=T_tenax.00g001180.m01;Name=T_tenax.00g001180.m01;Parent=T_tenax.00g001180;Alias=T_tenax.00g001180.m01;original_name=T_tenax.00g001180
OCTD01000024.1	GenSAS_616ec28a899a8-publish	exon	13	179	.	+	.	gene_id=T_tenax.00g001180.m01.exon01;Name=T_tenax.00g001180.m01.exon01;Parent=T_tenax.00g001180.m01;original_gene_id=T_tenax.00g001180.m01.exon1;Alias=T_tenax.00g001180.m01.exon1
OCTD01000024.1	GenSAS_616ec28a899a8-publish	CDS	13	179	.	+	2	gene_id=T_tenax.00g001180.m01.CDS01;Name=T_tenax.00g001180.m01.CDS01;Parent=T_tenax.00g001180.m01;original_ID=cds.T_tenax.00g001180.m01;Alias=cds.T_tenax.00g001180.m01
OCTD01000024.1	GenSAS_616ec28a899a8-publish	exon	309	3437	.	+	.	gene_id=T_tenax.00g001180.m01.exon02;Name=T_tenax.00g001180.m01.exon02;Parent=T_tenax.00g001180.m01;original_gene_id=T_tenax.00g001180.m01.exon2;Alias=T_tenax.00g001180.m01.exon2
OCTD01000024.1	GenSAS_616ec28a899a8-publish	CDS	309	3437	.	+	0	gene_id=T_tenax.00g001180.m01.CDS02;Name=T_tenax.00g001180.m01.CDS02;Parent=T_tenax.00g001180.m01;original_ID=cds.T_tenax.00g001180.m01;Alias=cds.T_tenax.00g001180.m01
OCTD01000024.1	GenSAS_616ec28a899a8-publish	gene	4432	4962	.	+	.	gene_id=T_tenax.00g001190;Name=T_tenax.00g001190;Alias=T_tenax.00g001190;Notes=XP_001323729.1 [DIAMOND Functional 2.0.11]
OCTD01000024.1	GenSAS_616ec28a899a8-publish	mRNA	4432	4962	.	+	.	gene_id=T_tenax.00g001190.m01;Name=T_tenax.00g001190.m01;Parent=T_tenax.00g001190;Alias=T_tenax.00g001190.m01;original_name=T_tenax.00g001190
OCTD01000024.1	GenSAS_616ec28a899a8-publish	exon	4432	4962	.	+	.	gene_id=T_tenax.00g001190.m01.exon01;Name=T_tenax.00g001190.m01.exon01;Parent=T_tenax.00g001190.m01;original_gene_id=T_tenax.00g001190.m01.exon1;Alias=T_tenax.00g001190.m01.exon1
OCTD01000024.1	GenSAS_616ec28a899a8-publish	CDS	4432	4962	.	+	0	gene_id=T_tenax.00g001190.m01.CDS01;Name=T_tenax.00g001190.m01.CDS01;Parent=T_tenax.00g001190.m01;original_ID=cds.T_tenax.00g001190.m01;Alias=cds.T_tenax.00g001190.m01
OCTD01000024.1	GenSAS_616ec28a899a8-publish	gene	5291	7756	.	-	.	gene_id=T_tenax.00g001200;Name=T_tenax.00g001200;Alias=T_tenax.00g001200;Notes=PF00340.14 [Pfam 1.6]
OCTD01000024.1	GenSAS_616ec28a899a8-publish	mRNA	5291	7756	.	-	.	gene_id=T_tenax.00g001200.m01;Name=T_tenax.00g001200.m01;Parent=T_tenax.00g001200;Alias=T_tenax.00g001200.m01;original_name=T_tenax.00g001200
OCTD01000024.1	GenSAS_616ec28a899a8-publish	exon	5291	7756	.	-	.	gene_id=T_tenax.00g001200.m01.exon01;Name=T_tenax.00g001200.m01.exon01;Parent=T_tenax.00g001200.m01;original_gene_id=T_tenax.00g001200.m01.exon1;Alias=T_tenax.00g001200.m01.exon1
OCTD01000024.1	GenSAS_616ec28a899a8-publish	CDS	5291	7756	.	-	0	gene_id=T_tenax.00g001200.m01.CDS01;Name=T_tenax.00g001200.m01.CDS01;Parent=T_tenax.00g001200.m01;original_ID=cds.T_tenax.00g001200.m01;Alias=cds.T_tenax.00g001200.m01
OCTD01000024.1	GenSAS_616ec28a899a8-publish	gene	10092	12365	.	-	.	gene_id=T_tenax.00g001210;Name=T_tenax.00g001210;Alias=T_tenax.00g001210;Notes= [BLAST protein vs protein (blastp) 2.12.0],XP_001311684.1 [DIAMOND Functional 2.0.11],PF01602.15 [Pfam 1.6]
OCTD01000024.1	GenSAS_616ec28a899a8-publish	mRNA	10092	12365	.	-	.	gene_id=T_tenax.00g001210.m01;Name=T_tenax.00g001210.m01;Parent=T_tenax.00g001210;Alias=T_tenax.00g001210.m01;original_name=T_tenax.00g001210
OCTD01000024.1	GenSAS_616ec28a899a8-publish	exon	10092	11008	.	-	.	gene_id=T_tenax.00g001210.m01.exon01;Name=T_tenax.00g001210.m01.exon01;Parent=T_tenax.00g001210.m01;original_gene_id=T_tenax.00g001210.m01.exon2;Alias=T_tenax.00g001210.m01.exon2
OCTD01000024.1	GenSAS_616ec28a899a8-publish	CDS	10092	11008	.	-	2	gene_id=T_tenax.00g001210.m01.CDS01;Name=T_tenax.00g001210.m01.CDS01;Parent=T_tenax.00g001210.m01;original_ID=cds.T_tenax.00g001210.m01;Alias=cds.T_tenax.00g001210.m01
OCTD01000024.1	GenSAS_616ec28a899a8-publish	exon	11126	12365	.	-	.	gene_id=T_tenax.00g001210.m01.exon02;Name=T_tenax.00g001210.m01.exon02;Parent=T_tenax.00g001210.m01;original_gene_id=T_tenax.00g001210.m01.exon1;Alias=T_tenax.00g001210.m01.exon1
OCTD01000024.1	GenSAS_616ec28a899a8-publish	CDS	11126	12365	.	-	0	gene_id=T_tenax.00g001210.m01.CDS02;Name=T_tenax.00g001210.m01.CDS02;Parent=T_tenax.00g001210.m01;original_ID=cds.T_tenax.00g001210.m01;Alias=cds.T_tenax.00g001210.m01
OCTD01000024.1	GenSAS_616ec28a899a8-publish	gene	12917	13633	.	-	.	gene_id=T_tenax.00g001220;Name=T_tenax.00g001220;Alias=T_tenax.00g001220;Notes=XP_001582686.1 [DIAMOND Functional 2.0.11],Initiator binding domain (IPR018845) [InterProScan 5.53-87.0],PF10416.4 [Pfam 1.6]
OCTD01000024.1	GenSAS_616ec28a899a8-publish	mRNA	12917	13633	.	-	.	gene_id=T_tenax.00g001220.m01;Name=T_tenax.00g001220.m01;Parent=T_tenax.00g001220;Alias=T_tenax.00g001220.m01;original_name=T_tenax.00g001220
OCTD01000024.1	GenSAS_616ec28a899a8-publish	exon	12917	13633	.	-	.	gene_id=T_tenax.00g001220.m01.exon01;Name=T_tenax.00g001220.m01.exon01;Parent=T_tenax.00g001220.m01;original_gene_id=T_tenax.00g001220.m01.exon1;Alias=T_tenax.00g001220.m01.exon1
OCTD01000024.1	GenSAS_616ec28a899a8-publish	CDS	12917	13633	.	-	0	gene_id=T_tenax.00g001220.m01.CDS01;Name=T_tenax.00g001220.m01.CDS01;Parent=T_tenax.00g001220.m01;original_ID=cds.T_tenax.00g001220.m01;Alias=cds.T_tenax.00g001220.m01
OCTD01000024.1	GenSAS_616ec28a899a8-publish	gene	14980	15465	.	-	.	gene_id=T_tenax.00g001230;Name=T_tenax.00g001230;Alias=T_tenax.00g001230;Notes=PF11506.3 [Pfam 1.6]
OCTD01000024.1	GenSAS_616ec28a899a8-publish	mRNA	14980	15465	.	-	.	gene_id=T_tenax.00g001230.m01;Name=T_tenax.00g001230.m01;Parent=T_tenax.00g001230;Alias=T_tenax.00g001230.m01;original_name=T_tenax.00g001230
OCTD01000024.1	GenSAS_616ec28a899a8-publish	exon	14980	15465	.	-	.	gene_id=T_tenax.00g001230.m01.exon01;Name=T_tenax.00g001230.m01.exon01;Parent=T_tenax.00g001230.m01;original_gene_id=T_tenax.00g001230.m01.exon1;Alias=T_tenax.00g001230.m01.exon1
OCTD01000024.1	GenSAS_616ec28a899a8-publish	CDS	14980	15465	.	-	0	gene_id=T_tenax.00g001230.m01.CDS01;Name=T_tenax.00g001230.m01.CDS01;Parent=T_tenax.00g001230.m01;original_ID=cds.T_tenax.00g001230.m01;Alias=cds.T_tenax.00g001230.m01
OCTD01000024.1	GenSAS_616ec28a899a8-publish	gene	16559	17776	.	+	.	gene_id=T_tenax.00g001240;Name=T_tenax.00g001240;Alias=T_tenax.00g001240;Notes=XP_001318674.1 [DIAMOND Functional 2.0.11]
OCTD01000024.1	GenSAS_616ec28a899a8-publish	mRNA	16559	17776	.	+	.	gene_id=T_tenax.00g001240.m01;Name=T_tenax.00g001240.m01;Parent=T_tenax.00g001240;Alias=T_tenax.00g001240.m01;original_name=T_tenax.00g001240
OCTD01000024.1	GenSAS_616ec28a899a8-publish	exon	16559	17776	.	+	.	gene_id=T_tenax.00g001240.m01.exon01;Name=T_tenax.00g001240.m01.exon01;Parent=T_tenax.00g001240.m01;original_gene_id=T_tenax.00g001240.m01.exon1;Alias=T_tenax.00g001240.m01.exon1
OCTD01000024.1	GenSAS_616ec28a899a8-publish	CDS	16559	17776	.	+	0	gene_id=T_tenax.00g001240.m01.CDS01;Name=T_tenax.00g001240.m01.CDS01;Parent=T_tenax.00g001240.m01;original_ID=cds.T_tenax.00g001240.m01;Alias=cds.T_tenax.00g001240.m01
OCTD01000024.1	GenSAS_616ec28a899a8-publish	gene	17907	18464	.	-	.	gene_id=T_tenax.00g001250;Name=T_tenax.00g001250;Alias=T_tenax.00g001250;Notes= [BLAST protein vs protein (blastp) 2.12.0],XP_001584050.1 [DIAMOND Functional 2.0.11],NOT2/NOT3/NOT5, C-terminal (IPR007282) [InterProScan 5.53-87.0],PF04153.13 [Pfam 1.6]
OCTD01000024.1	GenSAS_616ec28a899a8-publish	mRNA	17907	18464	.	-	.	gene_id=T_tenax.00g001250.m01;Name=T_tenax.00g001250.m01;Parent=T_tenax.00g001250;Alias=T_tenax.00g001250.m01;original_name=T_tenax.00g001250
OCTD01000024.1	GenSAS_616ec28a899a8-publish	exon	17907	18464	.	-	.	gene_id=T_tenax.00g001250.m01.exon01;Name=T_tenax.00g001250.m01.exon01;Parent=T_tenax.00g001250.m01;original_gene_id=T_tenax.00g001250.m01.exon1;Alias=T_tenax.00g001250.m01.exon1
OCTD01000024.1	GenSAS_616ec28a899a8-publish	CDS	17907	18464	.	-	0	gene_id=T_tenax.00g001250.m01.CDS01;Name=T_tenax.00g001250.m01.CDS01;Parent=T_tenax.00g001250.m01;original_ID=cds.T_tenax.00g001250.m01;Alias=cds.T_tenax.00g001250.m01
OCTD01000024.1	GenSAS_616ec28a899a8-publish	gene	18615	23384	.	+	.	gene_id=T_tenax.00g001260;Name=T_tenax.00g001260;Alias=T_tenax.00g001260;Notes= [BLAST protein vs protein (blastp) 2.12.0],XP_001311353.1 [DIAMOND Functional 2.0.11],PF11932.3 [Pfam 1.6]
OCTD01000024.1	GenSAS_616ec28a899a8-publish	mRNA	18615	23384	.	+	.	gene_id=T_tenax.00g001260.m01;Name=T_tenax.00g001260.m01;Parent=T_tenax.00g001260;Alias=T_tenax.00g001260.m01;original_name=T_tenax.00g001260
OCTD01000024.1	GenSAS_616ec28a899a8-publish	exon	18615	19350	.	+	.	gene_id=T_tenax.00g001260.m01.exon01;Name=T_tenax.00g001260.m01.exon01;Parent=T_tenax.00g001260.m01;original_gene_id=T_tenax.00g001260.m01.exon1;Alias=T_tenax.00g001260.m01.exon1
OCTD01000024.1	GenSAS_616ec28a899a8-publish	CDS	18615	19350	.	+	0	gene_id=T_tenax.00g001260.m01.CDS01;Name=T_tenax.00g001260.m01.CDS01;Parent=T_tenax.00g001260.m01;original_ID=cds.T_tenax.00g001260.m01;Alias=cds.T_tenax.00g001260.m01
OCTD01000024.1	GenSAS_616ec28a899a8-publish	exon	19825	22556	.	+	.	gene_id=T_tenax.00g001260.m01.exon02;Name=T_tenax.00g001260.m01.exon02;Parent=T_tenax.00g001260.m01;original_gene_id=T_tenax.00g001260.m01.exon2;Alias=T_tenax.00g001260.m01.exon2
OCTD01000024.1	GenSAS_616ec28a899a8-publish	CDS	19825	22556	.	+	2	gene_id=T_tenax.00g001260.m01.CDS02;Name=T_tenax.00g001260.m01.CDS02;Parent=T_tenax.00g001260.m01;original_ID=cds.T_tenax.00g001260.m01;Alias=cds.T_tenax.00g001260.m01
OCTD01000024.1	GenSAS_616ec28a899a8-publish	exon	22983	23384	.	+	.	gene_id=T_tenax.00g001260.m01.exon03;Name=T_tenax.00g001260.m01.exon03;Parent=T_tenax.00g001260.m01;original_gene_id=T_tenax.00g001260.m01.exon3;Alias=T_tenax.00g001260.m01.exon3
OCTD01000024.1	GenSAS_616ec28a899a8-publish	CDS	22983	23384	.	+	0	gene_id=T_tenax.00g001260.m01.CDS03;Name=T_tenax.00g001260.m01.CDS03;Parent=T_tenax.00g001260.m01;original_ID=cds.T_tenax.00g001260.m01;Alias=cds.T_tenax.00g001260.m01
OCTD01000024.1	GenSAS_616ec28a899a8-publish	gene	24142	27115	.	+	.	gene_id=T_tenax.00g001270;Name=T_tenax.00g001270;Alias=T_tenax.00g001270;Notes=XP_001307990.1 [DIAMOND Functional 2.0.11],Pecanex, C-terminal (IPR007735) [InterProScan 5.53-87.0],PF05041.10 [Pfam 1.6]
OCTD01000024.1	GenSAS_616ec28a899a8-publish	mRNA	24142	27115	.	+	.	gene_id=T_tenax.00g001270.m01;Name=T_tenax.00g001270.m01;Parent=T_tenax.00g001270;Alias=T_tenax.00g001270.m01;original_name=T_tenax.00g001270
OCTD01000024.1	GenSAS_616ec28a899a8-publish	exon	24142	27030	.	+	.	gene_id=T_tenax.00g001270.m01.exon01;Name=T_tenax.00g001270.m01.exon01;Parent=T_tenax.00g001270.m01;original_gene_id=T_tenax.00g001270.m01.exon1;Alias=T_tenax.00g001270.m01.exon1
OCTD01000024.1	GenSAS_616ec28a899a8-publish	CDS	24142	27030	.	+	0	gene_id=T_tenax.00g001270.m01.CDS01;Name=T_tenax.00g001270.m01.CDS01;Parent=T_tenax.00g001270.m01;original_ID=cds.T_tenax.00g001270.m01;Alias=cds.T_tenax.00g001270.m01
OCTD01000024.1	GenSAS_616ec28a899a8-publish	exon	27107	27115	.	+	.	gene_id=T_tenax.00g001270.m01.exon02;Name=T_tenax.00g001270.m01.exon02;Parent=T_tenax.00g001270.m01;original_gene_id=T_tenax.00g001270.m01.exon2;Alias=T_tenax.00g001270.m01.exon2
OCTD01000024.1	GenSAS_616ec28a899a8-publish	CDS	27107	27115	.	+	0	gene_id=T_tenax.00g001270.m01.CDS02;Name=T_tenax.00g001270.m01.CDS02;Parent=T_tenax.00g001270.m01;original_ID=cds.T_tenax.00g001270.m01;Alias=cds.T_tenax.00g001270.m01
OCTD01000024.1	GenSAS_616ec28a899a8-publish	gene	29213	30790	.	-	.	gene_id=T_tenax.00g001280;Name=T_tenax.00g001280;Alias=T_tenax.00g001280;Notes=XP_001300110.1 [DIAMOND Functional 2.0.11],Pectin lyase fold/virulence factor (IPR011050) [InterProScan 5.53-87.0],PF13229.1 [Pfam 1.6]
OCTD01000024.1	GenSAS_616ec28a899a8-publish	mRNA	29213	30790	.	-	.	gene_id=T_tenax.00g001280.m01;Name=T_tenax.00g001280.m01;Parent=T_tenax.00g001280;Alias=T_tenax.00g001280.m01;original_name=T_tenax.00g001280
OCTD01000024.1	GenSAS_616ec28a899a8-publish	exon	29213	30790	.	-	.	gene_id=T_tenax.00g001280.m01.exon01;Name=T_tenax.00g001280.m01.exon01;Parent=T_tenax.00g001280.m01;original_gene_id=T_tenax.00g001280.m01.exon1;Alias=T_tenax.00g001280.m01.exon1
OCTD01000024.1	GenSAS_616ec28a899a8-publish	CDS	29213	30790	.	-	0	gene_id=T_tenax.00g001280.m01.CDS01;Name=T_tenax.00g001280.m01.CDS01;Parent=T_tenax.00g001280.m01;original_ID=cds.T_tenax.00g001280.m01;Alias=cds.T_tenax.00g001280.m01
OCTD01000024.1	GenSAS_616ec28a899a8-publish	gene	31905	34043	.	-	.	gene_id=T_tenax.00g001290;Name=T_tenax.00g001290;Alias=T_tenax.00g001290;Notes= [BLAST protein vs protein (blastp) 2.12.0],XP_001317545.1 [DIAMOND Functional 2.0.11],PF13589.1 [Pfam 1.6]
OCTD01000024.1	GenSAS_616ec28a899a8-publish	mRNA	31905	34043	.	-	.	gene_id=T_tenax.00g001290.m01;Name=T_tenax.00g001290.m01;Parent=T_tenax.00g001290;Alias=T_tenax.00g001290.m01;original_name=T_tenax.00g001290
OCTD01000024.1	GenSAS_616ec28a899a8-publish	exon	31905	34043	.	-	.	gene_id=T_tenax.00g001290.m01.exon01;Name=T_tenax.00g001290.m01.exon01;Parent=T_tenax.00g001290.m01;original_gene_id=T_tenax.00g001290.m01.exon1;Alias=T_tenax.00g001290.m01.exon1
OCTD01000024.1	GenSAS_616ec28a899a8-publish	CDS	31905	34043	.	-	0	gene_id=T_tenax.00g001290.m01.CDS01;Name=T_tenax.00g001290.m01.CDS01;Parent=T_tenax.00g001290.m01;original_ID=cds.T_tenax.00g001290.m01;Alias=cds.T_tenax.00g001290.m01
OCTD01000024.1	GenSAS_616ec28a899a8-publish	gene	41264	41578	.	+	.	gene_id=T_tenax.00g001300;Name=T_tenax.00g001300;Alias=T_tenax.00g001300;Notes=XP_001321830.1 [DIAMOND Functional 2.0.11],PF00240.18 [Pfam 1.6]
OCTD01000024.1	GenSAS_616ec28a899a8-publish	mRNA	41264	41578	.	+	.	gene_id=T_tenax.00g001300.m01;Name=T_tenax.00g001300.m01;Parent=T_tenax.00g001300;Alias=T_tenax.00g001300.m01;original_name=T_tenax.00g001300
OCTD01000024.1	GenSAS_616ec28a899a8-publish	exon	41264	41578	.	+	.	gene_id=T_tenax.00g001300.m01.exon01;Name=T_tenax.00g001300.m01.exon01;Parent=T_tenax.00g001300.m01;original_gene_id=T_tenax.00g001300.m01.exon1;Alias=T_tenax.00g001300.m01.exon1
OCTD01000024.1	GenSAS_616ec28a899a8-publish	CDS	41264	41578	.	+	0	gene_id=T_tenax.00g001300.m01.CDS01;Name=T_tenax.00g001300.m01.CDS01;Parent=T_tenax.00g001300.m01;original_ID=cds.T_tenax.00g001300.m01;Alias=cds.T_tenax.00g001300.m01
OCTD01000024.1	GenSAS_616ec28a899a8-publish	gene	41622	42293	.	+	.	gene_id=T_tenax.00g001310;Name=T_tenax.00g001310;Alias=T_tenax.00g001310;Notes=XP_001321830.1 [DIAMOND Functional 2.0.11],PF07209.7 [Pfam 1.6]
OCTD01000024.1	GenSAS_616ec28a899a8-publish	mRNA	41622	42293	.	+	.	gene_id=T_tenax.00g001310.m01;Name=T_tenax.00g001310.m01;Parent=T_tenax.00g001310;Alias=T_tenax.00g001310.m01;original_name=T_tenax.00g001310
OCTD01000024.1	GenSAS_616ec28a899a8-publish	exon	41622	42293	.	+	.	gene_id=T_tenax.00g001310.m01.exon01;Name=T_tenax.00g001310.m01.exon01;Parent=T_tenax.00g001310.m01;original_gene_id=T_tenax.00g001310.m01.exon1;Alias=T_tenax.00g001310.m01.exon1
OCTD01000024.1	GenSAS_616ec28a899a8-publish	CDS	41622	42293	.	+	0	gene_id=T_tenax.00g001310.m01.CDS01;Name=T_tenax.00g001310.m01.CDS01;Parent=T_tenax.00g001310.m01;original_ID=cds.T_tenax.00g001310.m01;Alias=cds.T_tenax.00g001310.m01
OCTD01000025.1	GenSAS_616ec28a899a8-publish	gene	1456	1860	.	+	.	gene_id=T_tenax.00g001320;Name=T_tenax.00g001320;Alias=T_tenax.00g001320;Notes=XP_001330489.1 [DIAMOND Functional 2.0.11],PF14645.1 [Pfam 1.6]
OCTD01000025.1	GenSAS_616ec28a899a8-publish	mRNA	1456	1860	.	+	.	gene_id=T_tenax.00g001320.m01;Name=T_tenax.00g001320.m01;Parent=T_tenax.00g001320;Alias=T_tenax.00g001320.m01;original_name=T_tenax.00g001320
OCTD01000025.1	GenSAS_616ec28a899a8-publish	exon	1456	1860	.	+	.	gene_id=T_tenax.00g001320.m01.exon01;Name=T_tenax.00g001320.m01.exon01;Parent=T_tenax.00g001320.m01;original_gene_id=T_tenax.00g001320.m01.exon1;Alias=T_tenax.00g001320.m01.exon1
OCTD01000025.1	GenSAS_616ec28a899a8-publish	CDS	1456	1860	.	+	0	gene_id=T_tenax.00g001320.m01.CDS01;Name=T_tenax.00g001320.m01.CDS01;Parent=T_tenax.00g001320.m01;original_ID=cds.T_tenax.00g001320.m01;Alias=cds.T_tenax.00g001320.m01
OCTD01000025.1	GenSAS_616ec28a899a8-publish	gene	2401	3819	.	-	.	gene_id=T_tenax.00g001330;Name=T_tenax.00g001330;Alias=T_tenax.00g001330;Notes= [BLAST protein vs protein (blastp) 2.12.0],XP_001322282.1 [DIAMOND Functional 2.0.11],Enolase, C-terminal TIM barrel domain (IPR020810) [InterProScan 5.53-87.0],PF03952.11 [Pfam 1.6]
OCTD01000025.1	GenSAS_616ec28a899a8-publish	mRNA	2401	3819	.	-	.	gene_id=T_tenax.00g001330.m01;Name=T_tenax.00g001330.m01;Parent=T_tenax.00g001330;Alias=T_tenax.00g001330.m01;original_name=T_tenax.00g001330
OCTD01000025.1	GenSAS_616ec28a899a8-publish	exon	2401	3819	.	-	.	gene_id=T_tenax.00g001330.m01.exon01;Name=T_tenax.00g001330.m01.exon01;Parent=T_tenax.00g001330.m01;original_gene_id=T_tenax.00g001330.m01.exon1;Alias=T_tenax.00g001330.m01.exon1
OCTD01000025.1	GenSAS_616ec28a899a8-publish	CDS	2401	3819	.	-	0	gene_id=T_tenax.00g001330.m01.CDS01;Name=T_tenax.00g001330.m01.CDS01;Parent=T_tenax.00g001330.m01;original_ID=cds.T_tenax.00g001330.m01;Alias=cds.T_tenax.00g001330.m01
OCTD01000025.1	GenSAS_616ec28a899a8-publish	gene	6595	7140	.	+	.	gene_id=T_tenax.00g001340;Name=T_tenax.00g001340;Alias=T_tenax.00g001340;Notes= [BLAST protein vs protein (blastp) 2.12.0],XP_001306029.1 [DIAMOND Functional 2.0.11],B9 domain (IPR010796) [InterProScan 5.53-87.0],PF07162.6 [Pfam 1.6]
OCTD01000025.1	GenSAS_616ec28a899a8-publish	mRNA	6595	7140	.	+	.	gene_id=T_tenax.00g001340.m01;Name=T_tenax.00g001340.m01;Parent=T_tenax.00g001340;Alias=T_tenax.00g001340.m01;original_name=T_tenax.00g001340
OCTD01000025.1	GenSAS_616ec28a899a8-publish	exon	6595	7140	.	+	.	gene_id=T_tenax.00g001340.m01.exon01;Name=T_tenax.00g001340.m01.exon01;Parent=T_tenax.00g001340.m01;original_gene_id=T_tenax.00g001340.m01.exon1;Alias=T_tenax.00g001340.m01.exon1
OCTD01000025.1	GenSAS_616ec28a899a8-publish	CDS	6595	7140	.	+	0	gene_id=T_tenax.00g001340.m01.CDS01;Name=T_tenax.00g001340.m01.CDS01;Parent=T_tenax.00g001340.m01;original_ID=cds.T_tenax.00g001340.m01;Alias=cds.T_tenax.00g001340.m01
OCTD01000026.1	GenSAS_616ec28a899a8-publish	gene	3355	3960	.	+	.	gene_id=T_tenax.00g001350;Name=T_tenax.00g001350;Alias=T_tenax.00g001350;Notes= [BLAST protein vs protein (blastp) 2.12.0],XP_001583408.1 [DIAMOND Functional 2.0.11],SANT/Myb domain (IPR001005) [InterProScan 5.53-87.0],PF13921.1 [Pfam 1.6]
OCTD01000026.1	GenSAS_616ec28a899a8-publish	mRNA	3355	3960	.	+	.	gene_id=T_tenax.00g001350.m01;Name=T_tenax.00g001350.m01;Parent=T_tenax.00g001350;Alias=T_tenax.00g001350.m01;original_name=T_tenax.00g001350
OCTD01000026.1	GenSAS_616ec28a899a8-publish	exon	3355	3960	.	+	.	gene_id=T_tenax.00g001350.m01.exon01;Name=T_tenax.00g001350.m01.exon01;Parent=T_tenax.00g001350.m01;original_gene_id=T_tenax.00g001350.m01.exon1;Alias=T_tenax.00g001350.m01.exon1
OCTD01000026.1	GenSAS_616ec28a899a8-publish	CDS	3355	3960	.	+	0	gene_id=T_tenax.00g001350.m01.CDS01;Name=T_tenax.00g001350.m01.CDS01;Parent=T_tenax.00g001350.m01;original_ID=cds.T_tenax.00g001350.m01;Alias=cds.T_tenax.00g001350.m01
OCTD01000026.1	GenSAS_616ec28a899a8-publish	gene	4665	5588	.	-	.	gene_id=T_tenax.00g001360;Name=T_tenax.00g001360;Alias=T_tenax.00g001360;Notes=XP_001583004.1 [DIAMOND Functional 2.0.11],PF12216.3 [Pfam 1.6]
OCTD01000026.1	GenSAS_616ec28a899a8-publish	mRNA	4665	5588	.	-	.	gene_id=T_tenax.00g001360.m01;Name=T_tenax.00g001360.m01;Parent=T_tenax.00g001360;Alias=T_tenax.00g001360.m01;original_name=T_tenax.00g001360
OCTD01000026.1	GenSAS_616ec28a899a8-publish	exon	4665	5588	.	-	.	gene_id=T_tenax.00g001360.m01.exon01;Name=T_tenax.00g001360.m01.exon01;Parent=T_tenax.00g001360.m01;original_gene_id=T_tenax.00g001360.m01.exon1;Alias=T_tenax.00g001360.m01.exon1
OCTD01000026.1	GenSAS_616ec28a899a8-publish	CDS	4665	5588	.	-	0	gene_id=T_tenax.00g001360.m01.CDS01;Name=T_tenax.00g001360.m01.CDS01;Parent=T_tenax.00g001360.m01;original_ID=cds.T_tenax.00g001360.m01;Alias=cds.T_tenax.00g001360.m01
OCTD01000026.1	GenSAS_616ec28a899a8-publish	gene	5915	9382	.	+	.	gene_id=T_tenax.00g001370;Name=T_tenax.00g001370;Alias=T_tenax.00g001370;Notes= [BLAST protein vs protein (blastp) 2.12.0],XP_001316964.1 [DIAMOND Functional 2.0.11],GAF domain (IPR003018) [InterProScan 5.53-87.0],PF13185.1 [Pfam 1.6]
OCTD01000026.1	GenSAS_616ec28a899a8-publish	mRNA	5915	9382	.	+	.	gene_id=T_tenax.00g001370.m01;Name=T_tenax.00g001370.m01;Parent=T_tenax.00g001370;Alias=T_tenax.00g001370.m01;original_name=T_tenax.00g001370
OCTD01000026.1	GenSAS_616ec28a899a8-publish	exon	5915	8233	.	+	.	gene_id=T_tenax.00g001370.m01.exon01;Name=T_tenax.00g001370.m01.exon01;Parent=T_tenax.00g001370.m01;original_gene_id=T_tenax.00g001370.m01.exon1;Alias=T_tenax.00g001370.m01.exon1
OCTD01000026.1	GenSAS_616ec28a899a8-publish	CDS	5915	8233	.	+	0	gene_id=T_tenax.00g001370.m01.CDS01;Name=T_tenax.00g001370.m01.CDS01;Parent=T_tenax.00g001370.m01;original_ID=cds.T_tenax.00g001370.m01;Alias=cds.T_tenax.00g001370.m01
OCTD01000026.1	GenSAS_616ec28a899a8-publish	exon	8714	8738	.	+	.	gene_id=T_tenax.00g001370.m01.exon02;Name=T_tenax.00g001370.m01.exon02;Parent=T_tenax.00g001370.m01;original_gene_id=T_tenax.00g001370.m01.exon2;Alias=T_tenax.00g001370.m01.exon2
OCTD01000026.1	GenSAS_616ec28a899a8-publish	CDS	8714	8738	.	+	0	gene_id=T_tenax.00g001370.m01.CDS02;Name=T_tenax.00g001370.m01.CDS02;Parent=T_tenax.00g001370.m01;original_ID=cds.T_tenax.00g001370.m01;Alias=cds.T_tenax.00g001370.m01
OCTD01000026.1	GenSAS_616ec28a899a8-publish	exon	9003	9109	.	+	.	gene_id=T_tenax.00g001370.m01.exon03;Name=T_tenax.00g001370.m01.exon03;Parent=T_tenax.00g001370.m01;original_gene_id=T_tenax.00g001370.m01.exon3;Alias=T_tenax.00g001370.m01.exon3
OCTD01000026.1	GenSAS_616ec28a899a8-publish	CDS	9003	9109	.	+	2	gene_id=T_tenax.00g001370.m01.CDS03;Name=T_tenax.00g001370.m01.CDS03;Parent=T_tenax.00g001370.m01;original_ID=cds.T_tenax.00g001370.m01;Alias=cds.T_tenax.00g001370.m01
OCTD01000026.1	GenSAS_616ec28a899a8-publish	exon	9179	9382	.	+	.	gene_id=T_tenax.00g001370.m01.exon04;Name=T_tenax.00g001370.m01.exon04;Parent=T_tenax.00g001370.m01;original_gene_id=T_tenax.00g001370.m01.exon4;Alias=T_tenax.00g001370.m01.exon4
OCTD01000026.1	GenSAS_616ec28a899a8-publish	CDS	9179	9382	.	+	0	gene_id=T_tenax.00g001370.m01.CDS04;Name=T_tenax.00g001370.m01.CDS04;Parent=T_tenax.00g001370.m01;original_ID=cds.T_tenax.00g001370.m01;Alias=cds.T_tenax.00g001370.m01
OCTD01000026.1	GenSAS_616ec28a899a8-publish	gene	9998	11017	.	-	.	gene_id=T_tenax.00g001380;Name=T_tenax.00g001380;Alias=T_tenax.00g001380;Notes=XP_001310198.1 [DIAMOND Functional 2.0.11],Palmitoyltransferase, DHHC domain (IPR001594) [InterProScan 5.53-87.0],PF01529.15 [Pfam 1.6]
OCTD01000026.1	GenSAS_616ec28a899a8-publish	mRNA	9998	11017	.	-	.	gene_id=T_tenax.00g001380.m01;Name=T_tenax.00g001380.m01;Parent=T_tenax.00g001380;Alias=T_tenax.00g001380.m01;original_name=T_tenax.00g001380
OCTD01000026.1	GenSAS_616ec28a899a8-publish	exon	9998	11017	.	-	.	gene_id=T_tenax.00g001380.m01.exon01;Name=T_tenax.00g001380.m01.exon01;Parent=T_tenax.00g001380.m01;original_gene_id=T_tenax.00g001380.m01.exon1;Alias=T_tenax.00g001380.m01.exon1
OCTD01000026.1	GenSAS_616ec28a899a8-publish	CDS	9998	11017	.	-	0	gene_id=T_tenax.00g001380.m01.CDS01;Name=T_tenax.00g001380.m01.CDS01;Parent=T_tenax.00g001380.m01;original_ID=cds.T_tenax.00g001380.m01;Alias=cds.T_tenax.00g001380.m01
OCTD01000026.1	GenSAS_616ec28a899a8-publish	gene	15911	16363	.	-	.	gene_id=T_tenax.00g001390;Name=T_tenax.00g001390;Alias=T_tenax.00g001390;Notes=PF01964.13 [Pfam 1.6]
OCTD01000026.1	GenSAS_616ec28a899a8-publish	mRNA	15911	16363	.	-	.	gene_id=T_tenax.00g001390.m01;Name=T_tenax.00g001390.m01;Parent=T_tenax.00g001390;Alias=T_tenax.00g001390.m01;original_name=T_tenax.00g001390
OCTD01000026.1	GenSAS_616ec28a899a8-publish	exon	15911	16363	.	-	.	gene_id=T_tenax.00g001390.m01.exon01;Name=T_tenax.00g001390.m01.exon01;Parent=T_tenax.00g001390.m01;original_gene_id=T_tenax.00g001390.m01.exon1;Alias=T_tenax.00g001390.m01.exon1
OCTD01000026.1	GenSAS_616ec28a899a8-publish	CDS	15911	16363	.	-	0	gene_id=T_tenax.00g001390.m01.CDS01;Name=T_tenax.00g001390.m01.CDS01;Parent=T_tenax.00g001390.m01;original_ID=cds.T_tenax.00g001390.m01;Alias=cds.T_tenax.00g001390.m01
OCTD01000026.1	GenSAS_616ec28a899a8-publish	gene	16739	18954	.	+	.	gene_id=T_tenax.00g001400;Name=T_tenax.00g001400;Alias=T_tenax.00g001400;Notes=XP_001319344.1 [DIAMOND Functional 2.0.11]
OCTD01000026.1	GenSAS_616ec28a899a8-publish	mRNA	16739	18954	.	+	.	gene_id=T_tenax.00g001400.m01;Name=T_tenax.00g001400.m01;Parent=T_tenax.00g001400;Alias=T_tenax.00g001400.m01;original_name=T_tenax.00g001400
OCTD01000026.1	GenSAS_616ec28a899a8-publish	exon	16739	18954	.	+	.	gene_id=T_tenax.00g001400.m01.exon01;Name=T_tenax.00g001400.m01.exon01;Parent=T_tenax.00g001400.m01;original_gene_id=T_tenax.00g001400.m01.exon1;Alias=T_tenax.00g001400.m01.exon1
OCTD01000026.1	GenSAS_616ec28a899a8-publish	CDS	16739	18954	.	+	0	gene_id=T_tenax.00g001400.m01.CDS01;Name=T_tenax.00g001400.m01.CDS01;Parent=T_tenax.00g001400.m01;original_ID=cds.T_tenax.00g001400.m01;Alias=cds.T_tenax.00g001400.m01
OCTD01000027.1	GenSAS_616ec28a899a8-publish	gene	690	1613	.	+	.	gene_id=T_tenax.00g001410;Name=T_tenax.00g001410;Alias=T_tenax.00g001410;Notes= [BLAST protein vs protein (blastp) 2.12.0],XP_001312156.1 [DIAMOND Functional 2.0.11],Protein kinase domain (IPR000719) [InterProScan 5.53-87.0],PF00069.20 [Pfam 1.6]
OCTD01000027.1	GenSAS_616ec28a899a8-publish	mRNA	690	1613	.	+	.	gene_id=T_tenax.00g001410.m01;Name=T_tenax.00g001410.m01;Parent=T_tenax.00g001410;Alias=T_tenax.00g001410.m01;original_name=T_tenax.00g001410
OCTD01000027.1	GenSAS_616ec28a899a8-publish	exon	690	1613	.	+	.	gene_id=T_tenax.00g001410.m01.exon01;Name=T_tenax.00g001410.m01.exon01;Parent=T_tenax.00g001410.m01;original_gene_id=T_tenax.00g001410.m01.exon1;Alias=T_tenax.00g001410.m01.exon1
OCTD01000027.1	GenSAS_616ec28a899a8-publish	CDS	690	1613	.	+	0	gene_id=T_tenax.00g001410.m01.CDS01;Name=T_tenax.00g001410.m01.CDS01;Parent=T_tenax.00g001410.m01;original_ID=cds.T_tenax.00g001410.m01;Alias=cds.T_tenax.00g001410.m01
OCTD01000027.1	GenSAS_616ec28a899a8-publish	gene	2528	3049	.	-	.	gene_id=T_tenax.00g001420;Name=T_tenax.00g001420;Alias=T_tenax.00g001420
OCTD01000027.1	GenSAS_616ec28a899a8-publish	mRNA	2528	3049	.	-	.	gene_id=T_tenax.00g001420.m01;Name=T_tenax.00g001420.m01;Parent=T_tenax.00g001420;Alias=T_tenax.00g001420.m01;original_name=T_tenax.00g001420
OCTD01000027.1	GenSAS_616ec28a899a8-publish	exon	2528	3049	.	-	.	gene_id=T_tenax.00g001420.m01.exon01;Name=T_tenax.00g001420.m01.exon01;Parent=T_tenax.00g001420.m01;original_gene_id=T_tenax.00g001420.m01.exon1;Alias=T_tenax.00g001420.m01.exon1
OCTD01000027.1	GenSAS_616ec28a899a8-publish	CDS	2528	3049	.	-	0	gene_id=T_tenax.00g001420.m01.CDS01;Name=T_tenax.00g001420.m01.CDS01;Parent=T_tenax.00g001420.m01;original_ID=cds.T_tenax.00g001420.m01;Alias=cds.T_tenax.00g001420.m01
OCTD01000027.1	GenSAS_616ec28a899a8-publish	gene	4624	5853	.	+	.	gene_id=T_tenax.00g001430;Name=T_tenax.00g001430;Alias=T_tenax.00g001430;Notes= [BLAST protein vs protein (blastp) 2.12.0],XP_001311715.1 [DIAMOND Functional 2.0.11],Solute carrier family 35 member SLC35F1/F2/F6 (IPR009262) [InterProScan 5.53-87.0],PF00892.15 [Pfam 1.6]
OCTD01000027.1	GenSAS_616ec28a899a8-publish	mRNA	4624	5853	.	+	.	gene_id=T_tenax.00g001430.m01;Name=T_tenax.00g001430.m01;Parent=T_tenax.00g001430;Alias=T_tenax.00g001430.m01;original_name=T_tenax.00g001430
OCTD01000027.1	GenSAS_616ec28a899a8-publish	exon	4624	5853	.	+	.	gene_id=T_tenax.00g001430.m01.exon01;Name=T_tenax.00g001430.m01.exon01;Parent=T_tenax.00g001430.m01;original_gene_id=T_tenax.00g001430.m01.exon1;Alias=T_tenax.00g001430.m01.exon1
OCTD01000027.1	GenSAS_616ec28a899a8-publish	CDS	4624	5853	.	+	0	gene_id=T_tenax.00g001430.m01.CDS01;Name=T_tenax.00g001430.m01.CDS01;Parent=T_tenax.00g001430.m01;original_ID=cds.T_tenax.00g001430.m01;Alias=cds.T_tenax.00g001430.m01
OCTD01000027.1	GenSAS_616ec28a899a8-publish	gene	6196	8658	.	+	.	gene_id=T_tenax.00g001440;Name=T_tenax.00g001440;Alias=T_tenax.00g001440;Notes=XP_001312155.1 [DIAMOND Functional 2.0.11],Armadillo-type fold (IPR016024) [InterProScan 5.53-87.0],PF11563.3 [Pfam 1.6]
OCTD01000027.1	GenSAS_616ec28a899a8-publish	mRNA	6196	8658	.	+	.	gene_id=T_tenax.00g001440.m01;Name=T_tenax.00g001440.m01;Parent=T_tenax.00g001440;Alias=T_tenax.00g001440.m01;original_name=T_tenax.00g001440
OCTD01000027.1	GenSAS_616ec28a899a8-publish	exon	6196	6957	.	+	.	gene_id=T_tenax.00g001440.m01.exon01;Name=T_tenax.00g001440.m01.exon01;Parent=T_tenax.00g001440.m01;original_gene_id=T_tenax.00g001440.m01.exon1;Alias=T_tenax.00g001440.m01.exon1
OCTD01000027.1	GenSAS_616ec28a899a8-publish	CDS	6196	6957	.	+	0	gene_id=T_tenax.00g001440.m01.CDS01;Name=T_tenax.00g001440.m01.CDS01;Parent=T_tenax.00g001440.m01;original_ID=cds.T_tenax.00g001440.m01;Alias=cds.T_tenax.00g001440.m01
OCTD01000027.1	GenSAS_616ec28a899a8-publish	exon	7147	8284	.	+	.	gene_id=T_tenax.00g001440.m01.exon02;Name=T_tenax.00g001440.m01.exon02;Parent=T_tenax.00g001440.m01;original_gene_id=T_tenax.00g001440.m01.exon2;Alias=T_tenax.00g001440.m01.exon2
OCTD01000027.1	GenSAS_616ec28a899a8-publish	CDS	7147	8284	.	+	0	gene_id=T_tenax.00g001440.m01.CDS02;Name=T_tenax.00g001440.m01.CDS02;Parent=T_tenax.00g001440.m01;original_ID=cds.T_tenax.00g001440.m01;Alias=cds.T_tenax.00g001440.m01
OCTD01000027.1	GenSAS_616ec28a899a8-publish	exon	8420	8658	.	+	.	gene_id=T_tenax.00g001440.m01.exon03;Name=T_tenax.00g001440.m01.exon03;Parent=T_tenax.00g001440.m01;original_gene_id=T_tenax.00g001440.m01.exon3;Alias=T_tenax.00g001440.m01.exon3
OCTD01000027.1	GenSAS_616ec28a899a8-publish	CDS	8420	8658	.	+	2	gene_id=T_tenax.00g001440.m01.CDS03;Name=T_tenax.00g001440.m01.CDS03;Parent=T_tenax.00g001440.m01;original_ID=cds.T_tenax.00g001440.m01;Alias=cds.T_tenax.00g001440.m01
OCTD01000027.1	GenSAS_616ec28a899a8-publish	gene	8745	9875	.	-	.	gene_id=T_tenax.00g001450;Name=T_tenax.00g001450;Alias=T_tenax.00g001450;Notes=XP_001330475.1 [DIAMOND Functional 2.0.11]
OCTD01000027.1	GenSAS_616ec28a899a8-publish	mRNA	8745	9875	.	-	.	gene_id=T_tenax.00g001450.m01;Name=T_tenax.00g001450.m01;Parent=T_tenax.00g001450;Alias=T_tenax.00g001450.m01;original_name=T_tenax.00g001450
OCTD01000027.1	GenSAS_616ec28a899a8-publish	exon	8745	9875	.	-	.	gene_id=T_tenax.00g001450.m01.exon01;Name=T_tenax.00g001450.m01.exon01;Parent=T_tenax.00g001450.m01;original_gene_id=T_tenax.00g001450.m01.exon1;Alias=T_tenax.00g001450.m01.exon1
OCTD01000027.1	GenSAS_616ec28a899a8-publish	CDS	8745	9875	.	-	0	gene_id=T_tenax.00g001450.m01.CDS01;Name=T_tenax.00g001450.m01.CDS01;Parent=T_tenax.00g001450.m01;original_ID=cds.T_tenax.00g001450.m01;Alias=cds.T_tenax.00g001450.m01
OCTD01000027.1	GenSAS_616ec28a899a8-publish	gene	10532	11248	.	-	.	gene_id=T_tenax.00g001460;Name=T_tenax.00g001460;Alias=T_tenax.00g001460;Notes= [BLAST protein vs protein (blastp) 2.12.0],XP_001307451.1 [DIAMOND Functional 2.0.11],FCP1 homology domain (IPR004274) [InterProScan 5.53-87.0],PF03031.13 [Pfam 1.6]
OCTD01000027.1	GenSAS_616ec28a899a8-publish	mRNA	10532	11248	.	-	.	gene_id=T_tenax.00g001460.m01;Name=T_tenax.00g001460.m01;Parent=T_tenax.00g001460;Alias=T_tenax.00g001460.m01;original_name=T_tenax.00g001460
OCTD01000027.1	GenSAS_616ec28a899a8-publish	exon	10532	11248	.	-	.	gene_id=T_tenax.00g001460.m01.exon01;Name=T_tenax.00g001460.m01.exon01;Parent=T_tenax.00g001460.m01;original_gene_id=T_tenax.00g001460.m01.exon1;Alias=T_tenax.00g001460.m01.exon1
OCTD01000027.1	GenSAS_616ec28a899a8-publish	CDS	10532	11248	.	-	0	gene_id=T_tenax.00g001460.m01.CDS01;Name=T_tenax.00g001460.m01.CDS01;Parent=T_tenax.00g001460.m01;original_ID=cds.T_tenax.00g001460.m01;Alias=cds.T_tenax.00g001460.m01
OCTD01000028.1	GenSAS_616ec28a899a8-publish	gene	222	1335	.	-	.	gene_id=T_tenax.00g001470;Name=T_tenax.00g001470;Alias=T_tenax.00g001470;Notes= [BLAST protein vs protein (blastp) 2.12.0],XP_001316575.1 [DIAMOND Functional 2.0.11],BspA type Leucine rich repeat region (IPR026906) [InterProScan 5.53-87.0],PF13791.1 [Pfam 1.6]
OCTD01000028.1	GenSAS_616ec28a899a8-publish	mRNA	222	1335	.	-	.	gene_id=T_tenax.00g001470.m01;Name=T_tenax.00g001470.m01;Parent=T_tenax.00g001470;Alias=T_tenax.00g001470.m01;original_name=T_tenax.00g001470
OCTD01000028.1	GenSAS_616ec28a899a8-publish	exon	222	1064	.	-	.	gene_id=T_tenax.00g001470.m01.exon01;Name=T_tenax.00g001470.m01.exon01;Parent=T_tenax.00g001470.m01;original_gene_id=T_tenax.00g001470.m01.exon2;Alias=T_tenax.00g001470.m01.exon2
OCTD01000028.1	GenSAS_616ec28a899a8-publish	CDS	222	1064	.	-	0	gene_id=T_tenax.00g001470.m01.CDS01;Name=T_tenax.00g001470.m01.CDS01;Parent=T_tenax.00g001470.m01;original_ID=cds.T_tenax.00g001470.m01;Alias=cds.T_tenax.00g001470.m01
OCTD01000028.1	GenSAS_616ec28a899a8-publish	exon	1165	1335	.	-	.	gene_id=T_tenax.00g001470.m01.exon02;Name=T_tenax.00g001470.m01.exon02;Parent=T_tenax.00g001470.m01;original_gene_id=T_tenax.00g001470.m01.exon1;Alias=T_tenax.00g001470.m01.exon1
OCTD01000028.1	GenSAS_616ec28a899a8-publish	CDS	1165	1335	.	-	0	gene_id=T_tenax.00g001470.m01.CDS02;Name=T_tenax.00g001470.m01.CDS02;Parent=T_tenax.00g001470.m01;original_ID=cds.T_tenax.00g001470.m01;Alias=cds.T_tenax.00g001470.m01
OCTD01000028.1	GenSAS_616ec28a899a8-publish	gene	1932	4284	.	-	.	gene_id=T_tenax.00g001480;Name=T_tenax.00g001480;Alias=T_tenax.00g001480;Notes= [BLAST protein vs protein (blastp) 2.12.0],XP_001308856.1 [DIAMOND Functional 2.0.11],Tubulin/FtsZ, 2-layer sandwich domain (IPR018316) [InterProScan 5.53-87.0],PF00091.20 [Pfam 1.6]
OCTD01000028.1	GenSAS_616ec28a899a8-publish	mRNA	1932	4284	.	-	.	gene_id=T_tenax.00g001480.m01;Name=T_tenax.00g001480.m01;Parent=T_tenax.00g001480;Alias=T_tenax.00g001480.m01;original_name=T_tenax.00g001480
OCTD01000028.1	GenSAS_616ec28a899a8-publish	exon	1932	2447	.	-	.	gene_id=T_tenax.00g001480.m01.exon01;Name=T_tenax.00g001480.m01.exon01;Parent=T_tenax.00g001480.m01;original_gene_id=T_tenax.00g001480.m01.exon3;Alias=T_tenax.00g001480.m01.exon3
OCTD01000028.1	GenSAS_616ec28a899a8-publish	CDS	1932	2447	.	-	0	gene_id=T_tenax.00g001480.m01.CDS01;Name=T_tenax.00g001480.m01.CDS01;Parent=T_tenax.00g001480.m01;original_ID=cds.T_tenax.00g001480.m01;Alias=cds.T_tenax.00g001480.m01
OCTD01000028.1	GenSAS_616ec28a899a8-publish	exon	2517	3118	.	-	.	gene_id=T_tenax.00g001480.m01.exon02;Name=T_tenax.00g001480.m01.exon02;Parent=T_tenax.00g001480.m01;original_gene_id=T_tenax.00g001480.m01.exon2;Alias=T_tenax.00g001480.m01.exon2
OCTD01000028.1	GenSAS_616ec28a899a8-publish	CDS	2517	3118	.	-	2	gene_id=T_tenax.00g001480.m01.CDS02;Name=T_tenax.00g001480.m01.CDS02;Parent=T_tenax.00g001480.m01;original_ID=cds.T_tenax.00g001480.m01;Alias=cds.T_tenax.00g001480.m01
OCTD01000028.1	GenSAS_616ec28a899a8-publish	exon	3762	4284	.	-	.	gene_id=T_tenax.00g001480.m01.exon03;Name=T_tenax.00g001480.m01.exon03;Parent=T_tenax.00g001480.m01;original_gene_id=T_tenax.00g001480.m01.exon1;Alias=T_tenax.00g001480.m01.exon1
OCTD01000028.1	GenSAS_616ec28a899a8-publish	CDS	3762	4284	.	-	0	gene_id=T_tenax.00g001480.m01.CDS03;Name=T_tenax.00g001480.m01.CDS03;Parent=T_tenax.00g001480.m01;original_ID=cds.T_tenax.00g001480.m01;Alias=cds.T_tenax.00g001480.m01
OCTD01000028.1	GenSAS_616ec28a899a8-publish	gene	5946	6230	.	+	.	gene_id=T_tenax.00g001490;Name=T_tenax.00g001490;Alias=T_tenax.00g001490;Notes=PF05475.6 [Pfam 1.6]
OCTD01000028.1	GenSAS_616ec28a899a8-publish	mRNA	5946	6230	.	+	.	gene_id=T_tenax.00g001490.m01;Name=T_tenax.00g001490.m01;Parent=T_tenax.00g001490;Alias=T_tenax.00g001490.m01;original_name=T_tenax.00g001490
OCTD01000028.1	GenSAS_616ec28a899a8-publish	exon	5946	6230	.	+	.	gene_id=T_tenax.00g001490.m01.exon01;Name=T_tenax.00g001490.m01.exon01;Parent=T_tenax.00g001490.m01;original_gene_id=T_tenax.00g001490.m01.exon1;Alias=T_tenax.00g001490.m01.exon1
OCTD01000028.1	GenSAS_616ec28a899a8-publish	CDS	5946	6230	.	+	0	gene_id=T_tenax.00g001490.m01.CDS01;Name=T_tenax.00g001490.m01.CDS01;Parent=T_tenax.00g001490.m01;original_ID=cds.T_tenax.00g001490.m01;Alias=cds.T_tenax.00g001490.m01
OCTD01000029.1	GenSAS_616ec28a899a8-publish	gene	361	1365	.	-	.	gene_id=T_tenax.00g001500;Name=T_tenax.00g001500;Alias=T_tenax.00g001500;Notes= [BLAST protein vs protein (blastp) 2.12.0],XP_001319874.1 [DIAMOND Functional 2.0.11],PF01148.15 [Pfam 1.6]
OCTD01000029.1	GenSAS_616ec28a899a8-publish	mRNA	361	1365	.	-	.	gene_id=T_tenax.00g001500.m01;Name=T_tenax.00g001500.m01;Parent=T_tenax.00g001500;Alias=T_tenax.00g001500.m01;original_name=T_tenax.00g001500
OCTD01000029.1	GenSAS_616ec28a899a8-publish	exon	361	1365	.	-	.	gene_id=T_tenax.00g001500.m01.exon01;Name=T_tenax.00g001500.m01.exon01;Parent=T_tenax.00g001500.m01;original_gene_id=T_tenax.00g001500.m01.exon1;Alias=T_tenax.00g001500.m01.exon1
OCTD01000029.1	GenSAS_616ec28a899a8-publish	CDS	361	1365	.	-	0	gene_id=T_tenax.00g001500.m01.CDS01;Name=T_tenax.00g001500.m01.CDS01;Parent=T_tenax.00g001500.m01;original_ID=cds.T_tenax.00g001500.m01;Alias=cds.T_tenax.00g001500.m01
OCTD01000029.1	GenSAS_616ec28a899a8-publish	gene	1600	2568	.	-	.	gene_id=T_tenax.00g001510;Name=T_tenax.00g001510;Alias=T_tenax.00g001510;Notes= [BLAST protein vs protein (blastp) 2.12.0],XP_001323234.1 [DIAMOND Functional 2.0.11],Protein kinase domain (IPR000719) [InterProScan 5.53-87.0],PF00069.20 [Pfam 1.6]
OCTD01000029.1	GenSAS_616ec28a899a8-publish	mRNA	1600	2568	.	-	.	gene_id=T_tenax.00g001510.m01;Name=T_tenax.00g001510.m01;Parent=T_tenax.00g001510;Alias=T_tenax.00g001510.m01;original_name=T_tenax.00g001510
OCTD01000029.1	GenSAS_616ec28a899a8-publish	exon	1600	2568	.	-	.	gene_id=T_tenax.00g001510.m01.exon01;Name=T_tenax.00g001510.m01.exon01;Parent=T_tenax.00g001510.m01;original_gene_id=T_tenax.00g001510.m01.exon1;Alias=T_tenax.00g001510.m01.exon1
OCTD01000029.1	GenSAS_616ec28a899a8-publish	CDS	1600	2568	.	-	0	gene_id=T_tenax.00g001510.m01.CDS01;Name=T_tenax.00g001510.m01.CDS01;Parent=T_tenax.00g001510.m01;original_ID=cds.T_tenax.00g001510.m01;Alias=cds.T_tenax.00g001510.m01
OCTD01000029.1	GenSAS_616ec28a899a8-publish	gene	2650	3618	.	-	.	gene_id=T_tenax.00g001520;Name=T_tenax.00g001520;Alias=T_tenax.00g001520;Notes= [BLAST protein vs protein (blastp) 2.12.0],XP_001322094.1 [DIAMOND Functional 2.0.11],Protein kinase domain (IPR000719) [InterProScan 5.53-87.0],PF07714.12 [Pfam 1.6]
OCTD01000029.1	GenSAS_616ec28a899a8-publish	mRNA	2650	3618	.	-	.	gene_id=T_tenax.00g001520.m01;Name=T_tenax.00g001520.m01;Parent=T_tenax.00g001520;Alias=T_tenax.00g001520.m01;original_name=T_tenax.00g001520
OCTD01000029.1	GenSAS_616ec28a899a8-publish	exon	2650	3618	.	-	.	gene_id=T_tenax.00g001520.m01.exon01;Name=T_tenax.00g001520.m01.exon01;Parent=T_tenax.00g001520.m01;original_gene_id=T_tenax.00g001520.m01.exon1;Alias=T_tenax.00g001520.m01.exon1
OCTD01000029.1	GenSAS_616ec28a899a8-publish	CDS	2650	3618	.	-	0	gene_id=T_tenax.00g001520.m01.CDS01;Name=T_tenax.00g001520.m01.CDS01;Parent=T_tenax.00g001520.m01;original_ID=cds.T_tenax.00g001520.m01;Alias=cds.T_tenax.00g001520.m01
OCTD01000029.1	GenSAS_616ec28a899a8-publish	gene	4322	5524	.	-	.	gene_id=T_tenax.00g001530;Name=T_tenax.00g001530;Alias=T_tenax.00g001530;Notes=XP_001325110.1 [DIAMOND Functional 2.0.11],PF03547.13 [Pfam 1.6]
OCTD01000029.1	GenSAS_616ec28a899a8-publish	mRNA	4322	5524	.	-	.	gene_id=T_tenax.00g001530.m01;Name=T_tenax.00g001530.m01;Parent=T_tenax.00g001530;Alias=T_tenax.00g001530.m01;original_name=T_tenax.00g001530
OCTD01000029.1	GenSAS_616ec28a899a8-publish	exon	4322	5524	.	-	.	gene_id=T_tenax.00g001530.m01.exon01;Name=T_tenax.00g001530.m01.exon01;Parent=T_tenax.00g001530.m01;original_gene_id=T_tenax.00g001530.m01.exon1;Alias=T_tenax.00g001530.m01.exon1
OCTD01000029.1	GenSAS_616ec28a899a8-publish	CDS	4322	5524	.	-	0	gene_id=T_tenax.00g001530.m01.CDS01;Name=T_tenax.00g001530.m01.CDS01;Parent=T_tenax.00g001530.m01;original_ID=cds.T_tenax.00g001530.m01;Alias=cds.T_tenax.00g001530.m01
OCTD01000029.1	GenSAS_616ec28a899a8-publish	gene	5878	6693	.	+	.	gene_id=T_tenax.00g001540;Name=T_tenax.00g001540;Alias=T_tenax.00g001540;Notes= [BLAST protein vs protein (blastp) 2.12.0],XP_001298828.1 [DIAMOND Functional 2.0.11],F-actin-capping protein subunit beta (IPR001698) [InterProScan 5.53-87.0],PF01115.12 [Pfam 1.6]
OCTD01000029.1	GenSAS_616ec28a899a8-publish	mRNA	5878	6693	.	+	.	gene_id=T_tenax.00g001540.m01;Name=T_tenax.00g001540.m01;Parent=T_tenax.00g001540;Alias=T_tenax.00g001540.m01;original_name=T_tenax.00g001540
OCTD01000029.1	GenSAS_616ec28a899a8-publish	exon	5878	6693	.	+	.	gene_id=T_tenax.00g001540.m01.exon01;Name=T_tenax.00g001540.m01.exon01;Parent=T_tenax.00g001540.m01;original_gene_id=T_tenax.00g001540.m01.exon1;Alias=T_tenax.00g001540.m01.exon1
OCTD01000029.1	GenSAS_616ec28a899a8-publish	CDS	5878	6693	.	+	0	gene_id=T_tenax.00g001540.m01.CDS01;Name=T_tenax.00g001540.m01.CDS01;Parent=T_tenax.00g001540.m01;original_ID=cds.T_tenax.00g001540.m01;Alias=cds.T_tenax.00g001540.m01
OCTD01000029.1	GenSAS_616ec28a899a8-publish	gene	6802	8775	.	-	.	gene_id=T_tenax.00g001550;Name=T_tenax.00g001550;Alias=T_tenax.00g001550;Notes=XP_001582742.1 [DIAMOND Functional 2.0.11],PF05701.6 [Pfam 1.6]
OCTD01000029.1	GenSAS_616ec28a899a8-publish	mRNA	6802	8775	.	-	.	gene_id=T_tenax.00g001550.m01;Name=T_tenax.00g001550.m01;Parent=T_tenax.00g001550;Alias=T_tenax.00g001550.m01;original_name=T_tenax.00g001550
OCTD01000029.1	GenSAS_616ec28a899a8-publish	exon	6802	8775	.	-	.	gene_id=T_tenax.00g001550.m01.exon01;Name=T_tenax.00g001550.m01.exon01;Parent=T_tenax.00g001550.m01;original_gene_id=T_tenax.00g001550.m01.exon1;Alias=T_tenax.00g001550.m01.exon1
OCTD01000029.1	GenSAS_616ec28a899a8-publish	CDS	6802	8775	.	-	0	gene_id=T_tenax.00g001550.m01.CDS01;Name=T_tenax.00g001550.m01.CDS01;Parent=T_tenax.00g001550.m01;original_ID=cds.T_tenax.00g001550.m01;Alias=cds.T_tenax.00g001550.m01
OCTD01000029.1	GenSAS_616ec28a899a8-publish	gene	9412	10470	.	+	.	gene_id=T_tenax.00g001560;Name=T_tenax.00g001560;Alias=T_tenax.00g001560;Notes=XP_001323510.1 [DIAMOND Functional 2.0.11],PF06024.7 [Pfam 1.6]
OCTD01000029.1	GenSAS_616ec28a899a8-publish	mRNA	9412	10470	.	+	.	gene_id=T_tenax.00g001560.m01;Name=T_tenax.00g001560.m01;Parent=T_tenax.00g001560;Alias=T_tenax.00g001560.m01;original_name=T_tenax.00g001560
OCTD01000029.1	GenSAS_616ec28a899a8-publish	exon	9412	10470	.	+	.	gene_id=T_tenax.00g001560.m01.exon01;Name=T_tenax.00g001560.m01.exon01;Parent=T_tenax.00g001560.m01;original_gene_id=T_tenax.00g001560.m01.exon1;Alias=T_tenax.00g001560.m01.exon1
OCTD01000029.1	GenSAS_616ec28a899a8-publish	CDS	9412	10470	.	+	0	gene_id=T_tenax.00g001560.m01.CDS01;Name=T_tenax.00g001560.m01.CDS01;Parent=T_tenax.00g001560.m01;original_ID=cds.T_tenax.00g001560.m01;Alias=cds.T_tenax.00g001560.m01
OCTD01000029.1	GenSAS_616ec28a899a8-publish	gene	10536	11945	.	-	.	gene_id=T_tenax.00g001570;Name=T_tenax.00g001570;Alias=T_tenax.00g001570;Notes=XP_001313658.1 [DIAMOND Functional 2.0.11],Sperm-tail PG-rich repeat (IPR010736) [InterProScan 5.53-87.0],PF07004.7 [Pfam 1.6]
OCTD01000029.1	GenSAS_616ec28a899a8-publish	mRNA	10536	11945	.	-	.	gene_id=T_tenax.00g001570.m01;Name=T_tenax.00g001570.m01;Parent=T_tenax.00g001570;Alias=T_tenax.00g001570.m01;original_name=T_tenax.00g001570
OCTD01000029.1	GenSAS_616ec28a899a8-publish	exon	10536	11945	.	-	.	gene_id=T_tenax.00g001570.m01.exon01;Name=T_tenax.00g001570.m01.exon01;Parent=T_tenax.00g001570.m01;original_gene_id=T_tenax.00g001570.m01.exon1;Alias=T_tenax.00g001570.m01.exon1
OCTD01000029.1	GenSAS_616ec28a899a8-publish	CDS	10536	11945	.	-	0	gene_id=T_tenax.00g001570.m01.CDS01;Name=T_tenax.00g001570.m01.CDS01;Parent=T_tenax.00g001570.m01;original_ID=cds.T_tenax.00g001570.m01;Alias=cds.T_tenax.00g001570.m01
OCTD01000029.1	GenSAS_616ec28a899a8-publish	gene	11987	12880	.	+	.	gene_id=T_tenax.00g001580;Name=T_tenax.00g001580;Alias=T_tenax.00g001580;Notes= [BLAST protein vs protein (blastp) 2.12.0],XP_001320698.1 [DIAMOND Functional 2.0.11],Protein kinase domain (IPR000719) [InterProScan 5.53-87.0],PF07714.12 [Pfam 1.6]
OCTD01000029.1	GenSAS_616ec28a899a8-publish	mRNA	11987	12880	.	+	.	gene_id=T_tenax.00g001580.m01;Name=T_tenax.00g001580.m01;Parent=T_tenax.00g001580;Alias=T_tenax.00g001580.m01;original_name=T_tenax.00g001580
OCTD01000029.1	GenSAS_616ec28a899a8-publish	exon	11987	12880	.	+	.	gene_id=T_tenax.00g001580.m01.exon01;Name=T_tenax.00g001580.m01.exon01;Parent=T_tenax.00g001580.m01;original_gene_id=T_tenax.00g001580.m01.exon1;Alias=T_tenax.00g001580.m01.exon1
OCTD01000029.1	GenSAS_616ec28a899a8-publish	CDS	11987	12880	.	+	0	gene_id=T_tenax.00g001580.m01.CDS01;Name=T_tenax.00g001580.m01.CDS01;Parent=T_tenax.00g001580.m01;original_ID=cds.T_tenax.00g001580.m01;Alias=cds.T_tenax.00g001580.m01
OCTD01000029.1	GenSAS_616ec28a899a8-publish	gene	12935	14092	.	+	.	gene_id=T_tenax.00g001590;Name=T_tenax.00g001590;Alias=T_tenax.00g001590;Notes=XP_001327801.1 [DIAMOND Functional 2.0.11]
OCTD01000029.1	GenSAS_616ec28a899a8-publish	mRNA	12935	14092	.	+	.	gene_id=T_tenax.00g001590.m01;Name=T_tenax.00g001590.m01;Parent=T_tenax.00g001590;Alias=T_tenax.00g001590.m01;original_name=T_tenax.00g001590
OCTD01000029.1	GenSAS_616ec28a899a8-publish	exon	12935	14092	.	+	.	gene_id=T_tenax.00g001590.m01.exon01;Name=T_tenax.00g001590.m01.exon01;Parent=T_tenax.00g001590.m01;original_gene_id=T_tenax.00g001590.m01.exon1;Alias=T_tenax.00g001590.m01.exon1
OCTD01000029.1	GenSAS_616ec28a899a8-publish	CDS	12935	14092	.	+	0	gene_id=T_tenax.00g001590.m01.CDS01;Name=T_tenax.00g001590.m01.CDS01;Parent=T_tenax.00g001590.m01;original_ID=cds.T_tenax.00g001590.m01;Alias=cds.T_tenax.00g001590.m01
OCTD01000030.1	GenSAS_616ec28a899a8-publish	gene	2182	3234	.	-	.	gene_id=T_tenax.00g001600;Name=T_tenax.00g001600;Alias=T_tenax.00g001600;Notes= [BLAST protein vs protein (blastp) 2.12.0],XP_001328714.1 [DIAMOND Functional 2.0.11],Thioredoxin reductase (IPR005982) [InterProScan 5.53-87.0],PF01182.15 [Pfam 1.6]
OCTD01000030.1	GenSAS_616ec28a899a8-publish	mRNA	2182	3234	.	-	.	gene_id=T_tenax.00g001600.m01;Name=T_tenax.00g001600.m01;Parent=T_tenax.00g001600;Alias=T_tenax.00g001600.m01;original_name=T_tenax.00g001600
OCTD01000030.1	GenSAS_616ec28a899a8-publish	exon	2182	3234	.	-	.	gene_id=T_tenax.00g001600.m01.exon01;Name=T_tenax.00g001600.m01.exon01;Parent=T_tenax.00g001600.m01;original_gene_id=T_tenax.00g001600.m01.exon1;Alias=T_tenax.00g001600.m01.exon1
OCTD01000030.1	GenSAS_616ec28a899a8-publish	CDS	2182	3234	.	-	0	gene_id=T_tenax.00g001600.m01.CDS01;Name=T_tenax.00g001600.m01.CDS01;Parent=T_tenax.00g001600.m01;original_ID=cds.T_tenax.00g001600.m01;Alias=cds.T_tenax.00g001600.m01
OCTD01000030.1	GenSAS_616ec28a899a8-publish	gene	4102	4962	.	-	.	gene_id=T_tenax.00g001610;Name=T_tenax.00g001610;Alias=T_tenax.00g001610
OCTD01000030.1	GenSAS_616ec28a899a8-publish	mRNA	4102	4962	.	-	.	gene_id=T_tenax.00g001610.m01;Name=T_tenax.00g001610.m01;Parent=T_tenax.00g001610;Alias=T_tenax.00g001610.m01;original_name=T_tenax.00g001610
OCTD01000030.1	GenSAS_616ec28a899a8-publish	exon	4102	4962	.	-	.	gene_id=T_tenax.00g001610.m01.exon01;Name=T_tenax.00g001610.m01.exon01;Parent=T_tenax.00g001610.m01;original_gene_id=T_tenax.00g001610.m01.exon1;Alias=T_tenax.00g001610.m01.exon1
OCTD01000030.1	GenSAS_616ec28a899a8-publish	CDS	4102	4962	.	-	0	gene_id=T_tenax.00g001610.m01.CDS01;Name=T_tenax.00g001610.m01.CDS01;Parent=T_tenax.00g001610.m01;original_ID=cds.T_tenax.00g001610.m01;Alias=cds.T_tenax.00g001610.m01
OCTD01000031.1	GenSAS_616ec28a899a8-publish	gene	432	1685	.	+	.	gene_id=T_tenax.00g001620;Name=T_tenax.00g001620;Alias=T_tenax.00g001620;Notes= [BLAST protein vs protein (blastp) 2.12.0],XP_001311593.1 [DIAMOND Functional 2.0.11],PF00168.25 [Pfam 1.6]
OCTD01000031.1	GenSAS_616ec28a899a8-publish	mRNA	432	1685	.	+	.	gene_id=T_tenax.00g001620.m01;Name=T_tenax.00g001620.m01;Parent=T_tenax.00g001620;Alias=T_tenax.00g001620.m01;original_name=T_tenax.00g001620
OCTD01000031.1	GenSAS_616ec28a899a8-publish	exon	432	1685	.	+	.	gene_id=T_tenax.00g001620.m01.exon01;Name=T_tenax.00g001620.m01.exon01;Parent=T_tenax.00g001620.m01;original_gene_id=T_tenax.00g001620.m01.exon1;Alias=T_tenax.00g001620.m01.exon1
OCTD01000031.1	GenSAS_616ec28a899a8-publish	CDS	432	1685	.	+	0	gene_id=T_tenax.00g001620.m01.CDS01;Name=T_tenax.00g001620.m01.CDS01;Parent=T_tenax.00g001620.m01;original_ID=cds.T_tenax.00g001620.m01;Alias=cds.T_tenax.00g001620.m01
OCTD01000031.1	GenSAS_616ec28a899a8-publish	gene	1794	2627	.	+	.	gene_id=T_tenax.00g001630;Name=T_tenax.00g001630;Alias=T_tenax.00g001630;Notes=XP_001318200.1 [DIAMOND Functional 2.0.11],PF07285.6 [Pfam 1.6]
OCTD01000031.1	GenSAS_616ec28a899a8-publish	mRNA	1794	2627	.	+	.	gene_id=T_tenax.00g001630.m01;Name=T_tenax.00g001630.m01;Parent=T_tenax.00g001630;Alias=T_tenax.00g001630.m01;original_name=T_tenax.00g001630
OCTD01000031.1	GenSAS_616ec28a899a8-publish	exon	1794	2627	.	+	.	gene_id=T_tenax.00g001630.m01.exon01;Name=T_tenax.00g001630.m01.exon01;Parent=T_tenax.00g001630.m01;original_gene_id=T_tenax.00g001630.m01.exon1;Alias=T_tenax.00g001630.m01.exon1
OCTD01000031.1	GenSAS_616ec28a899a8-publish	CDS	1794	2627	.	+	0	gene_id=T_tenax.00g001630.m01.CDS01;Name=T_tenax.00g001630.m01.CDS01;Parent=T_tenax.00g001630.m01;original_ID=cds.T_tenax.00g001630.m01;Alias=cds.T_tenax.00g001630.m01
OCTD01000031.1	GenSAS_616ec28a899a8-publish	gene	6903	8618	.	+	.	gene_id=T_tenax.00g001640;Name=T_tenax.00g001640;Alias=T_tenax.00g001640;Notes= [BLAST protein vs protein (blastp) 2.12.0],XP_001308881.1 [DIAMOND Functional 2.0.11],WD40 repeat (IPR001680) [InterProScan 5.53-87.0],PF00400.27 [Pfam 1.6]
OCTD01000031.1	GenSAS_616ec28a899a8-publish	mRNA	6903	8618	.	+	.	gene_id=T_tenax.00g001640.m01;Name=T_tenax.00g001640.m01;Parent=T_tenax.00g001640;Alias=T_tenax.00g001640.m01;original_name=T_tenax.00g001640
OCTD01000031.1	GenSAS_616ec28a899a8-publish	exon	6903	8618	.	+	.	gene_id=T_tenax.00g001640.m01.exon01;Name=T_tenax.00g001640.m01.exon01;Parent=T_tenax.00g001640.m01;original_gene_id=T_tenax.00g001640.m01.exon1;Alias=T_tenax.00g001640.m01.exon1
OCTD01000031.1	GenSAS_616ec28a899a8-publish	CDS	6903	8618	.	+	0	gene_id=T_tenax.00g001640.m01.CDS01;Name=T_tenax.00g001640.m01.CDS01;Parent=T_tenax.00g001640.m01;original_ID=cds.T_tenax.00g001640.m01;Alias=cds.T_tenax.00g001640.m01
OCTD01000031.1	GenSAS_616ec28a899a8-publish	gene	9195	10307	.	+	.	gene_id=T_tenax.00g001650;Name=T_tenax.00g001650;Alias=T_tenax.00g001650;Notes= [BLAST protein vs protein (blastp) 2.12.0],XP_001583738.1 [DIAMOND Functional 2.0.11],60S ribosomal protein L4, C-terminal domain (IPR025755) [InterProScan 5.53-87.0],PF00573.17 [Pfam 1.6]
OCTD01000031.1	GenSAS_616ec28a899a8-publish	mRNA	9195	10307	.	+	.	gene_id=T_tenax.00g001650.m01;Name=T_tenax.00g001650.m01;Parent=T_tenax.00g001650;Alias=T_tenax.00g001650.m01;original_name=T_tenax.00g001650
OCTD01000031.1	GenSAS_616ec28a899a8-publish	exon	9195	10307	.	+	.	gene_id=T_tenax.00g001650.m01.exon01;Name=T_tenax.00g001650.m01.exon01;Parent=T_tenax.00g001650.m01;original_gene_id=T_tenax.00g001650.m01.exon1;Alias=T_tenax.00g001650.m01.exon1
OCTD01000031.1	GenSAS_616ec28a899a8-publish	CDS	9195	10307	.	+	0	gene_id=T_tenax.00g001650.m01.CDS01;Name=T_tenax.00g001650.m01.CDS01;Parent=T_tenax.00g001650.m01;original_ID=cds.T_tenax.00g001650.m01;Alias=cds.T_tenax.00g001650.m01
OCTD01000031.1	GenSAS_616ec28a899a8-publish	gene	10855	11523	.	+	.	gene_id=T_tenax.00g001660;Name=T_tenax.00g001660;Alias=T_tenax.00g001660;Notes=XP_001330200.1 [DIAMOND Functional 2.0.11]
OCTD01000031.1	GenSAS_616ec28a899a8-publish	mRNA	10855	11523	.	+	.	gene_id=T_tenax.00g001660.m01;Name=T_tenax.00g001660.m01;Parent=T_tenax.00g001660;Alias=T_tenax.00g001660.m01;original_name=T_tenax.00g001660
OCTD01000031.1	GenSAS_616ec28a899a8-publish	exon	10855	11523	.	+	.	gene_id=T_tenax.00g001660.m01.exon01;Name=T_tenax.00g001660.m01.exon01;Parent=T_tenax.00g001660.m01;original_gene_id=T_tenax.00g001660.m01.exon1;Alias=T_tenax.00g001660.m01.exon1
OCTD01000031.1	GenSAS_616ec28a899a8-publish	CDS	10855	11523	.	+	0	gene_id=T_tenax.00g001660.m01.CDS01;Name=T_tenax.00g001660.m01.CDS01;Parent=T_tenax.00g001660.m01;original_ID=cds.T_tenax.00g001660.m01;Alias=cds.T_tenax.00g001660.m01
OCTD01000031.1	GenSAS_616ec28a899a8-publish	gene	12232	13278	.	-	.	gene_id=T_tenax.00g001670;Name=T_tenax.00g001670;Alias=T_tenax.00g001670;Notes= [BLAST protein vs protein (blastp) 2.12.0],XP_001584236.1 [DIAMOND Functional 2.0.11],Protein kinase domain (IPR000719) [InterProScan 5.53-87.0],PF00069.20 [Pfam 1.6]
OCTD01000031.1	GenSAS_616ec28a899a8-publish	mRNA	12232	13278	.	-	.	gene_id=T_tenax.00g001670.m01;Name=T_tenax.00g001670.m01;Parent=T_tenax.00g001670;Alias=T_tenax.00g001670.m01;original_name=T_tenax.00g001670
OCTD01000031.1	GenSAS_616ec28a899a8-publish	exon	12232	13278	.	-	.	gene_id=T_tenax.00g001670.m01.exon01;Name=T_tenax.00g001670.m01.exon01;Parent=T_tenax.00g001670.m01;original_gene_id=T_tenax.00g001670.m01.exon1;Alias=T_tenax.00g001670.m01.exon1
OCTD01000031.1	GenSAS_616ec28a899a8-publish	CDS	12232	13278	.	-	0	gene_id=T_tenax.00g001670.m01.CDS01;Name=T_tenax.00g001670.m01.CDS01;Parent=T_tenax.00g001670.m01;original_ID=cds.T_tenax.00g001670.m01;Alias=cds.T_tenax.00g001670.m01
OCTD01000031.1	GenSAS_616ec28a899a8-publish	gene	13995	15245	.	+	.	gene_id=T_tenax.00g001680;Name=T_tenax.00g001680;Alias=T_tenax.00g001680;Notes=XP_001314704.1 [DIAMOND Functional 2.0.11],Armadillo-type fold (IPR016024) [InterProScan 5.53-87.0],PF09030.5 [Pfam 1.6]
OCTD01000031.1	GenSAS_616ec28a899a8-publish	mRNA	13995	15245	.	+	.	gene_id=T_tenax.00g001680.m01;Name=T_tenax.00g001680.m01;Parent=T_tenax.00g001680;Alias=T_tenax.00g001680.m01;original_name=T_tenax.00g001680
OCTD01000031.1	GenSAS_616ec28a899a8-publish	exon	13995	15245	.	+	.	gene_id=T_tenax.00g001680.m01.exon01;Name=T_tenax.00g001680.m01.exon01;Parent=T_tenax.00g001680.m01;original_gene_id=T_tenax.00g001680.m01.exon1;Alias=T_tenax.00g001680.m01.exon1
OCTD01000031.1	GenSAS_616ec28a899a8-publish	CDS	13995	15245	.	+	0	gene_id=T_tenax.00g001680.m01.CDS01;Name=T_tenax.00g001680.m01.CDS01;Parent=T_tenax.00g001680.m01;original_ID=cds.T_tenax.00g001680.m01;Alias=cds.T_tenax.00g001680.m01
OCTD01000031.1	GenSAS_616ec28a899a8-publish	gene	16184	16645	.	+	.	gene_id=T_tenax.00g001690;Name=T_tenax.00g001690;Alias=T_tenax.00g001690;Notes=XP_001300496.1 [DIAMOND Functional 2.0.11]
OCTD01000031.1	GenSAS_616ec28a899a8-publish	mRNA	16184	16645	.	+	.	gene_id=T_tenax.00g001690.m01;Name=T_tenax.00g001690.m01;Parent=T_tenax.00g001690;Alias=T_tenax.00g001690.m01;original_name=T_tenax.00g001690
OCTD01000031.1	GenSAS_616ec28a899a8-publish	exon	16184	16645	.	+	.	gene_id=T_tenax.00g001690.m01.exon01;Name=T_tenax.00g001690.m01.exon01;Parent=T_tenax.00g001690.m01;original_gene_id=T_tenax.00g001690.m01.exon1;Alias=T_tenax.00g001690.m01.exon1
OCTD01000031.1	GenSAS_616ec28a899a8-publish	CDS	16184	16645	.	+	0	gene_id=T_tenax.00g001690.m01.CDS01;Name=T_tenax.00g001690.m01.CDS01;Parent=T_tenax.00g001690.m01;original_ID=cds.T_tenax.00g001690.m01;Alias=cds.T_tenax.00g001690.m01
OCTD01000031.1	GenSAS_616ec28a899a8-publish	gene	17204	17992	.	-	.	gene_id=T_tenax.00g001700;Name=T_tenax.00g001700;Alias=T_tenax.00g001700;Notes=XP_001581681.1 [DIAMOND Functional 2.0.11]
OCTD01000031.1	GenSAS_616ec28a899a8-publish	mRNA	17204	17992	.	-	.	gene_id=T_tenax.00g001700.m01;Name=T_tenax.00g001700.m01;Parent=T_tenax.00g001700;Alias=T_tenax.00g001700.m01;original_name=T_tenax.00g001700
OCTD01000031.1	GenSAS_616ec28a899a8-publish	exon	17204	17992	.	-	.	gene_id=T_tenax.00g001700.m01.exon01;Name=T_tenax.00g001700.m01.exon01;Parent=T_tenax.00g001700.m01;original_gene_id=T_tenax.00g001700.m01.exon1;Alias=T_tenax.00g001700.m01.exon1
OCTD01000031.1	GenSAS_616ec28a899a8-publish	CDS	17204	17992	.	-	0	gene_id=T_tenax.00g001700.m01.CDS01;Name=T_tenax.00g001700.m01.CDS01;Parent=T_tenax.00g001700.m01;original_ID=cds.T_tenax.00g001700.m01;Alias=cds.T_tenax.00g001700.m01
OCTD01000031.1	GenSAS_616ec28a899a8-publish	gene	18871	19743	.	+	.	gene_id=T_tenax.00g001710;Name=T_tenax.00g001710;Alias=T_tenax.00g001710;Notes=XP_001320276.1 [DIAMOND Functional 2.0.11],Armadillo-type fold (IPR016024) [InterProScan 5.53-87.0]
OCTD01000031.1	GenSAS_616ec28a899a8-publish	mRNA	18871	19743	.	+	.	gene_id=T_tenax.00g001710.m01;Name=T_tenax.00g001710.m01;Parent=T_tenax.00g001710;Alias=T_tenax.00g001710.m01;original_name=T_tenax.00g001710
OCTD01000031.1	GenSAS_616ec28a899a8-publish	exon	18871	19743	.	+	.	gene_id=T_tenax.00g001710.m01.exon01;Name=T_tenax.00g001710.m01.exon01;Parent=T_tenax.00g001710.m01;original_gene_id=T_tenax.00g001710.m01.exon1;Alias=T_tenax.00g001710.m01.exon1
OCTD01000031.1	GenSAS_616ec28a899a8-publish	CDS	18871	19743	.	+	0	gene_id=T_tenax.00g001710.m01.CDS01;Name=T_tenax.00g001710.m01.CDS01;Parent=T_tenax.00g001710.m01;original_ID=cds.T_tenax.00g001710.m01;Alias=cds.T_tenax.00g001710.m01
OCTD01000031.1	GenSAS_616ec28a899a8-publish	gene	19973	20521	.	-	.	gene_id=T_tenax.00g001720;Name=T_tenax.00g001720;Alias=T_tenax.00g001720;Notes=XP_001319121.1 [DIAMOND Functional 2.0.11]
OCTD01000031.1	GenSAS_616ec28a899a8-publish	mRNA	19973	20521	.	-	.	gene_id=T_tenax.00g001720.m01;Name=T_tenax.00g001720.m01;Parent=T_tenax.00g001720;Alias=T_tenax.00g001720.m01;original_name=T_tenax.00g001720
OCTD01000031.1	GenSAS_616ec28a899a8-publish	exon	19973	20521	.	-	.	gene_id=T_tenax.00g001720.m01.exon01;Name=T_tenax.00g001720.m01.exon01;Parent=T_tenax.00g001720.m01;original_gene_id=T_tenax.00g001720.m01.exon1;Alias=T_tenax.00g001720.m01.exon1
OCTD01000031.1	GenSAS_616ec28a899a8-publish	CDS	19973	20521	.	-	0	gene_id=T_tenax.00g001720.m01.CDS01;Name=T_tenax.00g001720.m01.CDS01;Parent=T_tenax.00g001720.m01;original_ID=cds.T_tenax.00g001720.m01;Alias=cds.T_tenax.00g001720.m01
OCTD01000032.1	GenSAS_616ec28a899a8-publish	gene	1180	3057	.	-	.	gene_id=T_tenax.00g001730;Name=T_tenax.00g001730;Alias=T_tenax.00g001730;Notes=XP_001320765.1 [DIAMOND Functional 2.0.11],PF04305.9 [Pfam 1.6]
OCTD01000032.1	GenSAS_616ec28a899a8-publish	mRNA	1180	3057	.	-	.	gene_id=T_tenax.00g001730.m01;Name=T_tenax.00g001730.m01;Parent=T_tenax.00g001730;Alias=T_tenax.00g001730.m01;original_name=T_tenax.00g001730
OCTD01000032.1	GenSAS_616ec28a899a8-publish	exon	1180	3057	.	-	.	gene_id=T_tenax.00g001730.m01.exon01;Name=T_tenax.00g001730.m01.exon01;Parent=T_tenax.00g001730.m01;original_gene_id=T_tenax.00g001730.m01.exon1;Alias=T_tenax.00g001730.m01.exon1
OCTD01000032.1	GenSAS_616ec28a899a8-publish	CDS	1180	3057	.	-	0	gene_id=T_tenax.00g001730.m01.CDS01;Name=T_tenax.00g001730.m01.CDS01;Parent=T_tenax.00g001730.m01;original_ID=cds.T_tenax.00g001730.m01;Alias=cds.T_tenax.00g001730.m01
OCTD01000032.1	GenSAS_616ec28a899a8-publish	gene	3429	7460	.	+	.	gene_id=T_tenax.00g001740;Name=T_tenax.00g001740;Alias=T_tenax.00g001740;Notes= [BLAST protein vs protein (blastp) 2.12.0],XP_001327974.1 [DIAMOND Functional 2.0.11],PF00385.19 [Pfam 1.6]
OCTD01000032.1	GenSAS_616ec28a899a8-publish	mRNA	3429	7460	.	+	.	gene_id=T_tenax.00g001740.m01;Name=T_tenax.00g001740.m01;Parent=T_tenax.00g001740;Alias=T_tenax.00g001740.m01;original_name=T_tenax.00g001740
OCTD01000032.1	GenSAS_616ec28a899a8-publish	exon	3429	7460	.	+	.	gene_id=T_tenax.00g001740.m01.exon01;Name=T_tenax.00g001740.m01.exon01;Parent=T_tenax.00g001740.m01;original_gene_id=T_tenax.00g001740.m01.exon1;Alias=T_tenax.00g001740.m01.exon1
OCTD01000032.1	GenSAS_616ec28a899a8-publish	CDS	3429	7460	.	+	0	gene_id=T_tenax.00g001740.m01.CDS01;Name=T_tenax.00g001740.m01.CDS01;Parent=T_tenax.00g001740.m01;original_ID=cds.T_tenax.00g001740.m01;Alias=cds.T_tenax.00g001740.m01
OCTD01000032.1	GenSAS_616ec28a899a8-publish	gene	7801	8655	.	+	.	gene_id=T_tenax.00g001750;Name=T_tenax.00g001750;Alias=T_tenax.00g001750;Notes= [BLAST protein vs protein (blastp) 2.12.0],XP_001311582.1 [DIAMOND Functional 2.0.11],PF14938.1 [Pfam 1.6]
OCTD01000032.1	GenSAS_616ec28a899a8-publish	mRNA	7801	8655	.	+	.	gene_id=T_tenax.00g001750.m01;Name=T_tenax.00g001750.m01;Parent=T_tenax.00g001750;Alias=T_tenax.00g001750.m01;original_name=T_tenax.00g001750
OCTD01000032.1	GenSAS_616ec28a899a8-publish	exon	7801	8655	.	+	.	gene_id=T_tenax.00g001750.m01.exon01;Name=T_tenax.00g001750.m01.exon01;Parent=T_tenax.00g001750.m01;original_gene_id=T_tenax.00g001750.m01.exon1;Alias=T_tenax.00g001750.m01.exon1
OCTD01000032.1	GenSAS_616ec28a899a8-publish	CDS	7801	8655	.	+	0	gene_id=T_tenax.00g001750.m01.CDS01;Name=T_tenax.00g001750.m01.CDS01;Parent=T_tenax.00g001750.m01;original_ID=cds.T_tenax.00g001750.m01;Alias=cds.T_tenax.00g001750.m01
OCTD01000032.1	GenSAS_616ec28a899a8-publish	gene	8799	9648	.	-	.	gene_id=T_tenax.00g001760;Name=T_tenax.00g001760;Alias=T_tenax.00g001760
OCTD01000032.1	GenSAS_616ec28a899a8-publish	mRNA	8799	9648	.	-	.	gene_id=T_tenax.00g001760.m01;Name=T_tenax.00g001760.m01;Parent=T_tenax.00g001760;Alias=T_tenax.00g001760.m01;original_name=T_tenax.00g001760
OCTD01000032.1	GenSAS_616ec28a899a8-publish	exon	8799	9648	.	-	.	gene_id=T_tenax.00g001760.m01.exon01;Name=T_tenax.00g001760.m01.exon01;Parent=T_tenax.00g001760.m01;original_gene_id=T_tenax.00g001760.m01.exon1;Alias=T_tenax.00g001760.m01.exon1
OCTD01000032.1	GenSAS_616ec28a899a8-publish	CDS	8799	9648	.	-	1	gene_id=T_tenax.00g001760.m01.CDS01;Name=T_tenax.00g001760.m01.CDS01;Parent=T_tenax.00g001760.m01;original_ID=cds.T_tenax.00g001760.m01;Alias=cds.T_tenax.00g001760.m01
OCTD01000033.1	GenSAS_616ec28a899a8-publish	gene	187	1461	.	+	.	gene_id=T_tenax.00g001770;Name=T_tenax.00g001770;Alias=T_tenax.00g001770;Notes= [BLAST protein vs protein (blastp) 2.12.0],XP_001327107.1 [DIAMOND Functional 2.0.11],PF04389.12 [Pfam 1.6]
OCTD01000033.1	GenSAS_616ec28a899a8-publish	mRNA	187	1461	.	+	.	gene_id=T_tenax.00g001770.m01;Name=T_tenax.00g001770.m01;Parent=T_tenax.00g001770;Alias=T_tenax.00g001770.m01;original_name=T_tenax.00g001770
OCTD01000033.1	GenSAS_616ec28a899a8-publish	exon	187	1461	.	+	.	gene_id=T_tenax.00g001770.m01.exon01;Name=T_tenax.00g001770.m01.exon01;Parent=T_tenax.00g001770.m01;original_gene_id=T_tenax.00g001770.m01.exon1;Alias=T_tenax.00g001770.m01.exon1
OCTD01000033.1	GenSAS_616ec28a899a8-publish	CDS	187	1461	.	+	0	gene_id=T_tenax.00g001770.m01.CDS01;Name=T_tenax.00g001770.m01.CDS01;Parent=T_tenax.00g001770.m01;original_ID=cds.T_tenax.00g001770.m01;Alias=cds.T_tenax.00g001770.m01
OCTD01000033.1	GenSAS_616ec28a899a8-publish	gene	1542	2705	.	+	.	gene_id=T_tenax.00g001780;Name=T_tenax.00g001780;Alias=T_tenax.00g001780;Notes= [BLAST protein vs protein (blastp) 2.12.0],XP_001327533.1 [DIAMOND Functional 2.0.11],PF00443.24 [Pfam 1.6]
OCTD01000033.1	GenSAS_616ec28a899a8-publish	mRNA	1542	2705	.	+	.	gene_id=T_tenax.00g001780.m01;Name=T_tenax.00g001780.m01;Parent=T_tenax.00g001780;Alias=T_tenax.00g001780.m01;original_name=T_tenax.00g001780
OCTD01000033.1	GenSAS_616ec28a899a8-publish	exon	1542	2705	.	+	.	gene_id=T_tenax.00g001780.m01.exon01;Name=T_tenax.00g001780.m01.exon01;Parent=T_tenax.00g001780.m01;original_gene_id=T_tenax.00g001780.m01.exon1;Alias=T_tenax.00g001780.m01.exon1
OCTD01000033.1	GenSAS_616ec28a899a8-publish	CDS	1542	2705	.	+	0	gene_id=T_tenax.00g001780.m01.CDS01;Name=T_tenax.00g001780.m01.CDS01;Parent=T_tenax.00g001780.m01;original_ID=cds.T_tenax.00g001780.m01;Alias=cds.T_tenax.00g001780.m01
OCTD01000033.1	GenSAS_616ec28a899a8-publish	gene	2812	4033	.	-	.	gene_id=T_tenax.00g001790;Name=T_tenax.00g001790;Alias=T_tenax.00g001790;Notes=XP_001305230.1 [DIAMOND Functional 2.0.11]
OCTD01000033.1	GenSAS_616ec28a899a8-publish	mRNA	2812	4033	.	-	.	gene_id=T_tenax.00g001790.m01;Name=T_tenax.00g001790.m01;Parent=T_tenax.00g001790;Alias=T_tenax.00g001790.m01;original_name=T_tenax.00g001790
OCTD01000033.1	GenSAS_616ec28a899a8-publish	exon	2812	2836	.	-	.	gene_id=T_tenax.00g001790.m01.exon01;Name=T_tenax.00g001790.m01.exon01;Parent=T_tenax.00g001790.m01;original_gene_id=T_tenax.00g001790.m01.exon3;Alias=T_tenax.00g001790.m01.exon3
OCTD01000033.1	GenSAS_616ec28a899a8-publish	CDS	2812	2836	.	-	1	gene_id=T_tenax.00g001790.m01.CDS01;Name=T_tenax.00g001790.m01.CDS01;Parent=T_tenax.00g001790.m01;original_ID=cds.T_tenax.00g001790.m01;Alias=cds.T_tenax.00g001790.m01
OCTD01000033.1	GenSAS_616ec28a899a8-publish	exon	2916	2979	.	-	.	gene_id=T_tenax.00g001790.m01.exon02;Name=T_tenax.00g001790.m01.exon02;Parent=T_tenax.00g001790.m01;original_gene_id=T_tenax.00g001790.m01.exon2;Alias=T_tenax.00g001790.m01.exon2
OCTD01000033.1	GenSAS_616ec28a899a8-publish	CDS	2916	2979	.	-	2	gene_id=T_tenax.00g001790.m01.CDS02;Name=T_tenax.00g001790.m01.CDS02;Parent=T_tenax.00g001790.m01;original_ID=cds.T_tenax.00g001790.m01;Alias=cds.T_tenax.00g001790.m01
OCTD01000033.1	GenSAS_616ec28a899a8-publish	exon	3037	4033	.	-	.	gene_id=T_tenax.00g001790.m01.exon03;Name=T_tenax.00g001790.m01.exon03;Parent=T_tenax.00g001790.m01;original_gene_id=T_tenax.00g001790.m01.exon1;Alias=T_tenax.00g001790.m01.exon1
OCTD01000033.1	GenSAS_616ec28a899a8-publish	CDS	3037	4033	.	-	0	gene_id=T_tenax.00g001790.m01.CDS03;Name=T_tenax.00g001790.m01.CDS03;Parent=T_tenax.00g001790.m01;original_ID=cds.T_tenax.00g001790.m01;Alias=cds.T_tenax.00g001790.m01
OCTD01000033.1	GenSAS_616ec28a899a8-publish	gene	5720	11418	.	+	.	gene_id=T_tenax.00g001800;Name=T_tenax.00g001800;Alias=T_tenax.00g001800;Notes=XP_001324814.1 [DIAMOND Functional 2.0.11],PF08332.5 [Pfam 1.6]
OCTD01000033.1	GenSAS_616ec28a899a8-publish	mRNA	5720	11418	.	+	.	gene_id=T_tenax.00g001800.m01;Name=T_tenax.00g001800.m01;Parent=T_tenax.00g001800;Alias=T_tenax.00g001800.m01;original_name=T_tenax.00g001800
OCTD01000033.1	GenSAS_616ec28a899a8-publish	exon	5720	5994	.	+	.	gene_id=T_tenax.00g001800.m01.exon01;Name=T_tenax.00g001800.m01.exon01;Parent=T_tenax.00g001800.m01;original_gene_id=T_tenax.00g001800.m01.exon1;Alias=T_tenax.00g001800.m01.exon1
OCTD01000033.1	GenSAS_616ec28a899a8-publish	CDS	5720	5994	.	+	0	gene_id=T_tenax.00g001800.m01.CDS01;Name=T_tenax.00g001800.m01.CDS01;Parent=T_tenax.00g001800.m01;original_ID=cds.T_tenax.00g001800.m01;Alias=cds.T_tenax.00g001800.m01
OCTD01000033.1	GenSAS_616ec28a899a8-publish	exon	7128	11418	.	+	.	gene_id=T_tenax.00g001800.m01.exon02;Name=T_tenax.00g001800.m01.exon02;Parent=T_tenax.00g001800.m01;original_gene_id=T_tenax.00g001800.m01.exon2;Alias=T_tenax.00g001800.m01.exon2
OCTD01000033.1	GenSAS_616ec28a899a8-publish	CDS	7128	11418	.	+	1	gene_id=T_tenax.00g001800.m01.CDS02;Name=T_tenax.00g001800.m01.CDS02;Parent=T_tenax.00g001800.m01;original_ID=cds.T_tenax.00g001800.m01;Alias=cds.T_tenax.00g001800.m01
OCTD01000033.1	GenSAS_616ec28a899a8-publish	gene	11525	12025	.	+	.	gene_id=T_tenax.00g001810;Name=T_tenax.00g001810;Alias=T_tenax.00g001810;Notes=XP_001300127.1 [DIAMOND Functional 2.0.11],PF12998.2 [Pfam 1.6]
OCTD01000033.1	GenSAS_616ec28a899a8-publish	mRNA	11525	12025	.	+	.	gene_id=T_tenax.00g001810.m01;Name=T_tenax.00g001810.m01;Parent=T_tenax.00g001810;Alias=T_tenax.00g001810.m01;original_name=T_tenax.00g001810
OCTD01000033.1	GenSAS_616ec28a899a8-publish	exon	11525	12025	.	+	.	gene_id=T_tenax.00g001810.m01.exon01;Name=T_tenax.00g001810.m01.exon01;Parent=T_tenax.00g001810.m01;original_gene_id=T_tenax.00g001810.m01.exon1;Alias=T_tenax.00g001810.m01.exon1
OCTD01000033.1	GenSAS_616ec28a899a8-publish	CDS	11525	12025	.	+	0	gene_id=T_tenax.00g001810.m01.CDS01;Name=T_tenax.00g001810.m01.CDS01;Parent=T_tenax.00g001810.m01;original_ID=cds.T_tenax.00g001810.m01;Alias=cds.T_tenax.00g001810.m01
OCTD01000033.1	GenSAS_616ec28a899a8-publish	gene	12364	12783	.	+	.	gene_id=T_tenax.00g001820;Name=T_tenax.00g001820;Alias=T_tenax.00g001820;Notes=XP_002767583.1 [DIAMOND Functional 2.0.11],Ubiquitin-conjugating enzyme E2 (IPR000608) [InterProScan 5.53-87.0],PF00179.21 [Pfam 1.6]
OCTD01000033.1	GenSAS_616ec28a899a8-publish	mRNA	12364	12783	.	+	.	gene_id=T_tenax.00g001820.m01;Name=T_tenax.00g001820.m01;Parent=T_tenax.00g001820;Alias=T_tenax.00g001820.m01;original_name=T_tenax.00g001820
OCTD01000033.1	GenSAS_616ec28a899a8-publish	exon	12364	12475	.	+	.	gene_id=T_tenax.00g001820.m01.exon01;Name=T_tenax.00g001820.m01.exon01;Parent=T_tenax.00g001820.m01;original_gene_id=T_tenax.00g001820.m01.exon1;Alias=T_tenax.00g001820.m01.exon1
OCTD01000033.1	GenSAS_616ec28a899a8-publish	CDS	12364	12475	.	+	0	gene_id=T_tenax.00g001820.m01.CDS01;Name=T_tenax.00g001820.m01.CDS01;Parent=T_tenax.00g001820.m01;original_ID=cds.T_tenax.00g001820.m01;Alias=cds.T_tenax.00g001820.m01
OCTD01000033.1	GenSAS_616ec28a899a8-publish	exon	12575	12783	.	+	.	gene_id=T_tenax.00g001820.m01.exon02;Name=T_tenax.00g001820.m01.exon02;Parent=T_tenax.00g001820.m01;original_gene_id=T_tenax.00g001820.m01.exon2;Alias=T_tenax.00g001820.m01.exon2
OCTD01000033.1	GenSAS_616ec28a899a8-publish	CDS	12575	12783	.	+	2	gene_id=T_tenax.00g001820.m01.CDS02;Name=T_tenax.00g001820.m01.CDS02;Parent=T_tenax.00g001820.m01;original_ID=cds.T_tenax.00g001820.m01;Alias=cds.T_tenax.00g001820.m01
OCTD01000033.1	GenSAS_616ec28a899a8-publish	gene	13185	13640	.	-	.	gene_id=T_tenax.00g001830;Name=T_tenax.00g001830;Alias=T_tenax.00g001830;Notes= [BLAST protein vs protein (blastp) 2.12.0],XP_001303195.1 [DIAMOND Functional 2.0.11],Ribosomal protein L2, domain 2 (IPR014722) [InterProScan 5.53-87.0],PF00467.24 [Pfam 1.6]
OCTD01000033.1	GenSAS_616ec28a899a8-publish	mRNA	13185	13640	.	-	.	gene_id=T_tenax.00g001830.m01;Name=T_tenax.00g001830.m01;Parent=T_tenax.00g001830;Alias=T_tenax.00g001830.m01;original_name=T_tenax.00g001830
OCTD01000033.1	GenSAS_616ec28a899a8-publish	exon	13185	13640	.	-	.	gene_id=T_tenax.00g001830.m01.exon01;Name=T_tenax.00g001830.m01.exon01;Parent=T_tenax.00g001830.m01;original_gene_id=T_tenax.00g001830.m01.exon1;Alias=T_tenax.00g001830.m01.exon1
OCTD01000033.1	GenSAS_616ec28a899a8-publish	CDS	13185	13640	.	-	0	gene_id=T_tenax.00g001830.m01.CDS01;Name=T_tenax.00g001830.m01.CDS01;Parent=T_tenax.00g001830.m01;original_ID=cds.T_tenax.00g001830.m01;Alias=cds.T_tenax.00g001830.m01
OCTD01000033.1	GenSAS_616ec28a899a8-publish	gene	14160	14672	.	-	.	gene_id=T_tenax.00g001840;Name=T_tenax.00g001840;Alias=T_tenax.00g001840;Notes=XP_001302812.1 [DIAMOND Functional 2.0.11],Transmembrane protein 107 (IPR029248) [InterProScan 5.53-87.0],PF14995.1 [Pfam 1.6]
OCTD01000033.1	GenSAS_616ec28a899a8-publish	mRNA	14160	14672	.	-	.	gene_id=T_tenax.00g001840.m01;Name=T_tenax.00g001840.m01;Parent=T_tenax.00g001840;Alias=T_tenax.00g001840.m01;original_name=T_tenax.00g001840
OCTD01000033.1	GenSAS_616ec28a899a8-publish	exon	14160	14672	.	-	.	gene_id=T_tenax.00g001840.m01.exon01;Name=T_tenax.00g001840.m01.exon01;Parent=T_tenax.00g001840.m01;original_gene_id=T_tenax.00g001840.m01.exon1;Alias=T_tenax.00g001840.m01.exon1
OCTD01000033.1	GenSAS_616ec28a899a8-publish	CDS	14160	14672	.	-	0	gene_id=T_tenax.00g001840.m01.CDS01;Name=T_tenax.00g001840.m01.CDS01;Parent=T_tenax.00g001840.m01;original_ID=cds.T_tenax.00g001840.m01;Alias=cds.T_tenax.00g001840.m01
OCTD01000033.1	GenSAS_616ec28a899a8-publish	gene	15331	15750	.	+	.	gene_id=T_tenax.00g001850;Name=T_tenax.00g001850;Alias=T_tenax.00g001850;Notes=PF00695.14 [Pfam 1.6]
OCTD01000033.1	GenSAS_616ec28a899a8-publish	mRNA	15331	15750	.	+	.	gene_id=T_tenax.00g001850.m01;Name=T_tenax.00g001850.m01;Parent=T_tenax.00g001850;Alias=T_tenax.00g001850.m01;original_name=T_tenax.00g001850
OCTD01000033.1	GenSAS_616ec28a899a8-publish	exon	15331	15750	.	+	.	gene_id=T_tenax.00g001850.m01.exon01;Name=T_tenax.00g001850.m01.exon01;Parent=T_tenax.00g001850.m01;original_gene_id=T_tenax.00g001850.m01.exon1;Alias=T_tenax.00g001850.m01.exon1
OCTD01000033.1	GenSAS_616ec28a899a8-publish	CDS	15331	15750	.	+	0	gene_id=T_tenax.00g001850.m01.CDS01;Name=T_tenax.00g001850.m01.CDS01;Parent=T_tenax.00g001850.m01;original_ID=cds.T_tenax.00g001850.m01;Alias=cds.T_tenax.00g001850.m01
OCTD01000033.1	GenSAS_616ec28a899a8-publish	gene	16109	18303	.	+	.	gene_id=T_tenax.00g001860;Name=T_tenax.00g001860;Alias=T_tenax.00g001860;Notes=XP_001319236.1 [DIAMOND Functional 2.0.11],WD40 repeat (IPR001680) [InterProScan 5.53-87.0],PF00400.27 [Pfam 1.6]
OCTD01000033.1	GenSAS_616ec28a899a8-publish	mRNA	16109	18303	.	+	.	gene_id=T_tenax.00g001860.m01;Name=T_tenax.00g001860.m01;Parent=T_tenax.00g001860;Alias=T_tenax.00g001860.m01;original_name=T_tenax.00g001860
OCTD01000033.1	GenSAS_616ec28a899a8-publish	exon	16109	18226	.	+	.	gene_id=T_tenax.00g001860.m01.exon01;Name=T_tenax.00g001860.m01.exon01;Parent=T_tenax.00g001860.m01;original_gene_id=T_tenax.00g001860.m01.exon1;Alias=T_tenax.00g001860.m01.exon1
OCTD01000033.1	GenSAS_616ec28a899a8-publish	CDS	16109	18226	.	+	0	gene_id=T_tenax.00g001860.m01.CDS01;Name=T_tenax.00g001860.m01.CDS01;Parent=T_tenax.00g001860.m01;original_ID=cds.T_tenax.00g001860.m01;Alias=cds.T_tenax.00g001860.m01
OCTD01000033.1	GenSAS_616ec28a899a8-publish	exon	18301	18303	.	+	.	gene_id=T_tenax.00g001860.m01.exon02;Name=T_tenax.00g001860.m01.exon02;Parent=T_tenax.00g001860.m01;original_gene_id=T_tenax.00g001860.m01.exon2;Alias=T_tenax.00g001860.m01.exon2
OCTD01000033.1	GenSAS_616ec28a899a8-publish	CDS	18301	18303	.	+	0	gene_id=T_tenax.00g001860.m01.CDS02;Name=T_tenax.00g001860.m01.CDS02;Parent=T_tenax.00g001860.m01;original_ID=cds.T_tenax.00g001860.m01;Alias=cds.T_tenax.00g001860.m01
OCTD01000033.1	GenSAS_616ec28a899a8-publish	gene	18522	18929	.	-	.	gene_id=T_tenax.00g001870;Name=T_tenax.00g001870;Alias=T_tenax.00g001870;Notes=XP_001582489.1 [DIAMOND Functional 2.0.11],PF12325.3 [Pfam 1.6]
OCTD01000033.1	GenSAS_616ec28a899a8-publish	mRNA	18522	18929	.	-	.	gene_id=T_tenax.00g001870.m01;Name=T_tenax.00g001870.m01;Parent=T_tenax.00g001870;Alias=T_tenax.00g001870.m01;original_name=T_tenax.00g001870
OCTD01000033.1	GenSAS_616ec28a899a8-publish	exon	18522	18929	.	-	.	gene_id=T_tenax.00g001870.m01.exon01;Name=T_tenax.00g001870.m01.exon01;Parent=T_tenax.00g001870.m01;original_gene_id=T_tenax.00g001870.m01.exon1;Alias=T_tenax.00g001870.m01.exon1
OCTD01000033.1	GenSAS_616ec28a899a8-publish	CDS	18522	18929	.	-	0	gene_id=T_tenax.00g001870.m01.CDS01;Name=T_tenax.00g001870.m01.CDS01;Parent=T_tenax.00g001870.m01;original_ID=cds.T_tenax.00g001870.m01;Alias=cds.T_tenax.00g001870.m01
OCTD01000033.1	GenSAS_616ec28a899a8-publish	gene	19404	19934	.	+	.	gene_id=T_tenax.00g001880;Name=T_tenax.00g001880;Alias=T_tenax.00g001880;Notes= [BLAST protein vs protein (blastp) 2.12.0],XP_001330793.1 [DIAMOND Functional 2.0.11],PF04900.7 [Pfam 1.6]
OCTD01000033.1	GenSAS_616ec28a899a8-publish	mRNA	19404	19934	.	+	.	gene_id=T_tenax.00g001880.m01;Name=T_tenax.00g001880.m01;Parent=T_tenax.00g001880;Alias=T_tenax.00g001880.m01;original_name=T_tenax.00g001880
OCTD01000033.1	GenSAS_616ec28a899a8-publish	exon	19404	19934	.	+	.	gene_id=T_tenax.00g001880.m01.exon01;Name=T_tenax.00g001880.m01.exon01;Parent=T_tenax.00g001880.m01;original_gene_id=T_tenax.00g001880.m01.exon1;Alias=T_tenax.00g001880.m01.exon1
OCTD01000033.1	GenSAS_616ec28a899a8-publish	CDS	19404	19934	.	+	0	gene_id=T_tenax.00g001880.m01.CDS01;Name=T_tenax.00g001880.m01.CDS01;Parent=T_tenax.00g001880.m01;original_ID=cds.T_tenax.00g001880.m01;Alias=cds.T_tenax.00g001880.m01
OCTD01000033.1	GenSAS_616ec28a899a8-publish	gene	20026	21183	.	-	.	gene_id=T_tenax.00g001890;Name=T_tenax.00g001890;Alias=T_tenax.00g001890;Notes=XP_001320975.1 [DIAMOND Functional 2.0.11],PF01376.13 [Pfam 1.6]
OCTD01000033.1	GenSAS_616ec28a899a8-publish	mRNA	20026	21183	.	-	.	gene_id=T_tenax.00g001890.m01;Name=T_tenax.00g001890.m01;Parent=T_tenax.00g001890;Alias=T_tenax.00g001890.m01;original_name=T_tenax.00g001890
OCTD01000033.1	GenSAS_616ec28a899a8-publish	exon	20026	21183	.	-	.	gene_id=T_tenax.00g001890.m01.exon01;Name=T_tenax.00g001890.m01.exon01;Parent=T_tenax.00g001890.m01;original_gene_id=T_tenax.00g001890.m01.exon1;Alias=T_tenax.00g001890.m01.exon1
OCTD01000033.1	GenSAS_616ec28a899a8-publish	CDS	20026	21183	.	-	0	gene_id=T_tenax.00g001890.m01.CDS01;Name=T_tenax.00g001890.m01.CDS01;Parent=T_tenax.00g001890.m01;original_ID=cds.T_tenax.00g001890.m01;Alias=cds.T_tenax.00g001890.m01
OCTD01000034.1	GenSAS_616ec28a899a8-publish	gene	1066	1551	.	-	.	gene_id=T_tenax.00g001900;Name=T_tenax.00g001900;Alias=T_tenax.00g001900;Notes= [BLAST protein vs protein (blastp) 2.12.0],XP_001583582.1 [DIAMOND Functional 2.0.11],PF01849.13 [Pfam 1.6]
OCTD01000034.1	GenSAS_616ec28a899a8-publish	mRNA	1066	1551	.	-	.	gene_id=T_tenax.00g001900.m01;Name=T_tenax.00g001900.m01;Parent=T_tenax.00g001900;Alias=T_tenax.00g001900.m01;original_name=T_tenax.00g001900
OCTD01000034.1	GenSAS_616ec28a899a8-publish	exon	1066	1551	.	-	.	gene_id=T_tenax.00g001900.m01.exon01;Name=T_tenax.00g001900.m01.exon01;Parent=T_tenax.00g001900.m01;original_gene_id=T_tenax.00g001900.m01.exon1;Alias=T_tenax.00g001900.m01.exon1
OCTD01000034.1	GenSAS_616ec28a899a8-publish	CDS	1066	1551	.	-	0	gene_id=T_tenax.00g001900.m01.CDS01;Name=T_tenax.00g001900.m01.CDS01;Parent=T_tenax.00g001900.m01;original_ID=cds.T_tenax.00g001900.m01;Alias=cds.T_tenax.00g001900.m01
OCTD01000034.1	GenSAS_616ec28a899a8-publish	gene	2128	2547	.	-	.	gene_id=T_tenax.00g001910;Name=T_tenax.00g001910;Alias=T_tenax.00g001910;Notes= [BLAST protein vs protein (blastp) 2.12.0],XP_001302285.1 [DIAMOND Functional 2.0.11],Histone H2A (IPR002119) [InterProScan 5.53-87.0],PF00125.19 [Pfam 1.6]
OCTD01000034.1	GenSAS_616ec28a899a8-publish	mRNA	2128	2547	.	-	.	gene_id=T_tenax.00g001910.m01;Name=T_tenax.00g001910.m01;Parent=T_tenax.00g001910;Alias=T_tenax.00g001910.m01;original_name=T_tenax.00g001910
OCTD01000034.1	GenSAS_616ec28a899a8-publish	exon	2128	2547	.	-	.	gene_id=T_tenax.00g001910.m01.exon01;Name=T_tenax.00g001910.m01.exon01;Parent=T_tenax.00g001910.m01;original_gene_id=T_tenax.00g001910.m01.exon1;Alias=T_tenax.00g001910.m01.exon1
OCTD01000034.1	GenSAS_616ec28a899a8-publish	CDS	2128	2547	.	-	0	gene_id=T_tenax.00g001910.m01.CDS01;Name=T_tenax.00g001910.m01.CDS01;Parent=T_tenax.00g001910.m01;original_ID=cds.T_tenax.00g001910.m01;Alias=cds.T_tenax.00g001910.m01
OCTD01000034.1	GenSAS_616ec28a899a8-publish	gene	2714	3103	.	+	.	gene_id=T_tenax.00g001920;Name=T_tenax.00g001920;Alias=T_tenax.00g001920;Notes= [BLAST protein vs protein (blastp) 2.12.0],XP_001301678.1 [DIAMOND Functional 2.0.11],Histone H2B (IPR000558) [InterProScan 5.53-87.0],PF03428.8 [Pfam 1.6]
OCTD01000034.1	GenSAS_616ec28a899a8-publish	mRNA	2714	3103	.	+	.	gene_id=T_tenax.00g001920.m01;Name=T_tenax.00g001920.m01;Parent=T_tenax.00g001920;Alias=T_tenax.00g001920.m01;original_name=T_tenax.00g001920
OCTD01000034.1	GenSAS_616ec28a899a8-publish	exon	2714	3103	.	+	.	gene_id=T_tenax.00g001920.m01.exon01;Name=T_tenax.00g001920.m01.exon01;Parent=T_tenax.00g001920.m01;original_gene_id=T_tenax.00g001920.m01.exon1;Alias=T_tenax.00g001920.m01.exon1
OCTD01000034.1	GenSAS_616ec28a899a8-publish	CDS	2714	3103	.	+	0	gene_id=T_tenax.00g001920.m01.CDS01;Name=T_tenax.00g001920.m01.CDS01;Parent=T_tenax.00g001920.m01;original_ID=cds.T_tenax.00g001920.m01;Alias=cds.T_tenax.00g001920.m01
OCTD01000034.1	GenSAS_616ec28a899a8-publish	gene	3747	4619	.	-	.	gene_id=T_tenax.00g001930;Name=T_tenax.00g001930;Alias=T_tenax.00g001930
OCTD01000034.1	GenSAS_616ec28a899a8-publish	mRNA	3747	4619	.	-	.	gene_id=T_tenax.00g001930.m01;Name=T_tenax.00g001930.m01;Parent=T_tenax.00g001930;Alias=T_tenax.00g001930.m01;original_name=T_tenax.00g001930
OCTD01000034.1	GenSAS_616ec28a899a8-publish	exon	3747	4619	.	-	.	gene_id=T_tenax.00g001930.m01.exon01;Name=T_tenax.00g001930.m01.exon01;Parent=T_tenax.00g001930.m01;original_gene_id=T_tenax.00g001930.m01.exon1;Alias=T_tenax.00g001930.m01.exon1
OCTD01000034.1	GenSAS_616ec28a899a8-publish	CDS	3747	4619	.	-	0	gene_id=T_tenax.00g001930.m01.CDS01;Name=T_tenax.00g001930.m01.CDS01;Parent=T_tenax.00g001930.m01;original_ID=cds.T_tenax.00g001930.m01;Alias=cds.T_tenax.00g001930.m01
OCTD01000034.1	GenSAS_616ec28a899a8-publish	gene	6093	6611	.	+	.	gene_id=T_tenax.00g001940;Name=T_tenax.00g001940;Alias=T_tenax.00g001940;Notes= [BLAST protein vs protein (blastp) 2.12.0],XP_001322019.1 [DIAMOND Functional 2.0.11],Cyclophilin-like domain superfamily (IPR029000) [InterProScan 5.53-87.0],PF00160.16 [Pfam 1.6]
OCTD01000034.1	GenSAS_616ec28a899a8-publish	mRNA	6093	6611	.	+	.	gene_id=T_tenax.00g001940.m01;Name=T_tenax.00g001940.m01;Parent=T_tenax.00g001940;Alias=T_tenax.00g001940.m01;original_name=T_tenax.00g001940
OCTD01000034.1	GenSAS_616ec28a899a8-publish	exon	6093	6611	.	+	.	gene_id=T_tenax.00g001940.m01.exon01;Name=T_tenax.00g001940.m01.exon01;Parent=T_tenax.00g001940.m01;original_gene_id=T_tenax.00g001940.m01.exon1;Alias=T_tenax.00g001940.m01.exon1
OCTD01000034.1	GenSAS_616ec28a899a8-publish	CDS	6093	6611	.	+	0	gene_id=T_tenax.00g001940.m01.CDS01;Name=T_tenax.00g001940.m01.CDS01;Parent=T_tenax.00g001940.m01;original_ID=cds.T_tenax.00g001940.m01;Alias=cds.T_tenax.00g001940.m01
OCTD01000034.1	GenSAS_616ec28a899a8-publish	gene	7092	8175	.	-	.	gene_id=T_tenax.00g001950;Name=T_tenax.00g001950;Alias=T_tenax.00g001950;Notes=XP_001307243.1 [DIAMOND Functional 2.0.11],Ankyrin repeat (IPR002110) [InterProScan 5.53-87.0],PF12796.2 [Pfam 1.6]
OCTD01000034.1	GenSAS_616ec28a899a8-publish	mRNA	7092	8175	.	-	.	gene_id=T_tenax.00g001950.m01;Name=T_tenax.00g001950.m01;Parent=T_tenax.00g001950;Alias=T_tenax.00g001950.m01;original_name=T_tenax.00g001950
OCTD01000034.1	GenSAS_616ec28a899a8-publish	exon	7092	7833	.	-	.	gene_id=T_tenax.00g001950.m01.exon01;Name=T_tenax.00g001950.m01.exon01;Parent=T_tenax.00g001950.m01;original_gene_id=T_tenax.00g001950.m01.exon2;Alias=T_tenax.00g001950.m01.exon2
OCTD01000034.1	GenSAS_616ec28a899a8-publish	CDS	7092	7833	.	-	1	gene_id=T_tenax.00g001950.m01.CDS01;Name=T_tenax.00g001950.m01.CDS01;Parent=T_tenax.00g001950.m01;original_ID=cds.T_tenax.00g001950.m01;Alias=cds.T_tenax.00g001950.m01
OCTD01000034.1	GenSAS_616ec28a899a8-publish	exon	8123	8175	.	-	.	gene_id=T_tenax.00g001950.m01.exon02;Name=T_tenax.00g001950.m01.exon02;Parent=T_tenax.00g001950.m01;original_gene_id=T_tenax.00g001950.m01.exon1;Alias=T_tenax.00g001950.m01.exon1
OCTD01000034.1	GenSAS_616ec28a899a8-publish	CDS	8123	8175	.	-	0	gene_id=T_tenax.00g001950.m01.CDS02;Name=T_tenax.00g001950.m01.CDS02;Parent=T_tenax.00g001950.m01;original_ID=cds.T_tenax.00g001950.m01;Alias=cds.T_tenax.00g001950.m01
OCTD01000034.1	GenSAS_616ec28a899a8-publish	gene	8473	9417	.	-	.	gene_id=T_tenax.00g001960;Name=T_tenax.00g001960;Alias=T_tenax.00g001960;Notes=XP_001304674.1 [DIAMOND Functional 2.0.11]
OCTD01000034.1	GenSAS_616ec28a899a8-publish	mRNA	8473	9417	.	-	.	gene_id=T_tenax.00g001960.m01;Name=T_tenax.00g001960.m01;Parent=T_tenax.00g001960;Alias=T_tenax.00g001960.m01;original_name=T_tenax.00g001960
OCTD01000034.1	GenSAS_616ec28a899a8-publish	exon	8473	9417	.	-	.	gene_id=T_tenax.00g001960.m01.exon01;Name=T_tenax.00g001960.m01.exon01;Parent=T_tenax.00g001960.m01;original_gene_id=T_tenax.00g001960.m01.exon1;Alias=T_tenax.00g001960.m01.exon1
OCTD01000034.1	GenSAS_616ec28a899a8-publish	CDS	8473	9417	.	-	0	gene_id=T_tenax.00g001960.m01.CDS01;Name=T_tenax.00g001960.m01.CDS01;Parent=T_tenax.00g001960.m01;original_ID=cds.T_tenax.00g001960.m01;Alias=cds.T_tenax.00g001960.m01
OCTD01000035.1	GenSAS_616ec28a899a8-publish	gene	2280	5455	.	+	.	gene_id=T_tenax.00g001970;Name=T_tenax.00g001970;Alias=T_tenax.00g001970;Notes= [BLAST protein vs protein (blastp) 2.12.0],XP_001329825.1 [DIAMOND Functional 2.0.11],Phospholipid/glycerol acyltransferase (IPR002123) [InterProScan 5.53-87.0],PF01553.16 [Pfam 1.6]
OCTD01000035.1	GenSAS_616ec28a899a8-publish	mRNA	2280	5455	.	+	.	gene_id=T_tenax.00g001970.m01;Name=T_tenax.00g001970.m01;Parent=T_tenax.00g001970;Alias=T_tenax.00g001970.m01;original_name=T_tenax.00g001970
OCTD01000035.1	GenSAS_616ec28a899a8-publish	exon	2280	3159	.	+	.	gene_id=T_tenax.00g001970.m01.exon01;Name=T_tenax.00g001970.m01.exon01;Parent=T_tenax.00g001970.m01;original_gene_id=T_tenax.00g001970.m01.exon1;Alias=T_tenax.00g001970.m01.exon1
OCTD01000035.1	GenSAS_616ec28a899a8-publish	CDS	2280	3159	.	+	0	gene_id=T_tenax.00g001970.m01.CDS01;Name=T_tenax.00g001970.m01.CDS01;Parent=T_tenax.00g001970.m01;original_ID=cds.T_tenax.00g001970.m01;Alias=cds.T_tenax.00g001970.m01
OCTD01000035.1	GenSAS_616ec28a899a8-publish	exon	4739	4871	.	+	.	gene_id=T_tenax.00g001970.m01.exon02;Name=T_tenax.00g001970.m01.exon02;Parent=T_tenax.00g001970.m01;original_gene_id=T_tenax.00g001970.m01.exon2;Alias=T_tenax.00g001970.m01.exon2
OCTD01000035.1	GenSAS_616ec28a899a8-publish	CDS	4739	4871	.	+	2	gene_id=T_tenax.00g001970.m01.CDS02;Name=T_tenax.00g001970.m01.CDS02;Parent=T_tenax.00g001970.m01;original_ID=cds.T_tenax.00g001970.m01;Alias=cds.T_tenax.00g001970.m01
OCTD01000035.1	GenSAS_616ec28a899a8-publish	exon	4906	5455	.	+	.	gene_id=T_tenax.00g001970.m01.exon03;Name=T_tenax.00g001970.m01.exon03;Parent=T_tenax.00g001970.m01;original_gene_id=T_tenax.00g001970.m01.exon3;Alias=T_tenax.00g001970.m01.exon3
OCTD01000035.1	GenSAS_616ec28a899a8-publish	CDS	4906	5455	.	+	1	gene_id=T_tenax.00g001970.m01.CDS03;Name=T_tenax.00g001970.m01.CDS03;Parent=T_tenax.00g001970.m01;original_ID=cds.T_tenax.00g001970.m01;Alias=cds.T_tenax.00g001970.m01
OCTD01000036.1	GenSAS_616ec28a899a8-publish	gene	657	929	.	+	.	gene_id=T_tenax.00g001980;Name=T_tenax.00g001980;Alias=T_tenax.00g001980;Notes=XP_001329138.1 [DIAMOND Functional 2.0.11]
OCTD01000036.1	GenSAS_616ec28a899a8-publish	mRNA	657	929	.	+	.	gene_id=T_tenax.00g001980.m01;Name=T_tenax.00g001980.m01;Parent=T_tenax.00g001980;Alias=T_tenax.00g001980.m01;original_name=T_tenax.00g001980
OCTD01000036.1	GenSAS_616ec28a899a8-publish	exon	657	929	.	+	.	gene_id=T_tenax.00g001980.m01.exon01;Name=T_tenax.00g001980.m01.exon01;Parent=T_tenax.00g001980.m01;original_gene_id=T_tenax.00g001980.m01.exon1;Alias=T_tenax.00g001980.m01.exon1
OCTD01000036.1	GenSAS_616ec28a899a8-publish	CDS	657	929	.	+	0	gene_id=T_tenax.00g001980.m01.CDS01;Name=T_tenax.00g001980.m01.CDS01;Parent=T_tenax.00g001980.m01;original_ID=cds.T_tenax.00g001980.m01;Alias=cds.T_tenax.00g001980.m01
OCTD01000036.1	GenSAS_616ec28a899a8-publish	gene	1689	1979	.	+	.	gene_id=T_tenax.00g001990;Name=T_tenax.00g001990;Alias=T_tenax.00g001990;Notes=XP_001321384.1 [DIAMOND Functional 2.0.11],PF05008.10 [Pfam 1.6]
OCTD01000036.1	GenSAS_616ec28a899a8-publish	mRNA	1689	1979	.	+	.	gene_id=T_tenax.00g001990.m01;Name=T_tenax.00g001990.m01;Parent=T_tenax.00g001990;Alias=T_tenax.00g001990.m01;original_name=T_tenax.00g001990
OCTD01000036.1	GenSAS_616ec28a899a8-publish	exon	1689	1979	.	+	.	gene_id=T_tenax.00g001990.m01.exon01;Name=T_tenax.00g001990.m01.exon01;Parent=T_tenax.00g001990.m01;original_gene_id=T_tenax.00g001990.m01.exon1;Alias=T_tenax.00g001990.m01.exon1
OCTD01000036.1	GenSAS_616ec28a899a8-publish	CDS	1689	1979	.	+	0	gene_id=T_tenax.00g001990.m01.CDS01;Name=T_tenax.00g001990.m01.CDS01;Parent=T_tenax.00g001990.m01;original_ID=cds.T_tenax.00g001990.m01;Alias=cds.T_tenax.00g001990.m01
OCTD01000036.1	GenSAS_616ec28a899a8-publish	gene	2491	2979	.	-	.	gene_id=T_tenax.00g002000;Name=T_tenax.00g002000;Alias=T_tenax.00g002000;Notes=XP_001319343.1 [DIAMOND Functional 2.0.11],MD-2-related lipid-recognition domain (IPR003172) [InterProScan 5.53-87.0],PF02221.10 [Pfam 1.6]
OCTD01000036.1	GenSAS_616ec28a899a8-publish	mRNA	2491	2979	.	-	.	gene_id=T_tenax.00g002000.m01;Name=T_tenax.00g002000.m01;Parent=T_tenax.00g002000;Alias=T_tenax.00g002000.m01;original_name=T_tenax.00g002000
OCTD01000036.1	GenSAS_616ec28a899a8-publish	exon	2491	2979	.	-	.	gene_id=T_tenax.00g002000.m01.exon01;Name=T_tenax.00g002000.m01.exon01;Parent=T_tenax.00g002000.m01;original_gene_id=T_tenax.00g002000.m01.exon1;Alias=T_tenax.00g002000.m01.exon1
OCTD01000036.1	GenSAS_616ec28a899a8-publish	CDS	2491	2979	.	-	0	gene_id=T_tenax.00g002000.m01.CDS01;Name=T_tenax.00g002000.m01.CDS01;Parent=T_tenax.00g002000.m01;original_ID=cds.T_tenax.00g002000.m01;Alias=cds.T_tenax.00g002000.m01
OCTD01000036.1	GenSAS_616ec28a899a8-publish	gene	3585	3959	.	+	.	gene_id=T_tenax.00g002010;Name=T_tenax.00g002010;Alias=T_tenax.00g002010;Notes=XP_001313784.1 [DIAMOND Functional 2.0.11]
OCTD01000036.1	GenSAS_616ec28a899a8-publish	mRNA	3585	3959	.	+	.	gene_id=T_tenax.00g002010.m01;Name=T_tenax.00g002010.m01;Parent=T_tenax.00g002010;Alias=T_tenax.00g002010.m01;original_name=T_tenax.00g002010
OCTD01000036.1	GenSAS_616ec28a899a8-publish	exon	3585	3959	.	+	.	gene_id=T_tenax.00g002010.m01.exon01;Name=T_tenax.00g002010.m01.exon01;Parent=T_tenax.00g002010.m01;original_gene_id=T_tenax.00g002010.m01.exon1;Alias=T_tenax.00g002010.m01.exon1
OCTD01000036.1	GenSAS_616ec28a899a8-publish	CDS	3585	3959	.	+	0	gene_id=T_tenax.00g002010.m01.CDS01;Name=T_tenax.00g002010.m01.CDS01;Parent=T_tenax.00g002010.m01;original_ID=cds.T_tenax.00g002010.m01;Alias=cds.T_tenax.00g002010.m01
OCTD01000036.1	GenSAS_616ec28a899a8-publish	gene	4263	5099	.	-	.	gene_id=T_tenax.00g002020;Name=T_tenax.00g002020;Alias=T_tenax.00g002020;Notes=XP_001581637.1 [DIAMOND Functional 2.0.11],PF04156.9 [Pfam 1.6]
OCTD01000036.1	GenSAS_616ec28a899a8-publish	mRNA	4263	5099	.	-	.	gene_id=T_tenax.00g002020.m01;Name=T_tenax.00g002020.m01;Parent=T_tenax.00g002020;Alias=T_tenax.00g002020.m01;original_name=T_tenax.00g002020
OCTD01000036.1	GenSAS_616ec28a899a8-publish	exon	4263	5099	.	-	.	gene_id=T_tenax.00g002020.m01.exon01;Name=T_tenax.00g002020.m01.exon01;Parent=T_tenax.00g002020.m01;original_gene_id=T_tenax.00g002020.m01.exon1;Alias=T_tenax.00g002020.m01.exon1
OCTD01000036.1	GenSAS_616ec28a899a8-publish	CDS	4263	5099	.	-	0	gene_id=T_tenax.00g002020.m01.CDS01;Name=T_tenax.00g002020.m01.CDS01;Parent=T_tenax.00g002020.m01;original_ID=cds.T_tenax.00g002020.m01;Alias=cds.T_tenax.00g002020.m01
OCTD01000036.1	GenSAS_616ec28a899a8-publish	gene	6118	18477	.	+	.	gene_id=T_tenax.00g002030;Name=T_tenax.00g002030;Alias=T_tenax.00g002030;Notes= [BLAST protein vs protein (blastp) 2.12.0],XP_001580679.1 [DIAMOND Functional 2.0.11],PF08393.8 [Pfam 1.6]
OCTD01000036.1	GenSAS_616ec28a899a8-publish	mRNA	6118	18477	.	+	.	gene_id=T_tenax.00g002030.m01;Name=T_tenax.00g002030.m01;Parent=T_tenax.00g002030;Alias=T_tenax.00g002030.m01;original_name=T_tenax.00g002030
OCTD01000036.1	GenSAS_616ec28a899a8-publish	exon	6118	10346	.	+	.	gene_id=T_tenax.00g002030.m01.exon01;Name=T_tenax.00g002030.m01.exon01;Parent=T_tenax.00g002030.m01;original_gene_id=T_tenax.00g002030.m01.exon1;Alias=T_tenax.00g002030.m01.exon1
OCTD01000036.1	GenSAS_616ec28a899a8-publish	CDS	6118	10346	.	+	0	gene_id=T_tenax.00g002030.m01.CDS01;Name=T_tenax.00g002030.m01.CDS01;Parent=T_tenax.00g002030.m01;original_ID=cds.T_tenax.00g002030.m01;Alias=cds.T_tenax.00g002030.m01
OCTD01000036.1	GenSAS_616ec28a899a8-publish	exon	11088	18477	.	+	.	gene_id=T_tenax.00g002030.m01.exon02;Name=T_tenax.00g002030.m01.exon02;Parent=T_tenax.00g002030.m01;original_gene_id=T_tenax.00g002030.m01.exon2;Alias=T_tenax.00g002030.m01.exon2
OCTD01000036.1	GenSAS_616ec28a899a8-publish	CDS	11088	18477	.	+	1	gene_id=T_tenax.00g002030.m01.CDS02;Name=T_tenax.00g002030.m01.CDS02;Parent=T_tenax.00g002030.m01;original_ID=cds.T_tenax.00g002030.m01;Alias=cds.T_tenax.00g002030.m01
OCTD01000037.1	GenSAS_616ec28a899a8-publish	gene	355	2112	.	+	.	gene_id=T_tenax.00g002040;Name=T_tenax.00g002040;Alias=T_tenax.00g002040;Notes= [BLAST protein vs protein (blastp) 2.12.0],XP_001287051.1 [DIAMOND Functional 2.0.11],BspA type Leucine rich repeat region (IPR026906) [InterProScan 5.53-87.0],PF13306.1 [Pfam 1.6]
OCTD01000037.1	GenSAS_616ec28a899a8-publish	mRNA	355	2112	.	+	.	gene_id=T_tenax.00g002040.m01;Name=T_tenax.00g002040.m01;Parent=T_tenax.00g002040;Alias=T_tenax.00g002040.m01;original_name=T_tenax.00g002040
OCTD01000037.1	GenSAS_616ec28a899a8-publish	exon	355	2112	.	+	.	gene_id=T_tenax.00g002040.m01.exon01;Name=T_tenax.00g002040.m01.exon01;Parent=T_tenax.00g002040.m01;original_gene_id=T_tenax.00g002040.m01.exon1;Alias=T_tenax.00g002040.m01.exon1
OCTD01000037.1	GenSAS_616ec28a899a8-publish	CDS	355	2112	.	+	0	gene_id=T_tenax.00g002040.m01.CDS01;Name=T_tenax.00g002040.m01.CDS01;Parent=T_tenax.00g002040.m01;original_ID=cds.T_tenax.00g002040.m01;Alias=cds.T_tenax.00g002040.m01
OCTD01000037.1	GenSAS_616ec28a899a8-publish	gene	5105	5962	.	-	.	gene_id=T_tenax.00g002050;Name=T_tenax.00g002050;Alias=T_tenax.00g002050;Notes=XP_001317739.1 [DIAMOND Functional 2.0.11],PF04538.7 [Pfam 1.6]
OCTD01000037.1	GenSAS_616ec28a899a8-publish	mRNA	5105	5962	.	-	.	gene_id=T_tenax.00g002050.m01;Name=T_tenax.00g002050.m01;Parent=T_tenax.00g002050;Alias=T_tenax.00g002050.m01;original_name=T_tenax.00g002050
OCTD01000037.1	GenSAS_616ec28a899a8-publish	exon	5105	5962	.	-	.	gene_id=T_tenax.00g002050.m01.exon01;Name=T_tenax.00g002050.m01.exon01;Parent=T_tenax.00g002050.m01;original_gene_id=T_tenax.00g002050.m01.exon1;Alias=T_tenax.00g002050.m01.exon1
OCTD01000037.1	GenSAS_616ec28a899a8-publish	CDS	5105	5962	.	-	0	gene_id=T_tenax.00g002050.m01.CDS01;Name=T_tenax.00g002050.m01.CDS01;Parent=T_tenax.00g002050.m01;original_ID=cds.T_tenax.00g002050.m01;Alias=cds.T_tenax.00g002050.m01
OCTD01000038.1	GenSAS_616ec28a899a8-publish	gene	398	1197	.	+	.	gene_id=T_tenax.00g002060;Name=T_tenax.00g002060;Alias=T_tenax.00g002060
OCTD01000038.1	GenSAS_616ec28a899a8-publish	mRNA	398	1197	.	+	.	gene_id=T_tenax.00g002060.m01;Name=T_tenax.00g002060.m01;Parent=T_tenax.00g002060;Alias=T_tenax.00g002060.m01;original_name=T_tenax.00g002060
OCTD01000038.1	GenSAS_616ec28a899a8-publish	exon	398	673	.	+	.	gene_id=T_tenax.00g002060.m01.exon01;Name=T_tenax.00g002060.m01.exon01;Parent=T_tenax.00g002060.m01;original_gene_id=T_tenax.00g002060.m01.exon1;Alias=T_tenax.00g002060.m01.exon1
OCTD01000038.1	GenSAS_616ec28a899a8-publish	CDS	398	673	.	+	2	gene_id=T_tenax.00g002060.m01.CDS01;Name=T_tenax.00g002060.m01.CDS01;Parent=T_tenax.00g002060.m01;original_ID=cds.T_tenax.00g002060.m01;Alias=cds.T_tenax.00g002060.m01
OCTD01000038.1	GenSAS_616ec28a899a8-publish	exon	866	1197	.	+	.	gene_id=T_tenax.00g002060.m01.exon02;Name=T_tenax.00g002060.m01.exon02;Parent=T_tenax.00g002060.m01;original_gene_id=T_tenax.00g002060.m01.exon2;Alias=T_tenax.00g002060.m01.exon2
OCTD01000038.1	GenSAS_616ec28a899a8-publish	CDS	866	1197	.	+	2	gene_id=T_tenax.00g002060.m01.CDS02;Name=T_tenax.00g002060.m01.CDS02;Parent=T_tenax.00g002060.m01;original_ID=cds.T_tenax.00g002060.m01;Alias=cds.T_tenax.00g002060.m01
OCTD01000038.1	GenSAS_616ec28a899a8-publish	gene	2752	4140	.	+	.	gene_id=T_tenax.00g002070;Name=T_tenax.00g002070;Alias=T_tenax.00g002070;Notes=XP_001319310.1 [DIAMOND Functional 2.0.11],Glycosyltransferase 61 (IPR007657) [InterProScan 5.53-87.0],PF04577.9 [Pfam 1.6]
OCTD01000038.1	GenSAS_616ec28a899a8-publish	mRNA	2752	4140	.	+	.	gene_id=T_tenax.00g002070.m01;Name=T_tenax.00g002070.m01;Parent=T_tenax.00g002070;Alias=T_tenax.00g002070.m01;original_name=T_tenax.00g002070
OCTD01000038.1	GenSAS_616ec28a899a8-publish	exon	2752	4140	.	+	.	gene_id=T_tenax.00g002070.m01.exon01;Name=T_tenax.00g002070.m01.exon01;Parent=T_tenax.00g002070.m01;original_gene_id=T_tenax.00g002070.m01.exon1;Alias=T_tenax.00g002070.m01.exon1
OCTD01000038.1	GenSAS_616ec28a899a8-publish	CDS	2752	4140	.	+	0	gene_id=T_tenax.00g002070.m01.CDS01;Name=T_tenax.00g002070.m01.CDS01;Parent=T_tenax.00g002070.m01;original_ID=cds.T_tenax.00g002070.m01;Alias=cds.T_tenax.00g002070.m01
OCTD01000038.1	GenSAS_616ec28a899a8-publish	gene	11907	14891	.	-	.	gene_id=T_tenax.00g002080;Name=T_tenax.00g002080;Alias=T_tenax.00g002080;Notes= [BLAST protein vs protein (blastp) 2.12.0],XP_001303425.1 [DIAMOND Functional 2.0.11],Carbohydrate binding module family 20 (IPR002044) [InterProScan 5.53-87.0],PF00686.14 [Pfam 1.6]
OCTD01000038.1	GenSAS_616ec28a899a8-publish	mRNA	11907	14891	.	-	.	gene_id=T_tenax.00g002080.m01;Name=T_tenax.00g002080.m01;Parent=T_tenax.00g002080;Alias=T_tenax.00g002080.m01;original_name=T_tenax.00g002080
OCTD01000038.1	GenSAS_616ec28a899a8-publish	exon	11907	14891	.	-	.	gene_id=T_tenax.00g002080.m01.exon01;Name=T_tenax.00g002080.m01.exon01;Parent=T_tenax.00g002080.m01;original_gene_id=T_tenax.00g002080.m01.exon1;Alias=T_tenax.00g002080.m01.exon1
OCTD01000038.1	GenSAS_616ec28a899a8-publish	CDS	11907	14891	.	-	0	gene_id=T_tenax.00g002080.m01.CDS01;Name=T_tenax.00g002080.m01.CDS01;Parent=T_tenax.00g002080.m01;original_ID=cds.T_tenax.00g002080.m01;Alias=cds.T_tenax.00g002080.m01
OCTD01000038.1	GenSAS_616ec28a899a8-publish	gene	18009	18296	.	+	.	gene_id=T_tenax.00g002090;Name=T_tenax.00g002090;Alias=T_tenax.00g002090
OCTD01000038.1	GenSAS_616ec28a899a8-publish	mRNA	18009	18296	.	+	.	gene_id=T_tenax.00g002090.m01;Name=T_tenax.00g002090.m01;Parent=T_tenax.00g002090;Alias=T_tenax.00g002090.m01;original_name=T_tenax.00g002090
OCTD01000038.1	GenSAS_616ec28a899a8-publish	exon	18009	18296	.	+	.	gene_id=T_tenax.00g002090.m01.exon01;Name=T_tenax.00g002090.m01.exon01;Parent=T_tenax.00g002090.m01;original_gene_id=T_tenax.00g002090.m01.exon1;Alias=T_tenax.00g002090.m01.exon1
OCTD01000038.1	GenSAS_616ec28a899a8-publish	CDS	18009	18296	.	+	0	gene_id=T_tenax.00g002090.m01.CDS01;Name=T_tenax.00g002090.m01.CDS01;Parent=T_tenax.00g002090.m01;original_ID=cds.T_tenax.00g002090.m01;Alias=cds.T_tenax.00g002090.m01
OCTD01000038.1	GenSAS_616ec28a899a8-publish	gene	18544	18756	.	+	.	gene_id=T_tenax.00g002100;Name=T_tenax.00g002100;Alias=T_tenax.00g002100
OCTD01000038.1	GenSAS_616ec28a899a8-publish	mRNA	18544	18756	.	+	.	gene_id=T_tenax.00g002100.m01;Name=T_tenax.00g002100.m01;Parent=T_tenax.00g002100;Alias=T_tenax.00g002100.m01;original_name=T_tenax.00g002100
OCTD01000038.1	GenSAS_616ec28a899a8-publish	exon	18544	18756	.	+	.	gene_id=T_tenax.00g002100.m01.exon01;Name=T_tenax.00g002100.m01.exon01;Parent=T_tenax.00g002100.m01;original_gene_id=T_tenax.00g002100.m01.exon1;Alias=T_tenax.00g002100.m01.exon1
OCTD01000038.1	GenSAS_616ec28a899a8-publish	CDS	18544	18756	.	+	0	gene_id=T_tenax.00g002100.m01.CDS01;Name=T_tenax.00g002100.m01.CDS01;Parent=T_tenax.00g002100.m01;original_ID=cds.T_tenax.00g002100.m01;Alias=cds.T_tenax.00g002100.m01
OCTD01000038.1	GenSAS_616ec28a899a8-publish	gene	21624	22433	.	+	.	gene_id=T_tenax.00g002110;Name=T_tenax.00g002110;Alias=T_tenax.00g002110;Notes= [BLAST protein vs protein (blastp) 2.12.0],XP_001328204.1 [DIAMOND Functional 2.0.11],Ribonuclease H2, subunit A (IPR004649) [InterProScan 5.53-87.0],PF01351.13 [Pfam 1.6]
OCTD01000038.1	GenSAS_616ec28a899a8-publish	mRNA	21624	22433	.	+	.	gene_id=T_tenax.00g002110.m01;Name=T_tenax.00g002110.m01;Parent=T_tenax.00g002110;Alias=T_tenax.00g002110.m01;original_name=T_tenax.00g002110
OCTD01000038.1	GenSAS_616ec28a899a8-publish	exon	21624	22433	.	+	.	gene_id=T_tenax.00g002110.m01.exon01;Name=T_tenax.00g002110.m01.exon01;Parent=T_tenax.00g002110.m01;original_gene_id=T_tenax.00g002110.m01.exon1;Alias=T_tenax.00g002110.m01.exon1
OCTD01000038.1	GenSAS_616ec28a899a8-publish	CDS	21624	22433	.	+	0	gene_id=T_tenax.00g002110.m01.CDS01;Name=T_tenax.00g002110.m01.CDS01;Parent=T_tenax.00g002110.m01;original_ID=cds.T_tenax.00g002110.m01;Alias=cds.T_tenax.00g002110.m01
OCTD01000038.1	GenSAS_616ec28a899a8-publish	gene	22630	23010	.	-	.	gene_id=T_tenax.00g002120;Name=T_tenax.00g002120;Alias=T_tenax.00g002120;Notes=XP_001328205.1 [DIAMOND Functional 2.0.11],PF05615.8 [Pfam 1.6]
OCTD01000038.1	GenSAS_616ec28a899a8-publish	mRNA	22630	23010	.	-	.	gene_id=T_tenax.00g002120.m01;Name=T_tenax.00g002120.m01;Parent=T_tenax.00g002120;Alias=T_tenax.00g002120.m01;original_name=T_tenax.00g002120
OCTD01000038.1	GenSAS_616ec28a899a8-publish	exon	22630	23010	.	-	.	gene_id=T_tenax.00g002120.m01.exon01;Name=T_tenax.00g002120.m01.exon01;Parent=T_tenax.00g002120.m01;original_gene_id=T_tenax.00g002120.m01.exon1;Alias=T_tenax.00g002120.m01.exon1
OCTD01000038.1	GenSAS_616ec28a899a8-publish	CDS	22630	23010	.	-	0	gene_id=T_tenax.00g002120.m01.CDS01;Name=T_tenax.00g002120.m01.CDS01;Parent=T_tenax.00g002120.m01;original_ID=cds.T_tenax.00g002120.m01;Alias=cds.T_tenax.00g002120.m01
OCTD01000039.1	GenSAS_616ec28a899a8-publish	gene	1699	2035	.	+	.	gene_id=T_tenax.00g002130;Name=T_tenax.00g002130;Alias=T_tenax.00g002130;Notes=XP_009037570.1 [DIAMOND Functional 2.0.11]
OCTD01000039.1	GenSAS_616ec28a899a8-publish	mRNA	1699	2035	.	+	.	gene_id=T_tenax.00g002130.m01;Name=T_tenax.00g002130.m01;Parent=T_tenax.00g002130;Alias=T_tenax.00g002130.m01;original_name=T_tenax.00g002130
OCTD01000039.1	GenSAS_616ec28a899a8-publish	exon	1699	1839	.	+	.	gene_id=T_tenax.00g002130.m01.exon01;Name=T_tenax.00g002130.m01.exon01;Parent=T_tenax.00g002130.m01;original_gene_id=T_tenax.00g002130.m01.exon1;Alias=T_tenax.00g002130.m01.exon1
OCTD01000039.1	GenSAS_616ec28a899a8-publish	CDS	1699	1839	.	+	0	gene_id=T_tenax.00g002130.m01.CDS01;Name=T_tenax.00g002130.m01.CDS01;Parent=T_tenax.00g002130.m01;original_ID=cds.T_tenax.00g002130.m01;Alias=cds.T_tenax.00g002130.m01
OCTD01000039.1	GenSAS_616ec28a899a8-publish	exon	1865	2035	.	+	.	gene_id=T_tenax.00g002130.m01.exon02;Name=T_tenax.00g002130.m01.exon02;Parent=T_tenax.00g002130.m01;original_gene_id=T_tenax.00g002130.m01.exon2;Alias=T_tenax.00g002130.m01.exon2
OCTD01000039.1	GenSAS_616ec28a899a8-publish	CDS	1865	2035	.	+	0	gene_id=T_tenax.00g002130.m01.CDS02;Name=T_tenax.00g002130.m01.CDS02;Parent=T_tenax.00g002130.m01;original_ID=cds.T_tenax.00g002130.m01;Alias=cds.T_tenax.00g002130.m01
OCTD01000040.1	GenSAS_616ec28a899a8-publish	gene	362	649	.	-	.	gene_id=T_tenax.00g002140;Name=T_tenax.00g002140;Alias=T_tenax.00g002140;Notes=XP_001578913.1 [DIAMOND Functional 2.0.11]
OCTD01000040.1	GenSAS_616ec28a899a8-publish	mRNA	362	649	.	-	.	gene_id=T_tenax.00g002140.m01;Name=T_tenax.00g002140.m01;Parent=T_tenax.00g002140;Alias=T_tenax.00g002140.m01;original_name=T_tenax.00g002140
OCTD01000040.1	GenSAS_616ec28a899a8-publish	exon	362	649	.	-	.	gene_id=T_tenax.00g002140.m01.exon01;Name=T_tenax.00g002140.m01.exon01;Parent=T_tenax.00g002140.m01;original_gene_id=T_tenax.00g002140.m01.exon1;Alias=T_tenax.00g002140.m01.exon1
OCTD01000040.1	GenSAS_616ec28a899a8-publish	CDS	362	649	.	-	0	gene_id=T_tenax.00g002140.m01.CDS01;Name=T_tenax.00g002140.m01.CDS01;Parent=T_tenax.00g002140.m01;original_ID=cds.T_tenax.00g002140.m01;Alias=cds.T_tenax.00g002140.m01
OCTD01000040.1	GenSAS_616ec28a899a8-publish	gene	2266	6132	.	-	.	gene_id=T_tenax.00g002150;Name=T_tenax.00g002150;Alias=T_tenax.00g002150;Notes= [BLAST protein vs protein (blastp) 2.12.0],XP_001326724.1 [DIAMOND Functional 2.0.11],PF00443.24 [Pfam 1.6]
OCTD01000040.1	GenSAS_616ec28a899a8-publish	mRNA	2266	6132	.	-	.	gene_id=T_tenax.00g002150.m01;Name=T_tenax.00g002150.m01;Parent=T_tenax.00g002150;Alias=T_tenax.00g002150.m01;original_name=T_tenax.00g002150
OCTD01000040.1	GenSAS_616ec28a899a8-publish	exon	2266	6132	.	-	.	gene_id=T_tenax.00g002150.m01.exon01;Name=T_tenax.00g002150.m01.exon01;Parent=T_tenax.00g002150.m01;original_gene_id=T_tenax.00g002150.m01.exon1;Alias=T_tenax.00g002150.m01.exon1
OCTD01000040.1	GenSAS_616ec28a899a8-publish	CDS	2266	6132	.	-	0	gene_id=T_tenax.00g002150.m01.CDS01;Name=T_tenax.00g002150.m01.CDS01;Parent=T_tenax.00g002150.m01;original_ID=cds.T_tenax.00g002150.m01;Alias=cds.T_tenax.00g002150.m01
OCTD01000040.1	GenSAS_616ec28a899a8-publish	gene	9003	10958	.	-	.	gene_id=T_tenax.00g002160;Name=T_tenax.00g002160;Alias=T_tenax.00g002160;Notes= [BLAST protein vs protein (blastp) 2.12.0],XP_001579237.1 [DIAMOND Functional 2.0.11],PF00012.15 [Pfam 1.6]
OCTD01000040.1	GenSAS_616ec28a899a8-publish	mRNA	9003	10958	.	-	.	gene_id=T_tenax.00g002160.m01;Name=T_tenax.00g002160.m01;Parent=T_tenax.00g002160;Alias=T_tenax.00g002160.m01;original_name=T_tenax.00g002160
OCTD01000040.1	GenSAS_616ec28a899a8-publish	exon	9003	10183	.	-	.	gene_id=T_tenax.00g002160.m01.exon01;Name=T_tenax.00g002160.m01.exon01;Parent=T_tenax.00g002160.m01;original_gene_id=T_tenax.00g002160.m01.exon2;Alias=T_tenax.00g002160.m01.exon2
OCTD01000040.1	GenSAS_616ec28a899a8-publish	CDS	9003	10183	.	-	2	gene_id=T_tenax.00g002160.m01.CDS01;Name=T_tenax.00g002160.m01.CDS01;Parent=T_tenax.00g002160.m01;original_ID=cds.T_tenax.00g002160.m01;Alias=cds.T_tenax.00g002160.m01
OCTD01000040.1	GenSAS_616ec28a899a8-publish	exon	10601	10958	.	-	.	gene_id=T_tenax.00g002160.m01.exon02;Name=T_tenax.00g002160.m01.exon02;Parent=T_tenax.00g002160.m01;original_gene_id=T_tenax.00g002160.m01.exon1;Alias=T_tenax.00g002160.m01.exon1
OCTD01000040.1	GenSAS_616ec28a899a8-publish	CDS	10601	10958	.	-	0	gene_id=T_tenax.00g002160.m01.CDS02;Name=T_tenax.00g002160.m01.CDS02;Parent=T_tenax.00g002160.m01;original_ID=cds.T_tenax.00g002160.m01;Alias=cds.T_tenax.00g002160.m01
OCTD01000040.1	GenSAS_616ec28a899a8-publish	gene	11194	12832	.	-	.	gene_id=T_tenax.00g002170;Name=T_tenax.00g002170;Alias=T_tenax.00g002170;Notes= [BLAST protein vs protein (blastp) 2.12.0],XP_001300626.1 [DIAMOND Functional 2.0.11],Glycoside hydrolase family 47 (IPR001382) [InterProScan 5.53-87.0],PF04099.7 [Pfam 1.6]
OCTD01000040.1	GenSAS_616ec28a899a8-publish	mRNA	11194	12832	.	-	.	gene_id=T_tenax.00g002170.m01;Name=T_tenax.00g002170.m01;Parent=T_tenax.00g002170;Alias=T_tenax.00g002170.m01;original_name=T_tenax.00g002170
OCTD01000040.1	GenSAS_616ec28a899a8-publish	exon	11194	11222	.	-	.	gene_id=T_tenax.00g002170.m01.exon01;Name=T_tenax.00g002170.m01.exon01;Parent=T_tenax.00g002170.m01;original_gene_id=T_tenax.00g002170.m01.exon4;Alias=T_tenax.00g002170.m01.exon4
OCTD01000040.1	GenSAS_616ec28a899a8-publish	CDS	11194	11222	.	-	2	gene_id=T_tenax.00g002170.m01.CDS01;Name=T_tenax.00g002170.m01.CDS01;Parent=T_tenax.00g002170.m01;original_ID=cds.T_tenax.00g002170.m01;Alias=cds.T_tenax.00g002170.m01
OCTD01000040.1	GenSAS_616ec28a899a8-publish	exon	11305	12232	.	-	.	gene_id=T_tenax.00g002170.m01.exon02;Name=T_tenax.00g002170.m01.exon02;Parent=T_tenax.00g002170.m01;original_gene_id=T_tenax.00g002170.m01.exon3;Alias=T_tenax.00g002170.m01.exon3
OCTD01000040.1	GenSAS_616ec28a899a8-publish	CDS	11305	12232	.	-	0	gene_id=T_tenax.00g002170.m01.CDS02;Name=T_tenax.00g002170.m01.CDS02;Parent=T_tenax.00g002170.m01;original_ID=cds.T_tenax.00g002170.m01;Alias=cds.T_tenax.00g002170.m01
OCTD01000040.1	GenSAS_616ec28a899a8-publish	exon	12317	12516	.	-	.	gene_id=T_tenax.00g002170.m01.exon03;Name=T_tenax.00g002170.m01.exon03;Parent=T_tenax.00g002170.m01;original_gene_id=T_tenax.00g002170.m01.exon2;Alias=T_tenax.00g002170.m01.exon2
OCTD01000040.1	GenSAS_616ec28a899a8-publish	CDS	12317	12516	.	-	2	gene_id=T_tenax.00g002170.m01.CDS03;Name=T_tenax.00g002170.m01.CDS03;Parent=T_tenax.00g002170.m01;original_ID=cds.T_tenax.00g002170.m01;Alias=cds.T_tenax.00g002170.m01
OCTD01000040.1	GenSAS_616ec28a899a8-publish	exon	12574	12832	.	-	.	gene_id=T_tenax.00g002170.m01.exon04;Name=T_tenax.00g002170.m01.exon04;Parent=T_tenax.00g002170.m01;original_gene_id=T_tenax.00g002170.m01.exon1;Alias=T_tenax.00g002170.m01.exon1
OCTD01000040.1	GenSAS_616ec28a899a8-publish	CDS	12574	12832	.	-	0	gene_id=T_tenax.00g002170.m01.CDS04;Name=T_tenax.00g002170.m01.CDS04;Parent=T_tenax.00g002170.m01;original_ID=cds.T_tenax.00g002170.m01;Alias=cds.T_tenax.00g002170.m01
OCTD01000041.1	GenSAS_616ec28a899a8-publish	gene	2078	2788	.	-	.	gene_id=T_tenax.00g002180;Name=T_tenax.00g002180;Alias=T_tenax.00g002180;Notes=PF12234.3 [Pfam 1.6]
OCTD01000041.1	GenSAS_616ec28a899a8-publish	mRNA	2078	2788	.	-	.	gene_id=T_tenax.00g002180.m01;Name=T_tenax.00g002180.m01;Parent=T_tenax.00g002180;Alias=T_tenax.00g002180.m01;original_name=T_tenax.00g002180
OCTD01000041.1	GenSAS_616ec28a899a8-publish	exon	2078	2788	.	-	.	gene_id=T_tenax.00g002180.m01.exon01;Name=T_tenax.00g002180.m01.exon01;Parent=T_tenax.00g002180.m01;original_gene_id=T_tenax.00g002180.m01.exon1;Alias=T_tenax.00g002180.m01.exon1
OCTD01000041.1	GenSAS_616ec28a899a8-publish	CDS	2078	2788	.	-	0	gene_id=T_tenax.00g002180.m01.CDS01;Name=T_tenax.00g002180.m01.CDS01;Parent=T_tenax.00g002180.m01;original_ID=cds.T_tenax.00g002180.m01;Alias=cds.T_tenax.00g002180.m01
OCTD01000041.1	GenSAS_616ec28a899a8-publish	gene	3805	4248	.	+	.	gene_id=T_tenax.00g002190;Name=T_tenax.00g002190;Alias=T_tenax.00g002190;Notes=XP_001582641.1 [DIAMOND Functional 2.0.11],PF13019.1 [Pfam 1.6]
OCTD01000041.1	GenSAS_616ec28a899a8-publish	mRNA	3805	4248	.	+	.	gene_id=T_tenax.00g002190.m01;Name=T_tenax.00g002190.m01;Parent=T_tenax.00g002190;Alias=T_tenax.00g002190.m01;original_name=T_tenax.00g002190
OCTD01000041.1	GenSAS_616ec28a899a8-publish	exon	3805	3952	.	+	.	gene_id=T_tenax.00g002190.m01.exon01;Name=T_tenax.00g002190.m01.exon01;Parent=T_tenax.00g002190.m01;original_gene_id=T_tenax.00g002190.m01.exon1;Alias=T_tenax.00g002190.m01.exon1
OCTD01000041.1	GenSAS_616ec28a899a8-publish	CDS	3805	3952	.	+	0	gene_id=T_tenax.00g002190.m01.CDS01;Name=T_tenax.00g002190.m01.CDS01;Parent=T_tenax.00g002190.m01;original_ID=cds.T_tenax.00g002190.m01;Alias=cds.T_tenax.00g002190.m01
OCTD01000041.1	GenSAS_616ec28a899a8-publish	exon	4073	4248	.	+	.	gene_id=T_tenax.00g002190.m01.exon02;Name=T_tenax.00g002190.m01.exon02;Parent=T_tenax.00g002190.m01;original_gene_id=T_tenax.00g002190.m01.exon2;Alias=T_tenax.00g002190.m01.exon2
OCTD01000041.1	GenSAS_616ec28a899a8-publish	CDS	4073	4248	.	+	2	gene_id=T_tenax.00g002190.m01.CDS02;Name=T_tenax.00g002190.m01.CDS02;Parent=T_tenax.00g002190.m01;original_ID=cds.T_tenax.00g002190.m01;Alias=cds.T_tenax.00g002190.m01
OCTD01000041.1	GenSAS_616ec28a899a8-publish	gene	9495	10661	.	-	.	gene_id=T_tenax.00g002200;Name=T_tenax.00g002200;Alias=T_tenax.00g002200;Notes=XP_001327554.1 [DIAMOND Functional 2.0.11]
OCTD01000041.1	GenSAS_616ec28a899a8-publish	mRNA	9495	10661	.	-	.	gene_id=T_tenax.00g002200.m01;Name=T_tenax.00g002200.m01;Parent=T_tenax.00g002200;Alias=T_tenax.00g002200.m01;original_name=T_tenax.00g002200
OCTD01000041.1	GenSAS_616ec28a899a8-publish	exon	9495	10661	.	-	.	gene_id=T_tenax.00g002200.m01.exon01;Name=T_tenax.00g002200.m01.exon01;Parent=T_tenax.00g002200.m01;original_gene_id=T_tenax.00g002200.m01.exon1;Alias=T_tenax.00g002200.m01.exon1
OCTD01000041.1	GenSAS_616ec28a899a8-publish	CDS	9495	10661	.	-	0	gene_id=T_tenax.00g002200.m01.CDS01;Name=T_tenax.00g002200.m01.CDS01;Parent=T_tenax.00g002200.m01;original_ID=cds.T_tenax.00g002200.m01;Alias=cds.T_tenax.00g002200.m01
OCTD01000041.1	GenSAS_616ec28a899a8-publish	gene	11297	13477	.	-	.	gene_id=T_tenax.00g002210;Name=T_tenax.00g002210;Alias=T_tenax.00g002210;Notes= [BLAST protein vs protein (blastp) 2.12.0],XP_001312723.1 [DIAMOND Functional 2.0.11],PF12796.2 [Pfam 1.6]
OCTD01000041.1	GenSAS_616ec28a899a8-publish	mRNA	11297	13477	.	-	.	gene_id=T_tenax.00g002210.m01;Name=T_tenax.00g002210.m01;Parent=T_tenax.00g002210;Alias=T_tenax.00g002210.m01;original_name=T_tenax.00g002210
OCTD01000041.1	GenSAS_616ec28a899a8-publish	exon	11297	12473	.	-	.	gene_id=T_tenax.00g002210.m01.exon01;Name=T_tenax.00g002210.m01.exon01;Parent=T_tenax.00g002210.m01;original_gene_id=T_tenax.00g002210.m01.exon2;Alias=T_tenax.00g002210.m01.exon2
OCTD01000041.1	GenSAS_616ec28a899a8-publish	CDS	11297	12473	.	-	1	gene_id=T_tenax.00g002210.m01.CDS01;Name=T_tenax.00g002210.m01.CDS01;Parent=T_tenax.00g002210.m01;original_ID=cds.T_tenax.00g002210.m01;Alias=cds.T_tenax.00g002210.m01
OCTD01000041.1	GenSAS_616ec28a899a8-publish	exon	12585	13477	.	-	.	gene_id=T_tenax.00g002210.m01.exon02;Name=T_tenax.00g002210.m01.exon02;Parent=T_tenax.00g002210.m01;original_gene_id=T_tenax.00g002210.m01.exon1;Alias=T_tenax.00g002210.m01.exon1
OCTD01000041.1	GenSAS_616ec28a899a8-publish	CDS	12585	13477	.	-	0	gene_id=T_tenax.00g002210.m01.CDS02;Name=T_tenax.00g002210.m01.CDS02;Parent=T_tenax.00g002210.m01;original_ID=cds.T_tenax.00g002210.m01;Alias=cds.T_tenax.00g002210.m01
OCTD01000041.1	GenSAS_616ec28a899a8-publish	gene	15410	16414	.	-	.	gene_id=T_tenax.00g002220;Name=T_tenax.00g002220;Alias=T_tenax.00g002220;Notes=XP_001312116.1 [DIAMOND Functional 2.0.11],Glycosyltransferase 61 (IPR007657) [InterProScan 5.53-87.0],PF04577.9 [Pfam 1.6]
OCTD01000041.1	GenSAS_616ec28a899a8-publish	mRNA	15410	16414	.	-	.	gene_id=T_tenax.00g002220.m01;Name=T_tenax.00g002220.m01;Parent=T_tenax.00g002220;Alias=T_tenax.00g002220.m01;original_name=T_tenax.00g002220
OCTD01000041.1	GenSAS_616ec28a899a8-publish	exon	15410	16414	.	-	.	gene_id=T_tenax.00g002220.m01.exon01;Name=T_tenax.00g002220.m01.exon01;Parent=T_tenax.00g002220.m01;original_gene_id=T_tenax.00g002220.m01.exon1;Alias=T_tenax.00g002220.m01.exon1
OCTD01000041.1	GenSAS_616ec28a899a8-publish	CDS	15410	16414	.	-	0	gene_id=T_tenax.00g002220.m01.CDS01;Name=T_tenax.00g002220.m01.CDS01;Parent=T_tenax.00g002220.m01;original_ID=cds.T_tenax.00g002220.m01;Alias=cds.T_tenax.00g002220.m01
OCTD01000042.1	GenSAS_616ec28a899a8-publish	gene	1297	4005	.	-	.	gene_id=T_tenax.00g002230;Name=T_tenax.00g002230;Alias=T_tenax.00g002230;Notes=XP_001306242.1 [DIAMOND Functional 2.0.11],WD40 repeat (IPR001680) [InterProScan 5.53-87.0],PF00400.27 [Pfam 1.6]
OCTD01000042.1	GenSAS_616ec28a899a8-publish	mRNA	1297	4005	.	-	.	gene_id=T_tenax.00g002230.m01;Name=T_tenax.00g002230.m01;Parent=T_tenax.00g002230;Alias=T_tenax.00g002230.m01;original_name=T_tenax.00g002230
OCTD01000042.1	GenSAS_616ec28a899a8-publish	exon	1297	4005	.	-	.	gene_id=T_tenax.00g002230.m01.exon01;Name=T_tenax.00g002230.m01.exon01;Parent=T_tenax.00g002230.m01;original_gene_id=T_tenax.00g002230.m01.exon1;Alias=T_tenax.00g002230.m01.exon1
OCTD01000042.1	GenSAS_616ec28a899a8-publish	CDS	1297	4005	.	-	0	gene_id=T_tenax.00g002230.m01.CDS01;Name=T_tenax.00g002230.m01.CDS01;Parent=T_tenax.00g002230.m01;original_ID=cds.T_tenax.00g002230.m01;Alias=cds.T_tenax.00g002230.m01
OCTD01000042.1	GenSAS_616ec28a899a8-publish	gene	6442	7080	.	+	.	gene_id=T_tenax.00g002240;Name=T_tenax.00g002240;Alias=T_tenax.00g002240;Notes= [BLAST protein vs protein (blastp) 2.12.0],XP_001324257.1 [DIAMOND Functional 2.0.11],PF08660.6 [Pfam 1.6]
OCTD01000042.1	GenSAS_616ec28a899a8-publish	mRNA	6442	7080	.	+	.	gene_id=T_tenax.00g002240.m01;Name=T_tenax.00g002240.m01;Parent=T_tenax.00g002240;Alias=T_tenax.00g002240.m01;original_name=T_tenax.00g002240
OCTD01000042.1	GenSAS_616ec28a899a8-publish	exon	6442	7080	.	+	.	gene_id=T_tenax.00g002240.m01.exon01;Name=T_tenax.00g002240.m01.exon01;Parent=T_tenax.00g002240.m01;original_gene_id=T_tenax.00g002240.m01.exon1;Alias=T_tenax.00g002240.m01.exon1
OCTD01000042.1	GenSAS_616ec28a899a8-publish	CDS	6442	7080	.	+	0	gene_id=T_tenax.00g002240.m01.CDS01;Name=T_tenax.00g002240.m01.CDS01;Parent=T_tenax.00g002240.m01;original_ID=cds.T_tenax.00g002240.m01;Alias=cds.T_tenax.00g002240.m01
OCTD01000042.1	GenSAS_616ec28a899a8-publish	gene	7518	8498	.	+	.	gene_id=T_tenax.00g002250;Name=T_tenax.00g002250;Alias=T_tenax.00g002250;Notes=XP_001325432.1 [DIAMOND Functional 2.0.11],Nucleotide-binding alpha-beta plait domain superfamily (IPR012677) [InterProScan 5.53-87.0],PF14259.1 [Pfam 1.6]
OCTD01000042.1	GenSAS_616ec28a899a8-publish	mRNA	7518	8498	.	+	.	gene_id=T_tenax.00g002250.m01;Name=T_tenax.00g002250.m01;Parent=T_tenax.00g002250;Alias=T_tenax.00g002250.m01;original_name=T_tenax.00g002250
OCTD01000042.1	GenSAS_616ec28a899a8-publish	exon	7518	8070	.	+	.	gene_id=T_tenax.00g002250.m01.exon01;Name=T_tenax.00g002250.m01.exon01;Parent=T_tenax.00g002250.m01;original_gene_id=T_tenax.00g002250.m01.exon1;Alias=T_tenax.00g002250.m01.exon1
OCTD01000042.1	GenSAS_616ec28a899a8-publish	CDS	7518	8070	.	+	0	gene_id=T_tenax.00g002250.m01.CDS01;Name=T_tenax.00g002250.m01.CDS01;Parent=T_tenax.00g002250.m01;original_ID=cds.T_tenax.00g002250.m01;Alias=cds.T_tenax.00g002250.m01
OCTD01000042.1	GenSAS_616ec28a899a8-publish	exon	8440	8498	.	+	.	gene_id=T_tenax.00g002250.m01.exon02;Name=T_tenax.00g002250.m01.exon02;Parent=T_tenax.00g002250.m01;original_gene_id=T_tenax.00g002250.m01.exon2;Alias=T_tenax.00g002250.m01.exon2
OCTD01000042.1	GenSAS_616ec28a899a8-publish	CDS	8440	8498	.	+	2	gene_id=T_tenax.00g002250.m01.CDS02;Name=T_tenax.00g002250.m01.CDS02;Parent=T_tenax.00g002250.m01;original_ID=cds.T_tenax.00g002250.m01;Alias=cds.T_tenax.00g002250.m01
OCTD01000042.1	GenSAS_616ec28a899a8-publish	gene	9174	9782	.	+	.	gene_id=T_tenax.00g002260;Name=T_tenax.00g002260;Alias=T_tenax.00g002260;Notes= [BLAST protein vs protein (blastp) 2.12.0],XP_001311242.1 [DIAMOND Functional 2.0.11],PF10152.4 [Pfam 1.6]
OCTD01000042.1	GenSAS_616ec28a899a8-publish	mRNA	9174	9782	.	+	.	gene_id=T_tenax.00g002260.m01;Name=T_tenax.00g002260.m01;Parent=T_tenax.00g002260;Alias=T_tenax.00g002260.m01;original_name=T_tenax.00g002260
OCTD01000042.1	GenSAS_616ec28a899a8-publish	exon	9174	9782	.	+	.	gene_id=T_tenax.00g002260.m01.exon01;Name=T_tenax.00g002260.m01.exon01;Parent=T_tenax.00g002260.m01;original_gene_id=T_tenax.00g002260.m01.exon1;Alias=T_tenax.00g002260.m01.exon1
OCTD01000042.1	GenSAS_616ec28a899a8-publish	CDS	9174	9782	.	+	0	gene_id=T_tenax.00g002260.m01.CDS01;Name=T_tenax.00g002260.m01.CDS01;Parent=T_tenax.00g002260.m01;original_ID=cds.T_tenax.00g002260.m01;Alias=cds.T_tenax.00g002260.m01
OCTD01000042.1	GenSAS_616ec28a899a8-publish	gene	9984	10698	.	-	.	gene_id=T_tenax.00g002270;Name=T_tenax.00g002270;Alias=T_tenax.00g002270;Notes= [BLAST protein vs protein (blastp) 2.12.0],XP_001580732.1 [DIAMOND Functional 2.0.11],Ankyrin repeat (IPR002110) [InterProScan 5.53-87.0],PF12796.2 [Pfam 1.6]
OCTD01000042.1	GenSAS_616ec28a899a8-publish	mRNA	9984	10698	.	-	.	gene_id=T_tenax.00g002270.m01;Name=T_tenax.00g002270.m01;Parent=T_tenax.00g002270;Alias=T_tenax.00g002270.m01;original_name=T_tenax.00g002270
OCTD01000042.1	GenSAS_616ec28a899a8-publish	exon	9984	10398	.	-	.	gene_id=T_tenax.00g002270.m01.exon01;Name=T_tenax.00g002270.m01.exon01;Parent=T_tenax.00g002270.m01;original_gene_id=T_tenax.00g002270.m01.exon2;Alias=T_tenax.00g002270.m01.exon2
OCTD01000042.1	GenSAS_616ec28a899a8-publish	CDS	9984	10398	.	-	1	gene_id=T_tenax.00g002270.m01.CDS01;Name=T_tenax.00g002270.m01.CDS01;Parent=T_tenax.00g002270.m01;original_ID=cds.T_tenax.00g002270.m01;Alias=cds.T_tenax.00g002270.m01
OCTD01000042.1	GenSAS_616ec28a899a8-publish	exon	10532	10698	.	-	.	gene_id=T_tenax.00g002270.m01.exon02;Name=T_tenax.00g002270.m01.exon02;Parent=T_tenax.00g002270.m01;original_gene_id=T_tenax.00g002270.m01.exon1;Alias=T_tenax.00g002270.m01.exon1
OCTD01000042.1	GenSAS_616ec28a899a8-publish	CDS	10532	10698	.	-	0	gene_id=T_tenax.00g002270.m01.CDS02;Name=T_tenax.00g002270.m01.CDS02;Parent=T_tenax.00g002270.m01;original_ID=cds.T_tenax.00g002270.m01;Alias=cds.T_tenax.00g002270.m01
OCTD01000042.1	GenSAS_616ec28a899a8-publish	gene	11027	11323	.	-	.	gene_id=T_tenax.00g002280;Name=T_tenax.00g002280;Alias=T_tenax.00g002280;Notes= [BLAST protein vs protein (blastp) 2.12.0],XP_001330735.1 [DIAMOND Functional 2.0.11],Ubiquitin-related modifier 1 (IPR015221) [InterProScan 5.53-87.0],PF09138.6 [Pfam 1.6]
OCTD01000042.1	GenSAS_616ec28a899a8-publish	mRNA	11027	11323	.	-	.	gene_id=T_tenax.00g002280.m01;Name=T_tenax.00g002280.m01;Parent=T_tenax.00g002280;Alias=T_tenax.00g002280.m01;original_name=T_tenax.00g002280
OCTD01000042.1	GenSAS_616ec28a899a8-publish	exon	11027	11323	.	-	.	gene_id=T_tenax.00g002280.m01.exon01;Name=T_tenax.00g002280.m01.exon01;Parent=T_tenax.00g002280.m01;original_gene_id=T_tenax.00g002280.m01.exon1;Alias=T_tenax.00g002280.m01.exon1
OCTD01000042.1	GenSAS_616ec28a899a8-publish	CDS	11027	11323	.	-	0	gene_id=T_tenax.00g002280.m01.CDS01;Name=T_tenax.00g002280.m01.CDS01;Parent=T_tenax.00g002280.m01;original_ID=cds.T_tenax.00g002280.m01;Alias=cds.T_tenax.00g002280.m01
OCTD01000042.1	GenSAS_616ec28a899a8-publish	gene	14024	14671	.	+	.	gene_id=T_tenax.00g002290;Name=T_tenax.00g002290;Alias=T_tenax.00g002290;Notes= [BLAST protein vs protein (blastp) 2.12.0],XP_001582732.1 [DIAMOND Functional 2.0.11],SANT/Myb domain (IPR001005) [InterProScan 5.53-87.0],PF08914.6 [Pfam 1.6]
OCTD01000042.1	GenSAS_616ec28a899a8-publish	mRNA	14024	14671	.	+	.	gene_id=T_tenax.00g002290.m01;Name=T_tenax.00g002290.m01;Parent=T_tenax.00g002290;Alias=T_tenax.00g002290.m01;original_name=T_tenax.00g002290
OCTD01000042.1	GenSAS_616ec28a899a8-publish	exon	14024	14671	.	+	.	gene_id=T_tenax.00g002290.m01.exon01;Name=T_tenax.00g002290.m01.exon01;Parent=T_tenax.00g002290.m01;original_gene_id=T_tenax.00g002290.m01.exon1;Alias=T_tenax.00g002290.m01.exon1
OCTD01000042.1	GenSAS_616ec28a899a8-publish	CDS	14024	14671	.	+	0	gene_id=T_tenax.00g002290.m01.CDS01;Name=T_tenax.00g002290.m01.CDS01;Parent=T_tenax.00g002290.m01;original_ID=cds.T_tenax.00g002290.m01;Alias=cds.T_tenax.00g002290.m01
OCTD01000042.1	GenSAS_616ec28a899a8-publish	gene	16540	19089	.	+	.	gene_id=T_tenax.00g002300;Name=T_tenax.00g002300;Alias=T_tenax.00g002300;Notes=XP_001324128.1 [DIAMOND Functional 2.0.11],PF13516.1 [Pfam 1.6]
OCTD01000042.1	GenSAS_616ec28a899a8-publish	mRNA	16540	19089	.	+	.	gene_id=T_tenax.00g002300.m01;Name=T_tenax.00g002300.m01;Parent=T_tenax.00g002300;Alias=T_tenax.00g002300.m01;original_name=T_tenax.00g002300
OCTD01000042.1	GenSAS_616ec28a899a8-publish	exon	16540	19089	.	+	.	gene_id=T_tenax.00g002300.m01.exon01;Name=T_tenax.00g002300.m01.exon01;Parent=T_tenax.00g002300.m01;original_gene_id=T_tenax.00g002300.m01.exon1;Alias=T_tenax.00g002300.m01.exon1
OCTD01000042.1	GenSAS_616ec28a899a8-publish	CDS	16540	19089	.	+	0	gene_id=T_tenax.00g002300.m01.CDS01;Name=T_tenax.00g002300.m01.CDS01;Parent=T_tenax.00g002300.m01;original_ID=cds.T_tenax.00g002300.m01;Alias=cds.T_tenax.00g002300.m01
OCTD01000042.1	GenSAS_616ec28a899a8-publish	gene	22118	22636	.	-	.	gene_id=T_tenax.00g002310;Name=T_tenax.00g002310;Alias=T_tenax.00g002310;Notes= [BLAST protein vs protein (blastp) 2.12.0],XP_001302833.1 [DIAMOND Functional 2.0.11],PF09439.5 [Pfam 1.6]
OCTD01000042.1	GenSAS_616ec28a899a8-publish	mRNA	22118	22636	.	-	.	gene_id=T_tenax.00g002310.m01;Name=T_tenax.00g002310.m01;Parent=T_tenax.00g002310;Alias=T_tenax.00g002310.m01;original_name=T_tenax.00g002310
OCTD01000042.1	GenSAS_616ec28a899a8-publish	exon	22118	22636	.	-	.	gene_id=T_tenax.00g002310.m01.exon01;Name=T_tenax.00g002310.m01.exon01;Parent=T_tenax.00g002310.m01;original_gene_id=T_tenax.00g002310.m01.exon1;Alias=T_tenax.00g002310.m01.exon1
OCTD01000042.1	GenSAS_616ec28a899a8-publish	CDS	22118	22636	.	-	0	gene_id=T_tenax.00g002310.m01.CDS01;Name=T_tenax.00g002310.m01.CDS01;Parent=T_tenax.00g002310.m01;original_ID=cds.T_tenax.00g002310.m01;Alias=cds.T_tenax.00g002310.m01
OCTD01000042.1	GenSAS_616ec28a899a8-publish	gene	23764	24393	.	+	.	gene_id=T_tenax.00g002320;Name=T_tenax.00g002320;Alias=T_tenax.00g002320;Notes= [BLAST protein vs protein (blastp) 2.12.0],XP_001302832.1 [DIAMOND Functional 2.0.11],PF00025.16 [Pfam 1.6]
OCTD01000042.1	GenSAS_616ec28a899a8-publish	mRNA	23764	24393	.	+	.	gene_id=T_tenax.00g002320.m01;Name=T_tenax.00g002320.m01;Parent=T_tenax.00g002320;Alias=T_tenax.00g002320.m01;original_name=T_tenax.00g002320
OCTD01000042.1	GenSAS_616ec28a899a8-publish	exon	23764	23896	.	+	.	gene_id=T_tenax.00g002320.m01.exon01;Name=T_tenax.00g002320.m01.exon01;Parent=T_tenax.00g002320.m01;original_gene_id=T_tenax.00g002320.m01.exon1;Alias=T_tenax.00g002320.m01.exon1
OCTD01000042.1	GenSAS_616ec28a899a8-publish	CDS	23764	23896	.	+	0	gene_id=T_tenax.00g002320.m01.CDS01;Name=T_tenax.00g002320.m01.CDS01;Parent=T_tenax.00g002320.m01;original_ID=cds.T_tenax.00g002320.m01;Alias=cds.T_tenax.00g002320.m01
OCTD01000042.1	GenSAS_616ec28a899a8-publish	exon	24053	24393	.	+	.	gene_id=T_tenax.00g002320.m01.exon02;Name=T_tenax.00g002320.m01.exon02;Parent=T_tenax.00g002320.m01;original_gene_id=T_tenax.00g002320.m01.exon2;Alias=T_tenax.00g002320.m01.exon2
OCTD01000042.1	GenSAS_616ec28a899a8-publish	CDS	24053	24393	.	+	2	gene_id=T_tenax.00g002320.m01.CDS02;Name=T_tenax.00g002320.m01.CDS02;Parent=T_tenax.00g002320.m01;original_ID=cds.T_tenax.00g002320.m01;Alias=cds.T_tenax.00g002320.m01
OCTD01000042.1	GenSAS_616ec28a899a8-publish	gene	24693	26027	.	-	.	gene_id=T_tenax.00g002330;Name=T_tenax.00g002330;Alias=T_tenax.00g002330;Notes=XP_001312408.1 [DIAMOND Functional 2.0.11],Armadillo-type fold (IPR016024) [InterProScan 5.53-87.0],PF08767.6 [Pfam 1.6]
OCTD01000042.1	GenSAS_616ec28a899a8-publish	mRNA	24693	26027	.	-	.	gene_id=T_tenax.00g002330.m01;Name=T_tenax.00g002330.m01;Parent=T_tenax.00g002330;Alias=T_tenax.00g002330.m01;original_name=T_tenax.00g002330
OCTD01000042.1	GenSAS_616ec28a899a8-publish	exon	24693	26027	.	-	.	gene_id=T_tenax.00g002330.m01.exon01;Name=T_tenax.00g002330.m01.exon01;Parent=T_tenax.00g002330.m01;original_gene_id=T_tenax.00g002330.m01.exon1;Alias=T_tenax.00g002330.m01.exon1
OCTD01000042.1	GenSAS_616ec28a899a8-publish	CDS	24693	26027	.	-	0	gene_id=T_tenax.00g002330.m01.CDS01;Name=T_tenax.00g002330.m01.CDS01;Parent=T_tenax.00g002330.m01;original_ID=cds.T_tenax.00g002330.m01;Alias=cds.T_tenax.00g002330.m01
OCTD01000043.1	GenSAS_616ec28a899a8-publish	gene	188	6075	.	+	.	gene_id=T_tenax.00g002340;Name=T_tenax.00g002340;Alias=T_tenax.00g002340;Notes= [BLAST protein vs protein (blastp) 2.12.0],XP_001583891.1 [DIAMOND Functional 2.0.11],PF00686.14 [Pfam 1.6]
OCTD01000043.1	GenSAS_616ec28a899a8-publish	mRNA	188	6075	.	+	.	gene_id=T_tenax.00g002340.m01;Name=T_tenax.00g002340.m01;Parent=T_tenax.00g002340;Alias=T_tenax.00g002340.m01;original_name=T_tenax.00g002340
OCTD01000043.1	GenSAS_616ec28a899a8-publish	exon	188	6075	.	+	.	gene_id=T_tenax.00g002340.m01.exon01;Name=T_tenax.00g002340.m01.exon01;Parent=T_tenax.00g002340.m01;original_gene_id=T_tenax.00g002340.m01.exon1;Alias=T_tenax.00g002340.m01.exon1
OCTD01000043.1	GenSAS_616ec28a899a8-publish	CDS	188	6075	.	+	0	gene_id=T_tenax.00g002340.m01.CDS01;Name=T_tenax.00g002340.m01.CDS01;Parent=T_tenax.00g002340.m01;original_ID=cds.T_tenax.00g002340.m01;Alias=cds.T_tenax.00g002340.m01
OCTD01000044.1	GenSAS_616ec28a899a8-publish	gene	1476	4241	.	-	.	gene_id=T_tenax.00g002350;Name=T_tenax.00g002350;Alias=T_tenax.00g002350;Notes= [BLAST protein vs protein (blastp) 2.12.0],XP_001324544.1 [DIAMOND Functional 2.0.11],PF01326.14 [Pfam 1.6]
OCTD01000044.1	GenSAS_616ec28a899a8-publish	mRNA	1476	4241	.	-	.	gene_id=T_tenax.00g002350.m01;Name=T_tenax.00g002350.m01;Parent=T_tenax.00g002350;Alias=T_tenax.00g002350.m01;original_name=T_tenax.00g002350
OCTD01000044.1	GenSAS_616ec28a899a8-publish	exon	1476	4241	.	-	.	gene_id=T_tenax.00g002350.m01.exon01;Name=T_tenax.00g002350.m01.exon01;Parent=T_tenax.00g002350.m01;original_gene_id=T_tenax.00g002350.m01.exon1;Alias=T_tenax.00g002350.m01.exon1
OCTD01000044.1	GenSAS_616ec28a899a8-publish	CDS	1476	4241	.	-	0	gene_id=T_tenax.00g002350.m01.CDS01;Name=T_tenax.00g002350.m01.CDS01;Parent=T_tenax.00g002350.m01;original_ID=cds.T_tenax.00g002350.m01;Alias=cds.T_tenax.00g002350.m01
OCTD01000044.1	GenSAS_616ec28a899a8-publish	gene	5265	14297	.	+	.	gene_id=T_tenax.00g002360;Name=T_tenax.00g002360;Alias=T_tenax.00g002360;Notes=XP_001323263.1 [DIAMOND Functional 2.0.11],PF15315.1 [Pfam 1.6]
OCTD01000044.1	GenSAS_616ec28a899a8-publish	mRNA	5265	14297	.	+	.	gene_id=T_tenax.00g002360.m01;Name=T_tenax.00g002360.m01;Parent=T_tenax.00g002360;Alias=T_tenax.00g002360.m01;original_name=T_tenax.00g002360
OCTD01000044.1	GenSAS_616ec28a899a8-publish	exon	5265	5482	.	+	.	gene_id=T_tenax.00g002360.m01.exon01;Name=T_tenax.00g002360.m01.exon01;Parent=T_tenax.00g002360.m01;original_gene_id=T_tenax.00g002360.m01.exon1;Alias=T_tenax.00g002360.m01.exon1
OCTD01000044.1	GenSAS_616ec28a899a8-publish	CDS	5265	5482	.	+	0	gene_id=T_tenax.00g002360.m01.CDS01;Name=T_tenax.00g002360.m01.CDS01;Parent=T_tenax.00g002360.m01;original_ID=cds.T_tenax.00g002360.m01;Alias=cds.T_tenax.00g002360.m01
OCTD01000044.1	GenSAS_616ec28a899a8-publish	exon	5564	5945	.	+	.	gene_id=T_tenax.00g002360.m01.exon02;Name=T_tenax.00g002360.m01.exon02;Parent=T_tenax.00g002360.m01;original_gene_id=T_tenax.00g002360.m01.exon2;Alias=T_tenax.00g002360.m01.exon2
OCTD01000044.1	GenSAS_616ec28a899a8-publish	CDS	5564	5945	.	+	1	gene_id=T_tenax.00g002360.m01.CDS02;Name=T_tenax.00g002360.m01.CDS02;Parent=T_tenax.00g002360.m01;original_ID=cds.T_tenax.00g002360.m01;Alias=cds.T_tenax.00g002360.m01
OCTD01000044.1	GenSAS_616ec28a899a8-publish	CDS	6069	9137	.	+	0	gene_id=T_tenax.00g002360.m01.CDS03;Name=T_tenax.00g002360.m01.CDS03;Parent=T_tenax.00g002360.m01;original_ID=cds.T_tenax.00g002360.m01;Alias=cds.T_tenax.00g002360.m01
OCTD01000044.1	GenSAS_616ec28a899a8-publish	exon	6069	9137	.	+	.	gene_id=T_tenax.00g002360.m01.exon03;Name=T_tenax.00g002360.m01.exon03;Parent=T_tenax.00g002360.m01;original_gene_id=T_tenax.00g002360.m01.exon3;Alias=T_tenax.00g002360.m01.exon3
OCTD01000044.1	GenSAS_616ec28a899a8-publish	exon	9344	9580	.	+	.	gene_id=T_tenax.00g002360.m01.exon04;Name=T_tenax.00g002360.m01.exon04;Parent=T_tenax.00g002360.m01;original_gene_id=T_tenax.00g002360.m01.exon4;Alias=T_tenax.00g002360.m01.exon4
OCTD01000044.1	GenSAS_616ec28a899a8-publish	CDS	9344	9580	.	+	0	gene_id=T_tenax.00g002360.m01.CDS04;Name=T_tenax.00g002360.m01.CDS04;Parent=T_tenax.00g002360.m01;original_ID=cds.T_tenax.00g002360.m01;Alias=cds.T_tenax.00g002360.m01
OCTD01000044.1	GenSAS_616ec28a899a8-publish	exon	9702	14297	.	+	.	gene_id=T_tenax.00g002360.m01.exon05;Name=T_tenax.00g002360.m01.exon05;Parent=T_tenax.00g002360.m01;original_gene_id=T_tenax.00g002360.m01.exon5;Alias=T_tenax.00g002360.m01.exon5
OCTD01000044.1	GenSAS_616ec28a899a8-publish	CDS	9702	14297	.	+	0	gene_id=T_tenax.00g002360.m01.CDS05;Name=T_tenax.00g002360.m01.CDS05;Parent=T_tenax.00g002360.m01;original_ID=cds.T_tenax.00g002360.m01;Alias=cds.T_tenax.00g002360.m01
OCTD01000045.1	GenSAS_616ec28a899a8-publish	gene	920	2170	.	+	.	gene_id=T_tenax.00g002370;Name=T_tenax.00g002370;Alias=T_tenax.00g002370
OCTD01000045.1	GenSAS_616ec28a899a8-publish	mRNA	920	2170	.	+	.	gene_id=T_tenax.00g002370.m01;Name=T_tenax.00g002370.m01;Parent=T_tenax.00g002370;Alias=T_tenax.00g002370.m01;original_name=T_tenax.00g002370
OCTD01000045.1	GenSAS_616ec28a899a8-publish	exon	920	2170	.	+	.	gene_id=T_tenax.00g002370.m01.exon01;Name=T_tenax.00g002370.m01.exon01;Parent=T_tenax.00g002370.m01;original_gene_id=T_tenax.00g002370.m01.exon1;Alias=T_tenax.00g002370.m01.exon1
OCTD01000045.1	GenSAS_616ec28a899a8-publish	CDS	920	2170	.	+	0	gene_id=T_tenax.00g002370.m01.CDS01;Name=T_tenax.00g002370.m01.CDS01;Parent=T_tenax.00g002370.m01;original_ID=cds.T_tenax.00g002370.m01;Alias=cds.T_tenax.00g002370.m01
OCTD01000045.1	GenSAS_616ec28a899a8-publish	gene	3326	4042	.	+	.	gene_id=T_tenax.00g002380;Name=T_tenax.00g002380;Alias=T_tenax.00g002380;Notes=Calcineurin-like phosphoesterase domain, ApaH type (IPR004843) [InterProScan 5.53-87.0],PF12850.2 [Pfam 1.6]
OCTD01000045.1	GenSAS_616ec28a899a8-publish	mRNA	3326	4042	.	+	.	gene_id=T_tenax.00g002380.m01;Name=T_tenax.00g002380.m01;Parent=T_tenax.00g002380;Alias=T_tenax.00g002380.m01;original_name=T_tenax.00g002380
OCTD01000045.1	GenSAS_616ec28a899a8-publish	exon	3326	4042	.	+	.	gene_id=T_tenax.00g002380.m01.exon01;Name=T_tenax.00g002380.m01.exon01;Parent=T_tenax.00g002380.m01;original_gene_id=T_tenax.00g002380.m01.exon1;Alias=T_tenax.00g002380.m01.exon1
OCTD01000045.1	GenSAS_616ec28a899a8-publish	CDS	3326	4042	.	+	0	gene_id=T_tenax.00g002380.m01.CDS01;Name=T_tenax.00g002380.m01.CDS01;Parent=T_tenax.00g002380.m01;original_ID=cds.T_tenax.00g002380.m01;Alias=cds.T_tenax.00g002380.m01
OCTD01000045.1	GenSAS_616ec28a899a8-publish	gene	4855	5241	.	+	.	gene_id=T_tenax.00g002390;Name=T_tenax.00g002390;Alias=T_tenax.00g002390;Notes=XP_001304888.1 [DIAMOND Functional 2.0.11],TRAM/LAG1/CLN8 homology domain (IPR006634) [InterProScan 5.53-87.0],PF03798.11 [Pfam 1.6]
OCTD01000045.1	GenSAS_616ec28a899a8-publish	mRNA	4855	5241	.	+	.	gene_id=T_tenax.00g002390.m01;Name=T_tenax.00g002390.m01;Parent=T_tenax.00g002390;Alias=T_tenax.00g002390.m01;original_name=T_tenax.00g002390
OCTD01000045.1	GenSAS_616ec28a899a8-publish	exon	4855	5241	.	+	.	gene_id=T_tenax.00g002390.m01.exon01;Name=T_tenax.00g002390.m01.exon01;Parent=T_tenax.00g002390.m01;original_gene_id=T_tenax.00g002390.m01.exon1;Alias=T_tenax.00g002390.m01.exon1
OCTD01000045.1	GenSAS_616ec28a899a8-publish	CDS	4855	5241	.	+	0	gene_id=T_tenax.00g002390.m01.CDS01;Name=T_tenax.00g002390.m01.CDS01;Parent=T_tenax.00g002390.m01;original_ID=cds.T_tenax.00g002390.m01;Alias=cds.T_tenax.00g002390.m01
OCTD01000045.1	GenSAS_616ec28a899a8-publish	gene	5555	8854	.	-	.	gene_id=T_tenax.00g002400;Name=T_tenax.00g002400;Alias=T_tenax.00g002400;Notes=XP_001326437.1 [DIAMOND Functional 2.0.11]
OCTD01000045.1	GenSAS_616ec28a899a8-publish	mRNA	5555	8854	.	-	.	gene_id=T_tenax.00g002400.m01;Name=T_tenax.00g002400.m01;Parent=T_tenax.00g002400;Alias=T_tenax.00g002400.m01;original_name=T_tenax.00g002400
OCTD01000045.1	GenSAS_616ec28a899a8-publish	exon	5555	8854	.	-	.	gene_id=T_tenax.00g002400.m01.exon01;Name=T_tenax.00g002400.m01.exon01;Parent=T_tenax.00g002400.m01;original_gene_id=T_tenax.00g002400.m01.exon1;Alias=T_tenax.00g002400.m01.exon1
OCTD01000045.1	GenSAS_616ec28a899a8-publish	CDS	5555	8854	.	-	0	gene_id=T_tenax.00g002400.m01.CDS01;Name=T_tenax.00g002400.m01.CDS01;Parent=T_tenax.00g002400.m01;original_ID=cds.T_tenax.00g002400.m01;Alias=cds.T_tenax.00g002400.m01
OCTD01000046.1	GenSAS_616ec28a899a8-publish	gene	1372	3555	.	+	.	gene_id=T_tenax.00g002410;Name=T_tenax.00g002410;Alias=T_tenax.00g002410;Notes= [BLAST protein vs protein (blastp) 2.12.0],XP_001323329.1 [DIAMOND Functional 2.0.11],WD40 repeat (IPR001680) [InterProScan 5.53-87.0],PF11586.3 [Pfam 1.6]
OCTD01000046.1	GenSAS_616ec28a899a8-publish	mRNA	1372	3555	.	+	.	gene_id=T_tenax.00g002410.m01;Name=T_tenax.00g002410.m01;Parent=T_tenax.00g002410;Alias=T_tenax.00g002410.m01;original_name=T_tenax.00g002410
OCTD01000046.1	GenSAS_616ec28a899a8-publish	exon	1372	3555	.	+	.	gene_id=T_tenax.00g002410.m01.exon01;Name=T_tenax.00g002410.m01.exon01;Parent=T_tenax.00g002410.m01;original_gene_id=T_tenax.00g002410.m01.exon1;Alias=T_tenax.00g002410.m01.exon1
OCTD01000046.1	GenSAS_616ec28a899a8-publish	CDS	1372	3555	.	+	0	gene_id=T_tenax.00g002410.m01.CDS01;Name=T_tenax.00g002410.m01.CDS01;Parent=T_tenax.00g002410.m01;original_ID=cds.T_tenax.00g002410.m01;Alias=cds.T_tenax.00g002410.m01
OCTD01000046.1	GenSAS_616ec28a899a8-publish	gene	3615	5318	.	-	.	gene_id=T_tenax.00g002420;Name=T_tenax.00g002420;Alias=T_tenax.00g002420;Notes=XP_001304600.1 [DIAMOND Functional 2.0.11]
OCTD01000046.1	GenSAS_616ec28a899a8-publish	mRNA	3615	5318	.	-	.	gene_id=T_tenax.00g002420.m01;Name=T_tenax.00g002420.m01;Parent=T_tenax.00g002420;Alias=T_tenax.00g002420.m01;original_name=T_tenax.00g002420
OCTD01000046.1	GenSAS_616ec28a899a8-publish	exon	3615	5318	.	-	.	gene_id=T_tenax.00g002420.m01.exon01;Name=T_tenax.00g002420.m01.exon01;Parent=T_tenax.00g002420.m01;original_gene_id=T_tenax.00g002420.m01.exon1;Alias=T_tenax.00g002420.m01.exon1
OCTD01000046.1	GenSAS_616ec28a899a8-publish	CDS	3615	5318	.	-	0	gene_id=T_tenax.00g002420.m01.CDS01;Name=T_tenax.00g002420.m01.CDS01;Parent=T_tenax.00g002420.m01;original_ID=cds.T_tenax.00g002420.m01;Alias=cds.T_tenax.00g002420.m01
OCTD01000046.1	GenSAS_616ec28a899a8-publish	gene	6032	7930	.	-	.	gene_id=T_tenax.00g002430;Name=T_tenax.00g002430;Alias=T_tenax.00g002430;Notes= [BLAST protein vs protein (blastp) 2.12.0],XP_001324932.1 [DIAMOND Functional 2.0.11],PF04130.8 [Pfam 1.6]
OCTD01000046.1	GenSAS_616ec28a899a8-publish	mRNA	6032	7930	.	-	.	gene_id=T_tenax.00g002430.m01;Name=T_tenax.00g002430.m01;Parent=T_tenax.00g002430;Alias=T_tenax.00g002430.m01;original_name=T_tenax.00g002430
OCTD01000046.1	GenSAS_616ec28a899a8-publish	exon	6032	7930	.	-	.	gene_id=T_tenax.00g002430.m01.exon01;Name=T_tenax.00g002430.m01.exon01;Parent=T_tenax.00g002430.m01;original_gene_id=T_tenax.00g002430.m01.exon1;Alias=T_tenax.00g002430.m01.exon1
OCTD01000046.1	GenSAS_616ec28a899a8-publish	CDS	6032	7930	.	-	0	gene_id=T_tenax.00g002430.m01.CDS01;Name=T_tenax.00g002430.m01.CDS01;Parent=T_tenax.00g002430.m01;original_ID=cds.T_tenax.00g002430.m01;Alias=cds.T_tenax.00g002430.m01
OCTD01000046.1	GenSAS_616ec28a899a8-publish	gene	8414	9214	.	+	.	gene_id=T_tenax.00g002440;Name=T_tenax.00g002440;Alias=T_tenax.00g002440;Notes= [BLAST protein vs protein (blastp) 2.12.0],XP_001306538.1 [DIAMOND Functional 2.0.11],Ribonuclease H superfamily (IPR036397) [InterProScan 5.53-87.0],PF00075.19 [Pfam 1.6]
OCTD01000046.1	GenSAS_616ec28a899a8-publish	mRNA	8414	9214	.	+	.	gene_id=T_tenax.00g002440.m01;Name=T_tenax.00g002440.m01;Parent=T_tenax.00g002440;Alias=T_tenax.00g002440.m01;original_name=T_tenax.00g002440
OCTD01000046.1	GenSAS_616ec28a899a8-publish	exon	8414	9214	.	+	.	gene_id=T_tenax.00g002440.m01.exon01;Name=T_tenax.00g002440.m01.exon01;Parent=T_tenax.00g002440.m01;original_gene_id=T_tenax.00g002440.m01.exon1;Alias=T_tenax.00g002440.m01.exon1
OCTD01000046.1	GenSAS_616ec28a899a8-publish	CDS	8414	9214	.	+	0	gene_id=T_tenax.00g002440.m01.CDS01;Name=T_tenax.00g002440.m01.CDS01;Parent=T_tenax.00g002440.m01;original_ID=cds.T_tenax.00g002440.m01;Alias=cds.T_tenax.00g002440.m01
OCTD01000046.1	GenSAS_616ec28a899a8-publish	gene	11382	12128	.	-	.	gene_id=T_tenax.00g002450;Name=T_tenax.00g002450;Alias=T_tenax.00g002450;Notes=XP_001313813.1 [DIAMOND Functional 2.0.11],PF11290.3 [Pfam 1.6]
OCTD01000046.1	GenSAS_616ec28a899a8-publish	mRNA	11382	12128	.	-	.	gene_id=T_tenax.00g002450.m01;Name=T_tenax.00g002450.m01;Parent=T_tenax.00g002450;Alias=T_tenax.00g002450.m01;original_name=T_tenax.00g002450
OCTD01000046.1	GenSAS_616ec28a899a8-publish	exon	11382	12128	.	-	.	gene_id=T_tenax.00g002450.m01.exon01;Name=T_tenax.00g002450.m01.exon01;Parent=T_tenax.00g002450.m01;original_gene_id=T_tenax.00g002450.m01.exon1;Alias=T_tenax.00g002450.m01.exon1
OCTD01000046.1	GenSAS_616ec28a899a8-publish	CDS	11382	12128	.	-	0	gene_id=T_tenax.00g002450.m01.CDS01;Name=T_tenax.00g002450.m01.CDS01;Parent=T_tenax.00g002450.m01;original_ID=cds.T_tenax.00g002450.m01;Alias=cds.T_tenax.00g002450.m01
OCTD01000046.1	GenSAS_616ec28a899a8-publish	gene	12507	13928	.	+	.	gene_id=T_tenax.00g002460;Name=T_tenax.00g002460;Alias=T_tenax.00g002460;Notes=XP_001301992.1 [DIAMOND Functional 2.0.11],Armadillo-type fold (IPR016024) [InterProScan 5.53-87.0]
OCTD01000046.1	GenSAS_616ec28a899a8-publish	mRNA	12507	13928	.	+	.	gene_id=T_tenax.00g002460.m01;Name=T_tenax.00g002460.m01;Parent=T_tenax.00g002460;Alias=T_tenax.00g002460.m01;original_name=T_tenax.00g002460
OCTD01000046.1	GenSAS_616ec28a899a8-publish	exon	12507	13928	.	+	.	gene_id=T_tenax.00g002460.m01.exon01;Name=T_tenax.00g002460.m01.exon01;Parent=T_tenax.00g002460.m01;original_gene_id=T_tenax.00g002460.m01.exon1;Alias=T_tenax.00g002460.m01.exon1
OCTD01000046.1	GenSAS_616ec28a899a8-publish	CDS	12507	13928	.	+	0	gene_id=T_tenax.00g002460.m01.CDS01;Name=T_tenax.00g002460.m01.CDS01;Parent=T_tenax.00g002460.m01;original_ID=cds.T_tenax.00g002460.m01;Alias=cds.T_tenax.00g002460.m01
OCTD01000046.1	GenSAS_616ec28a899a8-publish	gene	14771	15587	.	+	.	gene_id=T_tenax.00g002470;Name=T_tenax.00g002470;Alias=T_tenax.00g002470;Notes=XP_001581802.1 [DIAMOND Functional 2.0.11],PF13229.1 [Pfam 1.6]
OCTD01000046.1	GenSAS_616ec28a899a8-publish	mRNA	14771	15587	.	+	.	gene_id=T_tenax.00g002470.m01;Name=T_tenax.00g002470.m01;Parent=T_tenax.00g002470;Alias=T_tenax.00g002470.m01;original_name=T_tenax.00g002470
OCTD01000046.1	GenSAS_616ec28a899a8-publish	exon	14771	15587	.	+	.	gene_id=T_tenax.00g002470.m01.exon01;Name=T_tenax.00g002470.m01.exon01;Parent=T_tenax.00g002470.m01;original_gene_id=T_tenax.00g002470.m01.exon1;Alias=T_tenax.00g002470.m01.exon1
OCTD01000046.1	GenSAS_616ec28a899a8-publish	CDS	14771	15587	.	+	0	gene_id=T_tenax.00g002470.m01.CDS01;Name=T_tenax.00g002470.m01.CDS01;Parent=T_tenax.00g002470.m01;original_ID=cds.T_tenax.00g002470.m01;Alias=cds.T_tenax.00g002470.m01
OCTD01000048.1	GenSAS_616ec28a899a8-publish	gene	702	12707	.	+	.	gene_id=T_tenax.00g002480;Name=T_tenax.00g002480;Alias=T_tenax.00g002480;Notes= [BLAST protein vs protein (blastp) 2.12.0],XP_001319859.1 [DIAMOND Functional 2.0.11],PF08393.8 [Pfam 1.6]
OCTD01000048.1	GenSAS_616ec28a899a8-publish	mRNA	702	12707	.	+	.	gene_id=T_tenax.00g002480.m01;Name=T_tenax.00g002480.m01;Parent=T_tenax.00g002480;Alias=T_tenax.00g002480.m01;original_name=T_tenax.00g002480
OCTD01000048.1	GenSAS_616ec28a899a8-publish	exon	702	1354	.	+	.	gene_id=T_tenax.00g002480.m01.exon01;Name=T_tenax.00g002480.m01.exon01;Parent=T_tenax.00g002480.m01;original_gene_id=T_tenax.00g002480.m01.exon1;Alias=T_tenax.00g002480.m01.exon1
OCTD01000048.1	GenSAS_616ec28a899a8-publish	CDS	702	1354	.	+	0	gene_id=T_tenax.00g002480.m01.CDS01;Name=T_tenax.00g002480.m01.CDS01;Parent=T_tenax.00g002480.m01;original_ID=cds.T_tenax.00g002480.m01;Alias=cds.T_tenax.00g002480.m01
OCTD01000048.1	GenSAS_616ec28a899a8-publish	exon	1418	11345	.	+	.	gene_id=T_tenax.00g002480.m01.exon02;Name=T_tenax.00g002480.m01.exon02;Parent=T_tenax.00g002480.m01;original_gene_id=T_tenax.00g002480.m01.exon2;Alias=T_tenax.00g002480.m01.exon2
OCTD01000048.1	GenSAS_616ec28a899a8-publish	CDS	1418	11345	.	+	1	gene_id=T_tenax.00g002480.m01.CDS02;Name=T_tenax.00g002480.m01.CDS02;Parent=T_tenax.00g002480.m01;original_ID=cds.T_tenax.00g002480.m01;Alias=cds.T_tenax.00g002480.m01
OCTD01000048.1	GenSAS_616ec28a899a8-publish	exon	11379	12707	.	+	.	gene_id=T_tenax.00g002480.m01.exon03;Name=T_tenax.00g002480.m01.exon03;Parent=T_tenax.00g002480.m01;original_gene_id=T_tenax.00g002480.m01.exon3;Alias=T_tenax.00g002480.m01.exon3
OCTD01000048.1	GenSAS_616ec28a899a8-publish	CDS	11379	12707	.	+	0	gene_id=T_tenax.00g002480.m01.CDS03;Name=T_tenax.00g002480.m01.CDS03;Parent=T_tenax.00g002480.m01;original_ID=cds.T_tenax.00g002480.m01;Alias=cds.T_tenax.00g002480.m01
OCTD01000048.1	GenSAS_616ec28a899a8-publish	gene	16213	19419	.	+	.	gene_id=T_tenax.00g002490;Name=T_tenax.00g002490;Alias=T_tenax.00g002490;Notes=XP_001581549.1 [DIAMOND Functional 2.0.11],Nck-associated protein 1 (IPR019137) [InterProScan 5.53-87.0],PF09735.4 [Pfam 1.6]
OCTD01000048.1	GenSAS_616ec28a899a8-publish	mRNA	16213	19419	.	+	.	gene_id=T_tenax.00g002490.m01;Name=T_tenax.00g002490.m01;Parent=T_tenax.00g002490;Alias=T_tenax.00g002490.m01;original_name=T_tenax.00g002490
OCTD01000048.1	GenSAS_616ec28a899a8-publish	exon	16213	19419	.	+	.	gene_id=T_tenax.00g002490.m01.exon01;Name=T_tenax.00g002490.m01.exon01;Parent=T_tenax.00g002490.m01;original_gene_id=T_tenax.00g002490.m01.exon1;Alias=T_tenax.00g002490.m01.exon1
OCTD01000048.1	GenSAS_616ec28a899a8-publish	CDS	16213	19419	.	+	0	gene_id=T_tenax.00g002490.m01.CDS01;Name=T_tenax.00g002490.m01.CDS01;Parent=T_tenax.00g002490.m01;original_ID=cds.T_tenax.00g002490.m01;Alias=cds.T_tenax.00g002490.m01
OCTD01000049.1	GenSAS_616ec28a899a8-publish	gene	1444	2601	.	+	.	gene_id=T_tenax.00g002500;Name=T_tenax.00g002500;Alias=T_tenax.00g002500;Notes=XP_001321527.1 [DIAMOND Functional 2.0.11]
OCTD01000049.1	GenSAS_616ec28a899a8-publish	mRNA	1444	2601	.	+	.	gene_id=T_tenax.00g002500.m01;Name=T_tenax.00g002500.m01;Parent=T_tenax.00g002500;Alias=T_tenax.00g002500.m01;original_name=T_tenax.00g002500
OCTD01000049.1	GenSAS_616ec28a899a8-publish	exon	1444	2601	.	+	.	gene_id=T_tenax.00g002500.m01.exon01;Name=T_tenax.00g002500.m01.exon01;Parent=T_tenax.00g002500.m01;original_gene_id=T_tenax.00g002500.m01.exon1;Alias=T_tenax.00g002500.m01.exon1
OCTD01000049.1	GenSAS_616ec28a899a8-publish	CDS	1444	2601	.	+	0	gene_id=T_tenax.00g002500.m01.CDS01;Name=T_tenax.00g002500.m01.CDS01;Parent=T_tenax.00g002500.m01;original_ID=cds.T_tenax.00g002500.m01;Alias=cds.T_tenax.00g002500.m01
OCTD01000049.1	GenSAS_616ec28a899a8-publish	gene	3079	5415	.	+	.	gene_id=T_tenax.00g002510;Name=T_tenax.00g002510;Alias=T_tenax.00g002510;Notes= [BLAST protein vs protein (blastp) 2.12.0],XP_001314582.1 [DIAMOND Functional 2.0.11],Histidine kinase/HSP90-like ATPase (IPR003594) [InterProScan 5.53-87.0],PF02518.21 [Pfam 1.6]
OCTD01000049.1	GenSAS_616ec28a899a8-publish	mRNA	3079	5415	.	+	.	gene_id=T_tenax.00g002510.m01;Name=T_tenax.00g002510.m01;Parent=T_tenax.00g002510;Alias=T_tenax.00g002510.m01;original_name=T_tenax.00g002510
OCTD01000049.1	GenSAS_616ec28a899a8-publish	exon	3079	5415	.	+	.	gene_id=T_tenax.00g002510.m01.exon01;Name=T_tenax.00g002510.m01.exon01;Parent=T_tenax.00g002510.m01;original_gene_id=T_tenax.00g002510.m01.exon1;Alias=T_tenax.00g002510.m01.exon1
OCTD01000049.1	GenSAS_616ec28a899a8-publish	CDS	3079	5415	.	+	0	gene_id=T_tenax.00g002510.m01.CDS01;Name=T_tenax.00g002510.m01.CDS01;Parent=T_tenax.00g002510.m01;original_ID=cds.T_tenax.00g002510.m01;Alias=cds.T_tenax.00g002510.m01
OCTD01000049.1	GenSAS_616ec28a899a8-publish	gene	7005	9431	.	+	.	gene_id=T_tenax.00g002520;Name=T_tenax.00g002520;Alias=T_tenax.00g002520;Notes=XP_001317308.1 [DIAMOND Functional 2.0.11],PF12717.2 [Pfam 1.6]
OCTD01000049.1	GenSAS_616ec28a899a8-publish	mRNA	7005	9431	.	+	.	gene_id=T_tenax.00g002520.m01;Name=T_tenax.00g002520.m01;Parent=T_tenax.00g002520;Alias=T_tenax.00g002520.m01;original_name=T_tenax.00g002520
OCTD01000049.1	GenSAS_616ec28a899a8-publish	exon	7005	9431	.	+	.	gene_id=T_tenax.00g002520.m01.exon01;Name=T_tenax.00g002520.m01.exon01;Parent=T_tenax.00g002520.m01;original_gene_id=T_tenax.00g002520.m01.exon1;Alias=T_tenax.00g002520.m01.exon1
OCTD01000049.1	GenSAS_616ec28a899a8-publish	CDS	7005	9431	.	+	0	gene_id=T_tenax.00g002520.m01.CDS01;Name=T_tenax.00g002520.m01.CDS01;Parent=T_tenax.00g002520.m01;original_ID=cds.T_tenax.00g002520.m01;Alias=cds.T_tenax.00g002520.m01
OCTD01000049.1	GenSAS_616ec28a899a8-publish	gene	9554	11296	.	-	.	gene_id=T_tenax.00g002530;Name=T_tenax.00g002530;Alias=T_tenax.00g002530;Notes=XP_001319381.1 [DIAMOND Functional 2.0.11],PF00112.18 [Pfam 1.6]
OCTD01000049.1	GenSAS_616ec28a899a8-publish	mRNA	9554	11296	.	-	.	gene_id=T_tenax.00g002530.m01;Name=T_tenax.00g002530.m01;Parent=T_tenax.00g002530;Alias=T_tenax.00g002530.m01;original_name=T_tenax.00g002530
OCTD01000049.1	GenSAS_616ec28a899a8-publish	exon	9554	11296	.	-	.	gene_id=T_tenax.00g002530.m01.exon01;Name=T_tenax.00g002530.m01.exon01;Parent=T_tenax.00g002530.m01;original_gene_id=T_tenax.00g002530.m01.exon1;Alias=T_tenax.00g002530.m01.exon1
OCTD01000049.1	GenSAS_616ec28a899a8-publish	CDS	9554	11296	.	-	0	gene_id=T_tenax.00g002530.m01.CDS01;Name=T_tenax.00g002530.m01.CDS01;Parent=T_tenax.00g002530.m01;original_ID=cds.T_tenax.00g002530.m01;Alias=cds.T_tenax.00g002530.m01
OCTD01000049.1	GenSAS_616ec28a899a8-publish	gene	11776	12867	.	-	.	gene_id=T_tenax.00g002540;Name=T_tenax.00g002540;Alias=T_tenax.00g002540;Notes= [BLAST protein vs protein (blastp) 2.12.0],XP_001308739.1 [DIAMOND Functional 2.0.11],PF06098.6 [Pfam 1.6]
OCTD01000049.1	GenSAS_616ec28a899a8-publish	mRNA	11776	12867	.	-	.	gene_id=T_tenax.00g002540.m01;Name=T_tenax.00g002540.m01;Parent=T_tenax.00g002540;Alias=T_tenax.00g002540.m01;original_name=T_tenax.00g002540
OCTD01000049.1	GenSAS_616ec28a899a8-publish	exon	11776	12867	.	-	.	gene_id=T_tenax.00g002540.m01.exon01;Name=T_tenax.00g002540.m01.exon01;Parent=T_tenax.00g002540.m01;original_gene_id=T_tenax.00g002540.m01.exon1;Alias=T_tenax.00g002540.m01.exon1
OCTD01000049.1	GenSAS_616ec28a899a8-publish	CDS	11776	12867	.	-	0	gene_id=T_tenax.00g002540.m01.CDS01;Name=T_tenax.00g002540.m01.CDS01;Parent=T_tenax.00g002540.m01;original_ID=cds.T_tenax.00g002540.m01;Alias=cds.T_tenax.00g002540.m01
OCTD01000049.1	GenSAS_616ec28a899a8-publish	gene	14389	15672	.	-	.	gene_id=T_tenax.00g002550;Name=T_tenax.00g002550;Alias=T_tenax.00g002550;Notes= [BLAST protein vs protein (blastp) 2.12.0],XP_001312747.1 [DIAMOND Functional 2.0.11],PF00856.23 [Pfam 1.6]
OCTD01000049.1	GenSAS_616ec28a899a8-publish	mRNA	14389	15672	.	-	.	gene_id=T_tenax.00g002550.m01;Name=T_tenax.00g002550.m01;Parent=T_tenax.00g002550;Alias=T_tenax.00g002550.m01;original_name=T_tenax.00g002550
OCTD01000049.1	GenSAS_616ec28a899a8-publish	exon	14389	15672	.	-	.	gene_id=T_tenax.00g002550.m01.exon01;Name=T_tenax.00g002550.m01.exon01;Parent=T_tenax.00g002550.m01;original_gene_id=T_tenax.00g002550.m01.exon1;Alias=T_tenax.00g002550.m01.exon1
OCTD01000049.1	GenSAS_616ec28a899a8-publish	CDS	14389	15672	.	-	0	gene_id=T_tenax.00g002550.m01.CDS01;Name=T_tenax.00g002550.m01.CDS01;Parent=T_tenax.00g002550.m01;original_ID=cds.T_tenax.00g002550.m01;Alias=cds.T_tenax.00g002550.m01
OCTD01000049.1	GenSAS_616ec28a899a8-publish	gene	16712	17290	.	-	.	gene_id=T_tenax.00g002560;Name=T_tenax.00g002560;Alias=T_tenax.00g002560;Notes=XP_001310277.1 [DIAMOND Functional 2.0.11],Bromodomain-like superfamily (IPR036427) [InterProScan 5.53-87.0],PF08910.5 [Pfam 1.6]
OCTD01000049.1	GenSAS_616ec28a899a8-publish	mRNA	16712	17290	.	-	.	gene_id=T_tenax.00g002560.m01;Name=T_tenax.00g002560.m01;Parent=T_tenax.00g002560;Alias=T_tenax.00g002560.m01;original_name=T_tenax.00g002560
OCTD01000049.1	GenSAS_616ec28a899a8-publish	exon	16712	17290	.	-	.	gene_id=T_tenax.00g002560.m01.exon01;Name=T_tenax.00g002560.m01.exon01;Parent=T_tenax.00g002560.m01;original_gene_id=T_tenax.00g002560.m01.exon1;Alias=T_tenax.00g002560.m01.exon1
OCTD01000049.1	GenSAS_616ec28a899a8-publish	CDS	16712	17290	.	-	0	gene_id=T_tenax.00g002560.m01.CDS01;Name=T_tenax.00g002560.m01.CDS01;Parent=T_tenax.00g002560.m01;original_ID=cds.T_tenax.00g002560.m01;Alias=cds.T_tenax.00g002560.m01
OCTD01000050.1	GenSAS_616ec28a899a8-publish	gene	782	1630	.	+	.	gene_id=T_tenax.00g002570;Name=T_tenax.00g002570;Alias=T_tenax.00g002570;Notes=XP_001317741.1 [DIAMOND Functional 2.0.11],PF04180.9 [Pfam 1.6]
OCTD01000050.1	GenSAS_616ec28a899a8-publish	mRNA	782	1630	.	+	.	gene_id=T_tenax.00g002570.m01;Name=T_tenax.00g002570.m01;Parent=T_tenax.00g002570;Alias=T_tenax.00g002570.m01;original_name=T_tenax.00g002570
OCTD01000050.1	GenSAS_616ec28a899a8-publish	exon	782	1630	.	+	.	gene_id=T_tenax.00g002570.m01.exon01;Name=T_tenax.00g002570.m01.exon01;Parent=T_tenax.00g002570.m01;original_gene_id=T_tenax.00g002570.m01.exon1;Alias=T_tenax.00g002570.m01.exon1
OCTD01000050.1	GenSAS_616ec28a899a8-publish	CDS	782	1630	.	+	0	gene_id=T_tenax.00g002570.m01.CDS01;Name=T_tenax.00g002570.m01.CDS01;Parent=T_tenax.00g002570.m01;original_ID=cds.T_tenax.00g002570.m01;Alias=cds.T_tenax.00g002570.m01
OCTD01000050.1	GenSAS_616ec28a899a8-publish	gene	3139	4125	.	-	.	gene_id=T_tenax.00g002580;Name=T_tenax.00g002580;Alias=T_tenax.00g002580;Notes=XP_001319808.1 [DIAMOND Functional 2.0.11],PF02388.11 [Pfam 1.6]
OCTD01000050.1	GenSAS_616ec28a899a8-publish	mRNA	3139	4125	.	-	.	gene_id=T_tenax.00g002580.m01;Name=T_tenax.00g002580.m01;Parent=T_tenax.00g002580;Alias=T_tenax.00g002580.m01;original_name=T_tenax.00g002580
OCTD01000050.1	GenSAS_616ec28a899a8-publish	exon	3139	4125	.	-	.	gene_id=T_tenax.00g002580.m01.exon01;Name=T_tenax.00g002580.m01.exon01;Parent=T_tenax.00g002580.m01;original_gene_id=T_tenax.00g002580.m01.exon1;Alias=T_tenax.00g002580.m01.exon1
OCTD01000050.1	GenSAS_616ec28a899a8-publish	CDS	3139	4125	.	-	0	gene_id=T_tenax.00g002580.m01.CDS01;Name=T_tenax.00g002580.m01.CDS01;Parent=T_tenax.00g002580.m01;original_ID=cds.T_tenax.00g002580.m01;Alias=cds.T_tenax.00g002580.m01
OCTD01000050.1	GenSAS_616ec28a899a8-publish	gene	4345	4575	.	+	.	gene_id=T_tenax.00g002590;Name=T_tenax.00g002590;Alias=T_tenax.00g002590;Notes=XP_001325717.1 [DIAMOND Functional 2.0.11]
OCTD01000050.1	GenSAS_616ec28a899a8-publish	mRNA	4345	4575	.	+	.	gene_id=T_tenax.00g002590.m01;Name=T_tenax.00g002590.m01;Parent=T_tenax.00g002590;Alias=T_tenax.00g002590.m01;original_name=T_tenax.00g002590
OCTD01000050.1	GenSAS_616ec28a899a8-publish	exon	4345	4575	.	+	.	gene_id=T_tenax.00g002590.m01.exon01;Name=T_tenax.00g002590.m01.exon01;Parent=T_tenax.00g002590.m01;original_gene_id=T_tenax.00g002590.m01.exon1;Alias=T_tenax.00g002590.m01.exon1
OCTD01000050.1	GenSAS_616ec28a899a8-publish	CDS	4345	4575	.	+	0	gene_id=T_tenax.00g002590.m01.CDS01;Name=T_tenax.00g002590.m01.CDS01;Parent=T_tenax.00g002590.m01;original_ID=cds.T_tenax.00g002590.m01;Alias=cds.T_tenax.00g002590.m01
OCTD01000050.1	GenSAS_616ec28a899a8-publish	gene	5269	8190	.	+	.	gene_id=T_tenax.00g002600;Name=T_tenax.00g002600;Alias=T_tenax.00g002600;Notes=XP_001330204.1 [DIAMOND Functional 2.0.11],Ankyrin repeat-containing domain superfamily (IPR036770) [InterProScan 5.53-87.0],PF12796.2 [Pfam 1.6]
OCTD01000050.1	GenSAS_616ec28a899a8-publish	mRNA	5269	8190	.	+	.	gene_id=T_tenax.00g002600.m01;Name=T_tenax.00g002600.m01;Parent=T_tenax.00g002600;Alias=T_tenax.00g002600.m01;original_name=T_tenax.00g002600
OCTD01000050.1	GenSAS_616ec28a899a8-publish	exon	5269	8190	.	+	.	gene_id=T_tenax.00g002600.m01.exon01;Name=T_tenax.00g002600.m01.exon01;Parent=T_tenax.00g002600.m01;original_gene_id=T_tenax.00g002600.m01.exon1;Alias=T_tenax.00g002600.m01.exon1
OCTD01000050.1	GenSAS_616ec28a899a8-publish	CDS	5269	8190	.	+	0	gene_id=T_tenax.00g002600.m01.CDS01;Name=T_tenax.00g002600.m01.CDS01;Parent=T_tenax.00g002600.m01;original_ID=cds.T_tenax.00g002600.m01;Alias=cds.T_tenax.00g002600.m01
OCTD01000050.1	GenSAS_616ec28a899a8-publish	gene	8916	9251	.	-	.	gene_id=T_tenax.00g002610;Name=T_tenax.00g002610;Alias=T_tenax.00g002610
OCTD01000050.1	GenSAS_616ec28a899a8-publish	mRNA	8916	9251	.	-	.	gene_id=T_tenax.00g002610.m01;Name=T_tenax.00g002610.m01;Parent=T_tenax.00g002610;Alias=T_tenax.00g002610.m01;original_name=T_tenax.00g002610
OCTD01000050.1	GenSAS_616ec28a899a8-publish	exon	8916	9251	.	-	.	gene_id=T_tenax.00g002610.m01.exon01;Name=T_tenax.00g002610.m01.exon01;Parent=T_tenax.00g002610.m01;original_gene_id=T_tenax.00g002610.m01.exon1;Alias=T_tenax.00g002610.m01.exon1
OCTD01000050.1	GenSAS_616ec28a899a8-publish	CDS	8916	9251	.	-	0	gene_id=T_tenax.00g002610.m01.CDS01;Name=T_tenax.00g002610.m01.CDS01;Parent=T_tenax.00g002610.m01;original_ID=cds.T_tenax.00g002610.m01;Alias=cds.T_tenax.00g002610.m01
OCTD01000050.1	GenSAS_616ec28a899a8-publish	gene	10008	12524	.	+	.	gene_id=T_tenax.00g002620;Name=T_tenax.00g002620;Alias=T_tenax.00g002620;Notes=XP_001325993.1 [DIAMOND Functional 2.0.11],MMS19, N-terminal (IPR029240) [InterProScan 5.53-87.0],PF13513.1 [Pfam 1.6]
OCTD01000050.1	GenSAS_616ec28a899a8-publish	mRNA	10008	12524	.	+	.	gene_id=T_tenax.00g002620.m01;Name=T_tenax.00g002620.m01;Parent=T_tenax.00g002620;Alias=T_tenax.00g002620.m01;original_name=T_tenax.00g002620
OCTD01000050.1	GenSAS_616ec28a899a8-publish	exon	10008	12524	.	+	.	gene_id=T_tenax.00g002620.m01.exon01;Name=T_tenax.00g002620.m01.exon01;Parent=T_tenax.00g002620.m01;original_gene_id=T_tenax.00g002620.m01.exon1;Alias=T_tenax.00g002620.m01.exon1
OCTD01000050.1	GenSAS_616ec28a899a8-publish	CDS	10008	12524	.	+	0	gene_id=T_tenax.00g002620.m01.CDS01;Name=T_tenax.00g002620.m01.CDS01;Parent=T_tenax.00g002620.m01;original_ID=cds.T_tenax.00g002620.m01;Alias=cds.T_tenax.00g002620.m01
OCTD01000050.1	GenSAS_616ec28a899a8-publish	gene	14560	15450	.	+	.	gene_id=T_tenax.00g002630;Name=T_tenax.00g002630;Alias=T_tenax.00g002630;Notes=XP_001324707.1 [DIAMOND Functional 2.0.11],PF10428.4 [Pfam 1.6]
OCTD01000050.1	GenSAS_616ec28a899a8-publish	mRNA	14560	15450	.	+	.	gene_id=T_tenax.00g002630.m01;Name=T_tenax.00g002630.m01;Parent=T_tenax.00g002630;Alias=T_tenax.00g002630.m01;original_name=T_tenax.00g002630
OCTD01000050.1	GenSAS_616ec28a899a8-publish	exon	14560	15450	.	+	.	gene_id=T_tenax.00g002630.m01.exon01;Name=T_tenax.00g002630.m01.exon01;Parent=T_tenax.00g002630.m01;original_gene_id=T_tenax.00g002630.m01.exon1;Alias=T_tenax.00g002630.m01.exon1
OCTD01000050.1	GenSAS_616ec28a899a8-publish	CDS	14560	15450	.	+	0	gene_id=T_tenax.00g002630.m01.CDS01;Name=T_tenax.00g002630.m01.CDS01;Parent=T_tenax.00g002630.m01;original_ID=cds.T_tenax.00g002630.m01;Alias=cds.T_tenax.00g002630.m01
OCTD01000050.1	GenSAS_616ec28a899a8-publish	gene	16604	19439	.	-	.	gene_id=T_tenax.00g002640;Name=T_tenax.00g002640;Alias=T_tenax.00g002640;Notes= [BLAST protein vs protein (blastp) 2.12.0],XP_001311714.1 [DIAMOND Functional 2.0.11],PF01602.15 [Pfam 1.6]
OCTD01000050.1	GenSAS_616ec28a899a8-publish	mRNA	16604	19439	.	-	.	gene_id=T_tenax.00g002640.m01;Name=T_tenax.00g002640.m01;Parent=T_tenax.00g002640;Alias=T_tenax.00g002640.m01;original_name=T_tenax.00g002640
OCTD01000050.1	GenSAS_616ec28a899a8-publish	exon	16604	18659	.	-	.	gene_id=T_tenax.00g002640.m01.exon01;Name=T_tenax.00g002640.m01.exon01;Parent=T_tenax.00g002640.m01;original_gene_id=T_tenax.00g002640.m01.exon2;Alias=T_tenax.00g002640.m01.exon2
OCTD01000050.1	GenSAS_616ec28a899a8-publish	CDS	16604	18659	.	-	1	gene_id=T_tenax.00g002640.m01.CDS01;Name=T_tenax.00g002640.m01.CDS01;Parent=T_tenax.00g002640.m01;original_ID=cds.T_tenax.00g002640.m01;Alias=cds.T_tenax.00g002640.m01
OCTD01000050.1	GenSAS_616ec28a899a8-publish	exon	19081	19439	.	-	.	gene_id=T_tenax.00g002640.m01.exon02;Name=T_tenax.00g002640.m01.exon02;Parent=T_tenax.00g002640.m01;original_gene_id=T_tenax.00g002640.m01.exon1;Alias=T_tenax.00g002640.m01.exon1
OCTD01000050.1	GenSAS_616ec28a899a8-publish	CDS	19081	19439	.	-	0	gene_id=T_tenax.00g002640.m01.CDS02;Name=T_tenax.00g002640.m01.CDS02;Parent=T_tenax.00g002640.m01;original_ID=cds.T_tenax.00g002640.m01;Alias=cds.T_tenax.00g002640.m01
OCTD01000050.1	GenSAS_616ec28a899a8-publish	gene	20293	21555	.	-	.	gene_id=T_tenax.00g002650;Name=T_tenax.00g002650;Alias=T_tenax.00g002650;Notes= [BLAST protein vs protein (blastp) 2.12.0],XP_001306153.1 [DIAMOND Functional 2.0.11],PF03133.10 [Pfam 1.6]
OCTD01000050.1	GenSAS_616ec28a899a8-publish	mRNA	20293	21555	.	-	.	gene_id=T_tenax.00g002650.m01;Name=T_tenax.00g002650.m01;Parent=T_tenax.00g002650;Alias=T_tenax.00g002650.m01;original_name=T_tenax.00g002650
OCTD01000050.1	GenSAS_616ec28a899a8-publish	exon	20293	21555	.	-	.	gene_id=T_tenax.00g002650.m01.exon01;Name=T_tenax.00g002650.m01.exon01;Parent=T_tenax.00g002650.m01;original_gene_id=T_tenax.00g002650.m01.exon1;Alias=T_tenax.00g002650.m01.exon1
OCTD01000050.1	GenSAS_616ec28a899a8-publish	CDS	20293	21555	.	-	0	gene_id=T_tenax.00g002650.m01.CDS01;Name=T_tenax.00g002650.m01.CDS01;Parent=T_tenax.00g002650.m01;original_ID=cds.T_tenax.00g002650.m01;Alias=cds.T_tenax.00g002650.m01
OCTD01000051.1	GenSAS_616ec28a899a8-publish	gene	3055	3255	.	-	.	gene_id=T_tenax.00g002660;Name=T_tenax.00g002660;Alias=T_tenax.00g002660
OCTD01000051.1	GenSAS_616ec28a899a8-publish	mRNA	3055	3255	.	-	.	gene_id=T_tenax.00g002660.m01;Name=T_tenax.00g002660.m01;Parent=T_tenax.00g002660;Alias=T_tenax.00g002660.m01;original_name=T_tenax.00g002660
OCTD01000051.1	GenSAS_616ec28a899a8-publish	exon	3055	3255	.	-	.	gene_id=T_tenax.00g002660.m01.exon01;Name=T_tenax.00g002660.m01.exon01;Parent=T_tenax.00g002660.m01;original_gene_id=T_tenax.00g002660.m01.exon1;Alias=T_tenax.00g002660.m01.exon1
OCTD01000051.1	GenSAS_616ec28a899a8-publish	CDS	3055	3255	.	-	0	gene_id=T_tenax.00g002660.m01.CDS01;Name=T_tenax.00g002660.m01.CDS01;Parent=T_tenax.00g002660.m01;original_ID=cds.T_tenax.00g002660.m01;Alias=cds.T_tenax.00g002660.m01
OCTD01000051.1	GenSAS_616ec28a899a8-publish	gene	5333	6608	.	+	.	gene_id=T_tenax.00g002670;Name=T_tenax.00g002670;Alias=T_tenax.00g002670;Notes=XP_001327298.1 [DIAMOND Functional 2.0.11],PF12051.3 [Pfam 1.6]
OCTD01000051.1	GenSAS_616ec28a899a8-publish	mRNA	5333	6608	.	+	.	gene_id=T_tenax.00g002670.m01;Name=T_tenax.00g002670.m01;Parent=T_tenax.00g002670;Alias=T_tenax.00g002670.m01;original_name=T_tenax.00g002670
OCTD01000051.1	GenSAS_616ec28a899a8-publish	exon	5333	5430	.	+	.	gene_id=T_tenax.00g002670.m01.exon01;Name=T_tenax.00g002670.m01.exon01;Parent=T_tenax.00g002670.m01;original_gene_id=T_tenax.00g002670.m01.exon1;Alias=T_tenax.00g002670.m01.exon1
OCTD01000051.1	GenSAS_616ec28a899a8-publish	CDS	5333	5430	.	+	0	gene_id=T_tenax.00g002670.m01.CDS01;Name=T_tenax.00g002670.m01.CDS01;Parent=T_tenax.00g002670.m01;original_ID=cds.T_tenax.00g002670.m01;Alias=cds.T_tenax.00g002670.m01
OCTD01000051.1	GenSAS_616ec28a899a8-publish	exon	5458	5822	.	+	.	gene_id=T_tenax.00g002670.m01.exon02;Name=T_tenax.00g002670.m01.exon02;Parent=T_tenax.00g002670.m01;original_gene_id=T_tenax.00g002670.m01.exon2;Alias=T_tenax.00g002670.m01.exon2
OCTD01000051.1	GenSAS_616ec28a899a8-publish	CDS	5458	5822	.	+	1	gene_id=T_tenax.00g002670.m01.CDS02;Name=T_tenax.00g002670.m01.CDS02;Parent=T_tenax.00g002670.m01;original_ID=cds.T_tenax.00g002670.m01;Alias=cds.T_tenax.00g002670.m01
OCTD01000051.1	GenSAS_616ec28a899a8-publish	CDS	5854	6050	.	+	2	gene_id=T_tenax.00g002670.m01.CDS03;Name=T_tenax.00g002670.m01.CDS03;Parent=T_tenax.00g002670.m01;original_ID=cds.T_tenax.00g002670.m01;Alias=cds.T_tenax.00g002670.m01
OCTD01000051.1	GenSAS_616ec28a899a8-publish	exon	5854	6050	.	+	.	gene_id=T_tenax.00g002670.m01.exon03;Name=T_tenax.00g002670.m01.exon03;Parent=T_tenax.00g002670.m01;original_gene_id=T_tenax.00g002670.m01.exon3;Alias=T_tenax.00g002670.m01.exon3
OCTD01000051.1	GenSAS_616ec28a899a8-publish	exon	6083	6277	.	+	.	gene_id=T_tenax.00g002670.m01.exon04;Name=T_tenax.00g002670.m01.exon04;Parent=T_tenax.00g002670.m01;original_gene_id=T_tenax.00g002670.m01.exon4;Alias=T_tenax.00g002670.m01.exon4
OCTD01000051.1	GenSAS_616ec28a899a8-publish	CDS	6083	6277	.	+	0	gene_id=T_tenax.00g002670.m01.CDS04;Name=T_tenax.00g002670.m01.CDS04;Parent=T_tenax.00g002670.m01;original_ID=cds.T_tenax.00g002670.m01;Alias=cds.T_tenax.00g002670.m01
OCTD01000051.1	GenSAS_616ec28a899a8-publish	exon	6299	6608	.	+	.	gene_id=T_tenax.00g002670.m01.exon05;Name=T_tenax.00g002670.m01.exon05;Parent=T_tenax.00g002670.m01;original_gene_id=T_tenax.00g002670.m01.exon5;Alias=T_tenax.00g002670.m01.exon5
OCTD01000051.1	GenSAS_616ec28a899a8-publish	CDS	6299	6608	.	+	0	gene_id=T_tenax.00g002670.m01.CDS05;Name=T_tenax.00g002670.m01.CDS05;Parent=T_tenax.00g002670.m01;original_ID=cds.T_tenax.00g002670.m01;Alias=cds.T_tenax.00g002670.m01
OCTD01000052.1	GenSAS_616ec28a899a8-publish	gene	48	1773	.	+	.	gene_id=T_tenax.00g002680;Name=T_tenax.00g002680;Alias=T_tenax.00g002680
OCTD01000052.1	GenSAS_616ec28a899a8-publish	mRNA	48	1773	.	+	.	gene_id=T_tenax.00g002680.m01;Name=T_tenax.00g002680.m01;Parent=T_tenax.00g002680;Alias=T_tenax.00g002680.m01;original_name=T_tenax.00g002680
OCTD01000052.1	GenSAS_616ec28a899a8-publish	exon	48	536	.	+	.	gene_id=T_tenax.00g002680.m01.exon01;Name=T_tenax.00g002680.m01.exon01;Parent=T_tenax.00g002680.m01;original_gene_id=T_tenax.00g002680.m01.exon1;Alias=T_tenax.00g002680.m01.exon1
OCTD01000052.1	GenSAS_616ec28a899a8-publish	CDS	48	536	.	+	2	gene_id=T_tenax.00g002680.m01.CDS01;Name=T_tenax.00g002680.m01.CDS01;Parent=T_tenax.00g002680.m01;original_ID=cds.T_tenax.00g002680.m01;Alias=cds.T_tenax.00g002680.m01
OCTD01000052.1	GenSAS_616ec28a899a8-publish	exon	630	953	.	+	.	gene_id=T_tenax.00g002680.m01.exon02;Name=T_tenax.00g002680.m01.exon02;Parent=T_tenax.00g002680.m01;original_gene_id=T_tenax.00g002680.m01.exon2;Alias=T_tenax.00g002680.m01.exon2
OCTD01000052.1	GenSAS_616ec28a899a8-publish	CDS	630	953	.	+	2	gene_id=T_tenax.00g002680.m01.CDS02;Name=T_tenax.00g002680.m01.CDS02;Parent=T_tenax.00g002680.m01;original_ID=cds.T_tenax.00g002680.m01;Alias=cds.T_tenax.00g002680.m01
OCTD01000052.1	GenSAS_616ec28a899a8-publish	CDS	988	1108	.	+	2	gene_id=T_tenax.00g002680.m01.CDS03;Name=T_tenax.00g002680.m01.CDS03;Parent=T_tenax.00g002680.m01;original_ID=cds.T_tenax.00g002680.m01;Alias=cds.T_tenax.00g002680.m01
OCTD01000052.1	GenSAS_616ec28a899a8-publish	exon	988	1108	.	+	.	gene_id=T_tenax.00g002680.m01.exon03;Name=T_tenax.00g002680.m01.exon03;Parent=T_tenax.00g002680.m01;original_gene_id=T_tenax.00g002680.m01.exon3;Alias=T_tenax.00g002680.m01.exon3
OCTD01000052.1	GenSAS_616ec28a899a8-publish	exon	1222	1662	.	+	.	gene_id=T_tenax.00g002680.m01.exon04;Name=T_tenax.00g002680.m01.exon04;Parent=T_tenax.00g002680.m01;original_gene_id=T_tenax.00g002680.m01.exon4;Alias=T_tenax.00g002680.m01.exon4
OCTD01000052.1	GenSAS_616ec28a899a8-publish	CDS	1222	1662	.	+	1	gene_id=T_tenax.00g002680.m01.CDS04;Name=T_tenax.00g002680.m01.CDS04;Parent=T_tenax.00g002680.m01;original_ID=cds.T_tenax.00g002680.m01;Alias=cds.T_tenax.00g002680.m01
OCTD01000052.1	GenSAS_616ec28a899a8-publish	exon	1716	1773	.	+	.	gene_id=T_tenax.00g002680.m01.exon05;Name=T_tenax.00g002680.m01.exon05;Parent=T_tenax.00g002680.m01;original_gene_id=T_tenax.00g002680.m01.exon5;Alias=T_tenax.00g002680.m01.exon5
OCTD01000052.1	GenSAS_616ec28a899a8-publish	CDS	1716	1773	.	+	1	gene_id=T_tenax.00g002680.m01.CDS05;Name=T_tenax.00g002680.m01.CDS05;Parent=T_tenax.00g002680.m01;original_ID=cds.T_tenax.00g002680.m01;Alias=cds.T_tenax.00g002680.m01
OCTD01000052.1	GenSAS_616ec28a899a8-publish	gene	2264	3340	.	-	.	gene_id=T_tenax.00g002690;Name=T_tenax.00g002690;Alias=T_tenax.00g002690;Notes=XP_001302679.1 [DIAMOND Functional 2.0.11],Sperm-tail PG-rich repeat (IPR010736) [InterProScan 5.53-87.0],PF07004.7 [Pfam 1.6]
OCTD01000052.1	GenSAS_616ec28a899a8-publish	mRNA	2264	3340	.	-	.	gene_id=T_tenax.00g002690.m01;Name=T_tenax.00g002690.m01;Parent=T_tenax.00g002690;Alias=T_tenax.00g002690.m01;original_name=T_tenax.00g002690
OCTD01000052.1	GenSAS_616ec28a899a8-publish	exon	2264	3340	.	-	.	gene_id=T_tenax.00g002690.m01.exon01;Name=T_tenax.00g002690.m01.exon01;Parent=T_tenax.00g002690.m01;original_gene_id=T_tenax.00g002690.m01.exon1;Alias=T_tenax.00g002690.m01.exon1
OCTD01000052.1	GenSAS_616ec28a899a8-publish	CDS	2264	3340	.	-	0	gene_id=T_tenax.00g002690.m01.CDS01;Name=T_tenax.00g002690.m01.CDS01;Parent=T_tenax.00g002690.m01;original_ID=cds.T_tenax.00g002690.m01;Alias=cds.T_tenax.00g002690.m01
OCTD01000052.1	GenSAS_616ec28a899a8-publish	gene	3955	6801	.	-	.	gene_id=T_tenax.00g002700;Name=T_tenax.00g002700;Alias=T_tenax.00g002700;Notes=XP_001580094.1 [DIAMOND Functional 2.0.11],PF00038.16 [Pfam 1.6]
OCTD01000052.1	GenSAS_616ec28a899a8-publish	mRNA	3955	6801	.	-	.	gene_id=T_tenax.00g002700.m01;Name=T_tenax.00g002700.m01;Parent=T_tenax.00g002700;Alias=T_tenax.00g002700.m01;original_name=T_tenax.00g002700
OCTD01000052.1	GenSAS_616ec28a899a8-publish	exon	3955	6801	.	-	.	gene_id=T_tenax.00g002700.m01.exon01;Name=T_tenax.00g002700.m01.exon01;Parent=T_tenax.00g002700.m01;original_gene_id=T_tenax.00g002700.m01.exon1;Alias=T_tenax.00g002700.m01.exon1
OCTD01000052.1	GenSAS_616ec28a899a8-publish	CDS	3955	6801	.	-	0	gene_id=T_tenax.00g002700.m01.CDS01;Name=T_tenax.00g002700.m01.CDS01;Parent=T_tenax.00g002700.m01;original_ID=cds.T_tenax.00g002700.m01;Alias=cds.T_tenax.00g002700.m01
OCTD01000052.1	GenSAS_616ec28a899a8-publish	gene	7697	8779	.	+	.	gene_id=T_tenax.00g002710;Name=T_tenax.00g002710;Alias=T_tenax.00g002710;Notes=XP_001305582.1 [DIAMOND Functional 2.0.11],Armadillo-type fold (IPR016024) [InterProScan 5.53-87.0],PF02791.12 [Pfam 1.6]
OCTD01000052.1	GenSAS_616ec28a899a8-publish	mRNA	7697	8779	.	+	.	gene_id=T_tenax.00g002710.m01;Name=T_tenax.00g002710.m01;Parent=T_tenax.00g002710;Alias=T_tenax.00g002710.m01;original_name=T_tenax.00g002710
OCTD01000052.1	GenSAS_616ec28a899a8-publish	exon	7697	8779	.	+	.	gene_id=T_tenax.00g002710.m01.exon01;Name=T_tenax.00g002710.m01.exon01;Parent=T_tenax.00g002710.m01;original_gene_id=T_tenax.00g002710.m01.exon1;Alias=T_tenax.00g002710.m01.exon1
OCTD01000052.1	GenSAS_616ec28a899a8-publish	CDS	7697	8779	.	+	0	gene_id=T_tenax.00g002710.m01.CDS01;Name=T_tenax.00g002710.m01.CDS01;Parent=T_tenax.00g002710.m01;original_ID=cds.T_tenax.00g002710.m01;Alias=cds.T_tenax.00g002710.m01
OCTD01000052.1	GenSAS_616ec28a899a8-publish	gene	9428	9997	.	+	.	gene_id=T_tenax.00g002720;Name=T_tenax.00g002720;Alias=T_tenax.00g002720;Notes= [BLAST protein vs protein (blastp) 2.12.0],XP_001328502.1 [DIAMOND Functional 2.0.11],Ribosomal protein L13e (IPR001380) [InterProScan 5.53-87.0],PF01294.13 [Pfam 1.6]
OCTD01000052.1	GenSAS_616ec28a899a8-publish	mRNA	9428	9997	.	+	.	gene_id=T_tenax.00g002720.m01;Name=T_tenax.00g002720.m01;Parent=T_tenax.00g002720;Alias=T_tenax.00g002720.m01;original_name=T_tenax.00g002720
OCTD01000052.1	GenSAS_616ec28a899a8-publish	exon	9428	9997	.	+	.	gene_id=T_tenax.00g002720.m01.exon01;Name=T_tenax.00g002720.m01.exon01;Parent=T_tenax.00g002720.m01;original_gene_id=T_tenax.00g002720.m01.exon1;Alias=T_tenax.00g002720.m01.exon1
OCTD01000052.1	GenSAS_616ec28a899a8-publish	CDS	9428	9997	.	+	0	gene_id=T_tenax.00g002720.m01.CDS01;Name=T_tenax.00g002720.m01.CDS01;Parent=T_tenax.00g002720.m01;original_ID=cds.T_tenax.00g002720.m01;Alias=cds.T_tenax.00g002720.m01
OCTD01000052.1	GenSAS_616ec28a899a8-publish	gene	10344	11063	.	-	.	gene_id=T_tenax.00g002730;Name=T_tenax.00g002730;Alias=T_tenax.00g002730;Notes= [BLAST protein vs protein (blastp) 2.12.0],XP_001306738.1 [DIAMOND Functional 2.0.11],PF08079.7 [Pfam 1.6]
OCTD01000052.1	GenSAS_616ec28a899a8-publish	mRNA	10344	11063	.	-	.	gene_id=T_tenax.00g002730.m01;Name=T_tenax.00g002730.m01;Parent=T_tenax.00g002730;Alias=T_tenax.00g002730.m01;original_name=T_tenax.00g002730
OCTD01000052.1	GenSAS_616ec28a899a8-publish	exon	10344	11063	.	-	.	gene_id=T_tenax.00g002730.m01.exon01;Name=T_tenax.00g002730.m01.exon01;Parent=T_tenax.00g002730.m01;original_gene_id=T_tenax.00g002730.m01.exon1;Alias=T_tenax.00g002730.m01.exon1
OCTD01000052.1	GenSAS_616ec28a899a8-publish	CDS	10344	11063	.	-	0	gene_id=T_tenax.00g002730.m01.CDS01;Name=T_tenax.00g002730.m01.CDS01;Parent=T_tenax.00g002730.m01;original_ID=cds.T_tenax.00g002730.m01;Alias=cds.T_tenax.00g002730.m01
OCTD01000052.1	GenSAS_616ec28a899a8-publish	gene	11442	11714	.	+	.	gene_id=T_tenax.00g002740;Name=T_tenax.00g002740;Alias=T_tenax.00g002740
OCTD01000052.1	GenSAS_616ec28a899a8-publish	mRNA	11442	11714	.	+	.	gene_id=T_tenax.00g002740.m01;Name=T_tenax.00g002740.m01;Parent=T_tenax.00g002740;Alias=T_tenax.00g002740.m01;original_name=T_tenax.00g002740
OCTD01000052.1	GenSAS_616ec28a899a8-publish	exon	11442	11714	.	+	.	gene_id=T_tenax.00g002740.m01.exon01;Name=T_tenax.00g002740.m01.exon01;Parent=T_tenax.00g002740.m01;original_gene_id=T_tenax.00g002740.m01.exon1;Alias=T_tenax.00g002740.m01.exon1
OCTD01000052.1	GenSAS_616ec28a899a8-publish	CDS	11442	11714	.	+	0	gene_id=T_tenax.00g002740.m01.CDS01;Name=T_tenax.00g002740.m01.CDS01;Parent=T_tenax.00g002740.m01;original_ID=cds.T_tenax.00g002740.m01;Alias=cds.T_tenax.00g002740.m01
OCTD01000052.1	GenSAS_616ec28a899a8-publish	gene	12067	12705	.	+	.	gene_id=T_tenax.00g002750;Name=T_tenax.00g002750;Alias=T_tenax.00g002750;Notes=XP_001306739.1 [DIAMOND Functional 2.0.11]
OCTD01000052.1	GenSAS_616ec28a899a8-publish	mRNA	12067	12705	.	+	.	gene_id=T_tenax.00g002750.m01;Name=T_tenax.00g002750.m01;Parent=T_tenax.00g002750;Alias=T_tenax.00g002750.m01;original_name=T_tenax.00g002750
OCTD01000052.1	GenSAS_616ec28a899a8-publish	exon	12067	12705	.	+	.	gene_id=T_tenax.00g002750.m01.exon01;Name=T_tenax.00g002750.m01.exon01;Parent=T_tenax.00g002750.m01;original_gene_id=T_tenax.00g002750.m01.exon1;Alias=T_tenax.00g002750.m01.exon1
OCTD01000052.1	GenSAS_616ec28a899a8-publish	CDS	12067	12705	.	+	0	gene_id=T_tenax.00g002750.m01.CDS01;Name=T_tenax.00g002750.m01.CDS01;Parent=T_tenax.00g002750.m01;original_ID=cds.T_tenax.00g002750.m01;Alias=cds.T_tenax.00g002750.m01
OCTD01000053.1	GenSAS_616ec28a899a8-publish	gene	535	2352	.	-	.	gene_id=T_tenax.00g002760;Name=T_tenax.00g002760;Alias=T_tenax.00g002760;Notes= [BLAST protein vs protein (blastp) 2.12.0],XP_001318849.1 [DIAMOND Functional 2.0.11],Amino acid permease/ SLC12A domain (IPR004841) [InterProScan 5.53-87.0],PF13520.1 [Pfam 1.6]
OCTD01000053.1	GenSAS_616ec28a899a8-publish	mRNA	535	2352	.	-	.	gene_id=T_tenax.00g002760.m01;Name=T_tenax.00g002760.m01;Parent=T_tenax.00g002760;Alias=T_tenax.00g002760.m01;original_name=T_tenax.00g002760
OCTD01000053.1	GenSAS_616ec28a899a8-publish	exon	535	2352	.	-	.	gene_id=T_tenax.00g002760.m01.exon01;Name=T_tenax.00g002760.m01.exon01;Parent=T_tenax.00g002760.m01;original_gene_id=T_tenax.00g002760.m01.exon1;Alias=T_tenax.00g002760.m01.exon1
OCTD01000053.1	GenSAS_616ec28a899a8-publish	CDS	535	2352	.	-	0	gene_id=T_tenax.00g002760.m01.CDS01;Name=T_tenax.00g002760.m01.CDS01;Parent=T_tenax.00g002760.m01;original_ID=cds.T_tenax.00g002760.m01;Alias=cds.T_tenax.00g002760.m01
OCTD01000053.1	GenSAS_616ec28a899a8-publish	gene	3165	4924	.	+	.	gene_id=T_tenax.00g002770;Name=T_tenax.00g002770;Alias=T_tenax.00g002770;Notes=XP_001300721.1 [DIAMOND Functional 2.0.11]
OCTD01000053.1	GenSAS_616ec28a899a8-publish	mRNA	3165	4924	.	+	.	gene_id=T_tenax.00g002770.m01;Name=T_tenax.00g002770.m01;Parent=T_tenax.00g002770;Alias=T_tenax.00g002770.m01;original_name=T_tenax.00g002770
OCTD01000053.1	GenSAS_616ec28a899a8-publish	exon	3165	3347	.	+	.	gene_id=T_tenax.00g002770.m01.exon01;Name=T_tenax.00g002770.m01.exon01;Parent=T_tenax.00g002770.m01;original_gene_id=T_tenax.00g002770.m01.exon1;Alias=T_tenax.00g002770.m01.exon1
OCTD01000053.1	GenSAS_616ec28a899a8-publish	CDS	3165	3347	.	+	0	gene_id=T_tenax.00g002770.m01.CDS01;Name=T_tenax.00g002770.m01.CDS01;Parent=T_tenax.00g002770.m01;original_ID=cds.T_tenax.00g002770.m01;Alias=cds.T_tenax.00g002770.m01
OCTD01000053.1	GenSAS_616ec28a899a8-publish	exon	3371	4924	.	+	.	gene_id=T_tenax.00g002770.m01.exon02;Name=T_tenax.00g002770.m01.exon02;Parent=T_tenax.00g002770.m01;original_gene_id=T_tenax.00g002770.m01.exon2;Alias=T_tenax.00g002770.m01.exon2
OCTD01000053.1	GenSAS_616ec28a899a8-publish	CDS	3371	4924	.	+	0	gene_id=T_tenax.00g002770.m01.CDS02;Name=T_tenax.00g002770.m01.CDS02;Parent=T_tenax.00g002770.m01;original_ID=cds.T_tenax.00g002770.m01;Alias=cds.T_tenax.00g002770.m01
OCTD01000053.1	GenSAS_616ec28a899a8-publish	gene	5904	6572	.	+	.	gene_id=T_tenax.00g002780;Name=T_tenax.00g002780;Alias=T_tenax.00g002780;Notes= [BLAST protein vs protein (blastp) 2.12.0],XP_001312205.1 [DIAMOND Functional 2.0.11],SANT/Myb domain (IPR001005) [InterProScan 5.53-87.0],PF00249.26 [Pfam 1.6]
OCTD01000053.1	GenSAS_616ec28a899a8-publish	mRNA	5904	6572	.	+	.	gene_id=T_tenax.00g002780.m01;Name=T_tenax.00g002780.m01;Parent=T_tenax.00g002780;Alias=T_tenax.00g002780.m01;original_name=T_tenax.00g002780
OCTD01000053.1	GenSAS_616ec28a899a8-publish	exon	5904	6572	.	+	.	gene_id=T_tenax.00g002780.m01.exon01;Name=T_tenax.00g002780.m01.exon01;Parent=T_tenax.00g002780.m01;original_gene_id=T_tenax.00g002780.m01.exon1;Alias=T_tenax.00g002780.m01.exon1
OCTD01000053.1	GenSAS_616ec28a899a8-publish	CDS	5904	6572	.	+	0	gene_id=T_tenax.00g002780.m01.CDS01;Name=T_tenax.00g002780.m01.CDS01;Parent=T_tenax.00g002780.m01;original_ID=cds.T_tenax.00g002780.m01;Alias=cds.T_tenax.00g002780.m01
OCTD01000053.1	GenSAS_616ec28a899a8-publish	gene	6993	7889	.	-	.	gene_id=T_tenax.00g002790;Name=T_tenax.00g002790;Alias=T_tenax.00g002790;Notes= [BLAST protein vs protein (blastp) 2.12.0],XP_001327452.1 [DIAMOND Functional 2.0.11],Protein kinase domain (IPR000719) [InterProScan 5.53-87.0],PF07714.12 [Pfam 1.6]
OCTD01000053.1	GenSAS_616ec28a899a8-publish	mRNA	6993	7889	.	-	.	gene_id=T_tenax.00g002790.m01;Name=T_tenax.00g002790.m01;Parent=T_tenax.00g002790;Alias=T_tenax.00g002790.m01;original_name=T_tenax.00g002790
OCTD01000053.1	GenSAS_616ec28a899a8-publish	exon	6993	7889	.	-	.	gene_id=T_tenax.00g002790.m01.exon01;Name=T_tenax.00g002790.m01.exon01;Parent=T_tenax.00g002790.m01;original_gene_id=T_tenax.00g002790.m01.exon1;Alias=T_tenax.00g002790.m01.exon1
OCTD01000053.1	GenSAS_616ec28a899a8-publish	CDS	6993	7889	.	-	0	gene_id=T_tenax.00g002790.m01.CDS01;Name=T_tenax.00g002790.m01.CDS01;Parent=T_tenax.00g002790.m01;original_ID=cds.T_tenax.00g002790.m01;Alias=cds.T_tenax.00g002790.m01
OCTD01000053.1	GenSAS_616ec28a899a8-publish	gene	14517	15851	.	-	.	gene_id=T_tenax.00g002800;Name=T_tenax.00g002800;Alias=T_tenax.00g002800;Notes= [BLAST protein vs protein (blastp) 2.12.0],XP_001322279.1 [DIAMOND Functional 2.0.11],Serine/threonine-specific protein phosphatase/bis(5-nucleosyl)-tetraphosphatase (IPR006186) [InterProScan 5.53-87.0],PF00149.23 [Pfam 1.6]
OCTD01000053.1	GenSAS_616ec28a899a8-publish	mRNA	14517	15851	.	-	.	gene_id=T_tenax.00g002800.m01;Name=T_tenax.00g002800.m01;Parent=T_tenax.00g002800;Alias=T_tenax.00g002800.m01;original_name=T_tenax.00g002800
OCTD01000053.1	GenSAS_616ec28a899a8-publish	exon	14517	15851	.	-	.	gene_id=T_tenax.00g002800.m01.exon01;Name=T_tenax.00g002800.m01.exon01;Parent=T_tenax.00g002800.m01;original_gene_id=T_tenax.00g002800.m01.exon1;Alias=T_tenax.00g002800.m01.exon1
OCTD01000053.1	GenSAS_616ec28a899a8-publish	CDS	14517	15851	.	-	0	gene_id=T_tenax.00g002800.m01.CDS01;Name=T_tenax.00g002800.m01.CDS01;Parent=T_tenax.00g002800.m01;original_ID=cds.T_tenax.00g002800.m01;Alias=cds.T_tenax.00g002800.m01
OCTD01000054.1	GenSAS_616ec28a899a8-publish	gene	1410	1622	.	+	.	gene_id=T_tenax.00g002810;Name=T_tenax.00g002810;Alias=T_tenax.00g002810;Notes= [BLAST protein vs protein (blastp) 2.12.0],XP_001303729.1 [DIAMOND Functional 2.0.11],PF07714.12 [Pfam 1.6]
OCTD01000054.1	GenSAS_616ec28a899a8-publish	mRNA	1410	1622	.	+	.	gene_id=T_tenax.00g002810.m01;Name=T_tenax.00g002810.m01;Parent=T_tenax.00g002810;Alias=T_tenax.00g002810.m01;original_name=T_tenax.00g002810
OCTD01000054.1	GenSAS_616ec28a899a8-publish	exon	1410	1622	.	+	.	gene_id=T_tenax.00g002810.m01.exon01;Name=T_tenax.00g002810.m01.exon01;Parent=T_tenax.00g002810.m01;original_gene_id=T_tenax.00g002810.m01.exon1;Alias=T_tenax.00g002810.m01.exon1
OCTD01000054.1	GenSAS_616ec28a899a8-publish	CDS	1410	1622	.	+	0	gene_id=T_tenax.00g002810.m01.CDS01;Name=T_tenax.00g002810.m01.CDS01;Parent=T_tenax.00g002810.m01;original_ID=cds.T_tenax.00g002810.m01;Alias=cds.T_tenax.00g002810.m01
OCTD01000054.1	GenSAS_616ec28a899a8-publish	gene	2381	3520	.	+	.	gene_id=T_tenax.00g002820;Name=T_tenax.00g002820;Alias=T_tenax.00g002820;Notes=XP_001582880.1 [DIAMOND Functional 2.0.11],Ribonuclease H-like superfamily (IPR012337) [InterProScan 5.53-87.0],PF05440.7 [Pfam 1.6]
OCTD01000054.1	GenSAS_616ec28a899a8-publish	mRNA	2381	3520	.	+	.	gene_id=T_tenax.00g002820.m01;Name=T_tenax.00g002820.m01;Parent=T_tenax.00g002820;Alias=T_tenax.00g002820.m01;original_name=T_tenax.00g002820
OCTD01000054.1	GenSAS_616ec28a899a8-publish	exon	2381	3520	.	+	.	gene_id=T_tenax.00g002820.m01.exon01;Name=T_tenax.00g002820.m01.exon01;Parent=T_tenax.00g002820.m01;original_gene_id=T_tenax.00g002820.m01.exon1;Alias=T_tenax.00g002820.m01.exon1
OCTD01000054.1	GenSAS_616ec28a899a8-publish	CDS	2381	3520	.	+	0	gene_id=T_tenax.00g002820.m01.CDS01;Name=T_tenax.00g002820.m01.CDS01;Parent=T_tenax.00g002820.m01;original_ID=cds.T_tenax.00g002820.m01;Alias=cds.T_tenax.00g002820.m01
OCTD01000054.1	GenSAS_616ec28a899a8-publish	gene	5170	6046	.	-	.	gene_id=T_tenax.00g002830;Name=T_tenax.00g002830;Alias=T_tenax.00g002830;Notes=XP_001314898.1 [DIAMOND Functional 2.0.11],PF07439.6 [Pfam 1.6]
OCTD01000054.1	GenSAS_616ec28a899a8-publish	mRNA	5170	6046	.	-	.	gene_id=T_tenax.00g002830.m01;Name=T_tenax.00g002830.m01;Parent=T_tenax.00g002830;Alias=T_tenax.00g002830.m01;original_name=T_tenax.00g002830
OCTD01000054.1	GenSAS_616ec28a899a8-publish	exon	5170	5208	.	-	.	gene_id=T_tenax.00g002830.m01.exon01;Name=T_tenax.00g002830.m01.exon01;Parent=T_tenax.00g002830.m01;original_gene_id=T_tenax.00g002830.m01.exon2;Alias=T_tenax.00g002830.m01.exon2
OCTD01000054.1	GenSAS_616ec28a899a8-publish	CDS	5170	5208	.	-	0	gene_id=T_tenax.00g002830.m01.CDS01;Name=T_tenax.00g002830.m01.CDS01;Parent=T_tenax.00g002830.m01;original_ID=cds.T_tenax.00g002830.m01;Alias=cds.T_tenax.00g002830.m01
OCTD01000054.1	GenSAS_616ec28a899a8-publish	exon	5273	6046	.	-	.	gene_id=T_tenax.00g002830.m01.exon02;Name=T_tenax.00g002830.m01.exon02;Parent=T_tenax.00g002830.m01;original_gene_id=T_tenax.00g002830.m01.exon1;Alias=T_tenax.00g002830.m01.exon1
OCTD01000054.1	GenSAS_616ec28a899a8-publish	CDS	5273	6046	.	-	0	gene_id=T_tenax.00g002830.m01.CDS02;Name=T_tenax.00g002830.m01.CDS02;Parent=T_tenax.00g002830.m01;original_ID=cds.T_tenax.00g002830.m01;Alias=cds.T_tenax.00g002830.m01
OCTD01000054.1	GenSAS_616ec28a899a8-publish	gene	6291	8183	.	-	.	gene_id=T_tenax.00g002840;Name=T_tenax.00g002840;Alias=T_tenax.00g002840;Notes=XP_001301809.1 [DIAMOND Functional 2.0.11],PF08683.6 [Pfam 1.6]
OCTD01000054.1	GenSAS_616ec28a899a8-publish	mRNA	6291	8183	.	-	.	gene_id=T_tenax.00g002840.m01;Name=T_tenax.00g002840.m01;Parent=T_tenax.00g002840;Alias=T_tenax.00g002840.m01;original_name=T_tenax.00g002840
OCTD01000054.1	GenSAS_616ec28a899a8-publish	exon	6291	8183	.	-	.	gene_id=T_tenax.00g002840.m01.exon01;Name=T_tenax.00g002840.m01.exon01;Parent=T_tenax.00g002840.m01;original_gene_id=T_tenax.00g002840.m01.exon1;Alias=T_tenax.00g002840.m01.exon1
OCTD01000054.1	GenSAS_616ec28a899a8-publish	CDS	6291	8183	.	-	0	gene_id=T_tenax.00g002840.m01.CDS01;Name=T_tenax.00g002840.m01.CDS01;Parent=T_tenax.00g002840.m01;original_ID=cds.T_tenax.00g002840.m01;Alias=cds.T_tenax.00g002840.m01
OCTD01000054.1	GenSAS_616ec28a899a8-publish	gene	13072	13302	.	-	.	gene_id=T_tenax.00g002850;Name=T_tenax.00g002850;Alias=T_tenax.00g002850;Notes=PF11780.3 [Pfam 1.6]
OCTD01000054.1	GenSAS_616ec28a899a8-publish	mRNA	13072	13302	.	-	.	gene_id=T_tenax.00g002850.m01;Name=T_tenax.00g002850.m01;Parent=T_tenax.00g002850;Alias=T_tenax.00g002850.m01;original_name=T_tenax.00g002850
OCTD01000054.1	GenSAS_616ec28a899a8-publish	exon	13072	13302	.	-	.	gene_id=T_tenax.00g002850.m01.exon01;Name=T_tenax.00g002850.m01.exon01;Parent=T_tenax.00g002850.m01;original_gene_id=T_tenax.00g002850.m01.exon1;Alias=T_tenax.00g002850.m01.exon1
OCTD01000054.1	GenSAS_616ec28a899a8-publish	CDS	13072	13302	.	-	0	gene_id=T_tenax.00g002850.m01.CDS01;Name=T_tenax.00g002850.m01.CDS01;Parent=T_tenax.00g002850.m01;original_ID=cds.T_tenax.00g002850.m01;Alias=cds.T_tenax.00g002850.m01
OCTD01000054.1	GenSAS_616ec28a899a8-publish	gene	14389	15126	.	+	.	gene_id=T_tenax.00g002860;Name=T_tenax.00g002860;Alias=T_tenax.00g002860;Notes= [BLAST protein vs protein (blastp) 2.12.0],XP_001579984.1 [DIAMOND Functional 2.0.11],Macro domain (IPR002589) [InterProScan 5.53-87.0],PF01661.16 [Pfam 1.6]
OCTD01000054.1	GenSAS_616ec28a899a8-publish	mRNA	14389	15126	.	+	.	gene_id=T_tenax.00g002860.m01;Name=T_tenax.00g002860.m01;Parent=T_tenax.00g002860;Alias=T_tenax.00g002860.m01;original_name=T_tenax.00g002860
OCTD01000054.1	GenSAS_616ec28a899a8-publish	exon	14389	15126	.	+	.	gene_id=T_tenax.00g002860.m01.exon01;Name=T_tenax.00g002860.m01.exon01;Parent=T_tenax.00g002860.m01;original_gene_id=T_tenax.00g002860.m01.exon1;Alias=T_tenax.00g002860.m01.exon1
OCTD01000054.1	GenSAS_616ec28a899a8-publish	CDS	14389	15126	.	+	0	gene_id=T_tenax.00g002860.m01.CDS01;Name=T_tenax.00g002860.m01.CDS01;Parent=T_tenax.00g002860.m01;original_ID=cds.T_tenax.00g002860.m01;Alias=cds.T_tenax.00g002860.m01
OCTD01000054.1	GenSAS_616ec28a899a8-publish	gene	15478	17511	.	+	.	gene_id=T_tenax.00g002870;Name=T_tenax.00g002870;Alias=T_tenax.00g002870;Notes=XP_001328610.1 [DIAMOND Functional 2.0.11],Ankyrin repeat (IPR002110) [InterProScan 5.53-87.0],PF04939.7 [Pfam 1.6]
OCTD01000054.1	GenSAS_616ec28a899a8-publish	mRNA	15478	17511	.	+	.	gene_id=T_tenax.00g002870.m01;Name=T_tenax.00g002870.m01;Parent=T_tenax.00g002870;Alias=T_tenax.00g002870.m01;original_name=T_tenax.00g002870
OCTD01000054.1	GenSAS_616ec28a899a8-publish	exon	15478	17511	.	+	.	gene_id=T_tenax.00g002870.m01.exon01;Name=T_tenax.00g002870.m01.exon01;Parent=T_tenax.00g002870.m01;original_gene_id=T_tenax.00g002870.m01.exon1;Alias=T_tenax.00g002870.m01.exon1
OCTD01000054.1	GenSAS_616ec28a899a8-publish	CDS	15478	17511	.	+	0	gene_id=T_tenax.00g002870.m01.CDS01;Name=T_tenax.00g002870.m01.CDS01;Parent=T_tenax.00g002870.m01;original_ID=cds.T_tenax.00g002870.m01;Alias=cds.T_tenax.00g002870.m01
OCTD01000054.1	GenSAS_616ec28a899a8-publish	gene	17986	18342	.	+	.	gene_id=T_tenax.00g002880;Name=T_tenax.00g002880;Alias=T_tenax.00g002880;Notes=XP_001581114.1 [DIAMOND Functional 2.0.11]
OCTD01000054.1	GenSAS_616ec28a899a8-publish	mRNA	17986	18342	.	+	.	gene_id=T_tenax.00g002880.m01;Name=T_tenax.00g002880.m01;Parent=T_tenax.00g002880;Alias=T_tenax.00g002880.m01;original_name=T_tenax.00g002880
OCTD01000054.1	GenSAS_616ec28a899a8-publish	exon	17986	17995	.	+	.	gene_id=T_tenax.00g002880.m01.exon01;Name=T_tenax.00g002880.m01.exon01;Parent=T_tenax.00g002880.m01;original_gene_id=T_tenax.00g002880.m01.exon1;Alias=T_tenax.00g002880.m01.exon1
OCTD01000054.1	GenSAS_616ec28a899a8-publish	CDS	17986	17995	.	+	0	gene_id=T_tenax.00g002880.m01.CDS01;Name=T_tenax.00g002880.m01.CDS01;Parent=T_tenax.00g002880.m01;original_ID=cds.T_tenax.00g002880.m01;Alias=cds.T_tenax.00g002880.m01
OCTD01000054.1	GenSAS_616ec28a899a8-publish	exon	18065	18342	.	+	.	gene_id=T_tenax.00g002880.m01.exon02;Name=T_tenax.00g002880.m01.exon02;Parent=T_tenax.00g002880.m01;original_gene_id=T_tenax.00g002880.m01.exon2;Alias=T_tenax.00g002880.m01.exon2
OCTD01000054.1	GenSAS_616ec28a899a8-publish	CDS	18065	18342	.	+	2	gene_id=T_tenax.00g002880.m01.CDS02;Name=T_tenax.00g002880.m01.CDS02;Parent=T_tenax.00g002880.m01;original_ID=cds.T_tenax.00g002880.m01;Alias=cds.T_tenax.00g002880.m01
OCTD01000054.1	GenSAS_616ec28a899a8-publish	gene	18430	19641	.	+	.	gene_id=T_tenax.00g002890;Name=T_tenax.00g002890;Alias=T_tenax.00g002890;Notes= [BLAST protein vs protein (blastp) 2.12.0],XP_001309937.1 [DIAMOND Functional 2.0.11],C2 domain (IPR000008) [InterProScan 5.53-87.0],PF01187.13 [Pfam 1.6]
OCTD01000054.1	GenSAS_616ec28a899a8-publish	mRNA	18430	19641	.	+	.	gene_id=T_tenax.00g002890.m01;Name=T_tenax.00g002890.m01;Parent=T_tenax.00g002890;Alias=T_tenax.00g002890.m01;original_name=T_tenax.00g002890
OCTD01000054.1	GenSAS_616ec28a899a8-publish	exon	18430	19447	.	+	.	gene_id=T_tenax.00g002890.m01.exon01;Name=T_tenax.00g002890.m01.exon01;Parent=T_tenax.00g002890.m01;original_gene_id=T_tenax.00g002890.m01.exon1;Alias=T_tenax.00g002890.m01.exon1
OCTD01000054.1	GenSAS_616ec28a899a8-publish	CDS	18430	19447	.	+	0	gene_id=T_tenax.00g002890.m01.CDS01;Name=T_tenax.00g002890.m01.CDS01;Parent=T_tenax.00g002890.m01;original_ID=cds.T_tenax.00g002890.m01;Alias=cds.T_tenax.00g002890.m01
OCTD01000054.1	GenSAS_616ec28a899a8-publish	exon	19613	19641	.	+	.	gene_id=T_tenax.00g002890.m01.exon02;Name=T_tenax.00g002890.m01.exon02;Parent=T_tenax.00g002890.m01;original_gene_id=T_tenax.00g002890.m01.exon2;Alias=T_tenax.00g002890.m01.exon2
OCTD01000054.1	GenSAS_616ec28a899a8-publish	CDS	19613	19641	.	+	2	gene_id=T_tenax.00g002890.m01.CDS02;Name=T_tenax.00g002890.m01.CDS02;Parent=T_tenax.00g002890.m01;original_ID=cds.T_tenax.00g002890.m01;Alias=cds.T_tenax.00g002890.m01
OCTD01000054.1	GenSAS_616ec28a899a8-publish	gene	19699	24300	.	+	.	gene_id=T_tenax.00g002900;Name=T_tenax.00g002900;Alias=T_tenax.00g002900;Notes= [BLAST protein vs protein (blastp) 2.12.0],XP_001315904.1 [DIAMOND Functional 2.0.11],Gtr1/RagA G protein (IPR006762) [InterProScan 5.53-87.0],PF04670.7 [Pfam 1.6]
OCTD01000054.1	GenSAS_616ec28a899a8-publish	mRNA	19699	24300	.	+	.	gene_id=T_tenax.00g002900.m01;Name=T_tenax.00g002900.m01;Parent=T_tenax.00g002900;Alias=T_tenax.00g002900.m01;original_name=T_tenax.00g002900
OCTD01000054.1	GenSAS_616ec28a899a8-publish	exon	19699	23109	.	+	.	gene_id=T_tenax.00g002900.m01.exon01;Name=T_tenax.00g002900.m01.exon01;Parent=T_tenax.00g002900.m01;original_gene_id=T_tenax.00g002900.m01.exon1;Alias=T_tenax.00g002900.m01.exon1
OCTD01000054.1	GenSAS_616ec28a899a8-publish	CDS	19699	23109	.	+	0	gene_id=T_tenax.00g002900.m01.CDS01;Name=T_tenax.00g002900.m01.CDS01;Parent=T_tenax.00g002900.m01;original_ID=cds.T_tenax.00g002900.m01;Alias=cds.T_tenax.00g002900.m01
OCTD01000054.1	GenSAS_616ec28a899a8-publish	exon	23494	24300	.	+	.	gene_id=T_tenax.00g002900.m01.exon02;Name=T_tenax.00g002900.m01.exon02;Parent=T_tenax.00g002900.m01;original_gene_id=T_tenax.00g002900.m01.exon2;Alias=T_tenax.00g002900.m01.exon2
OCTD01000054.1	GenSAS_616ec28a899a8-publish	CDS	23494	24300	.	+	0	gene_id=T_tenax.00g002900.m01.CDS02;Name=T_tenax.00g002900.m01.CDS02;Parent=T_tenax.00g002900.m01;original_ID=cds.T_tenax.00g002900.m01;Alias=cds.T_tenax.00g002900.m01
OCTD01000054.1	GenSAS_616ec28a899a8-publish	gene	24683	26070	.	+	.	gene_id=T_tenax.00g002910;Name=T_tenax.00g002910;Alias=T_tenax.00g002910;Notes= [BLAST protein vs protein (blastp) 2.12.0],XP_001324769.1 [DIAMOND Functional 2.0.11],WD40 repeat (IPR001680) [InterProScan 5.53-87.0],PF02239.11 [Pfam 1.6]
OCTD01000054.1	GenSAS_616ec28a899a8-publish	mRNA	24683	26070	.	+	.	gene_id=T_tenax.00g002910.m01;Name=T_tenax.00g002910.m01;Parent=T_tenax.00g002910;Alias=T_tenax.00g002910.m01;original_name=T_tenax.00g002910
OCTD01000054.1	GenSAS_616ec28a899a8-publish	exon	24683	26027	.	+	.	gene_id=T_tenax.00g002910.m01.exon01;Name=T_tenax.00g002910.m01.exon01;Parent=T_tenax.00g002910.m01;original_gene_id=T_tenax.00g002910.m01.exon1;Alias=T_tenax.00g002910.m01.exon1
OCTD01000054.1	GenSAS_616ec28a899a8-publish	CDS	24683	26027	.	+	0	gene_id=T_tenax.00g002910.m01.CDS01;Name=T_tenax.00g002910.m01.CDS01;Parent=T_tenax.00g002910.m01;original_ID=cds.T_tenax.00g002910.m01;Alias=cds.T_tenax.00g002910.m01
OCTD01000054.1	GenSAS_616ec28a899a8-publish	exon	26060	26070	.	+	.	gene_id=T_tenax.00g002910.m01.exon02;Name=T_tenax.00g002910.m01.exon02;Parent=T_tenax.00g002910.m01;original_gene_id=T_tenax.00g002910.m01.exon2;Alias=T_tenax.00g002910.m01.exon2
OCTD01000054.1	GenSAS_616ec28a899a8-publish	CDS	26060	26070	.	+	2	gene_id=T_tenax.00g002910.m01.CDS02;Name=T_tenax.00g002910.m01.CDS02;Parent=T_tenax.00g002910.m01;original_ID=cds.T_tenax.00g002910.m01;Alias=cds.T_tenax.00g002910.m01
OCTD01000054.1	GenSAS_616ec28a899a8-publish	gene	26947	29385	.	+	.	gene_id=T_tenax.00g002920;Name=T_tenax.00g002920;Alias=T_tenax.00g002920;Notes=XP_001308798.1 [DIAMOND Functional 2.0.11],Armadillo-like helical (IPR011989) [InterProScan 5.53-87.0],PF14227.1 [Pfam 1.6]
OCTD01000054.1	GenSAS_616ec28a899a8-publish	mRNA	26947	29385	.	+	.	gene_id=T_tenax.00g002920.m01;Name=T_tenax.00g002920.m01;Parent=T_tenax.00g002920;Alias=T_tenax.00g002920.m01;original_name=T_tenax.00g002920
OCTD01000054.1	GenSAS_616ec28a899a8-publish	exon	26947	29385	.	+	.	gene_id=T_tenax.00g002920.m01.exon01;Name=T_tenax.00g002920.m01.exon01;Parent=T_tenax.00g002920.m01;original_gene_id=T_tenax.00g002920.m01.exon1;Alias=T_tenax.00g002920.m01.exon1
OCTD01000054.1	GenSAS_616ec28a899a8-publish	CDS	26947	29385	.	+	0	gene_id=T_tenax.00g002920.m01.CDS01;Name=T_tenax.00g002920.m01.CDS01;Parent=T_tenax.00g002920.m01;original_ID=cds.T_tenax.00g002920.m01;Alias=cds.T_tenax.00g002920.m01
OCTD01000054.1	GenSAS_616ec28a899a8-publish	gene	33091	33911	.	-	.	gene_id=T_tenax.00g002930;Name=T_tenax.00g002930;Alias=T_tenax.00g002930;Notes=XP_001314062.1 [DIAMOND Functional 2.0.11]
OCTD01000054.1	GenSAS_616ec28a899a8-publish	mRNA	33091	33911	.	-	.	gene_id=T_tenax.00g002930.m01;Name=T_tenax.00g002930.m01;Parent=T_tenax.00g002930;Alias=T_tenax.00g002930.m01;original_name=T_tenax.00g002930
OCTD01000054.1	GenSAS_616ec28a899a8-publish	exon	33091	33760	.	-	.	gene_id=T_tenax.00g002930.m01.exon01;Name=T_tenax.00g002930.m01.exon01;Parent=T_tenax.00g002930.m01;original_gene_id=T_tenax.00g002930.m01.exon2;Alias=T_tenax.00g002930.m01.exon2
OCTD01000054.1	GenSAS_616ec28a899a8-publish	CDS	33091	33760	.	-	1	gene_id=T_tenax.00g002930.m01.CDS01;Name=T_tenax.00g002930.m01.CDS01;Parent=T_tenax.00g002930.m01;original_ID=cds.T_tenax.00g002930.m01;Alias=cds.T_tenax.00g002930.m01
OCTD01000054.1	GenSAS_616ec28a899a8-publish	exon	33820	33911	.	-	.	gene_id=T_tenax.00g002930.m01.exon02;Name=T_tenax.00g002930.m01.exon02;Parent=T_tenax.00g002930.m01;original_gene_id=T_tenax.00g002930.m01.exon1;Alias=T_tenax.00g002930.m01.exon1
OCTD01000054.1	GenSAS_616ec28a899a8-publish	CDS	33820	33911	.	-	0	gene_id=T_tenax.00g002930.m01.CDS02;Name=T_tenax.00g002930.m01.CDS02;Parent=T_tenax.00g002930.m01;original_ID=cds.T_tenax.00g002930.m01;Alias=cds.T_tenax.00g002930.m01
OCTD01000054.1	GenSAS_616ec28a899a8-publish	gene	33959	35046	.	-	.	gene_id=T_tenax.00g002940;Name=T_tenax.00g002940;Alias=T_tenax.00g002940;Notes=XP_001314061.1 [DIAMOND Functional 2.0.11]
OCTD01000054.1	GenSAS_616ec28a899a8-publish	mRNA	33959	35046	.	-	.	gene_id=T_tenax.00g002940.m01;Name=T_tenax.00g002940.m01;Parent=T_tenax.00g002940;Alias=T_tenax.00g002940.m01;original_name=T_tenax.00g002940
OCTD01000054.1	GenSAS_616ec28a899a8-publish	exon	33959	34196	.	-	.	gene_id=T_tenax.00g002940.m01.exon01;Name=T_tenax.00g002940.m01.exon01;Parent=T_tenax.00g002940.m01;original_gene_id=T_tenax.00g002940.m01.exon2;Alias=T_tenax.00g002940.m01.exon2
OCTD01000054.1	GenSAS_616ec28a899a8-publish	CDS	33959	34196	.	-	1	gene_id=T_tenax.00g002940.m01.CDS01;Name=T_tenax.00g002940.m01.CDS01;Parent=T_tenax.00g002940.m01;original_ID=cds.T_tenax.00g002940.m01;Alias=cds.T_tenax.00g002940.m01
OCTD01000054.1	GenSAS_616ec28a899a8-publish	exon	34262	35046	.	-	.	gene_id=T_tenax.00g002940.m01.exon02;Name=T_tenax.00g002940.m01.exon02;Parent=T_tenax.00g002940.m01;original_gene_id=T_tenax.00g002940.m01.exon1;Alias=T_tenax.00g002940.m01.exon1
OCTD01000054.1	GenSAS_616ec28a899a8-publish	CDS	34262	35046	.	-	0	gene_id=T_tenax.00g002940.m01.CDS02;Name=T_tenax.00g002940.m01.CDS02;Parent=T_tenax.00g002940.m01;original_ID=cds.T_tenax.00g002940.m01;Alias=cds.T_tenax.00g002940.m01
OCTD01000054.1	GenSAS_616ec28a899a8-publish	gene	35531	37696	.	-	.	gene_id=T_tenax.00g002950;Name=T_tenax.00g002950;Alias=T_tenax.00g002950;Notes=XP_001325808.1 [DIAMOND Functional 2.0.11],Leucine-rich repeat domain superfamily (IPR032675) [InterProScan 5.53-87.0],PF12799.2 [Pfam 1.6]
OCTD01000054.1	GenSAS_616ec28a899a8-publish	mRNA	35531	37696	.	-	.	gene_id=T_tenax.00g002950.m01;Name=T_tenax.00g002950.m01;Parent=T_tenax.00g002950;Alias=T_tenax.00g002950.m01;original_name=T_tenax.00g002950
OCTD01000054.1	GenSAS_616ec28a899a8-publish	exon	35531	37696	.	-	.	gene_id=T_tenax.00g002950.m01.exon01;Name=T_tenax.00g002950.m01.exon01;Parent=T_tenax.00g002950.m01;original_gene_id=T_tenax.00g002950.m01.exon1;Alias=T_tenax.00g002950.m01.exon1
OCTD01000054.1	GenSAS_616ec28a899a8-publish	CDS	35531	37696	.	-	0	gene_id=T_tenax.00g002950.m01.CDS01;Name=T_tenax.00g002950.m01.CDS01;Parent=T_tenax.00g002950.m01;original_ID=cds.T_tenax.00g002950.m01;Alias=cds.T_tenax.00g002950.m01
OCTD01000054.1	GenSAS_616ec28a899a8-publish	gene	39475	40359	.	+	.	gene_id=T_tenax.00g002960;Name=T_tenax.00g002960;Alias=T_tenax.00g002960;Notes=XP_001315465.1 [DIAMOND Functional 2.0.11],Sterile alpha motif domain (IPR001660) [InterProScan 5.53-87.0],PF00536.25 [Pfam 1.6]
OCTD01000054.1	GenSAS_616ec28a899a8-publish	mRNA	39475	40359	.	+	.	gene_id=T_tenax.00g002960.m01;Name=T_tenax.00g002960.m01;Parent=T_tenax.00g002960;Alias=T_tenax.00g002960.m01;original_name=T_tenax.00g002960
OCTD01000054.1	GenSAS_616ec28a899a8-publish	exon	39475	40359	.	+	.	gene_id=T_tenax.00g002960.m01.exon01;Name=T_tenax.00g002960.m01.exon01;Parent=T_tenax.00g002960.m01;original_gene_id=T_tenax.00g002960.m01.exon1;Alias=T_tenax.00g002960.m01.exon1
OCTD01000054.1	GenSAS_616ec28a899a8-publish	CDS	39475	40359	.	+	0	gene_id=T_tenax.00g002960.m01.CDS01;Name=T_tenax.00g002960.m01.CDS01;Parent=T_tenax.00g002960.m01;original_ID=cds.T_tenax.00g002960.m01;Alias=cds.T_tenax.00g002960.m01
OCTD01000054.1	GenSAS_616ec28a899a8-publish	gene	40586	40987	.	-	.	gene_id=T_tenax.00g002970;Name=T_tenax.00g002970;Alias=T_tenax.00g002970;Notes=XP_001308804.1 [DIAMOND Functional 2.0.11],Phox homologous domain (IPR001683) [InterProScan 5.53-87.0],PF00787.19 [Pfam 1.6]
OCTD01000054.1	GenSAS_616ec28a899a8-publish	mRNA	40586	40987	.	-	.	gene_id=T_tenax.00g002970.m01;Name=T_tenax.00g002970.m01;Parent=T_tenax.00g002970;Alias=T_tenax.00g002970.m01;original_name=T_tenax.00g002970
OCTD01000054.1	GenSAS_616ec28a899a8-publish	exon	40586	40987	.	-	.	gene_id=T_tenax.00g002970.m01.exon01;Name=T_tenax.00g002970.m01.exon01;Parent=T_tenax.00g002970.m01;original_gene_id=T_tenax.00g002970.m01.exon1;Alias=T_tenax.00g002970.m01.exon1
OCTD01000054.1	GenSAS_616ec28a899a8-publish	CDS	40586	40987	.	-	0	gene_id=T_tenax.00g002970.m01.CDS01;Name=T_tenax.00g002970.m01.CDS01;Parent=T_tenax.00g002970.m01;original_ID=cds.T_tenax.00g002970.m01;Alias=cds.T_tenax.00g002970.m01
OCTD01000054.1	GenSAS_616ec28a899a8-publish	gene	42292	44901	.	+	.	gene_id=T_tenax.00g002980;Name=T_tenax.00g002980;Alias=T_tenax.00g002980;Notes=XP_001328038.1 [DIAMOND Functional 2.0.11],PF12717.2 [Pfam 1.6]
OCTD01000054.1	GenSAS_616ec28a899a8-publish	mRNA	42292	44901	.	+	.	gene_id=T_tenax.00g002980.m01;Name=T_tenax.00g002980.m01;Parent=T_tenax.00g002980;Alias=T_tenax.00g002980.m01;original_name=T_tenax.00g002980
OCTD01000054.1	GenSAS_616ec28a899a8-publish	exon	42292	44901	.	+	.	gene_id=T_tenax.00g002980.m01.exon01;Name=T_tenax.00g002980.m01.exon01;Parent=T_tenax.00g002980.m01;original_gene_id=T_tenax.00g002980.m01.exon1;Alias=T_tenax.00g002980.m01.exon1
OCTD01000054.1	GenSAS_616ec28a899a8-publish	CDS	42292	44901	.	+	0	gene_id=T_tenax.00g002980.m01.CDS01;Name=T_tenax.00g002980.m01.CDS01;Parent=T_tenax.00g002980.m01;original_ID=cds.T_tenax.00g002980.m01;Alias=cds.T_tenax.00g002980.m01
OCTD01000054.1	GenSAS_616ec28a899a8-publish	gene	44987	46456	.	+	.	gene_id=T_tenax.00g002990;Name=T_tenax.00g002990;Alias=T_tenax.00g002990;Notes=XP_001328986.1 [DIAMOND Functional 2.0.11],SUN domain (IPR012919) [InterProScan 5.53-87.0],PF07707.10 [Pfam 1.6]
OCTD01000054.1	GenSAS_616ec28a899a8-publish	mRNA	44987	46456	.	+	.	gene_id=T_tenax.00g002990.m01;Name=T_tenax.00g002990.m01;Parent=T_tenax.00g002990;Alias=T_tenax.00g002990.m01;original_name=T_tenax.00g002990
OCTD01000054.1	GenSAS_616ec28a899a8-publish	exon	44987	46456	.	+	.	gene_id=T_tenax.00g002990.m01.exon01;Name=T_tenax.00g002990.m01.exon01;Parent=T_tenax.00g002990.m01;original_gene_id=T_tenax.00g002990.m01.exon1;Alias=T_tenax.00g002990.m01.exon1
OCTD01000054.1	GenSAS_616ec28a899a8-publish	CDS	44987	46456	.	+	0	gene_id=T_tenax.00g002990.m01.CDS01;Name=T_tenax.00g002990.m01.CDS01;Parent=T_tenax.00g002990.m01;original_ID=cds.T_tenax.00g002990.m01;Alias=cds.T_tenax.00g002990.m01
OCTD01000054.1	GenSAS_616ec28a899a8-publish	gene	48766	50856	.	+	.	gene_id=T_tenax.00g003000;Name=T_tenax.00g003000;Alias=T_tenax.00g003000;Notes= [BLAST protein vs protein (blastp) 2.12.0],XP_001308718.1 [DIAMOND Functional 2.0.11],PF00888.17 [Pfam 1.6]
OCTD01000054.1	GenSAS_616ec28a899a8-publish	mRNA	48766	50856	.	+	.	gene_id=T_tenax.00g003000.m01;Name=T_tenax.00g003000.m01;Parent=T_tenax.00g003000;Alias=T_tenax.00g003000.m01;original_name=T_tenax.00g003000
OCTD01000054.1	GenSAS_616ec28a899a8-publish	exon	48766	50856	.	+	.	gene_id=T_tenax.00g003000.m01.exon01;Name=T_tenax.00g003000.m01.exon01;Parent=T_tenax.00g003000.m01;original_gene_id=T_tenax.00g003000.m01.exon1;Alias=T_tenax.00g003000.m01.exon1
OCTD01000054.1	GenSAS_616ec28a899a8-publish	CDS	48766	50856	.	+	0	gene_id=T_tenax.00g003000.m01.CDS01;Name=T_tenax.00g003000.m01.CDS01;Parent=T_tenax.00g003000.m01;original_ID=cds.T_tenax.00g003000.m01;Alias=cds.T_tenax.00g003000.m01
OCTD01000054.1	GenSAS_616ec28a899a8-publish	gene	51077	51337	.	-	.	gene_id=T_tenax.00g003010;Name=T_tenax.00g003010;Alias=T_tenax.00g003010;Notes=XP_001582378.1 [DIAMOND Functional 2.0.11],PF00031.16 [Pfam 1.6]
OCTD01000054.1	GenSAS_616ec28a899a8-publish	mRNA	51077	51337	.	-	.	gene_id=T_tenax.00g003010.m01;Name=T_tenax.00g003010.m01;Parent=T_tenax.00g003010;Alias=T_tenax.00g003010.m01;original_name=T_tenax.00g003010
OCTD01000054.1	GenSAS_616ec28a899a8-publish	exon	51077	51337	.	-	.	gene_id=T_tenax.00g003010.m01.exon01;Name=T_tenax.00g003010.m01.exon01;Parent=T_tenax.00g003010.m01;original_gene_id=T_tenax.00g003010.m01.exon1;Alias=T_tenax.00g003010.m01.exon1
OCTD01000054.1	GenSAS_616ec28a899a8-publish	CDS	51077	51337	.	-	0	gene_id=T_tenax.00g003010.m01.CDS01;Name=T_tenax.00g003010.m01.CDS01;Parent=T_tenax.00g003010.m01;original_ID=cds.T_tenax.00g003010.m01;Alias=cds.T_tenax.00g003010.m01
OCTD01000054.1	GenSAS_616ec28a899a8-publish	gene	52504	52995	.	+	.	gene_id=T_tenax.00g003020;Name=T_tenax.00g003020;Alias=T_tenax.00g003020;Notes=XP_001321150.1 [DIAMOND Functional 2.0.11],Phox homologous domain (IPR001683) [InterProScan 5.53-87.0],PF00787.19 [Pfam 1.6]
OCTD01000054.1	GenSAS_616ec28a899a8-publish	mRNA	52504	52995	.	+	.	gene_id=T_tenax.00g003020.m01;Name=T_tenax.00g003020.m01;Parent=T_tenax.00g003020;Alias=T_tenax.00g003020.m01;original_name=T_tenax.00g003020
OCTD01000054.1	GenSAS_616ec28a899a8-publish	exon	52504	52995	.	+	.	gene_id=T_tenax.00g003020.m01.exon01;Name=T_tenax.00g003020.m01.exon01;Parent=T_tenax.00g003020.m01;original_gene_id=T_tenax.00g003020.m01.exon1;Alias=T_tenax.00g003020.m01.exon1
OCTD01000054.1	GenSAS_616ec28a899a8-publish	CDS	52504	52995	.	+	0	gene_id=T_tenax.00g003020.m01.CDS01;Name=T_tenax.00g003020.m01.CDS01;Parent=T_tenax.00g003020.m01;original_ID=cds.T_tenax.00g003020.m01;Alias=cds.T_tenax.00g003020.m01
OCTD01000054.1	GenSAS_616ec28a899a8-publish	gene	53530	54369	.	-	.	gene_id=T_tenax.00g003030;Name=T_tenax.00g003030;Alias=T_tenax.00g003030;Notes=XP_001309606.1 [DIAMOND Functional 2.0.11]
OCTD01000054.1	GenSAS_616ec28a899a8-publish	mRNA	53530	54369	.	-	.	gene_id=T_tenax.00g003030.m01;Name=T_tenax.00g003030.m01;Parent=T_tenax.00g003030;Alias=T_tenax.00g003030.m01;original_name=T_tenax.00g003030
OCTD01000054.1	GenSAS_616ec28a899a8-publish	exon	53530	54369	.	-	.	gene_id=T_tenax.00g003030.m01.exon01;Name=T_tenax.00g003030.m01.exon01;Parent=T_tenax.00g003030.m01;original_gene_id=T_tenax.00g003030.m01.exon1;Alias=T_tenax.00g003030.m01.exon1
OCTD01000054.1	GenSAS_616ec28a899a8-publish	CDS	53530	54369	.	-	0	gene_id=T_tenax.00g003030.m01.CDS01;Name=T_tenax.00g003030.m01.CDS01;Parent=T_tenax.00g003030.m01;original_ID=cds.T_tenax.00g003030.m01;Alias=cds.T_tenax.00g003030.m01
OCTD01000054.1	GenSAS_616ec28a899a8-publish	gene	56757	57971	.	-	.	gene_id=T_tenax.00g003040;Name=T_tenax.00g003040;Alias=T_tenax.00g003040;Notes=XP_001581711.1 [DIAMOND Functional 2.0.11]
OCTD01000054.1	GenSAS_616ec28a899a8-publish	mRNA	56757	57971	.	-	.	gene_id=T_tenax.00g003040.m01;Name=T_tenax.00g003040.m01;Parent=T_tenax.00g003040;Alias=T_tenax.00g003040.m01;original_name=T_tenax.00g003040
OCTD01000054.1	GenSAS_616ec28a899a8-publish	exon	56757	57676	.	-	.	gene_id=T_tenax.00g003040.m01.exon01;Name=T_tenax.00g003040.m01.exon01;Parent=T_tenax.00g003040.m01;original_gene_id=T_tenax.00g003040.m01.exon2;Alias=T_tenax.00g003040.m01.exon2
OCTD01000054.1	GenSAS_616ec28a899a8-publish	CDS	56757	57676	.	-	2	gene_id=T_tenax.00g003040.m01.CDS01;Name=T_tenax.00g003040.m01.CDS01;Parent=T_tenax.00g003040.m01;original_ID=cds.T_tenax.00g003040.m01;Alias=cds.T_tenax.00g003040.m01
OCTD01000054.1	GenSAS_616ec28a899a8-publish	exon	57764	57971	.	-	.	gene_id=T_tenax.00g003040.m01.exon02;Name=T_tenax.00g003040.m01.exon02;Parent=T_tenax.00g003040.m01;original_gene_id=T_tenax.00g003040.m01.exon1;Alias=T_tenax.00g003040.m01.exon1
OCTD01000054.1	GenSAS_616ec28a899a8-publish	CDS	57764	57971	.	-	0	gene_id=T_tenax.00g003040.m01.CDS02;Name=T_tenax.00g003040.m01.CDS02;Parent=T_tenax.00g003040.m01;original_ID=cds.T_tenax.00g003040.m01;Alias=cds.T_tenax.00g003040.m01
OCTD01000054.1	GenSAS_616ec28a899a8-publish	gene	60442	62064	.	-	.	gene_id=T_tenax.00g003050;Name=T_tenax.00g003050;Alias=T_tenax.00g003050;Notes=XP_001302385.1 [DIAMOND Functional 2.0.11],PF13580.1 [Pfam 1.6]
OCTD01000054.1	GenSAS_616ec28a899a8-publish	mRNA	60442	62064	.	-	.	gene_id=T_tenax.00g003050.m01;Name=T_tenax.00g003050.m01;Parent=T_tenax.00g003050;Alias=T_tenax.00g003050.m01;original_name=T_tenax.00g003050
OCTD01000054.1	GenSAS_616ec28a899a8-publish	exon	60442	61368	.	-	.	gene_id=T_tenax.00g003050.m01.exon01;Name=T_tenax.00g003050.m01.exon01;Parent=T_tenax.00g003050.m01;original_gene_id=T_tenax.00g003050.m01.exon2;Alias=T_tenax.00g003050.m01.exon2
OCTD01000054.1	GenSAS_616ec28a899a8-publish	CDS	60442	61368	.	-	0	gene_id=T_tenax.00g003050.m01.CDS01;Name=T_tenax.00g003050.m01.CDS01;Parent=T_tenax.00g003050.m01;original_ID=cds.T_tenax.00g003050.m01;Alias=cds.T_tenax.00g003050.m01
OCTD01000054.1	GenSAS_616ec28a899a8-publish	exon	61537	62064	.	-	.	gene_id=T_tenax.00g003050.m01.exon02;Name=T_tenax.00g003050.m01.exon02;Parent=T_tenax.00g003050.m01;original_gene_id=T_tenax.00g003050.m01.exon1;Alias=T_tenax.00g003050.m01.exon1
OCTD01000054.1	GenSAS_616ec28a899a8-publish	CDS	61537	62064	.	-	0	gene_id=T_tenax.00g003050.m01.CDS02;Name=T_tenax.00g003050.m01.CDS02;Parent=T_tenax.00g003050.m01;original_ID=cds.T_tenax.00g003050.m01;Alias=cds.T_tenax.00g003050.m01
OCTD01000054.1	GenSAS_616ec28a899a8-publish	gene	64859	65941	.	-	.	gene_id=T_tenax.00g003060;Name=T_tenax.00g003060;Alias=T_tenax.00g003060;Notes=XP_001316465.1 [DIAMOND Functional 2.0.11],Thioredoxin-like superfamily (IPR036249) [InterProScan 5.53-87.0],PF13848.1 [Pfam 1.6]
OCTD01000054.1	GenSAS_616ec28a899a8-publish	mRNA	64859	65941	.	-	.	gene_id=T_tenax.00g003060.m01;Name=T_tenax.00g003060.m01;Parent=T_tenax.00g003060;Alias=T_tenax.00g003060.m01;original_name=T_tenax.00g003060
OCTD01000054.1	GenSAS_616ec28a899a8-publish	exon	64859	64887	.	-	.	gene_id=T_tenax.00g003060.m01.exon01;Name=T_tenax.00g003060.m01.exon01;Parent=T_tenax.00g003060.m01;original_gene_id=T_tenax.00g003060.m01.exon3;Alias=T_tenax.00g003060.m01.exon3
OCTD01000054.1	GenSAS_616ec28a899a8-publish	CDS	64859	64887	.	-	2	gene_id=T_tenax.00g003060.m01.CDS01;Name=T_tenax.00g003060.m01.CDS01;Parent=T_tenax.00g003060.m01;original_ID=cds.T_tenax.00g003060.m01;Alias=cds.T_tenax.00g003060.m01
OCTD01000054.1	GenSAS_616ec28a899a8-publish	exon	65014	65064	.	-	.	gene_id=T_tenax.00g003060.m01.exon02;Name=T_tenax.00g003060.m01.exon02;Parent=T_tenax.00g003060.m01;original_gene_id=T_tenax.00g003060.m01.exon2;Alias=T_tenax.00g003060.m01.exon2
OCTD01000054.1	GenSAS_616ec28a899a8-publish	CDS	65014	65064	.	-	2	gene_id=T_tenax.00g003060.m01.CDS02;Name=T_tenax.00g003060.m01.CDS02;Parent=T_tenax.00g003060.m01;original_ID=cds.T_tenax.00g003060.m01;Alias=cds.T_tenax.00g003060.m01
OCTD01000054.1	GenSAS_616ec28a899a8-publish	exon	65131	65941	.	-	.	gene_id=T_tenax.00g003060.m01.exon03;Name=T_tenax.00g003060.m01.exon03;Parent=T_tenax.00g003060.m01;original_gene_id=T_tenax.00g003060.m01.exon1;Alias=T_tenax.00g003060.m01.exon1
OCTD01000054.1	GenSAS_616ec28a899a8-publish	CDS	65131	65941	.	-	0	gene_id=T_tenax.00g003060.m01.CDS03;Name=T_tenax.00g003060.m01.CDS03;Parent=T_tenax.00g003060.m01;original_ID=cds.T_tenax.00g003060.m01;Alias=cds.T_tenax.00g003060.m01
OCTD01000054.1	GenSAS_616ec28a899a8-publish	gene	66462	67169	.	-	.	gene_id=T_tenax.00g003070;Name=T_tenax.00g003070;Alias=T_tenax.00g003070
OCTD01000054.1	GenSAS_616ec28a899a8-publish	mRNA	66462	67169	.	-	.	gene_id=T_tenax.00g003070.m01;Name=T_tenax.00g003070.m01;Parent=T_tenax.00g003070;Alias=T_tenax.00g003070.m01;original_name=T_tenax.00g003070
OCTD01000054.1	GenSAS_616ec28a899a8-publish	exon	66462	67169	.	-	.	gene_id=T_tenax.00g003070.m01.exon01;Name=T_tenax.00g003070.m01.exon01;Parent=T_tenax.00g003070.m01;original_gene_id=T_tenax.00g003070.m01.exon1;Alias=T_tenax.00g003070.m01.exon1
OCTD01000054.1	GenSAS_616ec28a899a8-publish	CDS	66462	67169	.	-	0	gene_id=T_tenax.00g003070.m01.CDS01;Name=T_tenax.00g003070.m01.CDS01;Parent=T_tenax.00g003070.m01;original_ID=cds.T_tenax.00g003070.m01;Alias=cds.T_tenax.00g003070.m01
OCTD01000054.1	GenSAS_616ec28a899a8-publish	gene	67252	68358	.	+	.	gene_id=T_tenax.00g003080;Name=T_tenax.00g003080;Alias=T_tenax.00g003080;Notes=XP_001306964.1 [DIAMOND Functional 2.0.11],Sperm-tail PG-rich repeat (IPR010736) [InterProScan 5.53-87.0],PF07004.7 [Pfam 1.6]
OCTD01000054.1	GenSAS_616ec28a899a8-publish	mRNA	67252	68358	.	+	.	gene_id=T_tenax.00g003080.m01;Name=T_tenax.00g003080.m01;Parent=T_tenax.00g003080;Alias=T_tenax.00g003080.m01;original_name=T_tenax.00g003080
OCTD01000054.1	GenSAS_616ec28a899a8-publish	exon	67252	68358	.	+	.	gene_id=T_tenax.00g003080.m01.exon01;Name=T_tenax.00g003080.m01.exon01;Parent=T_tenax.00g003080.m01;original_gene_id=T_tenax.00g003080.m01.exon1;Alias=T_tenax.00g003080.m01.exon1
OCTD01000054.1	GenSAS_616ec28a899a8-publish	CDS	67252	68358	.	+	0	gene_id=T_tenax.00g003080.m01.CDS01;Name=T_tenax.00g003080.m01.CDS01;Parent=T_tenax.00g003080.m01;original_ID=cds.T_tenax.00g003080.m01;Alias=cds.T_tenax.00g003080.m01
OCTD01000054.1	GenSAS_616ec28a899a8-publish	gene	69495	70070	.	-	.	gene_id=T_tenax.00g003090;Name=T_tenax.00g003090;Alias=T_tenax.00g003090;Notes=XP_001325272.1 [DIAMOND Functional 2.0.11],PF10662.4 [Pfam 1.6]
OCTD01000054.1	GenSAS_616ec28a899a8-publish	mRNA	69495	70070	.	-	.	gene_id=T_tenax.00g003090.m01;Name=T_tenax.00g003090.m01;Parent=T_tenax.00g003090;Alias=T_tenax.00g003090.m01;original_name=T_tenax.00g003090
OCTD01000054.1	GenSAS_616ec28a899a8-publish	exon	69495	69724	.	-	.	gene_id=T_tenax.00g003090.m01.exon01;Name=T_tenax.00g003090.m01.exon01;Parent=T_tenax.00g003090.m01;original_gene_id=T_tenax.00g003090.m01.exon2;Alias=T_tenax.00g003090.m01.exon2
OCTD01000054.1	GenSAS_616ec28a899a8-publish	CDS	69495	69724	.	-	2	gene_id=T_tenax.00g003090.m01.CDS01;Name=T_tenax.00g003090.m01.CDS01;Parent=T_tenax.00g003090.m01;original_ID=cds.T_tenax.00g003090.m01;Alias=cds.T_tenax.00g003090.m01
OCTD01000054.1	GenSAS_616ec28a899a8-publish	exon	69956	70070	.	-	.	gene_id=T_tenax.00g003090.m01.exon02;Name=T_tenax.00g003090.m01.exon02;Parent=T_tenax.00g003090.m01;original_gene_id=T_tenax.00g003090.m01.exon1;Alias=T_tenax.00g003090.m01.exon1
OCTD01000054.1	GenSAS_616ec28a899a8-publish	CDS	69956	70070	.	-	0	gene_id=T_tenax.00g003090.m01.CDS02;Name=T_tenax.00g003090.m01.CDS02;Parent=T_tenax.00g003090.m01;original_ID=cds.T_tenax.00g003090.m01;Alias=cds.T_tenax.00g003090.m01
OCTD01000054.1	GenSAS_616ec28a899a8-publish	gene	70429	72684	.	+	.	gene_id=T_tenax.00g003100;Name=T_tenax.00g003100;Alias=T_tenax.00g003100;Notes=XP_001308788.1 [DIAMOND Functional 2.0.11],Leucine-rich repeat domain superfamily (IPR032675) [InterProScan 5.53-87.0]
OCTD01000054.1	GenSAS_616ec28a899a8-publish	mRNA	70429	72684	.	+	.	gene_id=T_tenax.00g003100.m01;Name=T_tenax.00g003100.m01;Parent=T_tenax.00g003100;Alias=T_tenax.00g003100.m01;original_name=T_tenax.00g003100
OCTD01000054.1	GenSAS_616ec28a899a8-publish	exon	70429	72684	.	+	.	gene_id=T_tenax.00g003100.m01.exon01;Name=T_tenax.00g003100.m01.exon01;Parent=T_tenax.00g003100.m01;original_gene_id=T_tenax.00g003100.m01.exon1;Alias=T_tenax.00g003100.m01.exon1
OCTD01000054.1	GenSAS_616ec28a899a8-publish	CDS	70429	72684	.	+	0	gene_id=T_tenax.00g003100.m01.CDS01;Name=T_tenax.00g003100.m01.CDS01;Parent=T_tenax.00g003100.m01;original_ID=cds.T_tenax.00g003100.m01;Alias=cds.T_tenax.00g003100.m01
OCTD01000054.1	GenSAS_616ec28a899a8-publish	gene	72924	73670	.	-	.	gene_id=T_tenax.00g003110;Name=T_tenax.00g003110;Alias=T_tenax.00g003110;Notes=XP_001581375.1 [DIAMOND Functional 2.0.11],PF08484.6 [Pfam 1.6]
OCTD01000054.1	GenSAS_616ec28a899a8-publish	mRNA	72924	73670	.	-	.	gene_id=T_tenax.00g003110.m01;Name=T_tenax.00g003110.m01;Parent=T_tenax.00g003110;Alias=T_tenax.00g003110.m01;original_name=T_tenax.00g003110
OCTD01000054.1	GenSAS_616ec28a899a8-publish	exon	72924	73670	.	-	.	gene_id=T_tenax.00g003110.m01.exon01;Name=T_tenax.00g003110.m01.exon01;Parent=T_tenax.00g003110.m01;original_gene_id=T_tenax.00g003110.m01.exon1;Alias=T_tenax.00g003110.m01.exon1
OCTD01000054.1	GenSAS_616ec28a899a8-publish	CDS	72924	73670	.	-	0	gene_id=T_tenax.00g003110.m01.CDS01;Name=T_tenax.00g003110.m01.CDS01;Parent=T_tenax.00g003110.m01;original_ID=cds.T_tenax.00g003110.m01;Alias=cds.T_tenax.00g003110.m01
OCTD01000055.1	GenSAS_616ec28a899a8-publish	gene	337	1005	.	-	.	gene_id=T_tenax.00g003120;Name=T_tenax.00g003120;Alias=T_tenax.00g003120;Notes=XP_001329842.1 [DIAMOND Functional 2.0.11],PF07694.7 [Pfam 1.6]
OCTD01000055.1	GenSAS_616ec28a899a8-publish	mRNA	337	1005	.	-	.	gene_id=T_tenax.00g003120.m01;Name=T_tenax.00g003120.m01;Parent=T_tenax.00g003120;Alias=T_tenax.00g003120.m01;original_name=T_tenax.00g003120
OCTD01000055.1	GenSAS_616ec28a899a8-publish	exon	337	1005	.	-	.	gene_id=T_tenax.00g003120.m01.exon01;Name=T_tenax.00g003120.m01.exon01;Parent=T_tenax.00g003120.m01;original_gene_id=T_tenax.00g003120.m01.exon1;Alias=T_tenax.00g003120.m01.exon1
OCTD01000055.1	GenSAS_616ec28a899a8-publish	CDS	337	1005	.	-	0	gene_id=T_tenax.00g003120.m01.CDS01;Name=T_tenax.00g003120.m01.CDS01;Parent=T_tenax.00g003120.m01;original_ID=cds.T_tenax.00g003120.m01;Alias=cds.T_tenax.00g003120.m01
OCTD01000055.1	GenSAS_616ec28a899a8-publish	gene	1348	2680	.	-	.	gene_id=T_tenax.00g003130;Name=T_tenax.00g003130;Alias=T_tenax.00g003130;Notes= [BLAST protein vs protein (blastp) 2.12.0],XP_001313179.1 [DIAMOND Functional 2.0.11],PF08657.5 [Pfam 1.6]
OCTD01000055.1	GenSAS_616ec28a899a8-publish	mRNA	1348	2680	.	-	.	gene_id=T_tenax.00g003130.m01;Name=T_tenax.00g003130.m01;Parent=T_tenax.00g003130;Alias=T_tenax.00g003130.m01;original_name=T_tenax.00g003130
OCTD01000055.1	GenSAS_616ec28a899a8-publish	exon	1348	1353	.	-	.	gene_id=T_tenax.00g003130.m01.exon01;Name=T_tenax.00g003130.m01.exon01;Parent=T_tenax.00g003130.m01;original_gene_id=T_tenax.00g003130.m01.exon2;Alias=T_tenax.00g003130.m01.exon2
OCTD01000055.1	GenSAS_616ec28a899a8-publish	CDS	1348	1353	.	-	0	gene_id=T_tenax.00g003130.m01.CDS01;Name=T_tenax.00g003130.m01.CDS01;Parent=T_tenax.00g003130.m01;original_ID=cds.T_tenax.00g003130.m01;Alias=cds.T_tenax.00g003130.m01
OCTD01000055.1	GenSAS_616ec28a899a8-publish	exon	1505	2680	.	-	.	gene_id=T_tenax.00g003130.m01.exon02;Name=T_tenax.00g003130.m01.exon02;Parent=T_tenax.00g003130.m01;original_gene_id=T_tenax.00g003130.m01.exon1;Alias=T_tenax.00g003130.m01.exon1
OCTD01000055.1	GenSAS_616ec28a899a8-publish	CDS	1505	2680	.	-	0	gene_id=T_tenax.00g003130.m01.CDS02;Name=T_tenax.00g003130.m01.CDS02;Parent=T_tenax.00g003130.m01;original_ID=cds.T_tenax.00g003130.m01;Alias=cds.T_tenax.00g003130.m01
OCTD01000055.1	GenSAS_616ec28a899a8-publish	gene	4083	4943	.	+	.	gene_id=T_tenax.00g003140;Name=T_tenax.00g003140;Alias=T_tenax.00g003140;Notes=XP_001326307.1 [DIAMOND Functional 2.0.11],Nucleoside phosphorylase superfamily (IPR035994) [InterProScan 5.53-87.0],PF01048.15 [Pfam 1.6]
OCTD01000055.1	GenSAS_616ec28a899a8-publish	mRNA	4083	4943	.	+	.	gene_id=T_tenax.00g003140.m01;Name=T_tenax.00g003140.m01;Parent=T_tenax.00g003140;Alias=T_tenax.00g003140.m01;original_name=T_tenax.00g003140
OCTD01000055.1	GenSAS_616ec28a899a8-publish	exon	4083	4943	.	+	.	gene_id=T_tenax.00g003140.m01.exon01;Name=T_tenax.00g003140.m01.exon01;Parent=T_tenax.00g003140.m01;original_gene_id=T_tenax.00g003140.m01.exon1;Alias=T_tenax.00g003140.m01.exon1
OCTD01000055.1	GenSAS_616ec28a899a8-publish	CDS	4083	4943	.	+	0	gene_id=T_tenax.00g003140.m01.CDS01;Name=T_tenax.00g003140.m01.CDS01;Parent=T_tenax.00g003140.m01;original_ID=cds.T_tenax.00g003140.m01;Alias=cds.T_tenax.00g003140.m01
OCTD01000055.1	GenSAS_616ec28a899a8-publish	gene	5386	7017	.	+	.	gene_id=T_tenax.00g003150;Name=T_tenax.00g003150;Alias=T_tenax.00g003150;Notes=XP_001305986.1 [DIAMOND Functional 2.0.11],Glycosyltransferase 61 (IPR007657) [InterProScan 5.53-87.0],PF04577.9 [Pfam 1.6]
OCTD01000055.1	GenSAS_616ec28a899a8-publish	mRNA	5386	7017	.	+	.	gene_id=T_tenax.00g003150.m01;Name=T_tenax.00g003150.m01;Parent=T_tenax.00g003150;Alias=T_tenax.00g003150.m01;original_name=T_tenax.00g003150
OCTD01000055.1	GenSAS_616ec28a899a8-publish	exon	5386	7017	.	+	.	gene_id=T_tenax.00g003150.m01.exon01;Name=T_tenax.00g003150.m01.exon01;Parent=T_tenax.00g003150.m01;original_gene_id=T_tenax.00g003150.m01.exon1;Alias=T_tenax.00g003150.m01.exon1
OCTD01000055.1	GenSAS_616ec28a899a8-publish	CDS	5386	7017	.	+	0	gene_id=T_tenax.00g003150.m01.CDS01;Name=T_tenax.00g003150.m01.CDS01;Parent=T_tenax.00g003150.m01;original_ID=cds.T_tenax.00g003150.m01;Alias=cds.T_tenax.00g003150.m01
OCTD01000055.1	GenSAS_616ec28a899a8-publish	gene	8402	9244	.	+	.	gene_id=T_tenax.00g003160;Name=T_tenax.00g003160;Alias=T_tenax.00g003160;Notes=XP_001579320.1 [DIAMOND Functional 2.0.11],PF14527.1 [Pfam 1.6]
OCTD01000055.1	GenSAS_616ec28a899a8-publish	mRNA	8402	9244	.	+	.	gene_id=T_tenax.00g003160.m01;Name=T_tenax.00g003160.m01;Parent=T_tenax.00g003160;Alias=T_tenax.00g003160.m01;original_name=T_tenax.00g003160
OCTD01000055.1	GenSAS_616ec28a899a8-publish	exon	8402	9244	.	+	.	gene_id=T_tenax.00g003160.m01.exon01;Name=T_tenax.00g003160.m01.exon01;Parent=T_tenax.00g003160.m01;original_gene_id=T_tenax.00g003160.m01.exon1;Alias=T_tenax.00g003160.m01.exon1
OCTD01000055.1	GenSAS_616ec28a899a8-publish	CDS	8402	9244	.	+	0	gene_id=T_tenax.00g003160.m01.CDS01;Name=T_tenax.00g003160.m01.CDS01;Parent=T_tenax.00g003160.m01;original_ID=cds.T_tenax.00g003160.m01;Alias=cds.T_tenax.00g003160.m01
OCTD01000055.1	GenSAS_616ec28a899a8-publish	gene	9329	10325	.	+	.	gene_id=T_tenax.00g003170;Name=T_tenax.00g003170;Alias=T_tenax.00g003170;Notes=XP_001579320.1 [DIAMOND Functional 2.0.11]
OCTD01000055.1	GenSAS_616ec28a899a8-publish	mRNA	9329	10325	.	+	.	gene_id=T_tenax.00g003170.m01;Name=T_tenax.00g003170.m01;Parent=T_tenax.00g003170;Alias=T_tenax.00g003170.m01;original_name=T_tenax.00g003170
OCTD01000055.1	GenSAS_616ec28a899a8-publish	exon	9329	9364	.	+	.	gene_id=T_tenax.00g003170.m01.exon01;Name=T_tenax.00g003170.m01.exon01;Parent=T_tenax.00g003170.m01;original_gene_id=T_tenax.00g003170.m01.exon1;Alias=T_tenax.00g003170.m01.exon1
OCTD01000055.1	GenSAS_616ec28a899a8-publish	CDS	9329	9364	.	+	0	gene_id=T_tenax.00g003170.m01.CDS01;Name=T_tenax.00g003170.m01.CDS01;Parent=T_tenax.00g003170.m01;original_ID=cds.T_tenax.00g003170.m01;Alias=cds.T_tenax.00g003170.m01
OCTD01000055.1	GenSAS_616ec28a899a8-publish	exon	9456	9788	.	+	.	gene_id=T_tenax.00g003170.m01.exon02;Name=T_tenax.00g003170.m01.exon02;Parent=T_tenax.00g003170.m01;original_gene_id=T_tenax.00g003170.m01.exon2;Alias=T_tenax.00g003170.m01.exon2
OCTD01000055.1	GenSAS_616ec28a899a8-publish	CDS	9456	9788	.	+	0	gene_id=T_tenax.00g003170.m01.CDS02;Name=T_tenax.00g003170.m01.CDS02;Parent=T_tenax.00g003170.m01;original_ID=cds.T_tenax.00g003170.m01;Alias=cds.T_tenax.00g003170.m01
OCTD01000055.1	GenSAS_616ec28a899a8-publish	exon	9850	9919	.	+	.	gene_id=T_tenax.00g003170.m01.exon03;Name=T_tenax.00g003170.m01.exon03;Parent=T_tenax.00g003170.m01;original_gene_id=T_tenax.00g003170.m01.exon3;Alias=T_tenax.00g003170.m01.exon3
OCTD01000055.1	GenSAS_616ec28a899a8-publish	CDS	9850	9919	.	+	0	gene_id=T_tenax.00g003170.m01.CDS03;Name=T_tenax.00g003170.m01.CDS03;Parent=T_tenax.00g003170.m01;original_ID=cds.T_tenax.00g003170.m01;Alias=cds.T_tenax.00g003170.m01
OCTD01000055.1	GenSAS_616ec28a899a8-publish	exon	9943	10325	.	+	.	gene_id=T_tenax.00g003170.m01.exon04;Name=T_tenax.00g003170.m01.exon04;Parent=T_tenax.00g003170.m01;original_gene_id=T_tenax.00g003170.m01.exon4;Alias=T_tenax.00g003170.m01.exon4
OCTD01000055.1	GenSAS_616ec28a899a8-publish	CDS	9943	10325	.	+	2	gene_id=T_tenax.00g003170.m01.CDS04;Name=T_tenax.00g003170.m01.CDS04;Parent=T_tenax.00g003170.m01;original_ID=cds.T_tenax.00g003170.m01;Alias=cds.T_tenax.00g003170.m01
OCTD01000055.1	GenSAS_616ec28a899a8-publish	gene	10421	11539	.	-	.	gene_id=T_tenax.00g003180;Name=T_tenax.00g003180;Alias=T_tenax.00g003180;Notes=XP_001305690.1 [DIAMOND Functional 2.0.11],PF13892.1 [Pfam 1.6]
OCTD01000055.1	GenSAS_616ec28a899a8-publish	mRNA	10421	11539	.	-	.	gene_id=T_tenax.00g003180.m01;Name=T_tenax.00g003180.m01;Parent=T_tenax.00g003180;Alias=T_tenax.00g003180.m01;original_name=T_tenax.00g003180
OCTD01000055.1	GenSAS_616ec28a899a8-publish	exon	10421	11539	.	-	.	gene_id=T_tenax.00g003180.m01.exon01;Name=T_tenax.00g003180.m01.exon01;Parent=T_tenax.00g003180.m01;original_gene_id=T_tenax.00g003180.m01.exon1;Alias=T_tenax.00g003180.m01.exon1
OCTD01000055.1	GenSAS_616ec28a899a8-publish	CDS	10421	11539	.	-	0	gene_id=T_tenax.00g003180.m01.CDS01;Name=T_tenax.00g003180.m01.CDS01;Parent=T_tenax.00g003180.m01;original_ID=cds.T_tenax.00g003180.m01;Alias=cds.T_tenax.00g003180.m01
OCTD01000055.1	GenSAS_616ec28a899a8-publish	gene	12033	12458	.	-	.	gene_id=T_tenax.00g003190;Name=T_tenax.00g003190;Alias=T_tenax.00g003190;Notes=XP_001312135.1 [DIAMOND Functional 2.0.11]
OCTD01000055.1	GenSAS_616ec28a899a8-publish	mRNA	12033	12458	.	-	.	gene_id=T_tenax.00g003190.m01;Name=T_tenax.00g003190.m01;Parent=T_tenax.00g003190;Alias=T_tenax.00g003190.m01;original_name=T_tenax.00g003190
OCTD01000055.1	GenSAS_616ec28a899a8-publish	exon	12033	12458	.	-	.	gene_id=T_tenax.00g003190.m01.exon01;Name=T_tenax.00g003190.m01.exon01;Parent=T_tenax.00g003190.m01;original_gene_id=T_tenax.00g003190.m01.exon1;Alias=T_tenax.00g003190.m01.exon1
OCTD01000055.1	GenSAS_616ec28a899a8-publish	CDS	12033	12458	.	-	0	gene_id=T_tenax.00g003190.m01.CDS01;Name=T_tenax.00g003190.m01.CDS01;Parent=T_tenax.00g003190.m01;original_ID=cds.T_tenax.00g003190.m01;Alias=cds.T_tenax.00g003190.m01
OCTD01000055.1	GenSAS_616ec28a899a8-publish	gene	13907	15727	.	-	.	gene_id=T_tenax.00g003200;Name=T_tenax.00g003200;Alias=T_tenax.00g003200;Notes=XP_001318720.1 [DIAMOND Functional 2.0.11],PF13418.1 [Pfam 1.6]
OCTD01000055.1	GenSAS_616ec28a899a8-publish	mRNA	13907	15727	.	-	.	gene_id=T_tenax.00g003200.m01;Name=T_tenax.00g003200.m01;Parent=T_tenax.00g003200;Alias=T_tenax.00g003200.m01;original_name=T_tenax.00g003200
OCTD01000055.1	GenSAS_616ec28a899a8-publish	exon	13907	15727	.	-	.	gene_id=T_tenax.00g003200.m01.exon01;Name=T_tenax.00g003200.m01.exon01;Parent=T_tenax.00g003200.m01;original_gene_id=T_tenax.00g003200.m01.exon1;Alias=T_tenax.00g003200.m01.exon1
OCTD01000055.1	GenSAS_616ec28a899a8-publish	CDS	13907	15727	.	-	0	gene_id=T_tenax.00g003200.m01.CDS01;Name=T_tenax.00g003200.m01.CDS01;Parent=T_tenax.00g003200.m01;original_ID=cds.T_tenax.00g003200.m01;Alias=cds.T_tenax.00g003200.m01
OCTD01000055.1	GenSAS_616ec28a899a8-publish	gene	15941	17065	.	-	.	gene_id=T_tenax.00g003210;Name=T_tenax.00g003210;Alias=T_tenax.00g003210;Notes= [BLAST protein vs protein (blastp) 2.12.0],XP_001581579.1 [DIAMOND Functional 2.0.11],PF00437.15 [Pfam 1.6]
OCTD01000055.1	GenSAS_616ec28a899a8-publish	mRNA	15941	17065	.	-	.	gene_id=T_tenax.00g003210.m01;Name=T_tenax.00g003210.m01;Parent=T_tenax.00g003210;Alias=T_tenax.00g003210.m01;original_name=T_tenax.00g003210
OCTD01000055.1	GenSAS_616ec28a899a8-publish	exon	15941	17065	.	-	.	gene_id=T_tenax.00g003210.m01.exon01;Name=T_tenax.00g003210.m01.exon01;Parent=T_tenax.00g003210.m01;original_gene_id=T_tenax.00g003210.m01.exon1;Alias=T_tenax.00g003210.m01.exon1
OCTD01000055.1	GenSAS_616ec28a899a8-publish	CDS	15941	17065	.	-	0	gene_id=T_tenax.00g003210.m01.CDS01;Name=T_tenax.00g003210.m01.CDS01;Parent=T_tenax.00g003210.m01;original_ID=cds.T_tenax.00g003210.m01;Alias=cds.T_tenax.00g003210.m01
OCTD01000055.1	GenSAS_616ec28a899a8-publish	gene	17324	17695	.	+	.	gene_id=T_tenax.00g003220;Name=T_tenax.00g003220;Alias=T_tenax.00g003220;Notes= [BLAST protein vs protein (blastp) 2.12.0],XP_001319952.1 [DIAMOND Functional 2.0.11],Zinc finger, TFIIS-type (IPR001222) [InterProScan 5.53-87.0],PF05495.7 [Pfam 1.6]
OCTD01000055.1	GenSAS_616ec28a899a8-publish	mRNA	17324	17695	.	+	.	gene_id=T_tenax.00g003220.m01;Name=T_tenax.00g003220.m01;Parent=T_tenax.00g003220;Alias=T_tenax.00g003220.m01;original_name=T_tenax.00g003220
OCTD01000055.1	GenSAS_616ec28a899a8-publish	exon	17324	17695	.	+	.	gene_id=T_tenax.00g003220.m01.exon01;Name=T_tenax.00g003220.m01.exon01;Parent=T_tenax.00g003220.m01;original_gene_id=T_tenax.00g003220.m01.exon1;Alias=T_tenax.00g003220.m01.exon1
OCTD01000055.1	GenSAS_616ec28a899a8-publish	CDS	17324	17695	.	+	0	gene_id=T_tenax.00g003220.m01.CDS01;Name=T_tenax.00g003220.m01.CDS01;Parent=T_tenax.00g003220.m01;original_ID=cds.T_tenax.00g003220.m01;Alias=cds.T_tenax.00g003220.m01
OCTD01000055.1	GenSAS_616ec28a899a8-publish	gene	19876	20595	.	+	.	gene_id=T_tenax.00g003230;Name=T_tenax.00g003230;Alias=T_tenax.00g003230;Notes= [BLAST protein vs protein (blastp) 2.12.0],XP_001307124.1 [DIAMOND Functional 2.0.11],Translation Initiation factor eIF- 4e (IPR001040) [InterProScan 5.53-87.0],PF08417.7 [Pfam 1.6]
OCTD01000055.1	GenSAS_616ec28a899a8-publish	mRNA	19876	20595	.	+	.	gene_id=T_tenax.00g003230.m01;Name=T_tenax.00g003230.m01;Parent=T_tenax.00g003230;Alias=T_tenax.00g003230.m01;original_name=T_tenax.00g003230
OCTD01000055.1	GenSAS_616ec28a899a8-publish	exon	19876	20595	.	+	.	gene_id=T_tenax.00g003230.m01.exon01;Name=T_tenax.00g003230.m01.exon01;Parent=T_tenax.00g003230.m01;original_gene_id=T_tenax.00g003230.m01.exon1;Alias=T_tenax.00g003230.m01.exon1
OCTD01000055.1	GenSAS_616ec28a899a8-publish	CDS	19876	20595	.	+	0	gene_id=T_tenax.00g003230.m01.CDS01;Name=T_tenax.00g003230.m01.CDS01;Parent=T_tenax.00g003230.m01;original_ID=cds.T_tenax.00g003230.m01;Alias=cds.T_tenax.00g003230.m01
OCTD01000056.1	GenSAS_616ec28a899a8-publish	gene	11657	12016	.	+	.	gene_id=T_tenax.00g003240;Name=T_tenax.00g003240;Alias=T_tenax.00g003240
OCTD01000056.1	GenSAS_616ec28a899a8-publish	mRNA	11657	12016	.	+	.	gene_id=T_tenax.00g003240.m01;Name=T_tenax.00g003240.m01;Parent=T_tenax.00g003240;Alias=T_tenax.00g003240.m01;original_name=T_tenax.00g003240
OCTD01000056.1	GenSAS_616ec28a899a8-publish	exon	11657	11929	.	+	.	gene_id=T_tenax.00g003240.m01.exon01;Name=T_tenax.00g003240.m01.exon01;Parent=T_tenax.00g003240.m01;original_gene_id=T_tenax.00g003240.m01.exon1;Alias=T_tenax.00g003240.m01.exon1
OCTD01000056.1	GenSAS_616ec28a899a8-publish	CDS	11657	11929	.	+	0	gene_id=T_tenax.00g003240.m01.CDS01;Name=T_tenax.00g003240.m01.CDS01;Parent=T_tenax.00g003240.m01;original_ID=cds.T_tenax.00g003240.m01;Alias=cds.T_tenax.00g003240.m01
OCTD01000056.1	GenSAS_616ec28a899a8-publish	exon	11981	12016	.	+	.	gene_id=T_tenax.00g003240.m01.exon02;Name=T_tenax.00g003240.m01.exon02;Parent=T_tenax.00g003240.m01;original_gene_id=T_tenax.00g003240.m01.exon2;Alias=T_tenax.00g003240.m01.exon2
OCTD01000056.1	GenSAS_616ec28a899a8-publish	CDS	11981	12016	.	+	0	gene_id=T_tenax.00g003240.m01.CDS02;Name=T_tenax.00g003240.m01.CDS02;Parent=T_tenax.00g003240.m01;original_ID=cds.T_tenax.00g003240.m01;Alias=cds.T_tenax.00g003240.m01
OCTD01000056.1	GenSAS_616ec28a899a8-publish	gene	12468	13209	.	+	.	gene_id=T_tenax.00g003250;Name=T_tenax.00g003250;Alias=T_tenax.00g003250
OCTD01000056.1	GenSAS_616ec28a899a8-publish	mRNA	12468	13209	.	+	.	gene_id=T_tenax.00g003250.m01;Name=T_tenax.00g003250.m01;Parent=T_tenax.00g003250;Alias=T_tenax.00g003250.m01;original_name=T_tenax.00g003250
OCTD01000056.1	GenSAS_616ec28a899a8-publish	exon	12468	13209	.	+	.	gene_id=T_tenax.00g003250.m01.exon01;Name=T_tenax.00g003250.m01.exon01;Parent=T_tenax.00g003250.m01;original_gene_id=T_tenax.00g003250.m01.exon1;Alias=T_tenax.00g003250.m01.exon1
OCTD01000056.1	GenSAS_616ec28a899a8-publish	CDS	12468	13209	.	+	0	gene_id=T_tenax.00g003250.m01.CDS01;Name=T_tenax.00g003250.m01.CDS01;Parent=T_tenax.00g003250.m01;original_ID=cds.T_tenax.00g003250.m01;Alias=cds.T_tenax.00g003250.m01
OCTD01000057.1	GenSAS_616ec28a899a8-publish	gene	4784	9733	.	+	.	gene_id=T_tenax.00g003260;Name=T_tenax.00g003260;Alias=T_tenax.00g003260;Notes=XP_001580274.1 [DIAMOND Functional 2.0.11],PF02134.16 [Pfam 1.6]
OCTD01000057.1	GenSAS_616ec28a899a8-publish	mRNA	4784	9733	.	+	.	gene_id=T_tenax.00g003260.m01;Name=T_tenax.00g003260.m01;Parent=T_tenax.00g003260;Alias=T_tenax.00g003260.m01;original_name=T_tenax.00g003260
OCTD01000057.1	GenSAS_616ec28a899a8-publish	exon	4784	9733	.	+	.	gene_id=T_tenax.00g003260.m01.exon01;Name=T_tenax.00g003260.m01.exon01;Parent=T_tenax.00g003260.m01;original_gene_id=T_tenax.00g003260.m01.exon1;Alias=T_tenax.00g003260.m01.exon1
OCTD01000057.1	GenSAS_616ec28a899a8-publish	CDS	4784	9733	.	+	0	gene_id=T_tenax.00g003260.m01.CDS01;Name=T_tenax.00g003260.m01.CDS01;Parent=T_tenax.00g003260.m01;original_ID=cds.T_tenax.00g003260.m01;Alias=cds.T_tenax.00g003260.m01
OCTD01000057.1	GenSAS_616ec28a899a8-publish	gene	10230	11279	.	+	.	gene_id=T_tenax.00g003270;Name=T_tenax.00g003270;Alias=T_tenax.00g003270;Notes=XP_001322609.1 [DIAMOND Functional 2.0.11],PF10198.4 [Pfam 1.6]
OCTD01000057.1	GenSAS_616ec28a899a8-publish	mRNA	10230	11279	.	+	.	gene_id=T_tenax.00g003270.m01;Name=T_tenax.00g003270.m01;Parent=T_tenax.00g003270;Alias=T_tenax.00g003270.m01;original_name=T_tenax.00g003270
OCTD01000057.1	GenSAS_616ec28a899a8-publish	exon	10230	11279	.	+	.	gene_id=T_tenax.00g003270.m01.exon01;Name=T_tenax.00g003270.m01.exon01;Parent=T_tenax.00g003270.m01;original_gene_id=T_tenax.00g003270.m01.exon1;Alias=T_tenax.00g003270.m01.exon1
OCTD01000057.1	GenSAS_616ec28a899a8-publish	CDS	10230	11279	.	+	0	gene_id=T_tenax.00g003270.m01.CDS01;Name=T_tenax.00g003270.m01.CDS01;Parent=T_tenax.00g003270.m01;original_ID=cds.T_tenax.00g003270.m01;Alias=cds.T_tenax.00g003270.m01
OCTD01000057.1	GenSAS_616ec28a899a8-publish	gene	11378	12121	.	-	.	gene_id=T_tenax.00g003280;Name=T_tenax.00g003280;Alias=T_tenax.00g003280;Notes=XP_001582605.1 [DIAMOND Functional 2.0.11],PF14025.1 [Pfam 1.6]
OCTD01000057.1	GenSAS_616ec28a899a8-publish	mRNA	11378	12121	.	-	.	gene_id=T_tenax.00g003280.m01;Name=T_tenax.00g003280.m01;Parent=T_tenax.00g003280;Alias=T_tenax.00g003280.m01;original_name=T_tenax.00g003280
OCTD01000057.1	GenSAS_616ec28a899a8-publish	exon	11378	12121	.	-	.	gene_id=T_tenax.00g003280.m01.exon01;Name=T_tenax.00g003280.m01.exon01;Parent=T_tenax.00g003280.m01;original_gene_id=T_tenax.00g003280.m01.exon1;Alias=T_tenax.00g003280.m01.exon1
OCTD01000057.1	GenSAS_616ec28a899a8-publish	CDS	11378	12121	.	-	0	gene_id=T_tenax.00g003280.m01.CDS01;Name=T_tenax.00g003280.m01.CDS01;Parent=T_tenax.00g003280.m01;original_ID=cds.T_tenax.00g003280.m01;Alias=cds.T_tenax.00g003280.m01
OCTD01000057.1	GenSAS_616ec28a899a8-publish	gene	12691	12891	.	-	.	gene_id=T_tenax.00g003290;Name=T_tenax.00g003290;Alias=T_tenax.00g003290;Notes=XP_001327825.1 [DIAMOND Functional 2.0.11]
OCTD01000057.1	GenSAS_616ec28a899a8-publish	mRNA	12691	12891	.	-	.	gene_id=T_tenax.00g003290.m01;Name=T_tenax.00g003290.m01;Parent=T_tenax.00g003290;Alias=T_tenax.00g003290.m01;original_name=T_tenax.00g003290
OCTD01000057.1	GenSAS_616ec28a899a8-publish	exon	12691	12891	.	-	.	gene_id=T_tenax.00g003290.m01.exon01;Name=T_tenax.00g003290.m01.exon01;Parent=T_tenax.00g003290.m01;original_gene_id=T_tenax.00g003290.m01.exon1;Alias=T_tenax.00g003290.m01.exon1
OCTD01000057.1	GenSAS_616ec28a899a8-publish	CDS	12691	12891	.	-	0	gene_id=T_tenax.00g003290.m01.CDS01;Name=T_tenax.00g003290.m01.CDS01;Parent=T_tenax.00g003290.m01;original_ID=cds.T_tenax.00g003290.m01;Alias=cds.T_tenax.00g003290.m01
OCTD01000057.1	GenSAS_616ec28a899a8-publish	gene	13324	14676	.	+	.	gene_id=T_tenax.00g003300;Name=T_tenax.00g003300;Alias=T_tenax.00g003300;Notes= [BLAST protein vs protein (blastp) 2.12.0],XP_001324506.1 [DIAMOND Functional 2.0.11],Serine/threonine-specific protein phosphatase/bis(5-nucleosyl)-tetraphosphatase (IPR006186) [InterProScan 5.53-87.0],PF00149.23 [Pfam 1.6]
OCTD01000057.1	GenSAS_616ec28a899a8-publish	mRNA	13324	14676	.	+	.	gene_id=T_tenax.00g003300.m01;Name=T_tenax.00g003300.m01;Parent=T_tenax.00g003300;Alias=T_tenax.00g003300.m01;original_name=T_tenax.00g003300
OCTD01000057.1	GenSAS_616ec28a899a8-publish	exon	13324	13902	.	+	.	gene_id=T_tenax.00g003300.m01.exon01;Name=T_tenax.00g003300.m01.exon01;Parent=T_tenax.00g003300.m01;original_gene_id=T_tenax.00g003300.m01.exon1;Alias=T_tenax.00g003300.m01.exon1
OCTD01000057.1	GenSAS_616ec28a899a8-publish	CDS	13324	13902	.	+	0	gene_id=T_tenax.00g003300.m01.CDS01;Name=T_tenax.00g003300.m01.CDS01;Parent=T_tenax.00g003300.m01;original_ID=cds.T_tenax.00g003300.m01;Alias=cds.T_tenax.00g003300.m01
OCTD01000057.1	GenSAS_616ec28a899a8-publish	exon	14137	14676	.	+	.	gene_id=T_tenax.00g003300.m01.exon02;Name=T_tenax.00g003300.m01.exon02;Parent=T_tenax.00g003300.m01;original_gene_id=T_tenax.00g003300.m01.exon2;Alias=T_tenax.00g003300.m01.exon2
OCTD01000057.1	GenSAS_616ec28a899a8-publish	CDS	14137	14676	.	+	0	gene_id=T_tenax.00g003300.m01.CDS02;Name=T_tenax.00g003300.m01.CDS02;Parent=T_tenax.00g003300.m01;original_ID=cds.T_tenax.00g003300.m01;Alias=cds.T_tenax.00g003300.m01
OCTD01000057.1	GenSAS_616ec28a899a8-publish	gene	19665	20825	.	+	.	gene_id=T_tenax.00g003310;Name=T_tenax.00g003310;Alias=T_tenax.00g003310;Notes=XP_001316277.1 [DIAMOND Functional 2.0.11],Armadillo-type fold (IPR016024) [InterProScan 5.53-87.0],PF08771.6 [Pfam 1.6]
OCTD01000057.1	GenSAS_616ec28a899a8-publish	mRNA	19665	20825	.	+	.	gene_id=T_tenax.00g003310.m01;Name=T_tenax.00g003310.m01;Parent=T_tenax.00g003310;Alias=T_tenax.00g003310.m01;original_name=T_tenax.00g003310
OCTD01000057.1	GenSAS_616ec28a899a8-publish	exon	19665	20825	.	+	.	gene_id=T_tenax.00g003310.m01.exon01;Name=T_tenax.00g003310.m01.exon01;Parent=T_tenax.00g003310.m01;original_gene_id=T_tenax.00g003310.m01.exon1;Alias=T_tenax.00g003310.m01.exon1
OCTD01000057.1	GenSAS_616ec28a899a8-publish	CDS	19665	20825	.	+	0	gene_id=T_tenax.00g003310.m01.CDS01;Name=T_tenax.00g003310.m01.CDS01;Parent=T_tenax.00g003310.m01;original_ID=cds.T_tenax.00g003310.m01;Alias=cds.T_tenax.00g003310.m01
OCTD01000058.1	GenSAS_616ec28a899a8-publish	gene	972	7421	.	+	.	gene_id=T_tenax.00g003320;Name=T_tenax.00g003320;Alias=T_tenax.00g003320;Notes= [BLAST protein vs protein (blastp) 2.12.0],XP_001310840.1 [DIAMOND Functional 2.0.11],Ras GTPase-activating domain (IPR001936) [InterProScan 5.53-87.0],PF00616.14 [Pfam 1.6]
OCTD01000058.1	GenSAS_616ec28a899a8-publish	mRNA	972	7421	.	+	.	gene_id=T_tenax.00g003320.m01;Name=T_tenax.00g003320.m01;Parent=T_tenax.00g003320;Alias=T_tenax.00g003320.m01;original_name=T_tenax.00g003320
OCTD01000058.1	GenSAS_616ec28a899a8-publish	exon	972	7421	.	+	.	gene_id=T_tenax.00g003320.m01.exon01;Name=T_tenax.00g003320.m01.exon01;Parent=T_tenax.00g003320.m01;original_gene_id=T_tenax.00g003320.m01.exon1;Alias=T_tenax.00g003320.m01.exon1
OCTD01000058.1	GenSAS_616ec28a899a8-publish	CDS	972	7421	.	+	0	gene_id=T_tenax.00g003320.m01.CDS01;Name=T_tenax.00g003320.m01.CDS01;Parent=T_tenax.00g003320.m01;original_ID=cds.T_tenax.00g003320.m01;Alias=cds.T_tenax.00g003320.m01
OCTD01000059.1	GenSAS_616ec28a899a8-publish	gene	476	1585	.	+	.	gene_id=T_tenax.00g003330;Name=T_tenax.00g003330;Alias=T_tenax.00g003330;Notes=XP_001330719.1 [DIAMOND Functional 2.0.11],Thioredoxin-like superfamily (IPR036249) [InterProScan 5.53-87.0],PF00085.15 [Pfam 1.6]
OCTD01000059.1	GenSAS_616ec28a899a8-publish	mRNA	476	1585	.	+	.	gene_id=T_tenax.00g003330.m01;Name=T_tenax.00g003330.m01;Parent=T_tenax.00g003330;Alias=T_tenax.00g003330.m01;original_name=T_tenax.00g003330
OCTD01000059.1	GenSAS_616ec28a899a8-publish	exon	476	1585	.	+	.	gene_id=T_tenax.00g003330.m01.exon01;Name=T_tenax.00g003330.m01.exon01;Parent=T_tenax.00g003330.m01;original_gene_id=T_tenax.00g003330.m01.exon1;Alias=T_tenax.00g003330.m01.exon1
OCTD01000059.1	GenSAS_616ec28a899a8-publish	CDS	476	1585	.	+	0	gene_id=T_tenax.00g003330.m01.CDS01;Name=T_tenax.00g003330.m01.CDS01;Parent=T_tenax.00g003330.m01;original_ID=cds.T_tenax.00g003330.m01;Alias=cds.T_tenax.00g003330.m01
OCTD01000059.1	GenSAS_616ec28a899a8-publish	gene	2053	3249	.	-	.	gene_id=T_tenax.00g003340;Name=T_tenax.00g003340;Alias=T_tenax.00g003340;Notes= [BLAST protein vs protein (blastp) 2.12.0],XP_001329766.1 [DIAMOND Functional 2.0.11],PF09822.4 [Pfam 1.6]
OCTD01000059.1	GenSAS_616ec28a899a8-publish	mRNA	2053	3249	.	-	.	gene_id=T_tenax.00g003340.m01;Name=T_tenax.00g003340.m01;Parent=T_tenax.00g003340;Alias=T_tenax.00g003340.m01;original_name=T_tenax.00g003340
OCTD01000059.1	GenSAS_616ec28a899a8-publish	exon	2053	3249	.	-	.	gene_id=T_tenax.00g003340.m01.exon01;Name=T_tenax.00g003340.m01.exon01;Parent=T_tenax.00g003340.m01;original_gene_id=T_tenax.00g003340.m01.exon1;Alias=T_tenax.00g003340.m01.exon1
OCTD01000059.1	GenSAS_616ec28a899a8-publish	CDS	2053	3249	.	-	0	gene_id=T_tenax.00g003340.m01.CDS01;Name=T_tenax.00g003340.m01.CDS01;Parent=T_tenax.00g003340.m01;original_ID=cds.T_tenax.00g003340.m01;Alias=cds.T_tenax.00g003340.m01
OCTD01000059.1	GenSAS_616ec28a899a8-publish	gene	3819	4508	.	+	.	gene_id=T_tenax.00g003350;Name=T_tenax.00g003350;Alias=T_tenax.00g003350;Notes=XP_001329930.1 [DIAMOND Functional 2.0.11],PF00822.15 [Pfam 1.6]
OCTD01000059.1	GenSAS_616ec28a899a8-publish	mRNA	3819	4508	.	+	.	gene_id=T_tenax.00g003350.m01;Name=T_tenax.00g003350.m01;Parent=T_tenax.00g003350;Alias=T_tenax.00g003350.m01;original_name=T_tenax.00g003350
OCTD01000059.1	GenSAS_616ec28a899a8-publish	exon	3819	4508	.	+	.	gene_id=T_tenax.00g003350.m01.exon01;Name=T_tenax.00g003350.m01.exon01;Parent=T_tenax.00g003350.m01;original_gene_id=T_tenax.00g003350.m01.exon1;Alias=T_tenax.00g003350.m01.exon1
OCTD01000059.1	GenSAS_616ec28a899a8-publish	CDS	3819	4508	.	+	0	gene_id=T_tenax.00g003350.m01.CDS01;Name=T_tenax.00g003350.m01.CDS01;Parent=T_tenax.00g003350.m01;original_ID=cds.T_tenax.00g003350.m01;Alias=cds.T_tenax.00g003350.m01
OCTD01000060.1	GenSAS_616ec28a899a8-publish	gene	240	1868	.	+	.	gene_id=T_tenax.00g003360;Name=T_tenax.00g003360;Alias=T_tenax.00g003360;Notes= [BLAST protein vs protein (blastp) 2.12.0],XP_001324404.1 [DIAMOND Functional 2.0.11],RmlC-like jelly roll fold (IPR014710) [InterProScan 5.53-87.0],PF00520.26 [Pfam 1.6]
OCTD01000060.1	GenSAS_616ec28a899a8-publish	mRNA	240	1868	.	+	.	gene_id=T_tenax.00g003360.m01;Name=T_tenax.00g003360.m01;Parent=T_tenax.00g003360;Alias=T_tenax.00g003360.m01;original_name=T_tenax.00g003360
OCTD01000060.1	GenSAS_616ec28a899a8-publish	exon	240	1868	.	+	.	gene_id=T_tenax.00g003360.m01.exon01;Name=T_tenax.00g003360.m01.exon01;Parent=T_tenax.00g003360.m01;original_gene_id=T_tenax.00g003360.m01.exon1;Alias=T_tenax.00g003360.m01.exon1
OCTD01000060.1	GenSAS_616ec28a899a8-publish	CDS	240	1868	.	+	0	gene_id=T_tenax.00g003360.m01.CDS01;Name=T_tenax.00g003360.m01.CDS01;Parent=T_tenax.00g003360.m01;original_ID=cds.T_tenax.00g003360.m01;Alias=cds.T_tenax.00g003360.m01
OCTD01000060.1	GenSAS_616ec28a899a8-publish	gene	2039	2962	.	-	.	gene_id=T_tenax.00g003370;Name=T_tenax.00g003370;Alias=T_tenax.00g003370;Notes= [BLAST protein vs protein (blastp) 2.12.0],XP_001302715.1 [DIAMOND Functional 2.0.11],PF12317.3 [Pfam 1.6]
OCTD01000060.1	GenSAS_616ec28a899a8-publish	mRNA	2039	2962	.	-	.	gene_id=T_tenax.00g003370.m01;Name=T_tenax.00g003370.m01;Parent=T_tenax.00g003370;Alias=T_tenax.00g003370.m01;original_name=T_tenax.00g003370
OCTD01000060.1	GenSAS_616ec28a899a8-publish	exon	2039	2962	.	-	.	gene_id=T_tenax.00g003370.m01.exon01;Name=T_tenax.00g003370.m01.exon01;Parent=T_tenax.00g003370.m01;original_gene_id=T_tenax.00g003370.m01.exon1;Alias=T_tenax.00g003370.m01.exon1
OCTD01000060.1	GenSAS_616ec28a899a8-publish	CDS	2039	2962	.	-	0	gene_id=T_tenax.00g003370.m01.CDS01;Name=T_tenax.00g003370.m01.CDS01;Parent=T_tenax.00g003370.m01;original_ID=cds.T_tenax.00g003370.m01;Alias=cds.T_tenax.00g003370.m01
OCTD01000060.1	GenSAS_616ec28a899a8-publish	gene	3796	4262	.	+	.	gene_id=T_tenax.00g003380;Name=T_tenax.00g003380;Alias=T_tenax.00g003380;Notes=XP_001583453.1 [DIAMOND Functional 2.0.11]
OCTD01000060.1	GenSAS_616ec28a899a8-publish	mRNA	3796	4262	.	+	.	gene_id=T_tenax.00g003380.m01;Name=T_tenax.00g003380.m01;Parent=T_tenax.00g003380;Alias=T_tenax.00g003380.m01;original_name=T_tenax.00g003380
OCTD01000060.1	GenSAS_616ec28a899a8-publish	exon	3796	4161	.	+	.	gene_id=T_tenax.00g003380.m01.exon01;Name=T_tenax.00g003380.m01.exon01;Parent=T_tenax.00g003380.m01;original_gene_id=T_tenax.00g003380.m01.exon1;Alias=T_tenax.00g003380.m01.exon1
OCTD01000060.1	GenSAS_616ec28a899a8-publish	CDS	3796	4161	.	+	0	gene_id=T_tenax.00g003380.m01.CDS01;Name=T_tenax.00g003380.m01.CDS01;Parent=T_tenax.00g003380.m01;original_ID=cds.T_tenax.00g003380.m01;Alias=cds.T_tenax.00g003380.m01
OCTD01000060.1	GenSAS_616ec28a899a8-publish	exon	4248	4262	.	+	.	gene_id=T_tenax.00g003380.m01.exon02;Name=T_tenax.00g003380.m01.exon02;Parent=T_tenax.00g003380.m01;original_gene_id=T_tenax.00g003380.m01.exon2;Alias=T_tenax.00g003380.m01.exon2
OCTD01000060.1	GenSAS_616ec28a899a8-publish	CDS	4248	4262	.	+	0	gene_id=T_tenax.00g003380.m01.CDS02;Name=T_tenax.00g003380.m01.CDS02;Parent=T_tenax.00g003380.m01;original_ID=cds.T_tenax.00g003380.m01;Alias=cds.T_tenax.00g003380.m01
OCTD01000060.1	GenSAS_616ec28a899a8-publish	gene	4291	15617	.	+	.	gene_id=T_tenax.00g003390;Name=T_tenax.00g003390;Alias=T_tenax.00g003390;Notes= [BLAST protein vs protein (blastp) 2.12.0],XP_001583453.1 [DIAMOND Functional 2.0.11],PF08393.8 [Pfam 1.6]
OCTD01000060.1	GenSAS_616ec28a899a8-publish	mRNA	4291	15617	.	+	.	gene_id=T_tenax.00g003390.m01;Name=T_tenax.00g003390.m01;Parent=T_tenax.00g003390;Alias=T_tenax.00g003390.m01;original_name=T_tenax.00g003390
OCTD01000060.1	GenSAS_616ec28a899a8-publish	exon	4291	7482	.	+	.	gene_id=T_tenax.00g003390.m01.exon01;Name=T_tenax.00g003390.m01.exon01;Parent=T_tenax.00g003390.m01;original_gene_id=T_tenax.00g003390.m01.exon1;Alias=T_tenax.00g003390.m01.exon1
OCTD01000060.1	GenSAS_616ec28a899a8-publish	CDS	4291	7482	.	+	0	gene_id=T_tenax.00g003390.m01.CDS01;Name=T_tenax.00g003390.m01.CDS01;Parent=T_tenax.00g003390.m01;original_ID=cds.T_tenax.00g003390.m01;Alias=cds.T_tenax.00g003390.m01
OCTD01000060.1	GenSAS_616ec28a899a8-publish	exon	7852	7921	.	+	.	gene_id=T_tenax.00g003390.m01.exon02;Name=T_tenax.00g003390.m01.exon02;Parent=T_tenax.00g003390.m01;original_gene_id=T_tenax.00g003390.m01.exon2;Alias=T_tenax.00g003390.m01.exon2
OCTD01000060.1	GenSAS_616ec28a899a8-publish	CDS	7852	7921	.	+	0	gene_id=T_tenax.00g003390.m01.CDS02;Name=T_tenax.00g003390.m01.CDS02;Parent=T_tenax.00g003390.m01;original_ID=cds.T_tenax.00g003390.m01;Alias=cds.T_tenax.00g003390.m01
OCTD01000060.1	GenSAS_616ec28a899a8-publish	CDS	8210	8637	.	+	2	gene_id=T_tenax.00g003390.m01.CDS03;Name=T_tenax.00g003390.m01.CDS03;Parent=T_tenax.00g003390.m01;original_ID=cds.T_tenax.00g003390.m01;Alias=cds.T_tenax.00g003390.m01
OCTD01000060.1	GenSAS_616ec28a899a8-publish	exon	8210	8637	.	+	.	gene_id=T_tenax.00g003390.m01.exon03;Name=T_tenax.00g003390.m01.exon03;Parent=T_tenax.00g003390.m01;original_gene_id=T_tenax.00g003390.m01.exon3;Alias=T_tenax.00g003390.m01.exon3
OCTD01000060.1	GenSAS_616ec28a899a8-publish	exon	8887	15439	.	+	.	gene_id=T_tenax.00g003390.m01.exon04;Name=T_tenax.00g003390.m01.exon04;Parent=T_tenax.00g003390.m01;original_gene_id=T_tenax.00g003390.m01.exon4;Alias=T_tenax.00g003390.m01.exon4
OCTD01000060.1	GenSAS_616ec28a899a8-publish	CDS	8887	15439	.	+	0	gene_id=T_tenax.00g003390.m01.CDS04;Name=T_tenax.00g003390.m01.CDS04;Parent=T_tenax.00g003390.m01;original_ID=cds.T_tenax.00g003390.m01;Alias=cds.T_tenax.00g003390.m01
OCTD01000060.1	GenSAS_616ec28a899a8-publish	exon	15583	15617	.	+	.	gene_id=T_tenax.00g003390.m01.exon05;Name=T_tenax.00g003390.m01.exon05;Parent=T_tenax.00g003390.m01;original_gene_id=T_tenax.00g003390.m01.exon5;Alias=T_tenax.00g003390.m01.exon5
OCTD01000060.1	GenSAS_616ec28a899a8-publish	CDS	15583	15617	.	+	2	gene_id=T_tenax.00g003390.m01.CDS05;Name=T_tenax.00g003390.m01.CDS05;Parent=T_tenax.00g003390.m01;original_ID=cds.T_tenax.00g003390.m01;Alias=cds.T_tenax.00g003390.m01
OCTD01000060.1	GenSAS_616ec28a899a8-publish	gene	19551	20618	.	-	.	gene_id=T_tenax.00g003400;Name=T_tenax.00g003400;Alias=T_tenax.00g003400;Notes=XP_001318390.1 [DIAMOND Functional 2.0.11],PF05667.6 [Pfam 1.6]
OCTD01000060.1	GenSAS_616ec28a899a8-publish	mRNA	19551	20618	.	-	.	gene_id=T_tenax.00g003400.m01;Name=T_tenax.00g003400.m01;Parent=T_tenax.00g003400;Alias=T_tenax.00g003400.m01;original_name=T_tenax.00g003400
OCTD01000060.1	GenSAS_616ec28a899a8-publish	exon	19551	20618	.	-	.	gene_id=T_tenax.00g003400.m01.exon01;Name=T_tenax.00g003400.m01.exon01;Parent=T_tenax.00g003400.m01;original_gene_id=T_tenax.00g003400.m01.exon1;Alias=T_tenax.00g003400.m01.exon1
OCTD01000060.1	GenSAS_616ec28a899a8-publish	CDS	19551	20618	.	-	0	gene_id=T_tenax.00g003400.m01.CDS01;Name=T_tenax.00g003400.m01.CDS01;Parent=T_tenax.00g003400.m01;original_ID=cds.T_tenax.00g003400.m01;Alias=cds.T_tenax.00g003400.m01
OCTD01000061.1	GenSAS_616ec28a899a8-publish	gene	1055	1765	.	+	.	gene_id=T_tenax.00g003410;Name=T_tenax.00g003410;Alias=T_tenax.00g003410;Notes=XP_001318023.1 [DIAMOND Functional 2.0.11],Ribosomal protein L1/ribosomal biogenesis protein (IPR028364) [InterProScan 5.53-87.0],PF00687.16 [Pfam 1.6]
OCTD01000061.1	GenSAS_616ec28a899a8-publish	mRNA	1055	1765	.	+	.	gene_id=T_tenax.00g003410.m01;Name=T_tenax.00g003410.m01;Parent=T_tenax.00g003410;Alias=T_tenax.00g003410.m01;original_name=T_tenax.00g003410
OCTD01000061.1	GenSAS_616ec28a899a8-publish	exon	1055	1765	.	+	.	gene_id=T_tenax.00g003410.m01.exon01;Name=T_tenax.00g003410.m01.exon01;Parent=T_tenax.00g003410.m01;original_gene_id=T_tenax.00g003410.m01.exon1;Alias=T_tenax.00g003410.m01.exon1
OCTD01000061.1	GenSAS_616ec28a899a8-publish	CDS	1055	1765	.	+	0	gene_id=T_tenax.00g003410.m01.CDS01;Name=T_tenax.00g003410.m01.CDS01;Parent=T_tenax.00g003410.m01;original_ID=cds.T_tenax.00g003410.m01;Alias=cds.T_tenax.00g003410.m01
OCTD01000061.1	GenSAS_616ec28a899a8-publish	gene	2278	3162	.	-	.	gene_id=T_tenax.00g003420;Name=T_tenax.00g003420;Alias=T_tenax.00g003420;Notes=XP_001325984.1 [DIAMOND Functional 2.0.11]
OCTD01000061.1	GenSAS_616ec28a899a8-publish	mRNA	2278	3162	.	-	.	gene_id=T_tenax.00g003420.m01;Name=T_tenax.00g003420.m01;Parent=T_tenax.00g003420;Alias=T_tenax.00g003420.m01;original_name=T_tenax.00g003420
OCTD01000061.1	GenSAS_616ec28a899a8-publish	exon	2278	3162	.	-	.	gene_id=T_tenax.00g003420.m01.exon01;Name=T_tenax.00g003420.m01.exon01;Parent=T_tenax.00g003420.m01;original_gene_id=T_tenax.00g003420.m01.exon1;Alias=T_tenax.00g003420.m01.exon1
OCTD01000061.1	GenSAS_616ec28a899a8-publish	CDS	2278	3162	.	-	0	gene_id=T_tenax.00g003420.m01.CDS01;Name=T_tenax.00g003420.m01.CDS01;Parent=T_tenax.00g003420.m01;original_ID=cds.T_tenax.00g003420.m01;Alias=cds.T_tenax.00g003420.m01
OCTD01000061.1	GenSAS_616ec28a899a8-publish	gene	3583	4353	.	-	.	gene_id=T_tenax.00g003430;Name=T_tenax.00g003430;Alias=T_tenax.00g003430;Notes= [BLAST protein vs protein (blastp) 2.12.0],XP_001308766.1 [DIAMOND Functional 2.0.11],Protein kinase domain (IPR000719) [InterProScan 5.53-87.0],PF07714.12 [Pfam 1.6]
OCTD01000061.1	GenSAS_616ec28a899a8-publish	mRNA	3583	4353	.	-	.	gene_id=T_tenax.00g003430.m01;Name=T_tenax.00g003430.m01;Parent=T_tenax.00g003430;Alias=T_tenax.00g003430.m01;original_name=T_tenax.00g003430
OCTD01000061.1	GenSAS_616ec28a899a8-publish	exon	3583	4248	.	-	.	gene_id=T_tenax.00g003430.m01.exon01;Name=T_tenax.00g003430.m01.exon01;Parent=T_tenax.00g003430.m01;original_gene_id=T_tenax.00g003430.m01.exon2;Alias=T_tenax.00g003430.m01.exon2
OCTD01000061.1	GenSAS_616ec28a899a8-publish	CDS	3583	4248	.	-	0	gene_id=T_tenax.00g003430.m01.CDS01;Name=T_tenax.00g003430.m01.CDS01;Parent=T_tenax.00g003430.m01;original_ID=cds.T_tenax.00g003430.m01;Alias=cds.T_tenax.00g003430.m01
OCTD01000061.1	GenSAS_616ec28a899a8-publish	exon	4297	4353	.	-	.	gene_id=T_tenax.00g003430.m01.exon02;Name=T_tenax.00g003430.m01.exon02;Parent=T_tenax.00g003430.m01;original_gene_id=T_tenax.00g003430.m01.exon1;Alias=T_tenax.00g003430.m01.exon1
OCTD01000061.1	GenSAS_616ec28a899a8-publish	CDS	4297	4353	.	-	0	gene_id=T_tenax.00g003430.m01.CDS02;Name=T_tenax.00g003430.m01.CDS02;Parent=T_tenax.00g003430.m01;original_ID=cds.T_tenax.00g003430.m01;Alias=cds.T_tenax.00g003430.m01
OCTD01000062.1	GenSAS_616ec28a899a8-publish	gene	275	6744	.	-	.	gene_id=T_tenax.00g003440;Name=T_tenax.00g003440;Alias=T_tenax.00g003440;Notes=XP_001323102.1 [DIAMOND Functional 2.0.11],PF12799.2 [Pfam 1.6]
OCTD01000062.1	GenSAS_616ec28a899a8-publish	mRNA	275	6744	.	-	.	gene_id=T_tenax.00g003440.m01;Name=T_tenax.00g003440.m01;Parent=T_tenax.00g003440;Alias=T_tenax.00g003440.m01;original_name=T_tenax.00g003440
OCTD01000062.1	GenSAS_616ec28a899a8-publish	exon	275	336	.	-	.	gene_id=T_tenax.00g003440.m01.exon01;Name=T_tenax.00g003440.m01.exon01;Parent=T_tenax.00g003440.m01;original_gene_id=T_tenax.00g003440.m01.exon4;Alias=T_tenax.00g003440.m01.exon4
OCTD01000062.1	GenSAS_616ec28a899a8-publish	CDS	275	336	.	-	2	gene_id=T_tenax.00g003440.m01.CDS01;Name=T_tenax.00g003440.m01.CDS01;Parent=T_tenax.00g003440.m01;original_ID=cds.T_tenax.00g003440.m01;Alias=cds.T_tenax.00g003440.m01
OCTD01000062.1	GenSAS_616ec28a899a8-publish	exon	423	966	.	-	.	gene_id=T_tenax.00g003440.m01.exon02;Name=T_tenax.00g003440.m01.exon02;Parent=T_tenax.00g003440.m01;original_gene_id=T_tenax.00g003440.m01.exon3;Alias=T_tenax.00g003440.m01.exon3
OCTD01000062.1	GenSAS_616ec28a899a8-publish	CDS	423	966	.	-	0	gene_id=T_tenax.00g003440.m01.CDS02;Name=T_tenax.00g003440.m01.CDS02;Parent=T_tenax.00g003440.m01;original_ID=cds.T_tenax.00g003440.m01;Alias=cds.T_tenax.00g003440.m01
OCTD01000062.1	GenSAS_616ec28a899a8-publish	exon	1183	5043	.	-	.	gene_id=T_tenax.00g003440.m01.exon03;Name=T_tenax.00g003440.m01.exon03;Parent=T_tenax.00g003440.m01;original_gene_id=T_tenax.00g003440.m01.exon2;Alias=T_tenax.00g003440.m01.exon2
OCTD01000062.1	GenSAS_616ec28a899a8-publish	CDS	1183	5043	.	-	0	gene_id=T_tenax.00g003440.m01.CDS03;Name=T_tenax.00g003440.m01.CDS03;Parent=T_tenax.00g003440.m01;original_ID=cds.T_tenax.00g003440.m01;Alias=cds.T_tenax.00g003440.m01
OCTD01000062.1	GenSAS_616ec28a899a8-publish	exon	5392	6744	.	-	.	gene_id=T_tenax.00g003440.m01.exon04;Name=T_tenax.00g003440.m01.exon04;Parent=T_tenax.00g003440.m01;original_gene_id=T_tenax.00g003440.m01.exon1;Alias=T_tenax.00g003440.m01.exon1
OCTD01000062.1	GenSAS_616ec28a899a8-publish	CDS	5392	6744	.	-	0	gene_id=T_tenax.00g003440.m01.CDS04;Name=T_tenax.00g003440.m01.CDS04;Parent=T_tenax.00g003440.m01;original_ID=cds.T_tenax.00g003440.m01;Alias=cds.T_tenax.00g003440.m01
OCTD01000062.1	GenSAS_616ec28a899a8-publish	gene	8784	9737	.	+	.	gene_id=T_tenax.00g003450;Name=T_tenax.00g003450;Alias=T_tenax.00g003450;Notes=XP_001582113.1 [DIAMOND Functional 2.0.11],PF14283.1 [Pfam 1.6]
OCTD01000062.1	GenSAS_616ec28a899a8-publish	mRNA	8784	9737	.	+	.	gene_id=T_tenax.00g003450.m01;Name=T_tenax.00g003450.m01;Parent=T_tenax.00g003450;Alias=T_tenax.00g003450.m01;original_name=T_tenax.00g003450
OCTD01000062.1	GenSAS_616ec28a899a8-publish	exon	8784	9737	.	+	.	gene_id=T_tenax.00g003450.m01.exon01;Name=T_tenax.00g003450.m01.exon01;Parent=T_tenax.00g003450.m01;original_gene_id=T_tenax.00g003450.m01.exon1;Alias=T_tenax.00g003450.m01.exon1
OCTD01000062.1	GenSAS_616ec28a899a8-publish	CDS	8784	9737	.	+	0	gene_id=T_tenax.00g003450.m01.CDS01;Name=T_tenax.00g003450.m01.CDS01;Parent=T_tenax.00g003450.m01;original_ID=cds.T_tenax.00g003450.m01;Alias=cds.T_tenax.00g003450.m01
OCTD01000062.1	GenSAS_616ec28a899a8-publish	gene	9803	11002	.	-	.	gene_id=T_tenax.00g003460;Name=T_tenax.00g003460;Alias=T_tenax.00g003460;Notes=XP_001329701.1 [DIAMOND Functional 2.0.11],RNA recognition motif domain (IPR000504) [InterProScan 5.53-87.0],PF14259.1 [Pfam 1.6]
OCTD01000062.1	GenSAS_616ec28a899a8-publish	mRNA	9803	11002	.	-	.	gene_id=T_tenax.00g003460.m01;Name=T_tenax.00g003460.m01;Parent=T_tenax.00g003460;Alias=T_tenax.00g003460.m01;original_name=T_tenax.00g003460
OCTD01000062.1	GenSAS_616ec28a899a8-publish	exon	9803	11002	.	-	.	gene_id=T_tenax.00g003460.m01.exon01;Name=T_tenax.00g003460.m01.exon01;Parent=T_tenax.00g003460.m01;original_gene_id=T_tenax.00g003460.m01.exon1;Alias=T_tenax.00g003460.m01.exon1
OCTD01000062.1	GenSAS_616ec28a899a8-publish	CDS	9803	11002	.	-	0	gene_id=T_tenax.00g003460.m01.CDS01;Name=T_tenax.00g003460.m01.CDS01;Parent=T_tenax.00g003460.m01;original_ID=cds.T_tenax.00g003460.m01;Alias=cds.T_tenax.00g003460.m01
OCTD01000062.1	GenSAS_616ec28a899a8-publish	gene	11499	12050	.	-	.	gene_id=T_tenax.00g003470;Name=T_tenax.00g003470;Alias=T_tenax.00g003470;Notes=PF06682.7 [Pfam 1.6]
OCTD01000062.1	GenSAS_616ec28a899a8-publish	mRNA	11499	12050	.	-	.	gene_id=T_tenax.00g003470.m01;Name=T_tenax.00g003470.m01;Parent=T_tenax.00g003470;Alias=T_tenax.00g003470.m01;original_name=T_tenax.00g003470
OCTD01000062.1	GenSAS_616ec28a899a8-publish	exon	11499	12050	.	-	.	gene_id=T_tenax.00g003470.m01.exon01;Name=T_tenax.00g003470.m01.exon01;Parent=T_tenax.00g003470.m01;original_gene_id=T_tenax.00g003470.m01.exon1;Alias=T_tenax.00g003470.m01.exon1
OCTD01000062.1	GenSAS_616ec28a899a8-publish	CDS	11499	12050	.	-	0	gene_id=T_tenax.00g003470.m01.CDS01;Name=T_tenax.00g003470.m01.CDS01;Parent=T_tenax.00g003470.m01;original_ID=cds.T_tenax.00g003470.m01;Alias=cds.T_tenax.00g003470.m01
OCTD01000063.1	GenSAS_616ec28a899a8-publish	gene	1061	2530	.	-	.	gene_id=T_tenax.00g003480;Name=T_tenax.00g003480;Alias=T_tenax.00g003480;Notes=XP_001328418.1 [DIAMOND Functional 2.0.11],Armadillo-type fold (IPR016024) [InterProScan 5.53-87.0]
OCTD01000063.1	GenSAS_616ec28a899a8-publish	mRNA	1061	2530	.	-	.	gene_id=T_tenax.00g003480.m01;Name=T_tenax.00g003480.m01;Parent=T_tenax.00g003480;Alias=T_tenax.00g003480.m01;original_name=T_tenax.00g003480
OCTD01000063.1	GenSAS_616ec28a899a8-publish	exon	1061	2530	.	-	.	gene_id=T_tenax.00g003480.m01.exon01;Name=T_tenax.00g003480.m01.exon01;Parent=T_tenax.00g003480.m01;original_gene_id=T_tenax.00g003480.m01.exon1;Alias=T_tenax.00g003480.m01.exon1
OCTD01000063.1	GenSAS_616ec28a899a8-publish	CDS	1061	2530	.	-	0	gene_id=T_tenax.00g003480.m01.CDS01;Name=T_tenax.00g003480.m01.CDS01;Parent=T_tenax.00g003480.m01;original_ID=cds.T_tenax.00g003480.m01;Alias=cds.T_tenax.00g003480.m01
OCTD01000063.1	GenSAS_616ec28a899a8-publish	gene	3089	5827	.	+	.	gene_id=T_tenax.00g003490;Name=T_tenax.00g003490;Alias=T_tenax.00g003490;Notes=XP_001319038.1 [DIAMOND Functional 2.0.11],WD40/YVTN repeat-like-containing domain superfamily (IPR015943) [InterProScan 5.53-87.0]
OCTD01000063.1	GenSAS_616ec28a899a8-publish	mRNA	3089	5827	.	+	.	gene_id=T_tenax.00g003490.m01;Name=T_tenax.00g003490.m01;Parent=T_tenax.00g003490;Alias=T_tenax.00g003490.m01;original_name=T_tenax.00g003490
OCTD01000063.1	GenSAS_616ec28a899a8-publish	exon	3089	3176	.	+	.	gene_id=T_tenax.00g003490.m01.exon01;Name=T_tenax.00g003490.m01.exon01;Parent=T_tenax.00g003490.m01;original_gene_id=T_tenax.00g003490.m01.exon1;Alias=T_tenax.00g003490.m01.exon1
OCTD01000063.1	GenSAS_616ec28a899a8-publish	CDS	3089	3176	.	+	0	gene_id=T_tenax.00g003490.m01.CDS01;Name=T_tenax.00g003490.m01.CDS01;Parent=T_tenax.00g003490.m01;original_ID=cds.T_tenax.00g003490.m01;Alias=cds.T_tenax.00g003490.m01
OCTD01000063.1	GenSAS_616ec28a899a8-publish	exon	3215	3655	.	+	.	gene_id=T_tenax.00g003490.m01.exon02;Name=T_tenax.00g003490.m01.exon02;Parent=T_tenax.00g003490.m01;original_gene_id=T_tenax.00g003490.m01.exon2;Alias=T_tenax.00g003490.m01.exon2
OCTD01000063.1	GenSAS_616ec28a899a8-publish	CDS	3215	3655	.	+	2	gene_id=T_tenax.00g003490.m01.CDS02;Name=T_tenax.00g003490.m01.CDS02;Parent=T_tenax.00g003490.m01;original_ID=cds.T_tenax.00g003490.m01;Alias=cds.T_tenax.00g003490.m01
OCTD01000063.1	GenSAS_616ec28a899a8-publish	exon	3981	5827	.	+	.	gene_id=T_tenax.00g003490.m01.exon03;Name=T_tenax.00g003490.m01.exon03;Parent=T_tenax.00g003490.m01;original_gene_id=T_tenax.00g003490.m01.exon3;Alias=T_tenax.00g003490.m01.exon3
OCTD01000063.1	GenSAS_616ec28a899a8-publish	CDS	3981	5827	.	+	2	gene_id=T_tenax.00g003490.m01.CDS03;Name=T_tenax.00g003490.m01.CDS03;Parent=T_tenax.00g003490.m01;original_ID=cds.T_tenax.00g003490.m01;Alias=cds.T_tenax.00g003490.m01
OCTD01000063.1	GenSAS_616ec28a899a8-publish	gene	5877	7466	.	+	.	gene_id=T_tenax.00g003500;Name=T_tenax.00g003500;Alias=T_tenax.00g003500;Notes= [BLAST protein vs protein (blastp) 2.12.0],XP_001327110.1 [DIAMOND Functional 2.0.11],PF04049.8 [Pfam 1.6]
OCTD01000063.1	GenSAS_616ec28a899a8-publish	mRNA	5877	7466	.	+	.	gene_id=T_tenax.00g003500.m01;Name=T_tenax.00g003500.m01;Parent=T_tenax.00g003500;Alias=T_tenax.00g003500.m01;original_name=T_tenax.00g003500
OCTD01000063.1	GenSAS_616ec28a899a8-publish	exon	5877	7466	.	+	.	gene_id=T_tenax.00g003500.m01.exon01;Name=T_tenax.00g003500.m01.exon01;Parent=T_tenax.00g003500.m01;original_gene_id=T_tenax.00g003500.m01.exon1;Alias=T_tenax.00g003500.m01.exon1
OCTD01000063.1	GenSAS_616ec28a899a8-publish	CDS	5877	7466	.	+	0	gene_id=T_tenax.00g003500.m01.CDS01;Name=T_tenax.00g003500.m01.CDS01;Parent=T_tenax.00g003500.m01;original_ID=cds.T_tenax.00g003500.m01;Alias=cds.T_tenax.00g003500.m01
OCTD01000063.1	GenSAS_616ec28a899a8-publish	gene	7782	8943	.	+	.	gene_id=T_tenax.00g003510;Name=T_tenax.00g003510;Alias=T_tenax.00g003510;Notes=XP_001314454.1 [DIAMOND Functional 2.0.11],PF05546.6 [Pfam 1.6]
OCTD01000063.1	GenSAS_616ec28a899a8-publish	mRNA	7782	8943	.	+	.	gene_id=T_tenax.00g003510.m01;Name=T_tenax.00g003510.m01;Parent=T_tenax.00g003510;Alias=T_tenax.00g003510.m01;original_name=T_tenax.00g003510
OCTD01000063.1	GenSAS_616ec28a899a8-publish	exon	7782	8066	.	+	.	gene_id=T_tenax.00g003510.m01.exon01;Name=T_tenax.00g003510.m01.exon01;Parent=T_tenax.00g003510.m01;original_gene_id=T_tenax.00g003510.m01.exon1;Alias=T_tenax.00g003510.m01.exon1
OCTD01000063.1	GenSAS_616ec28a899a8-publish	CDS	7782	8066	.	+	0	gene_id=T_tenax.00g003510.m01.CDS01;Name=T_tenax.00g003510.m01.CDS01;Parent=T_tenax.00g003510.m01;original_ID=cds.T_tenax.00g003510.m01;Alias=cds.T_tenax.00g003510.m01
OCTD01000063.1	GenSAS_616ec28a899a8-publish	exon	8204	8251	.	+	.	gene_id=T_tenax.00g003510.m01.exon02;Name=T_tenax.00g003510.m01.exon02;Parent=T_tenax.00g003510.m01;original_gene_id=T_tenax.00g003510.m01.exon2;Alias=T_tenax.00g003510.m01.exon2
OCTD01000063.1	GenSAS_616ec28a899a8-publish	CDS	8204	8251	.	+	0	gene_id=T_tenax.00g003510.m01.CDS02;Name=T_tenax.00g003510.m01.CDS02;Parent=T_tenax.00g003510.m01;original_ID=cds.T_tenax.00g003510.m01;Alias=cds.T_tenax.00g003510.m01
OCTD01000063.1	GenSAS_616ec28a899a8-publish	exon	8403	8632	.	+	.	gene_id=T_tenax.00g003510.m01.exon03;Name=T_tenax.00g003510.m01.exon03;Parent=T_tenax.00g003510.m01;original_gene_id=T_tenax.00g003510.m01.exon3;Alias=T_tenax.00g003510.m01.exon3
OCTD01000063.1	GenSAS_616ec28a899a8-publish	CDS	8403	8632	.	+	0	gene_id=T_tenax.00g003510.m01.CDS03;Name=T_tenax.00g003510.m01.CDS03;Parent=T_tenax.00g003510.m01;original_ID=cds.T_tenax.00g003510.m01;Alias=cds.T_tenax.00g003510.m01
OCTD01000063.1	GenSAS_616ec28a899a8-publish	exon	8862	8943	.	+	.	gene_id=T_tenax.00g003510.m01.exon04;Name=T_tenax.00g003510.m01.exon04;Parent=T_tenax.00g003510.m01;original_gene_id=T_tenax.00g003510.m01.exon4;Alias=T_tenax.00g003510.m01.exon4
OCTD01000063.1	GenSAS_616ec28a899a8-publish	CDS	8862	8943	.	+	1	gene_id=T_tenax.00g003510.m01.CDS04;Name=T_tenax.00g003510.m01.CDS04;Parent=T_tenax.00g003510.m01;original_ID=cds.T_tenax.00g003510.m01;Alias=cds.T_tenax.00g003510.m01
OCTD01000063.1	GenSAS_616ec28a899a8-publish	gene	9482	10819	.	-	.	gene_id=T_tenax.00g003520;Name=T_tenax.00g003520;Alias=T_tenax.00g003520;Notes= [BLAST protein vs protein (blastp) 2.12.0],XP_001319398.1 [DIAMOND Functional 2.0.11],3'-5' exonuclease domain (IPR002562) [InterProScan 5.53-87.0],PF01612.15 [Pfam 1.6]
OCTD01000063.1	GenSAS_616ec28a899a8-publish	mRNA	9482	10819	.	-	.	gene_id=T_tenax.00g003520.m01;Name=T_tenax.00g003520.m01;Parent=T_tenax.00g003520;Alias=T_tenax.00g003520.m01;original_name=T_tenax.00g003520
OCTD01000063.1	GenSAS_616ec28a899a8-publish	exon	9482	10819	.	-	.	gene_id=T_tenax.00g003520.m01.exon01;Name=T_tenax.00g003520.m01.exon01;Parent=T_tenax.00g003520.m01;original_gene_id=T_tenax.00g003520.m01.exon1;Alias=T_tenax.00g003520.m01.exon1
OCTD01000063.1	GenSAS_616ec28a899a8-publish	CDS	9482	10819	.	-	0	gene_id=T_tenax.00g003520.m01.CDS01;Name=T_tenax.00g003520.m01.CDS01;Parent=T_tenax.00g003520.m01;original_ID=cds.T_tenax.00g003520.m01;Alias=cds.T_tenax.00g003520.m01
OCTD01000063.1	GenSAS_616ec28a899a8-publish	gene	10973	12646	.	+	.	gene_id=T_tenax.00g003530;Name=T_tenax.00g003530;Alias=T_tenax.00g003530;Notes= [BLAST protein vs protein (blastp) 2.12.0],XP_001324301.1 [DIAMOND Functional 2.0.11],Sel1-like repeat (IPR006597) [InterProScan 5.53-87.0],PF07714.12 [Pfam 1.6]
OCTD01000063.1	GenSAS_616ec28a899a8-publish	mRNA	10973	12646	.	+	.	gene_id=T_tenax.00g003530.m01;Name=T_tenax.00g003530.m01;Parent=T_tenax.00g003530;Alias=T_tenax.00g003530.m01;original_name=T_tenax.00g003530
OCTD01000063.1	GenSAS_616ec28a899a8-publish	exon	10973	12646	.	+	.	gene_id=T_tenax.00g003530.m01.exon01;Name=T_tenax.00g003530.m01.exon01;Parent=T_tenax.00g003530.m01;original_gene_id=T_tenax.00g003530.m01.exon1;Alias=T_tenax.00g003530.m01.exon1
OCTD01000063.1	GenSAS_616ec28a899a8-publish	CDS	10973	12646	.	+	0	gene_id=T_tenax.00g003530.m01.CDS01;Name=T_tenax.00g003530.m01.CDS01;Parent=T_tenax.00g003530.m01;original_ID=cds.T_tenax.00g003530.m01;Alias=cds.T_tenax.00g003530.m01
OCTD01000063.1	GenSAS_616ec28a899a8-publish	gene	12691	13452	.	-	.	gene_id=T_tenax.00g003540;Name=T_tenax.00g003540;Alias=T_tenax.00g003540;Notes=XP_001327471.1 [DIAMOND Functional 2.0.11],RNA-binding domain superfamily (IPR035979) [InterProScan 5.53-87.0],PF00076.17 [Pfam 1.6]
OCTD01000063.1	GenSAS_616ec28a899a8-publish	mRNA	12691	13452	.	-	.	gene_id=T_tenax.00g003540.m01;Name=T_tenax.00g003540.m01;Parent=T_tenax.00g003540;Alias=T_tenax.00g003540.m01;original_name=T_tenax.00g003540
OCTD01000063.1	GenSAS_616ec28a899a8-publish	exon	12691	13452	.	-	.	gene_id=T_tenax.00g003540.m01.exon01;Name=T_tenax.00g003540.m01.exon01;Parent=T_tenax.00g003540.m01;original_gene_id=T_tenax.00g003540.m01.exon1;Alias=T_tenax.00g003540.m01.exon1
OCTD01000063.1	GenSAS_616ec28a899a8-publish	CDS	12691	13452	.	-	0	gene_id=T_tenax.00g003540.m01.CDS01;Name=T_tenax.00g003540.m01.CDS01;Parent=T_tenax.00g003540.m01;original_ID=cds.T_tenax.00g003540.m01;Alias=cds.T_tenax.00g003540.m01
OCTD01000063.1	GenSAS_616ec28a899a8-publish	gene	13827	14303	.	-	.	gene_id=T_tenax.00g003550;Name=T_tenax.00g003550;Alias=T_tenax.00g003550;Notes=XP_001302384.1 [DIAMOND Functional 2.0.11]
OCTD01000063.1	GenSAS_616ec28a899a8-publish	mRNA	13827	14303	.	-	.	gene_id=T_tenax.00g003550.m01;Name=T_tenax.00g003550.m01;Parent=T_tenax.00g003550;Alias=T_tenax.00g003550.m01;original_name=T_tenax.00g003550
OCTD01000063.1	GenSAS_616ec28a899a8-publish	exon	13827	14303	.	-	.	gene_id=T_tenax.00g003550.m01.exon01;Name=T_tenax.00g003550.m01.exon01;Parent=T_tenax.00g003550.m01;original_gene_id=T_tenax.00g003550.m01.exon1;Alias=T_tenax.00g003550.m01.exon1
OCTD01000063.1	GenSAS_616ec28a899a8-publish	CDS	13827	14303	.	-	0	gene_id=T_tenax.00g003550.m01.CDS01;Name=T_tenax.00g003550.m01.CDS01;Parent=T_tenax.00g003550.m01;original_ID=cds.T_tenax.00g003550.m01;Alias=cds.T_tenax.00g003550.m01
OCTD01000063.1	GenSAS_616ec28a899a8-publish	gene	18601	18783	.	+	.	gene_id=T_tenax.00g003560;Name=T_tenax.00g003560;Alias=T_tenax.00g003560
OCTD01000063.1	GenSAS_616ec28a899a8-publish	mRNA	18601	18783	.	+	.	gene_id=T_tenax.00g003560.m01;Name=T_tenax.00g003560.m01;Parent=T_tenax.00g003560;Alias=T_tenax.00g003560.m01;original_name=T_tenax.00g003560
OCTD01000063.1	GenSAS_616ec28a899a8-publish	exon	18601	18783	.	+	.	gene_id=T_tenax.00g003560.m01.exon01;Name=T_tenax.00g003560.m01.exon01;Parent=T_tenax.00g003560.m01;original_gene_id=T_tenax.00g003560.m01.exon1;Alias=T_tenax.00g003560.m01.exon1
OCTD01000063.1	GenSAS_616ec28a899a8-publish	CDS	18601	18783	.	+	0	gene_id=T_tenax.00g003560.m01.CDS01;Name=T_tenax.00g003560.m01.CDS01;Parent=T_tenax.00g003560.m01;original_ID=cds.T_tenax.00g003560.m01;Alias=cds.T_tenax.00g003560.m01
OCTD01000063.1	GenSAS_616ec28a899a8-publish	gene	18818	20391	.	+	.	gene_id=T_tenax.00g003570;Name=T_tenax.00g003570;Alias=T_tenax.00g003570;Notes=PF13583.1 [Pfam 1.6]
OCTD01000063.1	GenSAS_616ec28a899a8-publish	mRNA	18818	20391	.	+	.	gene_id=T_tenax.00g003570.m01;Name=T_tenax.00g003570.m01;Parent=T_tenax.00g003570;Alias=T_tenax.00g003570.m01;original_name=T_tenax.00g003570
OCTD01000063.1	GenSAS_616ec28a899a8-publish	exon	18818	19042	.	+	.	gene_id=T_tenax.00g003570.m01.exon01;Name=T_tenax.00g003570.m01.exon01;Parent=T_tenax.00g003570.m01;original_gene_id=T_tenax.00g003570.m01.exon1;Alias=T_tenax.00g003570.m01.exon1
OCTD01000063.1	GenSAS_616ec28a899a8-publish	CDS	18818	19042	.	+	0	gene_id=T_tenax.00g003570.m01.CDS01;Name=T_tenax.00g003570.m01.CDS01;Parent=T_tenax.00g003570.m01;original_ID=cds.T_tenax.00g003570.m01;Alias=cds.T_tenax.00g003570.m01
OCTD01000063.1	GenSAS_616ec28a899a8-publish	exon	19135	19614	.	+	.	gene_id=T_tenax.00g003570.m01.exon02;Name=T_tenax.00g003570.m01.exon02;Parent=T_tenax.00g003570.m01;original_gene_id=T_tenax.00g003570.m01.exon2;Alias=T_tenax.00g003570.m01.exon2
OCTD01000063.1	GenSAS_616ec28a899a8-publish	CDS	19135	19614	.	+	0	gene_id=T_tenax.00g003570.m01.CDS02;Name=T_tenax.00g003570.m01.CDS02;Parent=T_tenax.00g003570.m01;original_ID=cds.T_tenax.00g003570.m01;Alias=cds.T_tenax.00g003570.m01
OCTD01000063.1	GenSAS_616ec28a899a8-publish	exon	19702	20391	.	+	.	gene_id=T_tenax.00g003570.m01.exon03;Name=T_tenax.00g003570.m01.exon03;Parent=T_tenax.00g003570.m01;original_gene_id=T_tenax.00g003570.m01.exon3;Alias=T_tenax.00g003570.m01.exon3
OCTD01000063.1	GenSAS_616ec28a899a8-publish	CDS	19702	20391	.	+	0	gene_id=T_tenax.00g003570.m01.CDS03;Name=T_tenax.00g003570.m01.CDS03;Parent=T_tenax.00g003570.m01;original_ID=cds.T_tenax.00g003570.m01;Alias=cds.T_tenax.00g003570.m01
OCTD01000063.1	GenSAS_616ec28a899a8-publish	gene	21269	21847	.	+	.	gene_id=T_tenax.00g003580;Name=T_tenax.00g003580;Alias=T_tenax.00g003580;Notes= [BLAST protein vs protein (blastp) 2.12.0],XP_001301206.1 [DIAMOND Functional 2.0.11],PF13479.1 [Pfam 1.6]
OCTD01000063.1	GenSAS_616ec28a899a8-publish	mRNA	21269	21847	.	+	.	gene_id=T_tenax.00g003580.m01;Name=T_tenax.00g003580.m01;Parent=T_tenax.00g003580;Alias=T_tenax.00g003580.m01;original_name=T_tenax.00g003580
OCTD01000063.1	GenSAS_616ec28a899a8-publish	exon	21269	21847	.	+	.	gene_id=T_tenax.00g003580.m01.exon01;Name=T_tenax.00g003580.m01.exon01;Parent=T_tenax.00g003580.m01;original_gene_id=T_tenax.00g003580.m01.exon1;Alias=T_tenax.00g003580.m01.exon1
OCTD01000063.1	GenSAS_616ec28a899a8-publish	CDS	21269	21847	.	+	0	gene_id=T_tenax.00g003580.m01.CDS01;Name=T_tenax.00g003580.m01.CDS01;Parent=T_tenax.00g003580.m01;original_ID=cds.T_tenax.00g003580.m01;Alias=cds.T_tenax.00g003580.m01
OCTD01000063.1	GenSAS_616ec28a899a8-publish	gene	23361	26498	.	+	.	gene_id=T_tenax.00g003590;Name=T_tenax.00g003590;Alias=T_tenax.00g003590;Notes= [BLAST protein vs protein (blastp) 2.12.0],XP_001324177.1 [DIAMOND Functional 2.0.11],PF10358.4 [Pfam 1.6]
OCTD01000063.1	GenSAS_616ec28a899a8-publish	mRNA	23361	26498	.	+	.	gene_id=T_tenax.00g003590.m01;Name=T_tenax.00g003590.m01;Parent=T_tenax.00g003590;Alias=T_tenax.00g003590.m01;original_name=T_tenax.00g003590
OCTD01000063.1	GenSAS_616ec28a899a8-publish	exon	23361	25129	.	+	.	gene_id=T_tenax.00g003590.m01.exon01;Name=T_tenax.00g003590.m01.exon01;Parent=T_tenax.00g003590.m01;original_gene_id=T_tenax.00g003590.m01.exon1;Alias=T_tenax.00g003590.m01.exon1
OCTD01000063.1	GenSAS_616ec28a899a8-publish	CDS	23361	25129	.	+	0	gene_id=T_tenax.00g003590.m01.CDS01;Name=T_tenax.00g003590.m01.CDS01;Parent=T_tenax.00g003590.m01;original_ID=cds.T_tenax.00g003590.m01;Alias=cds.T_tenax.00g003590.m01
OCTD01000063.1	GenSAS_616ec28a899a8-publish	exon	25403	26498	.	+	.	gene_id=T_tenax.00g003590.m01.exon02;Name=T_tenax.00g003590.m01.exon02;Parent=T_tenax.00g003590.m01;original_gene_id=T_tenax.00g003590.m01.exon2;Alias=T_tenax.00g003590.m01.exon2
OCTD01000063.1	GenSAS_616ec28a899a8-publish	CDS	25403	26498	.	+	1	gene_id=T_tenax.00g003590.m01.CDS02;Name=T_tenax.00g003590.m01.CDS02;Parent=T_tenax.00g003590.m01;original_ID=cds.T_tenax.00g003590.m01;Alias=cds.T_tenax.00g003590.m01
OCTD01000063.1	GenSAS_616ec28a899a8-publish	gene	26597	28129	.	-	.	gene_id=T_tenax.00g003600;Name=T_tenax.00g003600;Alias=T_tenax.00g003600;Notes= [BLAST protein vs protein (blastp) 2.12.0],XP_001301579.1 [DIAMOND Functional 2.0.11],Peptidase S28 (IPR008758) [InterProScan 5.53-87.0],PF05577.7 [Pfam 1.6]
OCTD01000063.1	GenSAS_616ec28a899a8-publish	mRNA	26597	28129	.	-	.	gene_id=T_tenax.00g003600.m01;Name=T_tenax.00g003600.m01;Parent=T_tenax.00g003600;Alias=T_tenax.00g003600.m01;original_name=T_tenax.00g003600
OCTD01000063.1	GenSAS_616ec28a899a8-publish	exon	26597	28129	.	-	.	gene_id=T_tenax.00g003600.m01.exon01;Name=T_tenax.00g003600.m01.exon01;Parent=T_tenax.00g003600.m01;original_gene_id=T_tenax.00g003600.m01.exon1;Alias=T_tenax.00g003600.m01.exon1
OCTD01000063.1	GenSAS_616ec28a899a8-publish	CDS	26597	28129	.	-	0	gene_id=T_tenax.00g003600.m01.CDS01;Name=T_tenax.00g003600.m01.CDS01;Parent=T_tenax.00g003600.m01;original_ID=cds.T_tenax.00g003600.m01;Alias=cds.T_tenax.00g003600.m01
OCTD01000063.1	GenSAS_616ec28a899a8-publish	gene	29469	30686	.	-	.	gene_id=T_tenax.00g003610;Name=T_tenax.00g003610;Alias=T_tenax.00g003610;Notes=XP_001319951.1 [DIAMOND Functional 2.0.11],Pectin lyase fold/virulence factor (IPR011050) [InterProScan 5.53-87.0]
OCTD01000063.1	GenSAS_616ec28a899a8-publish	mRNA	29469	30686	.	-	.	gene_id=T_tenax.00g003610.m01;Name=T_tenax.00g003610.m01;Parent=T_tenax.00g003610;Alias=T_tenax.00g003610.m01;original_name=T_tenax.00g003610
OCTD01000063.1	GenSAS_616ec28a899a8-publish	exon	29469	30686	.	-	.	gene_id=T_tenax.00g003610.m01.exon01;Name=T_tenax.00g003610.m01.exon01;Parent=T_tenax.00g003610.m01;original_gene_id=T_tenax.00g003610.m01.exon1;Alias=T_tenax.00g003610.m01.exon1
OCTD01000063.1	GenSAS_616ec28a899a8-publish	CDS	29469	30686	.	-	0	gene_id=T_tenax.00g003610.m01.CDS01;Name=T_tenax.00g003610.m01.CDS01;Parent=T_tenax.00g003610.m01;original_ID=cds.T_tenax.00g003610.m01;Alias=cds.T_tenax.00g003610.m01
OCTD01000063.1	GenSAS_616ec28a899a8-publish	gene	31071	34404	.	+	.	gene_id=T_tenax.00g003620;Name=T_tenax.00g003620;Alias=T_tenax.00g003620;Notes=XP_001327267.1 [DIAMOND Functional 2.0.11],PF13229.1 [Pfam 1.6]
OCTD01000063.1	GenSAS_616ec28a899a8-publish	mRNA	31071	34404	.	+	.	gene_id=T_tenax.00g003620.m01;Name=T_tenax.00g003620.m01;Parent=T_tenax.00g003620;Alias=T_tenax.00g003620.m01;original_name=T_tenax.00g003620
OCTD01000063.1	GenSAS_616ec28a899a8-publish	exon	31071	32482	.	+	.	gene_id=T_tenax.00g003620.m01.exon01;Name=T_tenax.00g003620.m01.exon01;Parent=T_tenax.00g003620.m01;original_gene_id=T_tenax.00g003620.m01.exon1;Alias=T_tenax.00g003620.m01.exon1
OCTD01000063.1	GenSAS_616ec28a899a8-publish	CDS	31071	32482	.	+	0	gene_id=T_tenax.00g003620.m01.CDS01;Name=T_tenax.00g003620.m01.CDS01;Parent=T_tenax.00g003620.m01;original_ID=cds.T_tenax.00g003620.m01;Alias=cds.T_tenax.00g003620.m01
OCTD01000063.1	GenSAS_616ec28a899a8-publish	exon	32580	34404	.	+	.	gene_id=T_tenax.00g003620.m01.exon02;Name=T_tenax.00g003620.m01.exon02;Parent=T_tenax.00g003620.m01;original_gene_id=T_tenax.00g003620.m01.exon2;Alias=T_tenax.00g003620.m01.exon2
OCTD01000063.1	GenSAS_616ec28a899a8-publish	CDS	32580	34404	.	+	1	gene_id=T_tenax.00g003620.m01.CDS02;Name=T_tenax.00g003620.m01.CDS02;Parent=T_tenax.00g003620.m01;original_ID=cds.T_tenax.00g003620.m01;Alias=cds.T_tenax.00g003620.m01
OCTD01000065.1	GenSAS_616ec28a899a8-publish	gene	867	2257	.	-	.	gene_id=T_tenax.00g003630;Name=T_tenax.00g003630;Alias=T_tenax.00g003630;Notes=XP_001315653.1 [DIAMOND Functional 2.0.11],BspA type Leucine rich repeat region (IPR026906) [InterProScan 5.53-87.0],PF13306.1 [Pfam 1.6]
OCTD01000065.1	GenSAS_616ec28a899a8-publish	mRNA	867	2257	.	-	.	gene_id=T_tenax.00g003630.m01;Name=T_tenax.00g003630.m01;Parent=T_tenax.00g003630;Alias=T_tenax.00g003630.m01;original_name=T_tenax.00g003630
OCTD01000065.1	GenSAS_616ec28a899a8-publish	exon	867	1268	.	-	.	gene_id=T_tenax.00g003630.m01.exon01;Name=T_tenax.00g003630.m01.exon01;Parent=T_tenax.00g003630.m01;original_gene_id=T_tenax.00g003630.m01.exon3;Alias=T_tenax.00g003630.m01.exon3
OCTD01000065.1	GenSAS_616ec28a899a8-publish	CDS	867	1268	.	-	0	gene_id=T_tenax.00g003630.m01.CDS01;Name=T_tenax.00g003630.m01.CDS01;Parent=T_tenax.00g003630.m01;original_ID=cds.T_tenax.00g003630.m01;Alias=cds.T_tenax.00g003630.m01
OCTD01000065.1	GenSAS_616ec28a899a8-publish	exon	1320	1766	.	-	.	gene_id=T_tenax.00g003630.m01.exon02;Name=T_tenax.00g003630.m01.exon02;Parent=T_tenax.00g003630.m01;original_gene_id=T_tenax.00g003630.m01.exon2;Alias=T_tenax.00g003630.m01.exon2
OCTD01000065.1	GenSAS_616ec28a899a8-publish	CDS	1320	1766	.	-	0	gene_id=T_tenax.00g003630.m01.CDS02;Name=T_tenax.00g003630.m01.CDS02;Parent=T_tenax.00g003630.m01;original_ID=cds.T_tenax.00g003630.m01;Alias=cds.T_tenax.00g003630.m01
OCTD01000065.1	GenSAS_616ec28a899a8-publish	exon	2213	2257	.	-	.	gene_id=T_tenax.00g003630.m01.exon03;Name=T_tenax.00g003630.m01.exon03;Parent=T_tenax.00g003630.m01;original_gene_id=T_tenax.00g003630.m01.exon1;Alias=T_tenax.00g003630.m01.exon1
OCTD01000065.1	GenSAS_616ec28a899a8-publish	CDS	2213	2257	.	-	0	gene_id=T_tenax.00g003630.m01.CDS03;Name=T_tenax.00g003630.m01.CDS03;Parent=T_tenax.00g003630.m01;original_ID=cds.T_tenax.00g003630.m01;Alias=cds.T_tenax.00g003630.m01
OCTD01000065.1	GenSAS_616ec28a899a8-publish	gene	2671	3786	.	+	.	gene_id=T_tenax.00g003640;Name=T_tenax.00g003640;Alias=T_tenax.00g003640;Notes= [BLAST protein vs protein (blastp) 2.12.0],XP_001310806.1 [DIAMOND Functional 2.0.11],Ankyrin repeat (IPR002110) [InterProScan 5.53-87.0],PF12796.2 [Pfam 1.6]
OCTD01000065.1	GenSAS_616ec28a899a8-publish	mRNA	2671	3786	.	+	.	gene_id=T_tenax.00g003640.m01;Name=T_tenax.00g003640.m01;Parent=T_tenax.00g003640;Alias=T_tenax.00g003640.m01;original_name=T_tenax.00g003640
OCTD01000065.1	GenSAS_616ec28a899a8-publish	exon	2671	3786	.	+	.	gene_id=T_tenax.00g003640.m01.exon01;Name=T_tenax.00g003640.m01.exon01;Parent=T_tenax.00g003640.m01;original_gene_id=T_tenax.00g003640.m01.exon1;Alias=T_tenax.00g003640.m01.exon1
OCTD01000065.1	GenSAS_616ec28a899a8-publish	CDS	2671	3786	.	+	0	gene_id=T_tenax.00g003640.m01.CDS01;Name=T_tenax.00g003640.m01.CDS01;Parent=T_tenax.00g003640.m01;original_ID=cds.T_tenax.00g003640.m01;Alias=cds.T_tenax.00g003640.m01
OCTD01000065.1	GenSAS_616ec28a899a8-publish	gene	5287	5535	.	-	.	gene_id=T_tenax.00g003650;Name=T_tenax.00g003650;Alias=T_tenax.00g003650;Notes=XP_001317875.1 [DIAMOND Functional 2.0.11],PF07369.6 [Pfam 1.6]
OCTD01000065.1	GenSAS_616ec28a899a8-publish	mRNA	5287	5535	.	-	.	gene_id=T_tenax.00g003650.m01;Name=T_tenax.00g003650.m01;Parent=T_tenax.00g003650;Alias=T_tenax.00g003650.m01;original_name=T_tenax.00g003650
OCTD01000065.1	GenSAS_616ec28a899a8-publish	exon	5287	5535	.	-	.	gene_id=T_tenax.00g003650.m01.exon01;Name=T_tenax.00g003650.m01.exon01;Parent=T_tenax.00g003650.m01;original_gene_id=T_tenax.00g003650.m01.exon1;Alias=T_tenax.00g003650.m01.exon1
OCTD01000065.1	GenSAS_616ec28a899a8-publish	CDS	5287	5535	.	-	0	gene_id=T_tenax.00g003650.m01.CDS01;Name=T_tenax.00g003650.m01.CDS01;Parent=T_tenax.00g003650.m01;original_ID=cds.T_tenax.00g003650.m01;Alias=cds.T_tenax.00g003650.m01
OCTD01000066.1	GenSAS_616ec28a899a8-publish	gene	723	1834	.	+	.	gene_id=T_tenax.00g003660;Name=T_tenax.00g003660;Alias=T_tenax.00g003660;Notes=XP_001315917.1 [DIAMOND Functional 2.0.11],PF13637.1 [Pfam 1.6]
OCTD01000066.1	GenSAS_616ec28a899a8-publish	mRNA	723	1834	.	+	.	gene_id=T_tenax.00g003660.m01;Name=T_tenax.00g003660.m01;Parent=T_tenax.00g003660;Alias=T_tenax.00g003660.m01;original_name=T_tenax.00g003660
OCTD01000066.1	GenSAS_616ec28a899a8-publish	exon	723	1749	.	+	.	gene_id=T_tenax.00g003660.m01.exon01;Name=T_tenax.00g003660.m01.exon01;Parent=T_tenax.00g003660.m01;original_gene_id=T_tenax.00g003660.m01.exon1;Alias=T_tenax.00g003660.m01.exon1
OCTD01000066.1	GenSAS_616ec28a899a8-publish	CDS	723	1749	.	+	0	gene_id=T_tenax.00g003660.m01.CDS01;Name=T_tenax.00g003660.m01.CDS01;Parent=T_tenax.00g003660.m01;original_ID=cds.T_tenax.00g003660.m01;Alias=cds.T_tenax.00g003660.m01
OCTD01000066.1	GenSAS_616ec28a899a8-publish	exon	1827	1834	.	+	.	gene_id=T_tenax.00g003660.m01.exon02;Name=T_tenax.00g003660.m01.exon02;Parent=T_tenax.00g003660.m01;original_gene_id=T_tenax.00g003660.m01.exon2;Alias=T_tenax.00g003660.m01.exon2
OCTD01000066.1	GenSAS_616ec28a899a8-publish	CDS	1827	1834	.	+	2	gene_id=T_tenax.00g003660.m01.CDS02;Name=T_tenax.00g003660.m01.CDS02;Parent=T_tenax.00g003660.m01;original_ID=cds.T_tenax.00g003660.m01;Alias=cds.T_tenax.00g003660.m01
OCTD01000066.1	GenSAS_616ec28a899a8-publish	gene	1928	3352	.	-	.	gene_id=T_tenax.00g003670;Name=T_tenax.00g003670;Alias=T_tenax.00g003670;Notes=XP_001315916.1 [DIAMOND Functional 2.0.11],PF14148.1 [Pfam 1.6]
OCTD01000066.1	GenSAS_616ec28a899a8-publish	mRNA	1928	3352	.	-	.	gene_id=T_tenax.00g003670.m01;Name=T_tenax.00g003670.m01;Parent=T_tenax.00g003670;Alias=T_tenax.00g003670.m01;original_name=T_tenax.00g003670
OCTD01000066.1	GenSAS_616ec28a899a8-publish	exon	1928	3352	.	-	.	gene_id=T_tenax.00g003670.m01.exon01;Name=T_tenax.00g003670.m01.exon01;Parent=T_tenax.00g003670.m01;original_gene_id=T_tenax.00g003670.m01.exon1;Alias=T_tenax.00g003670.m01.exon1
OCTD01000066.1	GenSAS_616ec28a899a8-publish	CDS	1928	3352	.	-	0	gene_id=T_tenax.00g003670.m01.CDS01;Name=T_tenax.00g003670.m01.CDS01;Parent=T_tenax.00g003670.m01;original_ID=cds.T_tenax.00g003670.m01;Alias=cds.T_tenax.00g003670.m01
[truncated: 75,818 more rows]
