# Supplementary material for: Comparative genomics between Trichomonas tenax and Trichomonas vaginalis: CAZymes and candidate virulence factors
Source: Front Microbiol. 2024 Jul 17;15:1437572. doi: 10.3389/fmicb.2024.1437572 (PMC11288935; doi:10.3389/fmicb.2024.1437572)
Supplement: Supplementary Data 2 — The GFF3 file for the annotation of T. tenax sequence data from Yang et al. (2022) (zipped). [file Data_Sheet_2.ZIP › Supplementary_Data_2_T_tenax_Yang2022.gff3]

##gff-version 3
##Generated using GenSAS, Thursday 2nd of May 2024 01:19:53 AM
##Project Name : New one
JALKBU010000995.1	GenSAS_6311ee18973ee-publish	gene	2798	8548	.	+	.	gene_id=T_tenax_new_genome.00g000010;Name=T_tenax_new_genome.00g000010;Alias=T_tenax_new_genome.00g000010;Notes= [BLAST protein vs protein (blastp) 2.12.0],XP_001301670.1 [DIAMOND Functional 2.0.11],BEACH domain (IPR000409) [InterProScan 5.53-87.0],PF13385.1 [Pfam 1.6]
JALKBU010000995.1	GenSAS_6311ee18973ee-publish	mRNA	2798	8548	.	+	.	gene_id=T_tenax_new_genome.00g000010.m01;Name=T_tenax_new_genome.00g000010.m01;Parent=T_tenax_new_genome.00g000010;Alias=T_tenax_new_genome.00g000010.m01;original_name=T_tenax_new_genome.00g000010
JALKBU010000995.1	GenSAS_6311ee18973ee-publish	exon	2798	8396	.	+	.	gene_id=T_tenax_new_genome.00g000010.m01.exon01;Name=T_tenax_new_genome.00g000010.m01.exon01;Parent=T_tenax_new_genome.00g000010.m01;original_gene_id=T_tenax_new_genome.00g000010.m01.exon1;Alias=T_tenax_new_genome.00g000010.m01.exon1
JALKBU010000995.1	GenSAS_6311ee18973ee-publish	CDS	2798	8396	.	+	0	gene_id=T_tenax_new_genome.00g000010.m01.CDS01;Name=T_tenax_new_genome.00g000010.m01.CDS01;Parent=T_tenax_new_genome.00g000010.m01;original_ID=cds.T_tenax_new_genome.00g000010.m01;Alias=cds.T_tenax_new_genome.00g000010.m01
JALKBU010000995.1	GenSAS_6311ee18973ee-publish	exon	8514	8548	.	+	.	gene_id=T_tenax_new_genome.00g000010.m01.exon02;Name=T_tenax_new_genome.00g000010.m01.exon02;Parent=T_tenax_new_genome.00g000010.m01;original_gene_id=T_tenax_new_genome.00g000010.m01.exon2;Alias=T_tenax_new_genome.00g000010.m01.exon2
JALKBU010000995.1	GenSAS_6311ee18973ee-publish	CDS	8514	8548	.	+	2	gene_id=T_tenax_new_genome.00g000010.m01.CDS02;Name=T_tenax_new_genome.00g000010.m01.CDS02;Parent=T_tenax_new_genome.00g000010.m01;original_ID=cds.T_tenax_new_genome.00g000010.m01;Alias=cds.T_tenax_new_genome.00g000010.m01
JALKBU010000995.1	GenSAS_6311ee18973ee-publish	gene	14606	15303	.	+	.	gene_id=T_tenax_new_genome.00g000020;Name=T_tenax_new_genome.00g000020;Alias=T_tenax_new_genome.00g000020;Notes= [BLAST protein vs protein (blastp) 2.12.0],XP_001302431.1 [DIAMOND Functional 2.0.11],DSC E3 ubiquitin ligase complex subunit 3, C-terminal (IPR025390) [InterProScan 5.53-87.0],PF00789.15 [Pfam 1.6]
JALKBU010000995.1	GenSAS_6311ee18973ee-publish	mRNA	14606	15303	.	+	.	gene_id=T_tenax_new_genome.00g000020.m01;Name=T_tenax_new_genome.00g000020.m01;Parent=T_tenax_new_genome.00g000020;Alias=T_tenax_new_genome.00g000020.m01;original_name=T_tenax_new_genome.00g000020
JALKBU010000995.1	GenSAS_6311ee18973ee-publish	five_prime_UTR	14606	14610	.	+	.	gene_id=T_tenax_new_genome.00g000020.m01.5UTR01;Name=T_tenax_new_genome.00g000020.m01.5UTR01;Parent=T_tenax_new_genome.00g000020.m01;original_gene_id=T_tenax_new_genome.00g000020.m01.utr5p1;Alias=T_tenax_new_genome.00g000020.m01.utr5p1
JALKBU010000995.1	GenSAS_6311ee18973ee-publish	exon	14606	15303	.	+	.	gene_id=T_tenax_new_genome.00g000020.m01.exon01;Name=T_tenax_new_genome.00g000020.m01.exon01;Parent=T_tenax_new_genome.00g000020.m01;original_gene_id=T_tenax_new_genome.00g000020.m01.exon1;Alias=T_tenax_new_genome.00g000020.m01.exon1
JALKBU010000995.1	GenSAS_6311ee18973ee-publish	CDS	14611	15303	.	+	0	gene_id=T_tenax_new_genome.00g000020.m01.CDS01;Name=T_tenax_new_genome.00g000020.m01.CDS01;Parent=T_tenax_new_genome.00g000020.m01;original_ID=cds.T_tenax_new_genome.00g000020.m01;Alias=cds.T_tenax_new_genome.00g000020.m01
JALKBU010000995.1	GenSAS_6311ee18973ee-publish	gene	16671	17215	.	+	.	gene_id=T_tenax_new_genome.00g000030;Name=T_tenax_new_genome.00g000030;Alias=T_tenax_new_genome.00g000030;Notes= [BLAST protein vs protein (blastp) 2.12.0],XP_001329089.1 [DIAMOND Functional 2.0.11],ORMDL family (IPR007203) [InterProScan 5.53-87.0],PF04061.9 [Pfam 1.6]
JALKBU010000995.1	GenSAS_6311ee18973ee-publish	mRNA	16671	17215	.	+	.	gene_id=T_tenax_new_genome.00g000030.m01;Name=T_tenax_new_genome.00g000030.m01;Parent=T_tenax_new_genome.00g000030;Alias=T_tenax_new_genome.00g000030.m01;original_name=T_tenax_new_genome.00g000030
JALKBU010000995.1	GenSAS_6311ee18973ee-publish	five_prime_UTR	16671	16703	.	+	.	gene_id=T_tenax_new_genome.00g000030.m01.5UTR01;Name=T_tenax_new_genome.00g000030.m01.5UTR01;Parent=T_tenax_new_genome.00g000030.m01;original_gene_id=T_tenax_new_genome.00g000030.m01.utr5p1;Alias=T_tenax_new_genome.00g000030.m01.utr5p1
JALKBU010000995.1	GenSAS_6311ee18973ee-publish	exon	16671	17215	.	+	.	gene_id=T_tenax_new_genome.00g000030.m01.exon01;Name=T_tenax_new_genome.00g000030.m01.exon01;Parent=T_tenax_new_genome.00g000030.m01;original_gene_id=T_tenax_new_genome.00g000030.m01.exon1;Alias=T_tenax_new_genome.00g000030.m01.exon1
JALKBU010000995.1	GenSAS_6311ee18973ee-publish	CDS	16704	17159	.	+	0	gene_id=T_tenax_new_genome.00g000030.m01.CDS01;Name=T_tenax_new_genome.00g000030.m01.CDS01;Parent=T_tenax_new_genome.00g000030.m01;original_ID=cds.T_tenax_new_genome.00g000030.m01;Alias=cds.T_tenax_new_genome.00g000030.m01
JALKBU010000995.1	GenSAS_6311ee18973ee-publish	three_prime_UTR	17160	17215	.	+	.	gene_id=T_tenax_new_genome.00g000030.m01.3UTR01;Name=T_tenax_new_genome.00g000030.m01.3UTR01;Parent=T_tenax_new_genome.00g000030.m01;original_gene_id=T_tenax_new_genome.00g000030.m01.utr3p1;Alias=T_tenax_new_genome.00g000030.m01.utr3p1
JALKBU010000996.1	GenSAS_6311ee18973ee-publish	gene	574	978	.	-	.	gene_id=T_tenax_new_genome.00g000040;Name=T_tenax_new_genome.00g000040;Alias=T_tenax_new_genome.00g000040;Notes= [BLAST protein vs protein (blastp) 2.12.0],XP_001583482.1 [DIAMOND Functional 2.0.11],Ankyrin repeat-containing domain superfamily (IPR036770) [InterProScan 5.53-87.0],PF14426.1 [Pfam 1.6]
JALKBU010000996.1	GenSAS_6311ee18973ee-publish	mRNA	574	978	.	-	.	gene_id=T_tenax_new_genome.00g000040.m01;Name=T_tenax_new_genome.00g000040.m01;Parent=T_tenax_new_genome.00g000040;Alias=T_tenax_new_genome.00g000040.m01;original_name=T_tenax_new_genome.00g000040
JALKBU010000996.1	GenSAS_6311ee18973ee-publish	exon	574	978	.	-	.	gene_id=T_tenax_new_genome.00g000040.m01.exon01;Name=T_tenax_new_genome.00g000040.m01.exon01;Parent=T_tenax_new_genome.00g000040.m01;original_gene_id=T_tenax_new_genome.00g000040.m01.exon1;Alias=T_tenax_new_genome.00g000040.m01.exon1
JALKBU010000996.1	GenSAS_6311ee18973ee-publish	CDS	574	978	.	-	0	gene_id=T_tenax_new_genome.00g000040.m01.CDS01;Name=T_tenax_new_genome.00g000040.m01.CDS01;Parent=T_tenax_new_genome.00g000040.m01;original_ID=cds.T_tenax_new_genome.00g000040.m01;Alias=cds.T_tenax_new_genome.00g000040.m01;3_prime_partial=true
JALKBU010000996.1	GenSAS_6311ee18973ee-publish	gene	1297	3240	.	-	.	gene_id=T_tenax_new_genome.00g000050;Name=T_tenax_new_genome.00g000050;Alias=T_tenax_new_genome.00g000050;Notes= [BLAST protein vs protein (blastp) 2.12.0],XP_001318188.1 [DIAMOND Functional 2.0.11],PF00012.15 [Pfam 1.6]
JALKBU010000996.1	GenSAS_6311ee18973ee-publish	mRNA	1297	3240	.	-	.	gene_id=T_tenax_new_genome.00g000050.m01;Name=T_tenax_new_genome.00g000050.m01;Parent=T_tenax_new_genome.00g000050;Alias=T_tenax_new_genome.00g000050.m01;original_name=T_tenax_new_genome.00g000050
JALKBU010000996.1	GenSAS_6311ee18973ee-publish	exon	1297	3240	.	-	.	gene_id=T_tenax_new_genome.00g000050.m01.exon01;Name=T_tenax_new_genome.00g000050.m01.exon01;Parent=T_tenax_new_genome.00g000050.m01;original_gene_id=T_tenax_new_genome.00g000050.m01.exon1;Alias=T_tenax_new_genome.00g000050.m01.exon1
JALKBU010000996.1	GenSAS_6311ee18973ee-publish	three_prime_UTR	1297	1332	.	-	.	gene_id=T_tenax_new_genome.00g000050.m01.3UTR01;Name=T_tenax_new_genome.00g000050.m01.3UTR01;Parent=T_tenax_new_genome.00g000050.m01;original_gene_id=T_tenax_new_genome.00g000050.m01.utr3p1;Alias=T_tenax_new_genome.00g000050.m01.utr3p1
JALKBU010000996.1	GenSAS_6311ee18973ee-publish	CDS	1333	3228	.	-	0	gene_id=T_tenax_new_genome.00g000050.m01.CDS01;Name=T_tenax_new_genome.00g000050.m01.CDS01;Parent=T_tenax_new_genome.00g000050.m01;original_ID=cds.T_tenax_new_genome.00g000050.m01;Alias=cds.T_tenax_new_genome.00g000050.m01
JALKBU010000996.1	GenSAS_6311ee18973ee-publish	five_prime_UTR	3229	3240	.	-	.	gene_id=T_tenax_new_genome.00g000050.m01.5UTR01;Name=T_tenax_new_genome.00g000050.m01.5UTR01;Parent=T_tenax_new_genome.00g000050.m01;original_gene_id=T_tenax_new_genome.00g000050.m01.utr5p1;Alias=T_tenax_new_genome.00g000050.m01.utr5p1
JALKBU010000996.1	GenSAS_6311ee18973ee-publish	gene	4178	5212	.	+	.	gene_id=T_tenax_new_genome.00g000060;Name=T_tenax_new_genome.00g000060;Alias=T_tenax_new_genome.00g000060;Notes= [BLAST protein vs protein (blastp) 2.12.0],XP_001310411.1 [DIAMOND Functional 2.0.11],Cyclin, C-terminal domain (IPR004367) [InterProScan 5.53-87.0],PF00134.18 [Pfam 1.6]
JALKBU010000996.1	GenSAS_6311ee18973ee-publish	mRNA	4178	5212	.	+	.	gene_id=T_tenax_new_genome.00g000060.m01;Name=T_tenax_new_genome.00g000060.m01;Parent=T_tenax_new_genome.00g000060;Alias=T_tenax_new_genome.00g000060.m01;original_name=T_tenax_new_genome.00g000060
JALKBU010000996.1	GenSAS_6311ee18973ee-publish	exon	4178	5212	.	+	.	gene_id=T_tenax_new_genome.00g000060.m01.exon01;Name=T_tenax_new_genome.00g000060.m01.exon01;Parent=T_tenax_new_genome.00g000060.m01;original_gene_id=T_tenax_new_genome.00g000060.m01.exon1;Alias=T_tenax_new_genome.00g000060.m01.exon1
JALKBU010000996.1	GenSAS_6311ee18973ee-publish	CDS	4178	5212	.	+	0	gene_id=T_tenax_new_genome.00g000060.m01.CDS01;Name=T_tenax_new_genome.00g000060.m01.CDS01;Parent=T_tenax_new_genome.00g000060.m01;original_ID=cds.T_tenax_new_genome.00g000060.m01;Alias=cds.T_tenax_new_genome.00g000060.m01
JALKBU010000996.1	GenSAS_6311ee18973ee-publish	gene	5306	8563	.	-	.	gene_id=T_tenax_new_genome.00g000070;Name=T_tenax_new_genome.00g000070;Alias=T_tenax_new_genome.00g000070;Notes= [BLAST protein vs protein (blastp) 2.12.0],XP_001581640.1 [DIAMOND Functional 2.0.11],Phosphatidic acid phosphatase type 2/haloperoxidase (IPR000326) [InterProScan 5.53-87.0],PF01569.16 [Pfam 1.6]
JALKBU010000996.1	GenSAS_6311ee18973ee-publish	mRNA	5306	8563	.	-	.	gene_id=T_tenax_new_genome.00g000070.m01;Name=T_tenax_new_genome.00g000070.m01;Parent=T_tenax_new_genome.00g000070;Alias=T_tenax_new_genome.00g000070.m01;original_name=T_tenax_new_genome.00g000070
JALKBU010000996.1	GenSAS_6311ee18973ee-publish	CDS	5306	5685	.	-	2	gene_id=T_tenax_new_genome.00g000070.m01.CDS01;Name=T_tenax_new_genome.00g000070.m01.CDS01;Parent=T_tenax_new_genome.00g000070.m01;original_ID=cds.T_tenax_new_genome.00g000070.m01;Alias=cds.T_tenax_new_genome.00g000070.m01
JALKBU010000996.1	GenSAS_6311ee18973ee-publish	exon	5306	5685	.	-	.	gene_id=T_tenax_new_genome.00g000070.m01.exon01;Name=T_tenax_new_genome.00g000070.m01.exon01;Parent=T_tenax_new_genome.00g000070.m01;original_gene_id=T_tenax_new_genome.00g000070.m01.exon5;Alias=T_tenax_new_genome.00g000070.m01.exon5
JALKBU010000996.1	GenSAS_6311ee18973ee-publish	exon	5720	6388	.	-	.	gene_id=T_tenax_new_genome.00g000070.m01.exon02;Name=T_tenax_new_genome.00g000070.m01.exon02;Parent=T_tenax_new_genome.00g000070.m01;original_gene_id=T_tenax_new_genome.00g000070.m01.exon4;Alias=T_tenax_new_genome.00g000070.m01.exon4
JALKBU010000996.1	GenSAS_6311ee18973ee-publish	CDS	5720	6388	.	-	2	gene_id=T_tenax_new_genome.00g000070.m01.CDS02;Name=T_tenax_new_genome.00g000070.m01.CDS02;Parent=T_tenax_new_genome.00g000070.m01;original_ID=cds.T_tenax_new_genome.00g000070.m01;Alias=cds.T_tenax_new_genome.00g000070.m01
JALKBU010000996.1	GenSAS_6311ee18973ee-publish	CDS	6439	6637	.	-	0	gene_id=T_tenax_new_genome.00g000070.m01.CDS03;Name=T_tenax_new_genome.00g000070.m01.CDS03;Parent=T_tenax_new_genome.00g000070.m01;original_ID=cds.T_tenax_new_genome.00g000070.m01;Alias=cds.T_tenax_new_genome.00g000070.m01
JALKBU010000996.1	GenSAS_6311ee18973ee-publish	exon	6439	6637	.	-	.	gene_id=T_tenax_new_genome.00g000070.m01.exon03;Name=T_tenax_new_genome.00g000070.m01.exon03;Parent=T_tenax_new_genome.00g000070.m01;original_gene_id=T_tenax_new_genome.00g000070.m01.exon3;Alias=T_tenax_new_genome.00g000070.m01.exon3
JALKBU010000996.1	GenSAS_6311ee18973ee-publish	CDS	6723	6860	.	-	0	gene_id=T_tenax_new_genome.00g000070.m01.CDS04;Name=T_tenax_new_genome.00g000070.m01.CDS04;Parent=T_tenax_new_genome.00g000070.m01;original_ID=cds.T_tenax_new_genome.00g000070.m01;Alias=cds.T_tenax_new_genome.00g000070.m01
JALKBU010000996.1	GenSAS_6311ee18973ee-publish	exon	6723	6860	.	-	.	gene_id=T_tenax_new_genome.00g000070.m01.exon04;Name=T_tenax_new_genome.00g000070.m01.exon04;Parent=T_tenax_new_genome.00g000070.m01;original_gene_id=T_tenax_new_genome.00g000070.m01.exon2;Alias=T_tenax_new_genome.00g000070.m01.exon2
JALKBU010000996.1	GenSAS_6311ee18973ee-publish	exon	7853	8563	.	-	.	gene_id=T_tenax_new_genome.00g000070.m01.exon05;Name=T_tenax_new_genome.00g000070.m01.exon05;Parent=T_tenax_new_genome.00g000070.m01;original_gene_id=T_tenax_new_genome.00g000070.m01.exon1;Alias=T_tenax_new_genome.00g000070.m01.exon1
JALKBU010000996.1	GenSAS_6311ee18973ee-publish	CDS	7853	8563	.	-	0	gene_id=T_tenax_new_genome.00g000070.m01.CDS05;Name=T_tenax_new_genome.00g000070.m01.CDS05;Parent=T_tenax_new_genome.00g000070.m01;original_ID=cds.T_tenax_new_genome.00g000070.m01;Alias=cds.T_tenax_new_genome.00g000070.m01
JALKBU010000996.1	GenSAS_6311ee18973ee-publish	gene	8883	10088	.	-	.	gene_id=T_tenax_new_genome.00g000080;Name=T_tenax_new_genome.00g000080;Alias=T_tenax_new_genome.00g000080;Notes=XP_001329532.1 [DIAMOND Functional 2.0.11]
JALKBU010000996.1	GenSAS_6311ee18973ee-publish	mRNA	8883	10088	.	-	.	gene_id=T_tenax_new_genome.00g000080.m01;Name=T_tenax_new_genome.00g000080.m01;Parent=T_tenax_new_genome.00g000080;Alias=T_tenax_new_genome.00g000080.m01;original_name=T_tenax_new_genome.00g000080
JALKBU010000996.1	GenSAS_6311ee18973ee-publish	exon	8883	10088	.	-	.	gene_id=T_tenax_new_genome.00g000080.m01.exon01;Name=T_tenax_new_genome.00g000080.m01.exon01;Parent=T_tenax_new_genome.00g000080.m01;original_gene_id=T_tenax_new_genome.00g000080.m01.exon1;Alias=T_tenax_new_genome.00g000080.m01.exon1
JALKBU010000996.1	GenSAS_6311ee18973ee-publish	three_prime_UTR	8883	8916	.	-	.	gene_id=T_tenax_new_genome.00g000080.m01.3UTR01;Name=T_tenax_new_genome.00g000080.m01.3UTR01;Parent=T_tenax_new_genome.00g000080.m01;original_gene_id=T_tenax_new_genome.00g000080.m01.utr3p1;Alias=T_tenax_new_genome.00g000080.m01.utr3p1
JALKBU010000996.1	GenSAS_6311ee18973ee-publish	CDS	8917	10083	.	-	0	gene_id=T_tenax_new_genome.00g000080.m01.CDS01;Name=T_tenax_new_genome.00g000080.m01.CDS01;Parent=T_tenax_new_genome.00g000080.m01;original_ID=cds.T_tenax_new_genome.00g000080.m01;Alias=cds.T_tenax_new_genome.00g000080.m01
JALKBU010000996.1	GenSAS_6311ee18973ee-publish	five_prime_UTR	10084	10088	.	-	.	gene_id=T_tenax_new_genome.00g000080.m01.5UTR01;Name=T_tenax_new_genome.00g000080.m01.5UTR01;Parent=T_tenax_new_genome.00g000080.m01;original_gene_id=T_tenax_new_genome.00g000080.m01.utr5p1;Alias=T_tenax_new_genome.00g000080.m01.utr5p1
JALKBU010000996.1	GenSAS_6311ee18973ee-publish	gene	12292	13464	.	-	.	gene_id=T_tenax_new_genome.00g000090;Name=T_tenax_new_genome.00g000090;Alias=T_tenax_new_genome.00g000090;Notes= [BLAST protein vs protein (blastp) 2.12.0],XP_001313453.1 [DIAMOND Functional 2.0.11],PF05103.8 [Pfam 1.6]
JALKBU010000996.1	GenSAS_6311ee18973ee-publish	mRNA	12292	13464	.	-	.	gene_id=T_tenax_new_genome.00g000090.m01;Name=T_tenax_new_genome.00g000090.m01;Parent=T_tenax_new_genome.00g000090;Alias=T_tenax_new_genome.00g000090.m01;original_name=T_tenax_new_genome.00g000090
JALKBU010000996.1	GenSAS_6311ee18973ee-publish	exon	12292	13464	.	-	.	gene_id=T_tenax_new_genome.00g000090.m01.exon01;Name=T_tenax_new_genome.00g000090.m01.exon01;Parent=T_tenax_new_genome.00g000090.m01;original_gene_id=T_tenax_new_genome.00g000090.m01.exon1;Alias=T_tenax_new_genome.00g000090.m01.exon1
JALKBU010000996.1	GenSAS_6311ee18973ee-publish	CDS	12292	13464	.	-	0	gene_id=T_tenax_new_genome.00g000090.m01.CDS01;Name=T_tenax_new_genome.00g000090.m01.CDS01;Parent=T_tenax_new_genome.00g000090.m01;original_ID=cds.T_tenax_new_genome.00g000090.m01;Alias=cds.T_tenax_new_genome.00g000090.m01
JALKBU010000996.1	GenSAS_6311ee18973ee-publish	gene	14855	16538	.	-	.	gene_id=T_tenax_new_genome.00g000100;Name=T_tenax_new_genome.00g000100;Alias=T_tenax_new_genome.00g000100;Notes=XP_001324649.1 [DIAMOND Functional 2.0.11],PF10130.4 [Pfam 1.6]
JALKBU010000996.1	GenSAS_6311ee18973ee-publish	mRNA	14855	16538	.	-	.	gene_id=T_tenax_new_genome.00g000100.m01;Name=T_tenax_new_genome.00g000100.m01;Parent=T_tenax_new_genome.00g000100;Alias=T_tenax_new_genome.00g000100.m01;original_name=T_tenax_new_genome.00g000100
JALKBU010000996.1	GenSAS_6311ee18973ee-publish	exon	14855	16538	.	-	.	gene_id=T_tenax_new_genome.00g000100.m01.exon01;Name=T_tenax_new_genome.00g000100.m01.exon01;Parent=T_tenax_new_genome.00g000100.m01;original_gene_id=T_tenax_new_genome.00g000100.m01.exon1;Alias=T_tenax_new_genome.00g000100.m01.exon1
JALKBU010000996.1	GenSAS_6311ee18973ee-publish	three_prime_UTR	14855	14927	.	-	.	gene_id=T_tenax_new_genome.00g000100.m01.3UTR01;Name=T_tenax_new_genome.00g000100.m01.3UTR01;Parent=T_tenax_new_genome.00g000100.m01;original_gene_id=T_tenax_new_genome.00g000100.m01.utr3p1;Alias=T_tenax_new_genome.00g000100.m01.utr3p1
JALKBU010000996.1	GenSAS_6311ee18973ee-publish	CDS	14928	16538	.	-	0	gene_id=T_tenax_new_genome.00g000100.m01.CDS01;Name=T_tenax_new_genome.00g000100.m01.CDS01;Parent=T_tenax_new_genome.00g000100.m01;original_ID=cds.T_tenax_new_genome.00g000100.m01;Alias=cds.T_tenax_new_genome.00g000100.m01
JALKBU010000997.1	GenSAS_6311ee18973ee-publish	gene	1226	2453	.	+	.	gene_id=T_tenax_new_genome.00g000110;Name=T_tenax_new_genome.00g000110;Alias=T_tenax_new_genome.00g000110;Notes= [BLAST protein vs protein (blastp) 2.12.0],XP_001300626.1 [DIAMOND Functional 2.0.11],Glycoside hydrolase family 47 (IPR001382) [InterProScan 5.53-87.0],PF01532.15 [Pfam 1.6]
JALKBU010000997.1	GenSAS_6311ee18973ee-publish	mRNA	1226	2453	.	+	.	gene_id=T_tenax_new_genome.00g000110.m01;Name=T_tenax_new_genome.00g000110.m01;Parent=T_tenax_new_genome.00g000110;Alias=T_tenax_new_genome.00g000110.m01;original_name=T_tenax_new_genome.00g000110
JALKBU010000997.1	GenSAS_6311ee18973ee-publish	five_prime_UTR	1226	1327	.	+	.	gene_id=T_tenax_new_genome.00g000110.m01.5UTR01;Name=T_tenax_new_genome.00g000110.m01.5UTR01;Parent=T_tenax_new_genome.00g000110.m01;original_gene_id=T_tenax_new_genome.00g000110.m01.utr5p1;Alias=T_tenax_new_genome.00g000110.m01.utr5p1
JALKBU010000997.1	GenSAS_6311ee18973ee-publish	exon	1226	2255	.	+	.	gene_id=T_tenax_new_genome.00g000110.m01.exon01;Name=T_tenax_new_genome.00g000110.m01.exon01;Parent=T_tenax_new_genome.00g000110.m01;original_gene_id=T_tenax_new_genome.00g000110.m01.exon1;Alias=T_tenax_new_genome.00g000110.m01.exon1
JALKBU010000997.1	GenSAS_6311ee18973ee-publish	CDS	1328	2255	.	+	0	gene_id=T_tenax_new_genome.00g000110.m01.CDS01;Name=T_tenax_new_genome.00g000110.m01.CDS01;Parent=T_tenax_new_genome.00g000110.m01;original_ID=cds.T_tenax_new_genome.00g000110.m01;Alias=cds.T_tenax_new_genome.00g000110.m01
JALKBU010000997.1	GenSAS_6311ee18973ee-publish	exon	2395	2453	.	+	.	gene_id=T_tenax_new_genome.00g000110.m01.exon02;Name=T_tenax_new_genome.00g000110.m01.exon02;Parent=T_tenax_new_genome.00g000110.m01;original_gene_id=T_tenax_new_genome.00g000110.m01.exon2;Alias=T_tenax_new_genome.00g000110.m01.exon2
JALKBU010000997.1	GenSAS_6311ee18973ee-publish	CDS	2395	2453	.	+	2	gene_id=T_tenax_new_genome.00g000110.m01.CDS02;Name=T_tenax_new_genome.00g000110.m01.CDS02;Parent=T_tenax_new_genome.00g000110.m01;original_ID=cds.T_tenax_new_genome.00g000110.m01;Alias=cds.T_tenax_new_genome.00g000110.m01
JALKBU010000997.1	GenSAS_6311ee18973ee-publish	gene	2597	4601	.	+	.	gene_id=T_tenax_new_genome.00g000120;Name=T_tenax_new_genome.00g000120;Alias=T_tenax_new_genome.00g000120;Notes= [BLAST protein vs protein (blastp) 2.12.0],XP_001579237.1 [DIAMOND Functional 2.0.11],PF00012.15 [Pfam 1.6]
JALKBU010000997.1	GenSAS_6311ee18973ee-publish	mRNA	2597	4601	.	+	.	gene_id=T_tenax_new_genome.00g000120.m01;Name=T_tenax_new_genome.00g000120.m01;Parent=T_tenax_new_genome.00g000120;Alias=T_tenax_new_genome.00g000120.m01;original_name=T_tenax_new_genome.00g000120
JALKBU010000997.1	GenSAS_6311ee18973ee-publish	five_prime_UTR	2597	2601	.	+	.	gene_id=T_tenax_new_genome.00g000120.m01.5UTR01;Name=T_tenax_new_genome.00g000120.m01.5UTR01;Parent=T_tenax_new_genome.00g000120.m01;original_gene_id=T_tenax_new_genome.00g000120.m01.utr5p1;Alias=T_tenax_new_genome.00g000120.m01.utr5p1
JALKBU010000997.1	GenSAS_6311ee18973ee-publish	exon	2597	4601	.	+	.	gene_id=T_tenax_new_genome.00g000120.m01.exon01;Name=T_tenax_new_genome.00g000120.m01.exon01;Parent=T_tenax_new_genome.00g000120.m01;original_gene_id=T_tenax_new_genome.00g000120.m01.exon1;Alias=T_tenax_new_genome.00g000120.m01.exon1
JALKBU010000997.1	GenSAS_6311ee18973ee-publish	CDS	2602	4557	.	+	0	gene_id=T_tenax_new_genome.00g000120.m01.CDS01;Name=T_tenax_new_genome.00g000120.m01.CDS01;Parent=T_tenax_new_genome.00g000120.m01;original_ID=cds.T_tenax_new_genome.00g000120.m01;Alias=cds.T_tenax_new_genome.00g000120.m01
JALKBU010000997.1	GenSAS_6311ee18973ee-publish	three_prime_UTR	4558	4601	.	+	.	gene_id=T_tenax_new_genome.00g000120.m01.3UTR01;Name=T_tenax_new_genome.00g000120.m01.3UTR01;Parent=T_tenax_new_genome.00g000120.m01;original_gene_id=T_tenax_new_genome.00g000120.m01.utr3p1;Alias=T_tenax_new_genome.00g000120.m01.utr3p1
JALKBU010000997.1	GenSAS_6311ee18973ee-publish	gene	5031	13198	.	+	.	gene_id=T_tenax_new_genome.00g000130;Name=T_tenax_new_genome.00g000130;Alias=T_tenax_new_genome.00g000130;Notes= [BLAST protein vs protein (blastp) 2.12.0],XP_001326724.1 [DIAMOND Functional 2.0.11],PF00443.24 [Pfam 1.6]
JALKBU010000997.1	GenSAS_6311ee18973ee-publish	mRNA	5031	13198	.	+	.	gene_id=T_tenax_new_genome.00g000130.m01;Name=T_tenax_new_genome.00g000130.m01;Parent=T_tenax_new_genome.00g000130;Alias=T_tenax_new_genome.00g000130.m01;original_name=T_tenax_new_genome.00g000130
JALKBU010000997.1	GenSAS_6311ee18973ee-publish	exon	5031	11276	.	+	.	gene_id=T_tenax_new_genome.00g000130.m01.exon01;Name=T_tenax_new_genome.00g000130.m01.exon01;Parent=T_tenax_new_genome.00g000130.m01;original_gene_id=T_tenax_new_genome.00g000130.m01.exon1;Alias=T_tenax_new_genome.00g000130.m01.exon1
JALKBU010000997.1	GenSAS_6311ee18973ee-publish	CDS	5031	11276	.	+	0	gene_id=T_tenax_new_genome.00g000130.m01.CDS01;Name=T_tenax_new_genome.00g000130.m01.CDS01;Parent=T_tenax_new_genome.00g000130.m01;original_ID=cds.T_tenax_new_genome.00g000130.m01;Alias=cds.T_tenax_new_genome.00g000130.m01
JALKBU010000997.1	GenSAS_6311ee18973ee-publish	exon	11855	13198	.	+	.	gene_id=T_tenax_new_genome.00g000130.m01.exon02;Name=T_tenax_new_genome.00g000130.m01.exon02;Parent=T_tenax_new_genome.00g000130.m01;original_gene_id=T_tenax_new_genome.00g000130.m01.exon2;Alias=T_tenax_new_genome.00g000130.m01.exon2
JALKBU010000997.1	GenSAS_6311ee18973ee-publish	CDS	11855	13198	.	+	0	gene_id=T_tenax_new_genome.00g000130.m01.CDS02;Name=T_tenax_new_genome.00g000130.m01.CDS02;Parent=T_tenax_new_genome.00g000130.m01;original_ID=cds.T_tenax_new_genome.00g000130.m01;Alias=cds.T_tenax_new_genome.00g000130.m01
JALKBU010000997.1	GenSAS_6311ee18973ee-publish	gene	14668	15934	.	+	.	gene_id=T_tenax_new_genome.00g000140;Name=T_tenax_new_genome.00g000140;Alias=T_tenax_new_genome.00g000140;Notes= [BLAST protein vs protein (blastp) 2.12.0],XP_001320143.1 [DIAMOND Functional 2.0.11],Endonuclease/exonuclease/phosphatase superfamily (IPR036691) [InterProScan 5.53-87.0],PF13855.1 [Pfam 1.6]
JALKBU010000997.1	GenSAS_6311ee18973ee-publish	mRNA	14668	15934	.	+	.	gene_id=T_tenax_new_genome.00g000140.m01;Name=T_tenax_new_genome.00g000140.m01;Parent=T_tenax_new_genome.00g000140;Alias=T_tenax_new_genome.00g000140.m01;original_name=T_tenax_new_genome.00g000140
JALKBU010000997.1	GenSAS_6311ee18973ee-publish	five_prime_UTR	14668	14686	.	+	.	gene_id=T_tenax_new_genome.00g000140.m01.5UTR01;Name=T_tenax_new_genome.00g000140.m01.5UTR01;Parent=T_tenax_new_genome.00g000140.m01;original_gene_id=T_tenax_new_genome.00g000140.m01.utr5p1;Alias=T_tenax_new_genome.00g000140.m01.utr5p1
JALKBU010000997.1	GenSAS_6311ee18973ee-publish	exon	14668	15934	.	+	.	gene_id=T_tenax_new_genome.00g000140.m01.exon01;Name=T_tenax_new_genome.00g000140.m01.exon01;Parent=T_tenax_new_genome.00g000140.m01;original_gene_id=T_tenax_new_genome.00g000140.m01.exon1;Alias=T_tenax_new_genome.00g000140.m01.exon1
JALKBU010000997.1	GenSAS_6311ee18973ee-publish	CDS	14687	15913	.	+	0	gene_id=T_tenax_new_genome.00g000140.m01.CDS01;Name=T_tenax_new_genome.00g000140.m01.CDS01;Parent=T_tenax_new_genome.00g000140.m01;original_ID=cds.T_tenax_new_genome.00g000140.m01;Alias=cds.T_tenax_new_genome.00g000140.m01
JALKBU010000997.1	GenSAS_6311ee18973ee-publish	three_prime_UTR	15914	15934	.	+	.	gene_id=T_tenax_new_genome.00g000140.m01.3UTR01;Name=T_tenax_new_genome.00g000140.m01.3UTR01;Parent=T_tenax_new_genome.00g000140.m01;original_gene_id=T_tenax_new_genome.00g000140.m01.utr3p1;Alias=T_tenax_new_genome.00g000140.m01.utr3p1
JALKBU010000997.1	GenSAS_6311ee18973ee-publish	gene	16327	18149	.	+	.	gene_id=T_tenax_new_genome.00g000150;Name=T_tenax_new_genome.00g000150;Alias=T_tenax_new_genome.00g000150;Notes= [BLAST protein vs protein (blastp) 2.12.0],XP_001315514.1 [DIAMOND Functional 2.0.11]
JALKBU010000997.1	GenSAS_6311ee18973ee-publish	mRNA	16327	18149	.	+	.	gene_id=T_tenax_new_genome.00g000150.m01;Name=T_tenax_new_genome.00g000150.m01;Parent=T_tenax_new_genome.00g000150;Alias=T_tenax_new_genome.00g000150.m01;original_name=T_tenax_new_genome.00g000150
JALKBU010000997.1	GenSAS_6311ee18973ee-publish	exon	16327	18149	.	+	.	gene_id=T_tenax_new_genome.00g000150.m01.exon01;Name=T_tenax_new_genome.00g000150.m01.exon01;Parent=T_tenax_new_genome.00g000150.m01;original_gene_id=T_tenax_new_genome.00g000150.m01.exon1;Alias=T_tenax_new_genome.00g000150.m01.exon1
JALKBU010000997.1	GenSAS_6311ee18973ee-publish	CDS	16327	18129	.	+	0	gene_id=T_tenax_new_genome.00g000150.m01.CDS01;Name=T_tenax_new_genome.00g000150.m01.CDS01;Parent=T_tenax_new_genome.00g000150.m01;original_ID=cds.T_tenax_new_genome.00g000150.m01;Alias=cds.T_tenax_new_genome.00g000150.m01
JALKBU010000997.1	GenSAS_6311ee18973ee-publish	three_prime_UTR	18130	18149	.	+	.	gene_id=T_tenax_new_genome.00g000150.m01.3UTR01;Name=T_tenax_new_genome.00g000150.m01.3UTR01;Parent=T_tenax_new_genome.00g000150.m01;original_gene_id=T_tenax_new_genome.00g000150.m01.utr3p1;Alias=T_tenax_new_genome.00g000150.m01.utr3p1
JALKBU010000998.1	GenSAS_6311ee18973ee-publish	gene	951	2296	.	+	.	gene_id=T_tenax_new_genome.00g000160;Name=T_tenax_new_genome.00g000160;Alias=T_tenax_new_genome.00g000160;Notes= [BLAST protein vs protein (blastp) 2.12.0],XP_001323021.1 [DIAMOND Functional 2.0.11],Calreticulin/calnexin (IPR001580) [InterProScan 5.53-87.0],PF00262.13 [Pfam 1.6]
JALKBU010000998.1	GenSAS_6311ee18973ee-publish	mRNA	951	2296	.	+	.	gene_id=T_tenax_new_genome.00g000160.m01;Name=T_tenax_new_genome.00g000160.m01;Parent=T_tenax_new_genome.00g000160;Alias=T_tenax_new_genome.00g000160.m01;original_name=T_tenax_new_genome.00g000160
JALKBU010000998.1	GenSAS_6311ee18973ee-publish	exon	951	2296	.	+	.	gene_id=T_tenax_new_genome.00g000160.m01.exon01;Name=T_tenax_new_genome.00g000160.m01.exon01;Parent=T_tenax_new_genome.00g000160.m01;original_gene_id=T_tenax_new_genome.00g000160.m01.exon1;Alias=T_tenax_new_genome.00g000160.m01.exon1
JALKBU010000998.1	GenSAS_6311ee18973ee-publish	CDS	951	2228	.	+	0	gene_id=T_tenax_new_genome.00g000160.m01.CDS01;Name=T_tenax_new_genome.00g000160.m01.CDS01;Parent=T_tenax_new_genome.00g000160.m01;original_ID=cds.T_tenax_new_genome.00g000160.m01;Alias=cds.T_tenax_new_genome.00g000160.m01
JALKBU010000998.1	GenSAS_6311ee18973ee-publish	three_prime_UTR	2229	2296	.	+	.	gene_id=T_tenax_new_genome.00g000160.m01.3UTR01;Name=T_tenax_new_genome.00g000160.m01.3UTR01;Parent=T_tenax_new_genome.00g000160.m01;original_gene_id=T_tenax_new_genome.00g000160.m01.utr3p1;Alias=T_tenax_new_genome.00g000160.m01.utr3p1
JALKBU010000998.1	GenSAS_6311ee18973ee-publish	gene	2405	6901	.	+	.	gene_id=T_tenax_new_genome.00g000170;Name=T_tenax_new_genome.00g000170;Alias=T_tenax_new_genome.00g000170;Notes= [BLAST protein vs protein (blastp) 2.12.0],XP_001304975.1 [DIAMOND Functional 2.0.11],PF13646.1 [Pfam 1.6]
JALKBU010000998.1	GenSAS_6311ee18973ee-publish	mRNA	2405	6901	.	+	.	gene_id=T_tenax_new_genome.00g000170.m01;Name=T_tenax_new_genome.00g000170.m01;Parent=T_tenax_new_genome.00g000170;Alias=T_tenax_new_genome.00g000170.m01;original_name=T_tenax_new_genome.00g000170
JALKBU010000998.1	GenSAS_6311ee18973ee-publish	exon	2405	3657	.	+	.	gene_id=T_tenax_new_genome.00g000170.m01.exon01;Name=T_tenax_new_genome.00g000170.m01.exon01;Parent=T_tenax_new_genome.00g000170.m01;original_gene_id=T_tenax_new_genome.00g000170.m01.exon1;Alias=T_tenax_new_genome.00g000170.m01.exon1
JALKBU010000998.1	GenSAS_6311ee18973ee-publish	CDS	2405	3657	.	+	0	gene_id=T_tenax_new_genome.00g000170.m01.CDS01;Name=T_tenax_new_genome.00g000170.m01.CDS01;Parent=T_tenax_new_genome.00g000170.m01;original_ID=cds.T_tenax_new_genome.00g000170.m01;Alias=cds.T_tenax_new_genome.00g000170.m01
JALKBU010000998.1	GenSAS_6311ee18973ee-publish	exon	3687	3739	.	+	.	gene_id=T_tenax_new_genome.00g000170.m01.exon02;Name=T_tenax_new_genome.00g000170.m01.exon02;Parent=T_tenax_new_genome.00g000170.m01;original_gene_id=T_tenax_new_genome.00g000170.m01.exon2;Alias=T_tenax_new_genome.00g000170.m01.exon2
JALKBU010000998.1	GenSAS_6311ee18973ee-publish	CDS	3687	3739	.	+	1	gene_id=T_tenax_new_genome.00g000170.m01.CDS02;Name=T_tenax_new_genome.00g000170.m01.CDS02;Parent=T_tenax_new_genome.00g000170.m01;original_ID=cds.T_tenax_new_genome.00g000170.m01;Alias=cds.T_tenax_new_genome.00g000170.m01
JALKBU010000998.1	GenSAS_6311ee18973ee-publish	exon	3891	6901	.	+	.	gene_id=T_tenax_new_genome.00g000170.m01.exon03;Name=T_tenax_new_genome.00g000170.m01.exon03;Parent=T_tenax_new_genome.00g000170.m01;original_gene_id=T_tenax_new_genome.00g000170.m01.exon3;Alias=T_tenax_new_genome.00g000170.m01.exon3
JALKBU010000998.1	GenSAS_6311ee18973ee-publish	CDS	3891	6901	.	+	2	gene_id=T_tenax_new_genome.00g000170.m01.CDS03;Name=T_tenax_new_genome.00g000170.m01.CDS03;Parent=T_tenax_new_genome.00g000170.m01;original_ID=cds.T_tenax_new_genome.00g000170.m01;Alias=cds.T_tenax_new_genome.00g000170.m01
JALKBU010000998.1	GenSAS_6311ee18973ee-publish	gene	7054	7386	.	+	.	gene_id=T_tenax_new_genome.00g000180;Name=T_tenax_new_genome.00g000180;Alias=T_tenax_new_genome.00g000180;Notes= [BLAST protein vs protein (blastp) 2.12.0],XP_001318385.1 [DIAMOND Functional 2.0.11],PF01724.11 [Pfam 1.6]
JALKBU010000998.1	GenSAS_6311ee18973ee-publish	mRNA	7054	7386	.	+	.	gene_id=T_tenax_new_genome.00g000180.m01;Name=T_tenax_new_genome.00g000180.m01;Parent=T_tenax_new_genome.00g000180;Alias=T_tenax_new_genome.00g000180.m01;original_name=T_tenax_new_genome.00g000180
JALKBU010000998.1	GenSAS_6311ee18973ee-publish	exon	7054	7386	.	+	.	gene_id=T_tenax_new_genome.00g000180.m01.exon01;Name=T_tenax_new_genome.00g000180.m01.exon01;Parent=T_tenax_new_genome.00g000180.m01;original_gene_id=T_tenax_new_genome.00g000180.m01.exon1;Alias=T_tenax_new_genome.00g000180.m01.exon1
JALKBU010000998.1	GenSAS_6311ee18973ee-publish	CDS	7054	7386	.	+	0	gene_id=T_tenax_new_genome.00g000180.m01.CDS01;Name=T_tenax_new_genome.00g000180.m01.CDS01;Parent=T_tenax_new_genome.00g000180.m01;original_ID=cds.T_tenax_new_genome.00g000180.m01;Alias=cds.T_tenax_new_genome.00g000180.m01
JALKBU010000998.1	GenSAS_6311ee18973ee-publish	gene	7911	9163	.	+	.	gene_id=T_tenax_new_genome.00g000190;Name=T_tenax_new_genome.00g000190;Alias=T_tenax_new_genome.00g000190;Notes= [BLAST protein vs protein (blastp) 2.12.0],XP_001320456.1 [DIAMOND Functional 2.0.11],Glycoside hydrolase, family 3, N-terminal domain superfamily (IPR036962) [InterProScan 5.53-87.0],PF00933.16 [Pfam 1.6]
JALKBU010000998.1	GenSAS_6311ee18973ee-publish	mRNA	7911	9163	.	+	.	gene_id=T_tenax_new_genome.00g000190.m01;Name=T_tenax_new_genome.00g000190.m01;Parent=T_tenax_new_genome.00g000190;Alias=T_tenax_new_genome.00g000190.m01;original_name=T_tenax_new_genome.00g000190
JALKBU010000998.1	GenSAS_6311ee18973ee-publish	exon	7911	8924	.	+	.	gene_id=T_tenax_new_genome.00g000190.m01.exon01;Name=T_tenax_new_genome.00g000190.m01.exon01;Parent=T_tenax_new_genome.00g000190.m01;original_gene_id=T_tenax_new_genome.00g000190.m01.exon1;Alias=T_tenax_new_genome.00g000190.m01.exon1
JALKBU010000998.1	GenSAS_6311ee18973ee-publish	CDS	7911	8924	.	+	0	gene_id=T_tenax_new_genome.00g000190.m01.CDS01;Name=T_tenax_new_genome.00g000190.m01.CDS01;Parent=T_tenax_new_genome.00g000190.m01;original_ID=cds.T_tenax_new_genome.00g000190.m01;Alias=cds.T_tenax_new_genome.00g000190.m01
JALKBU010000998.1	GenSAS_6311ee18973ee-publish	exon	9158	9163	.	+	.	gene_id=T_tenax_new_genome.00g000190.m01.exon02;Name=T_tenax_new_genome.00g000190.m01.exon02;Parent=T_tenax_new_genome.00g000190.m01;original_gene_id=T_tenax_new_genome.00g000190.m01.exon2;Alias=T_tenax_new_genome.00g000190.m01.exon2
JALKBU010000998.1	GenSAS_6311ee18973ee-publish	CDS	9158	9163	.	+	0	gene_id=T_tenax_new_genome.00g000190.m01.CDS02;Name=T_tenax_new_genome.00g000190.m01.CDS02;Parent=T_tenax_new_genome.00g000190.m01;original_ID=cds.T_tenax_new_genome.00g000190.m01;Alias=cds.T_tenax_new_genome.00g000190.m01
JALKBU010000998.1	GenSAS_6311ee18973ee-publish	gene	9384	10597	.	-	.	gene_id=T_tenax_new_genome.00g000200;Name=T_tenax_new_genome.00g000200;Alias=T_tenax_new_genome.00g000200;Notes= [BLAST protein vs protein (blastp) 2.12.0],XP_001328100.1 [DIAMOND Functional 2.0.11],DnaJ domain (IPR001623) [InterProScan 5.53-87.0],PF00226.26 [Pfam 1.6]
JALKBU010000998.1	GenSAS_6311ee18973ee-publish	mRNA	9384	10597	.	-	.	gene_id=T_tenax_new_genome.00g000200.m01;Name=T_tenax_new_genome.00g000200.m01;Parent=T_tenax_new_genome.00g000200;Alias=T_tenax_new_genome.00g000200.m01;original_name=T_tenax_new_genome.00g000200
JALKBU010000998.1	GenSAS_6311ee18973ee-publish	exon	9384	10597	.	-	.	gene_id=T_tenax_new_genome.00g000200.m01.exon01;Name=T_tenax_new_genome.00g000200.m01.exon01;Parent=T_tenax_new_genome.00g000200.m01;original_gene_id=T_tenax_new_genome.00g000200.m01.exon1;Alias=T_tenax_new_genome.00g000200.m01.exon1
JALKBU010000998.1	GenSAS_6311ee18973ee-publish	CDS	9384	10571	.	-	0	gene_id=T_tenax_new_genome.00g000200.m01.CDS01;Name=T_tenax_new_genome.00g000200.m01.CDS01;Parent=T_tenax_new_genome.00g000200.m01;original_ID=cds.T_tenax_new_genome.00g000200.m01;Alias=cds.T_tenax_new_genome.00g000200.m01
JALKBU010000998.1	GenSAS_6311ee18973ee-publish	five_prime_UTR	10572	10597	.	-	.	gene_id=T_tenax_new_genome.00g000200.m01.5UTR01;Name=T_tenax_new_genome.00g000200.m01.5UTR01;Parent=T_tenax_new_genome.00g000200.m01;original_gene_id=T_tenax_new_genome.00g000200.m01.utr5p1;Alias=T_tenax_new_genome.00g000200.m01.utr5p1
JALKBU010000998.1	GenSAS_6311ee18973ee-publish	gene	12750	13110	.	+	.	gene_id=T_tenax_new_genome.00g000210;Name=T_tenax_new_genome.00g000210;Alias=T_tenax_new_genome.00g000210;Notes= [BLAST protein vs protein (blastp) 2.12.0],XP_001326550.1 [DIAMOND Functional 2.0.11],PF12961.2 [Pfam 1.6]
JALKBU010000998.1	GenSAS_6311ee18973ee-publish	mRNA	12750	13110	.	+	.	gene_id=T_tenax_new_genome.00g000210.m01;Name=T_tenax_new_genome.00g000210.m01;Parent=T_tenax_new_genome.00g000210;Alias=T_tenax_new_genome.00g000210.m01;original_name=T_tenax_new_genome.00g000210
JALKBU010000998.1	GenSAS_6311ee18973ee-publish	exon	12750	13001	.	+	.	gene_id=T_tenax_new_genome.00g000210.m01.exon01;Name=T_tenax_new_genome.00g000210.m01.exon01;Parent=T_tenax_new_genome.00g000210.m01;original_gene_id=T_tenax_new_genome.00g000210.m01.exon1;Alias=T_tenax_new_genome.00g000210.m01.exon1
JALKBU010000998.1	GenSAS_6311ee18973ee-publish	CDS	12750	13001	.	+	0	gene_id=T_tenax_new_genome.00g000210.m01.CDS01;Name=T_tenax_new_genome.00g000210.m01.CDS01;Parent=T_tenax_new_genome.00g000210.m01;original_ID=cds.T_tenax_new_genome.00g000210.m01;Alias=cds.T_tenax_new_genome.00g000210.m01
JALKBU010000998.1	GenSAS_6311ee18973ee-publish	exon	13066	13110	.	+	.	gene_id=T_tenax_new_genome.00g000210.m01.exon02;Name=T_tenax_new_genome.00g000210.m01.exon02;Parent=T_tenax_new_genome.00g000210.m01;original_gene_id=T_tenax_new_genome.00g000210.m01.exon2;Alias=T_tenax_new_genome.00g000210.m01.exon2
JALKBU010000998.1	GenSAS_6311ee18973ee-publish	CDS	13066	13110	.	+	0	gene_id=T_tenax_new_genome.00g000210.m01.CDS02;Name=T_tenax_new_genome.00g000210.m01.CDS02;Parent=T_tenax_new_genome.00g000210.m01;original_ID=cds.T_tenax_new_genome.00g000210.m01;Alias=cds.T_tenax_new_genome.00g000210.m01
JALKBU010000998.1	GenSAS_6311ee18973ee-publish	gene	13622	14053	.	+	.	gene_id=T_tenax_new_genome.00g000220;Name=T_tenax_new_genome.00g000220;Alias=T_tenax_new_genome.00g000220;Notes=PF15296.1 [Pfam 1.6]
JALKBU010000998.1	GenSAS_6311ee18973ee-publish	mRNA	13622	14053	.	+	.	gene_id=T_tenax_new_genome.00g000220.m01;Name=T_tenax_new_genome.00g000220.m01;Parent=T_tenax_new_genome.00g000220;Alias=T_tenax_new_genome.00g000220.m01;original_name=T_tenax_new_genome.00g000220
JALKBU010000998.1	GenSAS_6311ee18973ee-publish	five_prime_UTR	13622	13633	.	+	.	gene_id=T_tenax_new_genome.00g000220.m01.5UTR01;Name=T_tenax_new_genome.00g000220.m01.5UTR01;Parent=T_tenax_new_genome.00g000220.m01;original_gene_id=T_tenax_new_genome.00g000220.m01.utr5p1;Alias=T_tenax_new_genome.00g000220.m01.utr5p1
JALKBU010000998.1	GenSAS_6311ee18973ee-publish	exon	13622	14053	.	+	.	gene_id=T_tenax_new_genome.00g000220.m01.exon01;Name=T_tenax_new_genome.00g000220.m01.exon01;Parent=T_tenax_new_genome.00g000220.m01;original_gene_id=T_tenax_new_genome.00g000220.m01.exon1;Alias=T_tenax_new_genome.00g000220.m01.exon1
JALKBU010000998.1	GenSAS_6311ee18973ee-publish	CDS	13634	14026	.	+	0	gene_id=T_tenax_new_genome.00g000220.m01.CDS01;Name=T_tenax_new_genome.00g000220.m01.CDS01;Parent=T_tenax_new_genome.00g000220.m01;original_ID=cds.T_tenax_new_genome.00g000220.m01;Alias=cds.T_tenax_new_genome.00g000220.m01
JALKBU010000998.1	GenSAS_6311ee18973ee-publish	three_prime_UTR	14027	14053	.	+	.	gene_id=T_tenax_new_genome.00g000220.m01.3UTR01;Name=T_tenax_new_genome.00g000220.m01.3UTR01;Parent=T_tenax_new_genome.00g000220.m01;original_gene_id=T_tenax_new_genome.00g000220.m01.utr3p1;Alias=T_tenax_new_genome.00g000220.m01.utr3p1
JALKBU010000998.1	GenSAS_6311ee18973ee-publish	gene	14416	15567	.	-	.	gene_id=T_tenax_new_genome.00g000230;Name=T_tenax_new_genome.00g000230;Alias=T_tenax_new_genome.00g000230;Notes= [BLAST protein vs protein (blastp) 2.12.0],XP_001324801.1 [DIAMOND Functional 2.0.11],PF12090.3 [Pfam 1.6]
JALKBU010000998.1	GenSAS_6311ee18973ee-publish	mRNA	14416	15567	.	-	.	gene_id=T_tenax_new_genome.00g000230.m01;Name=T_tenax_new_genome.00g000230.m01;Parent=T_tenax_new_genome.00g000230;Alias=T_tenax_new_genome.00g000230.m01;original_name=T_tenax_new_genome.00g000230
JALKBU010000998.1	GenSAS_6311ee18973ee-publish	exon	14416	15567	.	-	.	gene_id=T_tenax_new_genome.00g000230.m01.exon01;Name=T_tenax_new_genome.00g000230.m01.exon01;Parent=T_tenax_new_genome.00g000230.m01;original_gene_id=T_tenax_new_genome.00g000230.m01.exon1;Alias=T_tenax_new_genome.00g000230.m01.exon1
JALKBU010000998.1	GenSAS_6311ee18973ee-publish	CDS	14416	15567	.	-	0	gene_id=T_tenax_new_genome.00g000230.m01.CDS01;Name=T_tenax_new_genome.00g000230.m01.CDS01;Parent=T_tenax_new_genome.00g000230.m01;original_ID=cds.T_tenax_new_genome.00g000230.m01;Alias=cds.T_tenax_new_genome.00g000230.m01
JALKBU010000998.1	GenSAS_6311ee18973ee-publish	gene	16572	17020	.	-	.	gene_id=T_tenax_new_genome.00g000240;Name=T_tenax_new_genome.00g000240;Alias=T_tenax_new_genome.00g000240
JALKBU010000998.1	GenSAS_6311ee18973ee-publish	mRNA	16572	17020	.	-	.	gene_id=T_tenax_new_genome.00g000240.m01;Name=T_tenax_new_genome.00g000240.m01;Parent=T_tenax_new_genome.00g000240;Alias=T_tenax_new_genome.00g000240.m01;original_name=T_tenax_new_genome.00g000240
JALKBU010000998.1	GenSAS_6311ee18973ee-publish	exon	16572	16800	.	-	.	gene_id=T_tenax_new_genome.00g000240.m01.exon01;Name=T_tenax_new_genome.00g000240.m01.exon01;Parent=T_tenax_new_genome.00g000240.m01;original_gene_id=T_tenax_new_genome.00g000240.m01.exon2;Alias=T_tenax_new_genome.00g000240.m01.exon2
JALKBU010000998.1	GenSAS_6311ee18973ee-publish	CDS	16572	16800	.	-	1	gene_id=T_tenax_new_genome.00g000240.m01.CDS01;Name=T_tenax_new_genome.00g000240.m01.CDS01;Parent=T_tenax_new_genome.00g000240.m01;original_ID=cds.T_tenax_new_genome.00g000240.m01;Alias=cds.T_tenax_new_genome.00g000240.m01
JALKBU010000998.1	GenSAS_6311ee18973ee-publish	exon	16837	17020	.	-	.	gene_id=T_tenax_new_genome.00g000240.m01.exon02;Name=T_tenax_new_genome.00g000240.m01.exon02;Parent=T_tenax_new_genome.00g000240.m01;original_gene_id=T_tenax_new_genome.00g000240.m01.exon1;Alias=T_tenax_new_genome.00g000240.m01.exon1
JALKBU010000998.1	GenSAS_6311ee18973ee-publish	CDS	16837	17020	.	-	2	gene_id=T_tenax_new_genome.00g000240.m01.CDS02;Name=T_tenax_new_genome.00g000240.m01.CDS02;Parent=T_tenax_new_genome.00g000240.m01;original_ID=cds.T_tenax_new_genome.00g000240.m01;Alias=cds.T_tenax_new_genome.00g000240.m01
JALKBU010000999.1	GenSAS_6311ee18973ee-publish	gene	333	636	.	-	.	gene_id=T_tenax_new_genome.00g000250;Name=T_tenax_new_genome.00g000250;Alias=T_tenax_new_genome.00g000250;Notes=XP_001581761.1 [DIAMOND Functional 2.0.11]
JALKBU010000999.1	GenSAS_6311ee18973ee-publish	mRNA	333	636	.	-	.	gene_id=T_tenax_new_genome.00g000250.m01;Name=T_tenax_new_genome.00g000250.m01;Parent=T_tenax_new_genome.00g000250;Alias=T_tenax_new_genome.00g000250.m01;original_name=T_tenax_new_genome.00g000250
JALKBU010000999.1	GenSAS_6311ee18973ee-publish	exon	333	636	.	-	.	gene_id=T_tenax_new_genome.00g000250.m01.exon01;Name=T_tenax_new_genome.00g000250.m01.exon01;Parent=T_tenax_new_genome.00g000250.m01;original_gene_id=T_tenax_new_genome.00g000250.m01.exon1;Alias=T_tenax_new_genome.00g000250.m01.exon1
JALKBU010000999.1	GenSAS_6311ee18973ee-publish	CDS	333	636	.	-	0	gene_id=T_tenax_new_genome.00g000250.m01.CDS01;Name=T_tenax_new_genome.00g000250.m01.CDS01;Parent=T_tenax_new_genome.00g000250.m01;original_ID=cds.T_tenax_new_genome.00g000250.m01;Alias=cds.T_tenax_new_genome.00g000250.m01
JALKBU010000999.1	GenSAS_6311ee18973ee-publish	gene	1090	2465	.	-	.	gene_id=T_tenax_new_genome.00g000260;Name=T_tenax_new_genome.00g000260;Alias=T_tenax_new_genome.00g000260;Notes= [BLAST protein vs protein (blastp) 2.12.0],XP_001307886.1 [DIAMOND Functional 2.0.11],Ankyrin repeat (IPR002110) [InterProScan 5.53-87.0],PF13857.1 [Pfam 1.6]
JALKBU010000999.1	GenSAS_6311ee18973ee-publish	mRNA	1090	2465	.	-	.	gene_id=T_tenax_new_genome.00g000260.m01;Name=T_tenax_new_genome.00g000260.m01;Parent=T_tenax_new_genome.00g000260;Alias=T_tenax_new_genome.00g000260.m01;original_name=T_tenax_new_genome.00g000260
JALKBU010000999.1	GenSAS_6311ee18973ee-publish	exon	1090	2465	.	-	.	gene_id=T_tenax_new_genome.00g000260.m01.exon01;Name=T_tenax_new_genome.00g000260.m01.exon01;Parent=T_tenax_new_genome.00g000260.m01;original_gene_id=T_tenax_new_genome.00g000260.m01.exon1;Alias=T_tenax_new_genome.00g000260.m01.exon1
JALKBU010000999.1	GenSAS_6311ee18973ee-publish	three_prime_UTR	1090	1145	.	-	.	gene_id=T_tenax_new_genome.00g000260.m01.3UTR01;Name=T_tenax_new_genome.00g000260.m01.3UTR01;Parent=T_tenax_new_genome.00g000260.m01;original_gene_id=T_tenax_new_genome.00g000260.m01.utr3p1;Alias=T_tenax_new_genome.00g000260.m01.utr3p1
JALKBU010000999.1	GenSAS_6311ee18973ee-publish	CDS	1146	2465	.	-	0	gene_id=T_tenax_new_genome.00g000260.m01.CDS01;Name=T_tenax_new_genome.00g000260.m01.CDS01;Parent=T_tenax_new_genome.00g000260.m01;original_ID=cds.T_tenax_new_genome.00g000260.m01;Alias=cds.T_tenax_new_genome.00g000260.m01
JALKBU010000999.1	GenSAS_6311ee18973ee-publish	gene	2867	5602	.	+	.	gene_id=T_tenax_new_genome.00g000270;Name=T_tenax_new_genome.00g000270;Alias=T_tenax_new_genome.00g000270;Notes= [BLAST protein vs protein (blastp) 2.12.0],XP_001308969.1 [DIAMOND Functional 2.0.11],Armadillo-like helical (IPR011989) [InterProScan 5.53-87.0],PF03810.14 [Pfam 1.6]
JALKBU010000999.1	GenSAS_6311ee18973ee-publish	mRNA	2867	5602	.	+	.	gene_id=T_tenax_new_genome.00g000270.m01;Name=T_tenax_new_genome.00g000270.m01;Parent=T_tenax_new_genome.00g000270;Alias=T_tenax_new_genome.00g000270.m01;original_name=T_tenax_new_genome.00g000270
JALKBU010000999.1	GenSAS_6311ee18973ee-publish	exon	2867	5602	.	+	.	gene_id=T_tenax_new_genome.00g000270.m01.exon01;Name=T_tenax_new_genome.00g000270.m01.exon01;Parent=T_tenax_new_genome.00g000270.m01;original_gene_id=T_tenax_new_genome.00g000270.m01.exon1;Alias=T_tenax_new_genome.00g000270.m01.exon1
JALKBU010000999.1	GenSAS_6311ee18973ee-publish	CDS	2867	5602	.	+	0	gene_id=T_tenax_new_genome.00g000270.m01.CDS01;Name=T_tenax_new_genome.00g000270.m01.CDS01;Parent=T_tenax_new_genome.00g000270.m01;original_ID=cds.T_tenax_new_genome.00g000270.m01;Alias=cds.T_tenax_new_genome.00g000270.m01
JALKBU010000999.1	GenSAS_6311ee18973ee-publish	gene	5658	8114	.	-	.	gene_id=T_tenax_new_genome.00g000280;Name=T_tenax_new_genome.00g000280;Alias=T_tenax_new_genome.00g000280;Notes= [BLAST protein vs protein (blastp) 2.12.0],XP_001321388.1 [DIAMOND Functional 2.0.11],PF05911.6 [Pfam 1.6]
JALKBU010000999.1	GenSAS_6311ee18973ee-publish	mRNA	5658	8114	.	-	.	gene_id=T_tenax_new_genome.00g000280.m01;Name=T_tenax_new_genome.00g000280.m01;Parent=T_tenax_new_genome.00g000280;Alias=T_tenax_new_genome.00g000280.m01;original_name=T_tenax_new_genome.00g000280
JALKBU010000999.1	GenSAS_6311ee18973ee-publish	exon	5658	8114	.	-	.	gene_id=T_tenax_new_genome.00g000280.m01.exon01;Name=T_tenax_new_genome.00g000280.m01.exon01;Parent=T_tenax_new_genome.00g000280.m01;original_gene_id=T_tenax_new_genome.00g000280.m01.exon1;Alias=T_tenax_new_genome.00g000280.m01.exon1
JALKBU010000999.1	GenSAS_6311ee18973ee-publish	CDS	5658	8114	.	-	0	gene_id=T_tenax_new_genome.00g000280.m01.CDS01;Name=T_tenax_new_genome.00g000280.m01.CDS01;Parent=T_tenax_new_genome.00g000280.m01;original_ID=cds.T_tenax_new_genome.00g000280.m01;Alias=cds.T_tenax_new_genome.00g000280.m01
JALKBU010000999.1	GenSAS_6311ee18973ee-publish	gene	9999	12964	.	-	.	gene_id=T_tenax_new_genome.00g000290;Name=T_tenax_new_genome.00g000290;Alias=T_tenax_new_genome.00g000290;Notes= [BLAST protein vs protein (blastp) 2.12.0],XP_001580676.1 [DIAMOND Functional 2.0.11],WD40/YVTN repeat-like-containing domain superfamily (IPR015943) [InterProScan 5.53-87.0],PF03178.10 [Pfam 1.6]
JALKBU010000999.1	GenSAS_6311ee18973ee-publish	mRNA	9999	12964	.	-	.	gene_id=T_tenax_new_genome.00g000290.m01;Name=T_tenax_new_genome.00g000290.m01;Parent=T_tenax_new_genome.00g000290;Alias=T_tenax_new_genome.00g000290.m01;original_name=T_tenax_new_genome.00g000290
JALKBU010000999.1	GenSAS_6311ee18973ee-publish	exon	9999	10013	.	-	.	gene_id=T_tenax_new_genome.00g000290.m01.exon01;Name=T_tenax_new_genome.00g000290.m01.exon01;Parent=T_tenax_new_genome.00g000290.m01;original_gene_id=T_tenax_new_genome.00g000290.m01.exon2;Alias=T_tenax_new_genome.00g000290.m01.exon2
JALKBU010000999.1	GenSAS_6311ee18973ee-publish	CDS	9999	10013	.	-	0	gene_id=T_tenax_new_genome.00g000290.m01.CDS01;Name=T_tenax_new_genome.00g000290.m01.CDS01;Parent=T_tenax_new_genome.00g000290.m01;original_ID=cds.T_tenax_new_genome.00g000290.m01;Alias=cds.T_tenax_new_genome.00g000290.m01
JALKBU010000999.1	GenSAS_6311ee18973ee-publish	exon	10037	12964	.	-	.	gene_id=T_tenax_new_genome.00g000290.m01.exon02;Name=T_tenax_new_genome.00g000290.m01.exon02;Parent=T_tenax_new_genome.00g000290.m01;original_gene_id=T_tenax_new_genome.00g000290.m01.exon1;Alias=T_tenax_new_genome.00g000290.m01.exon1
JALKBU010000999.1	GenSAS_6311ee18973ee-publish	CDS	10037	12964	.	-	0	gene_id=T_tenax_new_genome.00g000290.m01.CDS02;Name=T_tenax_new_genome.00g000290.m01.CDS02;Parent=T_tenax_new_genome.00g000290.m01;original_ID=cds.T_tenax_new_genome.00g000290.m01;Alias=cds.T_tenax_new_genome.00g000290.m01
JALKBU010000999.1	GenSAS_6311ee18973ee-publish	gene	13659	14540	.	+	.	gene_id=T_tenax_new_genome.00g000300;Name=T_tenax_new_genome.00g000300;Alias=T_tenax_new_genome.00g000300;Notes= [BLAST protein vs protein (blastp) 2.12.0],XP_001302950.1 [DIAMOND Functional 2.0.11],PF04811.10 [Pfam 1.6]
JALKBU010000999.1	GenSAS_6311ee18973ee-publish	mRNA	13659	14540	.	+	.	gene_id=T_tenax_new_genome.00g000300.m01;Name=T_tenax_new_genome.00g000300.m01;Parent=T_tenax_new_genome.00g000300;Alias=T_tenax_new_genome.00g000300.m01;original_name=T_tenax_new_genome.00g000300
JALKBU010000999.1	GenSAS_6311ee18973ee-publish	exon	13659	14540	.	+	.	gene_id=T_tenax_new_genome.00g000300.m01.exon01;Name=T_tenax_new_genome.00g000300.m01.exon01;Parent=T_tenax_new_genome.00g000300.m01;original_gene_id=T_tenax_new_genome.00g000300.m01.exon1;Alias=T_tenax_new_genome.00g000300.m01.exon1
JALKBU010000999.1	GenSAS_6311ee18973ee-publish	CDS	13659	14540	.	+	0	gene_id=T_tenax_new_genome.00g000300.m01.CDS01;Name=T_tenax_new_genome.00g000300.m01.CDS01;Parent=T_tenax_new_genome.00g000300.m01;original_ID=cds.T_tenax_new_genome.00g000300.m01;Alias=cds.T_tenax_new_genome.00g000300.m01
JALKBU010000999.1	GenSAS_6311ee18973ee-publish	gene	14976	16827	.	+	.	gene_id=T_tenax_new_genome.00g000310;Name=T_tenax_new_genome.00g000310;Alias=T_tenax_new_genome.00g000310;Notes= [BLAST protein vs protein (blastp) 2.12.0],XP_001583018.1 [DIAMOND Functional 2.0.11],Ankyrin repeat (IPR002110) [InterProScan 5.53-87.0],PF11929.3 [Pfam 1.6]
JALKBU010000999.1	GenSAS_6311ee18973ee-publish	mRNA	14976	16827	.	+	.	gene_id=T_tenax_new_genome.00g000310.m01;Name=T_tenax_new_genome.00g000310.m01;Parent=T_tenax_new_genome.00g000310;Alias=T_tenax_new_genome.00g000310.m01;original_name=T_tenax_new_genome.00g000310
JALKBU010000999.1	GenSAS_6311ee18973ee-publish	exon	14976	16827	.	+	.	gene_id=T_tenax_new_genome.00g000310.m01.exon01;Name=T_tenax_new_genome.00g000310.m01.exon01;Parent=T_tenax_new_genome.00g000310.m01;original_gene_id=T_tenax_new_genome.00g000310.m01.exon1;Alias=T_tenax_new_genome.00g000310.m01.exon1
JALKBU010000999.1	GenSAS_6311ee18973ee-publish	CDS	14978	16777	.	+	0	gene_id=T_tenax_new_genome.00g000310.m01.CDS01;Name=T_tenax_new_genome.00g000310.m01.CDS01;Parent=T_tenax_new_genome.00g000310.m01;original_ID=cds.T_tenax_new_genome.00g000310.m01;Alias=cds.T_tenax_new_genome.00g000310.m01
JALKBU010000999.1	GenSAS_6311ee18973ee-publish	three_prime_UTR	16778	16827	.	+	.	gene_id=T_tenax_new_genome.00g000310.m01.3UTR01;Name=T_tenax_new_genome.00g000310.m01.3UTR01;Parent=T_tenax_new_genome.00g000310.m01;original_gene_id=T_tenax_new_genome.00g000310.m01.utr3p1;Alias=T_tenax_new_genome.00g000310.m01.utr3p1
JALKBU010000999.1	GenSAS_6311ee18973ee-publish	gene	17017	17587	.	-	.	gene_id=T_tenax_new_genome.00g000320;Name=T_tenax_new_genome.00g000320;Alias=T_tenax_new_genome.00g000320;Notes= [BLAST protein vs protein (blastp) 2.12.0],XP_001310690.1 [DIAMOND Functional 2.0.11],NOT2/NOT3/NOT5, C-terminal (IPR007282) [InterProScan 5.53-87.0],PF04153.13 [Pfam 1.6]
JALKBU010000999.1	GenSAS_6311ee18973ee-publish	mRNA	17017	17587	.	-	.	gene_id=T_tenax_new_genome.00g000320.m01;Name=T_tenax_new_genome.00g000320.m01;Parent=T_tenax_new_genome.00g000320;Alias=T_tenax_new_genome.00g000320.m01;original_name=T_tenax_new_genome.00g000320
JALKBU010000999.1	GenSAS_6311ee18973ee-publish	exon	17017	17587	.	-	.	gene_id=T_tenax_new_genome.00g000320.m01.exon01;Name=T_tenax_new_genome.00g000320.m01.exon01;Parent=T_tenax_new_genome.00g000320.m01;original_gene_id=T_tenax_new_genome.00g000320.m01.exon1;Alias=T_tenax_new_genome.00g000320.m01.exon1
JALKBU010000999.1	GenSAS_6311ee18973ee-publish	CDS	17017	17538	.	-	0	gene_id=T_tenax_new_genome.00g000320.m01.CDS01;Name=T_tenax_new_genome.00g000320.m01.CDS01;Parent=T_tenax_new_genome.00g000320.m01;original_ID=cds.T_tenax_new_genome.00g000320.m01;Alias=cds.T_tenax_new_genome.00g000320.m01
JALKBU010000999.1	GenSAS_6311ee18973ee-publish	five_prime_UTR	17539	17587	.	-	.	gene_id=T_tenax_new_genome.00g000320.m01.5UTR01;Name=T_tenax_new_genome.00g000320.m01.5UTR01;Parent=T_tenax_new_genome.00g000320.m01;original_gene_id=T_tenax_new_genome.00g000320.m01.utr5p1;Alias=T_tenax_new_genome.00g000320.m01.utr5p1
JALKBU010001000.1	GenSAS_6311ee18973ee-publish	gene	2532	5266	.	-	.	gene_id=T_tenax_new_genome.00g000330;Name=T_tenax_new_genome.00g000330;Alias=T_tenax_new_genome.00g000330;Notes= [BLAST protein vs protein (blastp) 2.12.0],XP_001322066.1 [DIAMOND Functional 2.0.11],PF00249.26 [Pfam 1.6]
JALKBU010001000.1	GenSAS_6311ee18973ee-publish	mRNA	2532	5266	.	-	.	gene_id=T_tenax_new_genome.00g000330.m01;Name=T_tenax_new_genome.00g000330.m01;Parent=T_tenax_new_genome.00g000330;Alias=T_tenax_new_genome.00g000330.m01;original_name=T_tenax_new_genome.00g000330
JALKBU010001000.1	GenSAS_6311ee18973ee-publish	exon	2532	2866	.	-	.	gene_id=T_tenax_new_genome.00g000330.m01.exon01;Name=T_tenax_new_genome.00g000330.m01.exon01;Parent=T_tenax_new_genome.00g000330.m01;original_gene_id=T_tenax_new_genome.00g000330.m01.exon3;Alias=T_tenax_new_genome.00g000330.m01.exon3
JALKBU010001000.1	GenSAS_6311ee18973ee-publish	CDS	2532	2866	.	-	2	gene_id=T_tenax_new_genome.00g000330.m01.CDS01;Name=T_tenax_new_genome.00g000330.m01.CDS01;Parent=T_tenax_new_genome.00g000330.m01;original_ID=cds.T_tenax_new_genome.00g000330.m01;Alias=cds.T_tenax_new_genome.00g000330.m01
JALKBU010001000.1	GenSAS_6311ee18973ee-publish	exon	2942	3701	.	-	.	gene_id=T_tenax_new_genome.00g000330.m01.exon02;Name=T_tenax_new_genome.00g000330.m01.exon02;Parent=T_tenax_new_genome.00g000330.m01;original_gene_id=T_tenax_new_genome.00g000330.m01.exon2;Alias=T_tenax_new_genome.00g000330.m01.exon2
JALKBU010001000.1	GenSAS_6311ee18973ee-publish	CDS	2942	3701	.	-	0	gene_id=T_tenax_new_genome.00g000330.m01.CDS02;Name=T_tenax_new_genome.00g000330.m01.CDS02;Parent=T_tenax_new_genome.00g000330.m01;original_ID=cds.T_tenax_new_genome.00g000330.m01;Alias=cds.T_tenax_new_genome.00g000330.m01
JALKBU010001000.1	GenSAS_6311ee18973ee-publish	exon	4739	5266	.	-	.	gene_id=T_tenax_new_genome.00g000330.m01.exon03;Name=T_tenax_new_genome.00g000330.m01.exon03;Parent=T_tenax_new_genome.00g000330.m01;original_gene_id=T_tenax_new_genome.00g000330.m01.exon1;Alias=T_tenax_new_genome.00g000330.m01.exon1
JALKBU010001000.1	GenSAS_6311ee18973ee-publish	CDS	4739	5266	.	-	0	gene_id=T_tenax_new_genome.00g000330.m01.CDS03;Name=T_tenax_new_genome.00g000330.m01.CDS03;Parent=T_tenax_new_genome.00g000330.m01;original_ID=cds.T_tenax_new_genome.00g000330.m01;Alias=cds.T_tenax_new_genome.00g000330.m01
JALKBU010001000.1	GenSAS_6311ee18973ee-publish	gene	9337	12032	.	+	.	gene_id=T_tenax_new_genome.00g000340;Name=T_tenax_new_genome.00g000340;Alias=T_tenax_new_genome.00g000340;Notes= [BLAST protein vs protein (blastp) 2.12.0],XP_001326871.1 [DIAMOND Functional 2.0.11],PF13414.1 [Pfam 1.6]
JALKBU010001000.1	GenSAS_6311ee18973ee-publish	mRNA	9337	12032	.	+	.	gene_id=T_tenax_new_genome.00g000340.m01;Name=T_tenax_new_genome.00g000340.m01;Parent=T_tenax_new_genome.00g000340;Alias=T_tenax_new_genome.00g000340.m01;original_name=T_tenax_new_genome.00g000340
JALKBU010001000.1	GenSAS_6311ee18973ee-publish	five_prime_UTR	9337	9341	.	+	.	gene_id=T_tenax_new_genome.00g000340.m01.5UTR01;Name=T_tenax_new_genome.00g000340.m01.5UTR01;Parent=T_tenax_new_genome.00g000340.m01;original_gene_id=T_tenax_new_genome.00g000340.m01.utr5p1;Alias=T_tenax_new_genome.00g000340.m01.utr5p1
JALKBU010001000.1	GenSAS_6311ee18973ee-publish	exon	9337	12032	.	+	.	gene_id=T_tenax_new_genome.00g000340.m01.exon01;Name=T_tenax_new_genome.00g000340.m01.exon01;Parent=T_tenax_new_genome.00g000340.m01;original_gene_id=T_tenax_new_genome.00g000340.m01.exon1;Alias=T_tenax_new_genome.00g000340.m01.exon1
JALKBU010001000.1	GenSAS_6311ee18973ee-publish	CDS	9342	12032	.	+	0	gene_id=T_tenax_new_genome.00g000340.m01.CDS01;Name=T_tenax_new_genome.00g000340.m01.CDS01;Parent=T_tenax_new_genome.00g000340.m01;original_ID=cds.T_tenax_new_genome.00g000340.m01;Alias=cds.T_tenax_new_genome.00g000340.m01
JALKBU010001000.1	GenSAS_6311ee18973ee-publish	gene	17659	18635	.	+	.	gene_id=T_tenax_new_genome.00g000350;Name=T_tenax_new_genome.00g000350;Alias=T_tenax_new_genome.00g000350;Notes= [BLAST protein vs protein (blastp) 2.12.0],XP_001310766.1 [DIAMOND Functional 2.0.11]
JALKBU010001000.1	GenSAS_6311ee18973ee-publish	mRNA	17659	18635	.	+	.	gene_id=T_tenax_new_genome.00g000350.m01;Name=T_tenax_new_genome.00g000350.m01;Parent=T_tenax_new_genome.00g000350;Alias=T_tenax_new_genome.00g000350.m01;original_name=T_tenax_new_genome.00g000350
JALKBU010001000.1	GenSAS_6311ee18973ee-publish	exon	17659	17687	.	+	.	gene_id=T_tenax_new_genome.00g000350.m01.exon01;Name=T_tenax_new_genome.00g000350.m01.exon01;Parent=T_tenax_new_genome.00g000350.m01;original_gene_id=T_tenax_new_genome.00g000350.m01.exon1;Alias=T_tenax_new_genome.00g000350.m01.exon1
JALKBU010001000.1	GenSAS_6311ee18973ee-publish	CDS	17659	17687	.	+	0	gene_id=T_tenax_new_genome.00g000350.m01.CDS01;Name=T_tenax_new_genome.00g000350.m01.CDS01;Parent=T_tenax_new_genome.00g000350.m01;original_ID=cds.T_tenax_new_genome.00g000350.m01;Alias=cds.T_tenax_new_genome.00g000350.m01
JALKBU010001000.1	GenSAS_6311ee18973ee-publish	exon	17746	18266	.	+	.	gene_id=T_tenax_new_genome.00g000350.m01.exon02;Name=T_tenax_new_genome.00g000350.m01.exon02;Parent=T_tenax_new_genome.00g000350.m01;original_gene_id=T_tenax_new_genome.00g000350.m01.exon2;Alias=T_tenax_new_genome.00g000350.m01.exon2
JALKBU010001000.1	GenSAS_6311ee18973ee-publish	CDS	17746	18266	.	+	1	gene_id=T_tenax_new_genome.00g000350.m01.CDS02;Name=T_tenax_new_genome.00g000350.m01.CDS02;Parent=T_tenax_new_genome.00g000350.m01;original_ID=cds.T_tenax_new_genome.00g000350.m01;Alias=cds.T_tenax_new_genome.00g000350.m01
JALKBU010001000.1	GenSAS_6311ee18973ee-publish	exon	18426	18635	.	+	.	gene_id=T_tenax_new_genome.00g000350.m01.exon03;Name=T_tenax_new_genome.00g000350.m01.exon03;Parent=T_tenax_new_genome.00g000350.m01;original_gene_id=T_tenax_new_genome.00g000350.m01.exon3;Alias=T_tenax_new_genome.00g000350.m01.exon3
JALKBU010001000.1	GenSAS_6311ee18973ee-publish	CDS	18426	18635	.	+	2	gene_id=T_tenax_new_genome.00g000350.m01.CDS03;Name=T_tenax_new_genome.00g000350.m01.CDS03;Parent=T_tenax_new_genome.00g000350.m01;original_ID=cds.T_tenax_new_genome.00g000350.m01;Alias=cds.T_tenax_new_genome.00g000350.m01
JALKBU010001001.1	GenSAS_6311ee18973ee-publish	gene	160	923	.	-	.	gene_id=T_tenax_new_genome.00g000360;Name=T_tenax_new_genome.00g000360;Alias=T_tenax_new_genome.00g000360;Notes= [BLAST protein vs protein (blastp) 2.12.0],XP_002673157.1 [DIAMOND Functional 2.0.11],Rhomboid-like superfamily (IPR035952) [InterProScan 5.53-87.0],PF01694.17 [Pfam 1.6]
JALKBU010001001.1	GenSAS_6311ee18973ee-publish	mRNA	160	923	.	-	.	gene_id=T_tenax_new_genome.00g000360.m01;Name=T_tenax_new_genome.00g000360.m01;Parent=T_tenax_new_genome.00g000360;Alias=T_tenax_new_genome.00g000360.m01;original_name=T_tenax_new_genome.00g000360
JALKBU010001001.1	GenSAS_6311ee18973ee-publish	exon	160	923	.	-	.	gene_id=T_tenax_new_genome.00g000360.m01.exon01;Name=T_tenax_new_genome.00g000360.m01.exon01;Parent=T_tenax_new_genome.00g000360.m01;original_gene_id=T_tenax_new_genome.00g000360.m01.exon1;Alias=T_tenax_new_genome.00g000360.m01.exon1
JALKBU010001001.1	GenSAS_6311ee18973ee-publish	three_prime_UTR	160	194	.	-	.	gene_id=T_tenax_new_genome.00g000360.m01.3UTR01;Name=T_tenax_new_genome.00g000360.m01.3UTR01;Parent=T_tenax_new_genome.00g000360.m01;original_gene_id=T_tenax_new_genome.00g000360.m01.utr3p1;Alias=T_tenax_new_genome.00g000360.m01.utr3p1
JALKBU010001001.1	GenSAS_6311ee18973ee-publish	CDS	195	923	.	-	0	gene_id=T_tenax_new_genome.00g000360.m01.CDS01;Name=T_tenax_new_genome.00g000360.m01.CDS01;Parent=T_tenax_new_genome.00g000360.m01;original_ID=cds.T_tenax_new_genome.00g000360.m01;Alias=cds.T_tenax_new_genome.00g000360.m01
JALKBU010001001.1	GenSAS_6311ee18973ee-publish	gene	1087	1500	.	-	.	gene_id=T_tenax_new_genome.00g000370;Name=T_tenax_new_genome.00g000370;Alias=T_tenax_new_genome.00g000370;Notes= [BLAST protein vs protein (blastp) 2.12.0],XP_001302480.1 [DIAMOND Functional 2.0.11],PF00578.16 [Pfam 1.6]
JALKBU010001001.1	GenSAS_6311ee18973ee-publish	mRNA	1087	1500	.	-	.	gene_id=T_tenax_new_genome.00g000370.m01;Name=T_tenax_new_genome.00g000370.m01;Parent=T_tenax_new_genome.00g000370;Alias=T_tenax_new_genome.00g000370.m01;original_name=T_tenax_new_genome.00g000370
JALKBU010001001.1	GenSAS_6311ee18973ee-publish	exon	1087	1500	.	-	.	gene_id=T_tenax_new_genome.00g000370.m01.exon01;Name=T_tenax_new_genome.00g000370.m01.exon01;Parent=T_tenax_new_genome.00g000370.m01;original_gene_id=T_tenax_new_genome.00g000370.m01.exon1;Alias=T_tenax_new_genome.00g000370.m01.exon1
JALKBU010001001.1	GenSAS_6311ee18973ee-publish	three_prime_UTR	1087	1133	.	-	.	gene_id=T_tenax_new_genome.00g000370.m01.3UTR01;Name=T_tenax_new_genome.00g000370.m01.3UTR01;Parent=T_tenax_new_genome.00g000370.m01;original_gene_id=T_tenax_new_genome.00g000370.m01.utr3p1;Alias=T_tenax_new_genome.00g000370.m01.utr3p1
JALKBU010001001.1	GenSAS_6311ee18973ee-publish	CDS	1134	1490	.	-	0	gene_id=T_tenax_new_genome.00g000370.m01.CDS01;Name=T_tenax_new_genome.00g000370.m01.CDS01;Parent=T_tenax_new_genome.00g000370.m01;original_ID=cds.T_tenax_new_genome.00g000370.m01;Alias=cds.T_tenax_new_genome.00g000370.m01
JALKBU010001001.1	GenSAS_6311ee18973ee-publish	five_prime_UTR	1491	1500	.	-	.	gene_id=T_tenax_new_genome.00g000370.m01.5UTR01;Name=T_tenax_new_genome.00g000370.m01.5UTR01;Parent=T_tenax_new_genome.00g000370.m01;original_gene_id=T_tenax_new_genome.00g000370.m01.utr5p1;Alias=T_tenax_new_genome.00g000370.m01.utr5p1
JALKBU010001001.1	GenSAS_6311ee18973ee-publish	gene	2441	3714	.	+	.	gene_id=T_tenax_new_genome.00g000380;Name=T_tenax_new_genome.00g000380;Alias=T_tenax_new_genome.00g000380;Notes= [BLAST protein vs protein (blastp) 2.12.0],XP_001329922.1 [DIAMOND Functional 2.0.11],Pumilio RNA-binding repeat (IPR001313) [InterProScan 5.53-87.0],PF00806.14 [Pfam 1.6]
JALKBU010001001.1	GenSAS_6311ee18973ee-publish	mRNA	2441	3714	.	+	.	gene_id=T_tenax_new_genome.00g000380.m01;Name=T_tenax_new_genome.00g000380.m01;Parent=T_tenax_new_genome.00g000380;Alias=T_tenax_new_genome.00g000380.m01;original_name=T_tenax_new_genome.00g000380
JALKBU010001001.1	GenSAS_6311ee18973ee-publish	exon	2441	3714	.	+	.	gene_id=T_tenax_new_genome.00g000380.m01.exon01;Name=T_tenax_new_genome.00g000380.m01.exon01;Parent=T_tenax_new_genome.00g000380.m01;original_gene_id=T_tenax_new_genome.00g000380.m01.exon1;Alias=T_tenax_new_genome.00g000380.m01.exon1
JALKBU010001001.1	GenSAS_6311ee18973ee-publish	CDS	2441	3670	.	+	0	gene_id=T_tenax_new_genome.00g000380.m01.CDS01;Name=T_tenax_new_genome.00g000380.m01.CDS01;Parent=T_tenax_new_genome.00g000380.m01;original_ID=cds.T_tenax_new_genome.00g000380.m01;Alias=cds.T_tenax_new_genome.00g000380.m01
JALKBU010001001.1	GenSAS_6311ee18973ee-publish	three_prime_UTR	3671	3714	.	+	.	gene_id=T_tenax_new_genome.00g000380.m01.3UTR01;Name=T_tenax_new_genome.00g000380.m01.3UTR01;Parent=T_tenax_new_genome.00g000380.m01;original_gene_id=T_tenax_new_genome.00g000380.m01.utr3p1;Alias=T_tenax_new_genome.00g000380.m01.utr3p1
JALKBU010001001.1	GenSAS_6311ee18973ee-publish	gene	4352	5201	.	+	.	gene_id=T_tenax_new_genome.00g000390;Name=T_tenax_new_genome.00g000390;Alias=T_tenax_new_genome.00g000390;Notes= [BLAST protein vs protein (blastp) 2.12.0],XP_001323502.1 [DIAMOND Functional 2.0.11],PF14651.1 [Pfam 1.6]
JALKBU010001001.1	GenSAS_6311ee18973ee-publish	mRNA	4352	5201	.	+	.	gene_id=T_tenax_new_genome.00g000390.m01;Name=T_tenax_new_genome.00g000390.m01;Parent=T_tenax_new_genome.00g000390;Alias=T_tenax_new_genome.00g000390.m01;original_name=T_tenax_new_genome.00g000390
JALKBU010001001.1	GenSAS_6311ee18973ee-publish	exon	4352	5201	.	+	.	gene_id=T_tenax_new_genome.00g000390.m01.exon01;Name=T_tenax_new_genome.00g000390.m01.exon01;Parent=T_tenax_new_genome.00g000390.m01;original_gene_id=T_tenax_new_genome.00g000390.m01.exon1;Alias=T_tenax_new_genome.00g000390.m01.exon1
JALKBU010001001.1	GenSAS_6311ee18973ee-publish	CDS	4352	5179	.	+	0	gene_id=T_tenax_new_genome.00g000390.m01.CDS01;Name=T_tenax_new_genome.00g000390.m01.CDS01;Parent=T_tenax_new_genome.00g000390.m01;original_ID=cds.T_tenax_new_genome.00g000390.m01;Alias=cds.T_tenax_new_genome.00g000390.m01
JALKBU010001001.1	GenSAS_6311ee18973ee-publish	three_prime_UTR	5180	5201	.	+	.	gene_id=T_tenax_new_genome.00g000390.m01.3UTR01;Name=T_tenax_new_genome.00g000390.m01.3UTR01;Parent=T_tenax_new_genome.00g000390.m01;original_gene_id=T_tenax_new_genome.00g000390.m01.utr3p1;Alias=T_tenax_new_genome.00g000390.m01.utr3p1
JALKBU010001001.1	GenSAS_6311ee18973ee-publish	gene	5313	7032	.	-	.	gene_id=T_tenax_new_genome.00g000400;Name=T_tenax_new_genome.00g000400;Alias=T_tenax_new_genome.00g000400;Notes= [BLAST protein vs protein (blastp) 2.12.0],XP_001323504.1 [DIAMOND Functional 2.0.11],Ankyrin repeat (IPR002110) [InterProScan 5.53-87.0],PF12796.2 [Pfam 1.6]
JALKBU010001001.1	GenSAS_6311ee18973ee-publish	mRNA	5313	7032	.	-	.	gene_id=T_tenax_new_genome.00g000400.m01;Name=T_tenax_new_genome.00g000400.m01;Parent=T_tenax_new_genome.00g000400;Alias=T_tenax_new_genome.00g000400.m01;original_name=T_tenax_new_genome.00g000400
JALKBU010001001.1	GenSAS_6311ee18973ee-publish	exon	5313	5904	.	-	.	gene_id=T_tenax_new_genome.00g000400.m01.exon01;Name=T_tenax_new_genome.00g000400.m01.exon01;Parent=T_tenax_new_genome.00g000400.m01;original_gene_id=T_tenax_new_genome.00g000400.m01.exon3;Alias=T_tenax_new_genome.00g000400.m01.exon3
JALKBU010001001.1	GenSAS_6311ee18973ee-publish	three_prime_UTR	5313	5389	.	-	.	gene_id=T_tenax_new_genome.00g000400.m01.3UTR01;Name=T_tenax_new_genome.00g000400.m01.3UTR01;Parent=T_tenax_new_genome.00g000400.m01;original_gene_id=T_tenax_new_genome.00g000400.m01.utr3p1;Alias=T_tenax_new_genome.00g000400.m01.utr3p1
JALKBU010001001.1	GenSAS_6311ee18973ee-publish	CDS	5390	5904	.	-	2	gene_id=T_tenax_new_genome.00g000400.m01.CDS01;Name=T_tenax_new_genome.00g000400.m01.CDS01;Parent=T_tenax_new_genome.00g000400.m01;original_ID=cds.T_tenax_new_genome.00g000400.m01;Alias=cds.T_tenax_new_genome.00g000400.m01
JALKBU010001001.1	GenSAS_6311ee18973ee-publish	CDS	5986	6107	.	-	1	gene_id=T_tenax_new_genome.00g000400.m01.CDS02;Name=T_tenax_new_genome.00g000400.m01.CDS02;Parent=T_tenax_new_genome.00g000400.m01;original_ID=cds.T_tenax_new_genome.00g000400.m01;Alias=cds.T_tenax_new_genome.00g000400.m01
JALKBU010001001.1	GenSAS_6311ee18973ee-publish	exon	5986	6107	.	-	.	gene_id=T_tenax_new_genome.00g000400.m01.exon02;Name=T_tenax_new_genome.00g000400.m01.exon02;Parent=T_tenax_new_genome.00g000400.m01;original_gene_id=T_tenax_new_genome.00g000400.m01.exon2;Alias=T_tenax_new_genome.00g000400.m01.exon2
JALKBU010001001.1	GenSAS_6311ee18973ee-publish	CDS	6541	6932	.	-	0	gene_id=T_tenax_new_genome.00g000400.m01.CDS03;Name=T_tenax_new_genome.00g000400.m01.CDS03;Parent=T_tenax_new_genome.00g000400.m01;original_ID=cds.T_tenax_new_genome.00g000400.m01;Alias=cds.T_tenax_new_genome.00g000400.m01
JALKBU010001001.1	GenSAS_6311ee18973ee-publish	exon	6541	7032	.	-	.	gene_id=T_tenax_new_genome.00g000400.m01.exon03;Name=T_tenax_new_genome.00g000400.m01.exon03;Parent=T_tenax_new_genome.00g000400.m01;original_gene_id=T_tenax_new_genome.00g000400.m01.exon1;Alias=T_tenax_new_genome.00g000400.m01.exon1
JALKBU010001001.1	GenSAS_6311ee18973ee-publish	five_prime_UTR	6933	7032	.	-	.	gene_id=T_tenax_new_genome.00g000400.m01.5UTR01;Name=T_tenax_new_genome.00g000400.m01.5UTR01;Parent=T_tenax_new_genome.00g000400.m01;original_gene_id=T_tenax_new_genome.00g000400.m01.utr5p1;Alias=T_tenax_new_genome.00g000400.m01.utr5p1
JALKBU010001001.1	GenSAS_6311ee18973ee-publish	gene	9687	10592	.	-	.	gene_id=T_tenax_new_genome.00g000410;Name=T_tenax_new_genome.00g000410;Alias=T_tenax_new_genome.00g000410;Notes= [BLAST protein vs protein (blastp) 2.12.0],XP_001325245.1 [DIAMOND Functional 2.0.11],JAB1/MPN/MOV34 metalloenzyme domain (IPR000555) [InterProScan 5.53-87.0],PF01398.16 [Pfam 1.6]
JALKBU010001001.1	GenSAS_6311ee18973ee-publish	mRNA	9687	10592	.	-	.	gene_id=T_tenax_new_genome.00g000410.m01;Name=T_tenax_new_genome.00g000410.m01;Parent=T_tenax_new_genome.00g000410;Alias=T_tenax_new_genome.00g000410.m01;original_name=T_tenax_new_genome.00g000410
JALKBU010001001.1	GenSAS_6311ee18973ee-publish	exon	9687	10592	.	-	.	gene_id=T_tenax_new_genome.00g000410.m01.exon01;Name=T_tenax_new_genome.00g000410.m01.exon01;Parent=T_tenax_new_genome.00g000410.m01;original_gene_id=T_tenax_new_genome.00g000410.m01.exon1;Alias=T_tenax_new_genome.00g000410.m01.exon1
JALKBU010001001.1	GenSAS_6311ee18973ee-publish	CDS	9687	10592	.	-	0	gene_id=T_tenax_new_genome.00g000410.m01.CDS01;Name=T_tenax_new_genome.00g000410.m01.CDS01;Parent=T_tenax_new_genome.00g000410.m01;original_ID=cds.T_tenax_new_genome.00g000410.m01;Alias=cds.T_tenax_new_genome.00g000410.m01
JALKBU010001001.1	GenSAS_6311ee18973ee-publish	gene	15076	15700	.	-	.	gene_id=T_tenax_new_genome.00g000420;Name=T_tenax_new_genome.00g000420;Alias=T_tenax_new_genome.00g000420
JALKBU010001001.1	GenSAS_6311ee18973ee-publish	mRNA	15076	15700	.	-	.	gene_id=T_tenax_new_genome.00g000420.m01;Name=T_tenax_new_genome.00g000420.m01;Parent=T_tenax_new_genome.00g000420;Alias=T_tenax_new_genome.00g000420.m01;original_name=T_tenax_new_genome.00g000420
JALKBU010001001.1	GenSAS_6311ee18973ee-publish	exon	15076	15700	.	-	.	gene_id=T_tenax_new_genome.00g000420.m01.exon01;Name=T_tenax_new_genome.00g000420.m01.exon01;Parent=T_tenax_new_genome.00g000420.m01;original_gene_id=T_tenax_new_genome.00g000420.m01.exon1;Alias=T_tenax_new_genome.00g000420.m01.exon1
JALKBU010001001.1	GenSAS_6311ee18973ee-publish	three_prime_UTR	15076	15199	.	-	.	gene_id=T_tenax_new_genome.00g000420.m01.3UTR01;Name=T_tenax_new_genome.00g000420.m01.3UTR01;Parent=T_tenax_new_genome.00g000420.m01;original_gene_id=T_tenax_new_genome.00g000420.m01.utr3p1;Alias=T_tenax_new_genome.00g000420.m01.utr3p1
JALKBU010001001.1	GenSAS_6311ee18973ee-publish	CDS	15200	15700	.	-	0	gene_id=T_tenax_new_genome.00g000420.m01.CDS01;Name=T_tenax_new_genome.00g000420.m01.CDS01;Parent=T_tenax_new_genome.00g000420.m01;original_ID=cds.T_tenax_new_genome.00g000420.m01;Alias=cds.T_tenax_new_genome.00g000420.m01
JALKBU010001001.1	GenSAS_6311ee18973ee-publish	gene	17002	17743	.	-	.	gene_id=T_tenax_new_genome.00g000430;Name=T_tenax_new_genome.00g000430;Alias=T_tenax_new_genome.00g000430;Notes= [BLAST protein vs protein (blastp) 2.12.0],XP_001315663.1 [DIAMOND Functional 2.0.11],E2F/DP family, winged-helix DNA-binding domain (IPR003316) [InterProScan 5.53-87.0],PF02319.15 [Pfam 1.6]
JALKBU010001001.1	GenSAS_6311ee18973ee-publish	mRNA	17002	17743	.	-	.	gene_id=T_tenax_new_genome.00g000430.m01;Name=T_tenax_new_genome.00g000430.m01;Parent=T_tenax_new_genome.00g000430;Alias=T_tenax_new_genome.00g000430.m01;original_name=T_tenax_new_genome.00g000430
JALKBU010001001.1	GenSAS_6311ee18973ee-publish	exon	17002	17743	.	-	.	gene_id=T_tenax_new_genome.00g000430.m01.exon01;Name=T_tenax_new_genome.00g000430.m01.exon01;Parent=T_tenax_new_genome.00g000430.m01;original_gene_id=T_tenax_new_genome.00g000430.m01.exon1;Alias=T_tenax_new_genome.00g000430.m01.exon1
JALKBU010001001.1	GenSAS_6311ee18973ee-publish	CDS	17002	17733	.	-	0	gene_id=T_tenax_new_genome.00g000430.m01.CDS01;Name=T_tenax_new_genome.00g000430.m01.CDS01;Parent=T_tenax_new_genome.00g000430.m01;original_ID=cds.T_tenax_new_genome.00g000430.m01;Alias=cds.T_tenax_new_genome.00g000430.m01
JALKBU010001001.1	GenSAS_6311ee18973ee-publish	five_prime_UTR	17734	17743	.	-	.	gene_id=T_tenax_new_genome.00g000430.m01.5UTR01;Name=T_tenax_new_genome.00g000430.m01.5UTR01;Parent=T_tenax_new_genome.00g000430.m01;original_gene_id=T_tenax_new_genome.00g000430.m01.utr5p1;Alias=T_tenax_new_genome.00g000430.m01.utr5p1
JALKBU010001002.1	GenSAS_6311ee18973ee-publish	gene	1450	1773	.	+	.	gene_id=T_tenax_new_genome.00g000440;Name=T_tenax_new_genome.00g000440;Alias=T_tenax_new_genome.00g000440;Notes= [BLAST protein vs protein (blastp) 2.12.0],XP_001328070.1 [DIAMOND Functional 2.0.11]
JALKBU010001002.1	GenSAS_6311ee18973ee-publish	mRNA	1450	1773	.	+	.	gene_id=T_tenax_new_genome.00g000440.m01;Name=T_tenax_new_genome.00g000440.m01;Parent=T_tenax_new_genome.00g000440;Alias=T_tenax_new_genome.00g000440.m01;original_name=T_tenax_new_genome.00g000440
JALKBU010001002.1	GenSAS_6311ee18973ee-publish	exon	1450	1773	.	+	.	gene_id=T_tenax_new_genome.00g000440.m01.exon01;Name=T_tenax_new_genome.00g000440.m01.exon01;Parent=T_tenax_new_genome.00g000440.m01;original_gene_id=T_tenax_new_genome.00g000440.m01.exon1;Alias=T_tenax_new_genome.00g000440.m01.exon1
JALKBU010001002.1	GenSAS_6311ee18973ee-publish	CDS	1450	1773	.	+	0	gene_id=T_tenax_new_genome.00g000440.m01.CDS01;Name=T_tenax_new_genome.00g000440.m01.CDS01;Parent=T_tenax_new_genome.00g000440.m01;original_ID=cds.T_tenax_new_genome.00g000440.m01;Alias=cds.T_tenax_new_genome.00g000440.m01
JALKBU010001002.1	GenSAS_6311ee18973ee-publish	gene	2439	3396	.	+	.	gene_id=T_tenax_new_genome.00g000450;Name=T_tenax_new_genome.00g000450;Alias=T_tenax_new_genome.00g000450;Notes= [BLAST protein vs protein (blastp) 2.12.0],XP_001329881.1 [DIAMOND Functional 2.0.11],JAB1/MPN/MOV34 metalloenzyme domain (IPR000555) [InterProScan 5.53-87.0],PF01398.16 [Pfam 1.6]
JALKBU010001002.1	GenSAS_6311ee18973ee-publish	mRNA	2439	3396	.	+	.	gene_id=T_tenax_new_genome.00g000450.m01;Name=T_tenax_new_genome.00g000450.m01;Parent=T_tenax_new_genome.00g000450;Alias=T_tenax_new_genome.00g000450.m01;original_name=T_tenax_new_genome.00g000450
JALKBU010001002.1	GenSAS_6311ee18973ee-publish	exon	2439	3396	.	+	.	gene_id=T_tenax_new_genome.00g000450.m01.exon01;Name=T_tenax_new_genome.00g000450.m01.exon01;Parent=T_tenax_new_genome.00g000450.m01;original_gene_id=T_tenax_new_genome.00g000450.m01.exon1;Alias=T_tenax_new_genome.00g000450.m01.exon1
JALKBU010001002.1	GenSAS_6311ee18973ee-publish	CDS	2439	3380	.	+	0	gene_id=T_tenax_new_genome.00g000450.m01.CDS01;Name=T_tenax_new_genome.00g000450.m01.CDS01;Parent=T_tenax_new_genome.00g000450.m01;original_ID=cds.T_tenax_new_genome.00g000450.m01;Alias=cds.T_tenax_new_genome.00g000450.m01
JALKBU010001002.1	GenSAS_6311ee18973ee-publish	three_prime_UTR	3381	3396	.	+	.	gene_id=T_tenax_new_genome.00g000450.m01.3UTR01;Name=T_tenax_new_genome.00g000450.m01.3UTR01;Parent=T_tenax_new_genome.00g000450.m01;original_gene_id=T_tenax_new_genome.00g000450.m01.utr3p1;Alias=T_tenax_new_genome.00g000450.m01.utr3p1
JALKBU010001002.1	GenSAS_6311ee18973ee-publish	gene	3642	3935	.	-	.	gene_id=T_tenax_new_genome.00g000460;Name=T_tenax_new_genome.00g000460;Alias=T_tenax_new_genome.00g000460;Notes= [BLAST protein vs protein (blastp) 2.12.0],XP_001319070.1 [DIAMOND Functional 2.0.11],Histone-fold (IPR009072) [InterProScan 5.53-87.0],PF02664.10 [Pfam 1.6]
JALKBU010001002.1	GenSAS_6311ee18973ee-publish	mRNA	3642	3935	.	-	.	gene_id=T_tenax_new_genome.00g000460.m01;Name=T_tenax_new_genome.00g000460.m01;Parent=T_tenax_new_genome.00g000460;Alias=T_tenax_new_genome.00g000460.m01;original_name=T_tenax_new_genome.00g000460
JALKBU010001002.1	GenSAS_6311ee18973ee-publish	exon	3642	3935	.	-	.	gene_id=T_tenax_new_genome.00g000460.m01.exon01;Name=T_tenax_new_genome.00g000460.m01.exon01;Parent=T_tenax_new_genome.00g000460.m01;original_gene_id=T_tenax_new_genome.00g000460.m01.exon1;Alias=T_tenax_new_genome.00g000460.m01.exon1
JALKBU010001002.1	GenSAS_6311ee18973ee-publish	CDS	3642	3935	.	-	0	gene_id=T_tenax_new_genome.00g000460.m01.CDS01;Name=T_tenax_new_genome.00g000460.m01.CDS01;Parent=T_tenax_new_genome.00g000460.m01;original_ID=cds.T_tenax_new_genome.00g000460.m01;Alias=cds.T_tenax_new_genome.00g000460.m01
JALKBU010001002.1	GenSAS_6311ee18973ee-publish	gene	4122	6452	.	+	.	gene_id=T_tenax_new_genome.00g000470;Name=T_tenax_new_genome.00g000470;Alias=T_tenax_new_genome.00g000470;Notes= [BLAST protein vs protein (blastp) 2.12.0],XP_001305976.1 [DIAMOND Functional 2.0.11]
JALKBU010001002.1	GenSAS_6311ee18973ee-publish	mRNA	4122	6452	.	+	.	gene_id=T_tenax_new_genome.00g000470.m01;Name=T_tenax_new_genome.00g000470.m01;Parent=T_tenax_new_genome.00g000470;Alias=T_tenax_new_genome.00g000470.m01;original_name=T_tenax_new_genome.00g000470
JALKBU010001002.1	GenSAS_6311ee18973ee-publish	exon	4122	6452	.	+	.	gene_id=T_tenax_new_genome.00g000470.m01.exon01;Name=T_tenax_new_genome.00g000470.m01.exon01;Parent=T_tenax_new_genome.00g000470.m01;original_gene_id=T_tenax_new_genome.00g000470.m01.exon1;Alias=T_tenax_new_genome.00g000470.m01.exon1
JALKBU010001002.1	GenSAS_6311ee18973ee-publish	CDS	4122	6452	.	+	0	gene_id=T_tenax_new_genome.00g000470.m01.CDS01;Name=T_tenax_new_genome.00g000470.m01.CDS01;Parent=T_tenax_new_genome.00g000470.m01;original_ID=cds.T_tenax_new_genome.00g000470.m01;Alias=cds.T_tenax_new_genome.00g000470.m01
JALKBU010001002.1	GenSAS_6311ee18973ee-publish	gene	6872	8173	.	-	.	gene_id=T_tenax_new_genome.00g000480;Name=T_tenax_new_genome.00g000480;Alias=T_tenax_new_genome.00g000480;Notes= [BLAST protein vs protein (blastp) 2.12.0],XP_001303578.1 [DIAMOND Functional 2.0.11],Coagulation factor 5/8 C-terminal domain (IPR000421) [InterProScan 5.53-87.0],PF07707.10 [Pfam 1.6]
JALKBU010001002.1	GenSAS_6311ee18973ee-publish	mRNA	6872	8173	.	-	.	gene_id=T_tenax_new_genome.00g000480.m01;Name=T_tenax_new_genome.00g000480.m01;Parent=T_tenax_new_genome.00g000480;Alias=T_tenax_new_genome.00g000480.m01;original_name=T_tenax_new_genome.00g000480
JALKBU010001002.1	GenSAS_6311ee18973ee-publish	exon	6872	8173	.	-	.	gene_id=T_tenax_new_genome.00g000480.m01.exon01;Name=T_tenax_new_genome.00g000480.m01.exon01;Parent=T_tenax_new_genome.00g000480.m01;original_gene_id=T_tenax_new_genome.00g000480.m01.exon1;Alias=T_tenax_new_genome.00g000480.m01.exon1
JALKBU010001002.1	GenSAS_6311ee18973ee-publish	CDS	6872	8173	.	-	0	gene_id=T_tenax_new_genome.00g000480.m01.CDS01;Name=T_tenax_new_genome.00g000480.m01.CDS01;Parent=T_tenax_new_genome.00g000480.m01;original_ID=cds.T_tenax_new_genome.00g000480.m01;Alias=cds.T_tenax_new_genome.00g000480.m01
JALKBU010001002.1	GenSAS_6311ee18973ee-publish	gene	12696	13968	.	+	.	gene_id=T_tenax_new_genome.00g000490;Name=T_tenax_new_genome.00g000490;Alias=T_tenax_new_genome.00g000490;Notes= [BLAST protein vs protein (blastp) 2.12.0],XP_001301382.1 [DIAMOND Functional 2.0.11]
JALKBU010001002.1	GenSAS_6311ee18973ee-publish	mRNA	12696	13968	.	+	.	gene_id=T_tenax_new_genome.00g000490.m01;Name=T_tenax_new_genome.00g000490.m01;Parent=T_tenax_new_genome.00g000490;Alias=T_tenax_new_genome.00g000490.m01;original_name=T_tenax_new_genome.00g000490
JALKBU010001002.1	GenSAS_6311ee18973ee-publish	exon	12696	13968	.	+	.	gene_id=T_tenax_new_genome.00g000490.m01.exon01;Name=T_tenax_new_genome.00g000490.m01.exon01;Parent=T_tenax_new_genome.00g000490.m01;original_gene_id=T_tenax_new_genome.00g000490.m01.exon1;Alias=T_tenax_new_genome.00g000490.m01.exon1
JALKBU010001002.1	GenSAS_6311ee18973ee-publish	CDS	12696	13907	.	+	0	gene_id=T_tenax_new_genome.00g000490.m01.CDS01;Name=T_tenax_new_genome.00g000490.m01.CDS01;Parent=T_tenax_new_genome.00g000490.m01;original_ID=cds.T_tenax_new_genome.00g000490.m01;Alias=cds.T_tenax_new_genome.00g000490.m01
JALKBU010001002.1	GenSAS_6311ee18973ee-publish	three_prime_UTR	13908	13968	.	+	.	gene_id=T_tenax_new_genome.00g000490.m01.3UTR01;Name=T_tenax_new_genome.00g000490.m01.3UTR01;Parent=T_tenax_new_genome.00g000490.m01;original_gene_id=T_tenax_new_genome.00g000490.m01.utr3p1;Alias=T_tenax_new_genome.00g000490.m01.utr3p1
JALKBU010001002.1	GenSAS_6311ee18973ee-publish	gene	14779	15541	.	+	.	gene_id=T_tenax_new_genome.00g000500;Name=T_tenax_new_genome.00g000500;Alias=T_tenax_new_genome.00g000500;Notes=XP_001582616.1 [DIAMOND Functional 2.0.11],BspA type Leucine rich repeat region (IPR026906) [InterProScan 5.53-87.0],PF13306.1 [Pfam 1.6]
JALKBU010001002.1	GenSAS_6311ee18973ee-publish	mRNA	14779	15541	.	+	.	gene_id=T_tenax_new_genome.00g000500.m01;Name=T_tenax_new_genome.00g000500.m01;Parent=T_tenax_new_genome.00g000500;Alias=T_tenax_new_genome.00g000500.m01;original_name=T_tenax_new_genome.00g000500
JALKBU010001002.1	GenSAS_6311ee18973ee-publish	exon	14779	14960	.	+	.	gene_id=T_tenax_new_genome.00g000500.m01.exon01;Name=T_tenax_new_genome.00g000500.m01.exon01;Parent=T_tenax_new_genome.00g000500.m01;original_gene_id=T_tenax_new_genome.00g000500.m01.exon1;Alias=T_tenax_new_genome.00g000500.m01.exon1
JALKBU010001002.1	GenSAS_6311ee18973ee-publish	CDS	14779	14960	.	+	0	gene_id=T_tenax_new_genome.00g000500.m01.CDS01;Name=T_tenax_new_genome.00g000500.m01.CDS01;Parent=T_tenax_new_genome.00g000500.m01;original_ID=cds.T_tenax_new_genome.00g000500.m01;Alias=cds.T_tenax_new_genome.00g000500.m01
JALKBU010001002.1	GenSAS_6311ee18973ee-publish	exon	15018	15541	.	+	.	gene_id=T_tenax_new_genome.00g000500.m01.exon02;Name=T_tenax_new_genome.00g000500.m01.exon02;Parent=T_tenax_new_genome.00g000500.m01;original_gene_id=T_tenax_new_genome.00g000500.m01.exon2;Alias=T_tenax_new_genome.00g000500.m01.exon2
JALKBU010001002.1	GenSAS_6311ee18973ee-publish	CDS	15018	15541	.	+	1	gene_id=T_tenax_new_genome.00g000500.m01.CDS02;Name=T_tenax_new_genome.00g000500.m01.CDS02;Parent=T_tenax_new_genome.00g000500.m01;original_ID=cds.T_tenax_new_genome.00g000500.m01;Alias=cds.T_tenax_new_genome.00g000500.m01
JALKBU010001003.1	GenSAS_6311ee18973ee-publish	gene	942	2362	.	+	.	gene_id=T_tenax_new_genome.00g000510;Name=T_tenax_new_genome.00g000510;Alias=T_tenax_new_genome.00g000510;Notes= [BLAST protein vs protein (blastp) 2.12.0],XP_001276915.1 [DIAMOND Functional 2.0.11],PF01603.15 [Pfam 1.6]
JALKBU010001003.1	GenSAS_6311ee18973ee-publish	mRNA	942	2362	.	+	.	gene_id=T_tenax_new_genome.00g000510.m01;Name=T_tenax_new_genome.00g000510.m01;Parent=T_tenax_new_genome.00g000510;Alias=T_tenax_new_genome.00g000510.m01;original_name=T_tenax_new_genome.00g000510
JALKBU010001003.1	GenSAS_6311ee18973ee-publish	exon	942	2362	.	+	.	gene_id=T_tenax_new_genome.00g000510.m01.exon01;Name=T_tenax_new_genome.00g000510.m01.exon01;Parent=T_tenax_new_genome.00g000510.m01;original_gene_id=T_tenax_new_genome.00g000510.m01.exon1;Alias=T_tenax_new_genome.00g000510.m01.exon1
JALKBU010001003.1	GenSAS_6311ee18973ee-publish	CDS	944	2332	.	+	0	gene_id=T_tenax_new_genome.00g000510.m01.CDS01;Name=T_tenax_new_genome.00g000510.m01.CDS01;Parent=T_tenax_new_genome.00g000510.m01;original_ID=cds.T_tenax_new_genome.00g000510.m01;Alias=cds.T_tenax_new_genome.00g000510.m01;5_prime_partial=true
JALKBU010001003.1	GenSAS_6311ee18973ee-publish	three_prime_UTR	2333	2362	.	+	.	gene_id=T_tenax_new_genome.00g000510.m01.3UTR01;Name=T_tenax_new_genome.00g000510.m01.3UTR01;Parent=T_tenax_new_genome.00g000510.m01;original_gene_id=T_tenax_new_genome.00g000510.m01.utr3p1;Alias=T_tenax_new_genome.00g000510.m01.utr3p1
JALKBU010001003.1	GenSAS_6311ee18973ee-publish	gene	2476	3495	.	-	.	gene_id=T_tenax_new_genome.00g000520;Name=T_tenax_new_genome.00g000520;Alias=T_tenax_new_genome.00g000520;Notes= [BLAST protein vs protein (blastp) 2.12.0],XP_001584276.1 [DIAMOND Functional 2.0.11],PF00627.26 [Pfam 1.6]
JALKBU010001003.1	GenSAS_6311ee18973ee-publish	mRNA	2476	3495	.	-	.	gene_id=T_tenax_new_genome.00g000520.m01;Name=T_tenax_new_genome.00g000520.m01;Parent=T_tenax_new_genome.00g000520;Alias=T_tenax_new_genome.00g000520.m01;original_name=T_tenax_new_genome.00g000520
JALKBU010001003.1	GenSAS_6311ee18973ee-publish	exon	2476	3495	.	-	.	gene_id=T_tenax_new_genome.00g000520.m01.exon01;Name=T_tenax_new_genome.00g000520.m01.exon01;Parent=T_tenax_new_genome.00g000520.m01;original_gene_id=T_tenax_new_genome.00g000520.m01.exon1;Alias=T_tenax_new_genome.00g000520.m01.exon1
JALKBU010001003.1	GenSAS_6311ee18973ee-publish	three_prime_UTR	2476	2481	.	-	.	gene_id=T_tenax_new_genome.00g000520.m01.3UTR01;Name=T_tenax_new_genome.00g000520.m01.3UTR01;Parent=T_tenax_new_genome.00g000520.m01;original_gene_id=T_tenax_new_genome.00g000520.m01.utr3p1;Alias=T_tenax_new_genome.00g000520.m01.utr3p1
JALKBU010001003.1	GenSAS_6311ee18973ee-publish	CDS	2482	3495	.	-	0	gene_id=T_tenax_new_genome.00g000520.m01.CDS01;Name=T_tenax_new_genome.00g000520.m01.CDS01;Parent=T_tenax_new_genome.00g000520.m01;original_ID=cds.T_tenax_new_genome.00g000520.m01;Alias=cds.T_tenax_new_genome.00g000520.m01
JALKBU010001003.1	GenSAS_6311ee18973ee-publish	gene	3671	5251	.	+	.	gene_id=T_tenax_new_genome.00g000530;Name=T_tenax_new_genome.00g000530;Alias=T_tenax_new_genome.00g000530;Notes= [BLAST protein vs protein (blastp) 2.12.0],XP_001325504.1 [DIAMOND Functional 2.0.11],SUN domain (IPR012919) [InterProScan 5.53-87.0],PF07707.10 [Pfam 1.6]
JALKBU010001003.1	GenSAS_6311ee18973ee-publish	mRNA	3671	5251	.	+	.	gene_id=T_tenax_new_genome.00g000530.m01;Name=T_tenax_new_genome.00g000530.m01;Parent=T_tenax_new_genome.00g000530;Alias=T_tenax_new_genome.00g000530.m01;original_name=T_tenax_new_genome.00g000530
JALKBU010001003.1	GenSAS_6311ee18973ee-publish	exon	3671	4555	.	+	.	gene_id=T_tenax_new_genome.00g000530.m01.exon01;Name=T_tenax_new_genome.00g000530.m01.exon01;Parent=T_tenax_new_genome.00g000530.m01;original_gene_id=T_tenax_new_genome.00g000530.m01.exon1;Alias=T_tenax_new_genome.00g000530.m01.exon1
JALKBU010001003.1	GenSAS_6311ee18973ee-publish	CDS	3671	4555	.	+	0	gene_id=T_tenax_new_genome.00g000530.m01.CDS01;Name=T_tenax_new_genome.00g000530.m01.CDS01;Parent=T_tenax_new_genome.00g000530.m01;original_ID=cds.T_tenax_new_genome.00g000530.m01;Alias=cds.T_tenax_new_genome.00g000530.m01
JALKBU010001003.1	GenSAS_6311ee18973ee-publish	exon	4685	5251	.	+	.	gene_id=T_tenax_new_genome.00g000530.m01.exon02;Name=T_tenax_new_genome.00g000530.m01.exon02;Parent=T_tenax_new_genome.00g000530.m01;original_gene_id=T_tenax_new_genome.00g000530.m01.exon2;Alias=T_tenax_new_genome.00g000530.m01.exon2
JALKBU010001003.1	GenSAS_6311ee18973ee-publish	CDS	4685	5251	.	+	0	gene_id=T_tenax_new_genome.00g000530.m01.CDS02;Name=T_tenax_new_genome.00g000530.m01.CDS02;Parent=T_tenax_new_genome.00g000530.m01;original_ID=cds.T_tenax_new_genome.00g000530.m01;Alias=cds.T_tenax_new_genome.00g000530.m01
JALKBU010001003.1	GenSAS_6311ee18973ee-publish	gene	5411	5776	.	+	.	gene_id=T_tenax_new_genome.00g000540;Name=T_tenax_new_genome.00g000540;Alias=T_tenax_new_genome.00g000540;Notes= [BLAST protein vs protein (blastp) 2.12.0],XP_001315891.1 [DIAMOND Functional 2.0.11],PF03961.8 [Pfam 1.6]
JALKBU010001003.1	GenSAS_6311ee18973ee-publish	mRNA	5411	5776	.	+	.	gene_id=T_tenax_new_genome.00g000540.m01;Name=T_tenax_new_genome.00g000540.m01;Parent=T_tenax_new_genome.00g000540;Alias=T_tenax_new_genome.00g000540.m01;original_name=T_tenax_new_genome.00g000540
JALKBU010001003.1	GenSAS_6311ee18973ee-publish	exon	5411	5776	.	+	.	gene_id=T_tenax_new_genome.00g000540.m01.exon01;Name=T_tenax_new_genome.00g000540.m01.exon01;Parent=T_tenax_new_genome.00g000540.m01;original_gene_id=T_tenax_new_genome.00g000540.m01.exon1;Alias=T_tenax_new_genome.00g000540.m01.exon1
JALKBU010001003.1	GenSAS_6311ee18973ee-publish	CDS	5411	5776	.	+	0	gene_id=T_tenax_new_genome.00g000540.m01.CDS01;Name=T_tenax_new_genome.00g000540.m01.CDS01;Parent=T_tenax_new_genome.00g000540.m01;original_ID=cds.T_tenax_new_genome.00g000540.m01;Alias=cds.T_tenax_new_genome.00g000540.m01
JALKBU010001003.1	GenSAS_6311ee18973ee-publish	gene	6242	8055	.	+	.	gene_id=T_tenax_new_genome.00g000550;Name=T_tenax_new_genome.00g000550;Alias=T_tenax_new_genome.00g000550;Notes= [BLAST protein vs protein (blastp) 2.12.0],XP_001303079.1 [DIAMOND Functional 2.0.11],NT-type C2 domain (IPR019448) [InterProScan 5.53-87.0],PF10358.4 [Pfam 1.6]
JALKBU010001003.1	GenSAS_6311ee18973ee-publish	mRNA	6242	8055	.	+	.	gene_id=T_tenax_new_genome.00g000550.m01;Name=T_tenax_new_genome.00g000550.m01;Parent=T_tenax_new_genome.00g000550;Alias=T_tenax_new_genome.00g000550.m01;original_name=T_tenax_new_genome.00g000550
JALKBU010001003.1	GenSAS_6311ee18973ee-publish	exon	6242	8055	.	+	.	gene_id=T_tenax_new_genome.00g000550.m01.exon01;Name=T_tenax_new_genome.00g000550.m01.exon01;Parent=T_tenax_new_genome.00g000550.m01;original_gene_id=T_tenax_new_genome.00g000550.m01.exon1;Alias=T_tenax_new_genome.00g000550.m01.exon1
JALKBU010001003.1	GenSAS_6311ee18973ee-publish	CDS	6242	8053	.	+	0	gene_id=T_tenax_new_genome.00g000550.m01.CDS01;Name=T_tenax_new_genome.00g000550.m01.CDS01;Parent=T_tenax_new_genome.00g000550.m01;original_ID=cds.T_tenax_new_genome.00g000550.m01;Alias=cds.T_tenax_new_genome.00g000550.m01
JALKBU010001003.1	GenSAS_6311ee18973ee-publish	gene	8271	11033	.	+	.	gene_id=T_tenax_new_genome.00g000560;Name=T_tenax_new_genome.00g000560;Alias=T_tenax_new_genome.00g000560;Notes= [BLAST protein vs protein (blastp) 2.12.0],XP_001313468.1 [DIAMOND Functional 2.0.11]
JALKBU010001003.1	GenSAS_6311ee18973ee-publish	mRNA	8271	11033	.	+	.	gene_id=T_tenax_new_genome.00g000560.m01;Name=T_tenax_new_genome.00g000560.m01;Parent=T_tenax_new_genome.00g000560;Alias=T_tenax_new_genome.00g000560.m01;original_name=T_tenax_new_genome.00g000560
JALKBU010001003.1	GenSAS_6311ee18973ee-publish	exon	8271	11033	.	+	.	gene_id=T_tenax_new_genome.00g000560.m01.exon01;Name=T_tenax_new_genome.00g000560.m01.exon01;Parent=T_tenax_new_genome.00g000560.m01;original_gene_id=T_tenax_new_genome.00g000560.m01.exon1;Alias=T_tenax_new_genome.00g000560.m01.exon1
JALKBU010001003.1	GenSAS_6311ee18973ee-publish	CDS	8271	11033	.	+	0	gene_id=T_tenax_new_genome.00g000560.m01.CDS01;Name=T_tenax_new_genome.00g000560.m01.CDS01;Parent=T_tenax_new_genome.00g000560.m01;original_ID=cds.T_tenax_new_genome.00g000560.m01;Alias=cds.T_tenax_new_genome.00g000560.m01
JALKBU010001003.1	GenSAS_6311ee18973ee-publish	gene	11671	14019	.	+	.	gene_id=T_tenax_new_genome.00g000570;Name=T_tenax_new_genome.00g000570;Alias=T_tenax_new_genome.00g000570;Notes= [BLAST protein vs protein (blastp) 2.12.0],XP_001304962.1 [DIAMOND Functional 2.0.11]
JALKBU010001003.1	GenSAS_6311ee18973ee-publish	mRNA	11671	14019	.	+	.	gene_id=T_tenax_new_genome.00g000570.m01;Name=T_tenax_new_genome.00g000570.m01;Parent=T_tenax_new_genome.00g000570;Alias=T_tenax_new_genome.00g000570.m01;original_name=T_tenax_new_genome.00g000570
JALKBU010001003.1	GenSAS_6311ee18973ee-publish	five_prime_UTR	11671	11680	.	+	.	gene_id=T_tenax_new_genome.00g000570.m01.5UTR01;Name=T_tenax_new_genome.00g000570.m01.5UTR01;Parent=T_tenax_new_genome.00g000570.m01;original_gene_id=T_tenax_new_genome.00g000570.m01.utr5p1;Alias=T_tenax_new_genome.00g000570.m01.utr5p1
JALKBU010001003.1	GenSAS_6311ee18973ee-publish	exon	11671	14019	.	+	.	gene_id=T_tenax_new_genome.00g000570.m01.exon01;Name=T_tenax_new_genome.00g000570.m01.exon01;Parent=T_tenax_new_genome.00g000570.m01;original_gene_id=T_tenax_new_genome.00g000570.m01.exon1;Alias=T_tenax_new_genome.00g000570.m01.exon1
JALKBU010001003.1	GenSAS_6311ee18973ee-publish	CDS	11681	14002	.	+	0	gene_id=T_tenax_new_genome.00g000570.m01.CDS01;Name=T_tenax_new_genome.00g000570.m01.CDS01;Parent=T_tenax_new_genome.00g000570.m01;original_ID=cds.T_tenax_new_genome.00g000570.m01;Alias=cds.T_tenax_new_genome.00g000570.m01
JALKBU010001003.1	GenSAS_6311ee18973ee-publish	three_prime_UTR	14003	14019	.	+	.	gene_id=T_tenax_new_genome.00g000570.m01.3UTR01;Name=T_tenax_new_genome.00g000570.m01.3UTR01;Parent=T_tenax_new_genome.00g000570.m01;original_gene_id=T_tenax_new_genome.00g000570.m01.utr3p1;Alias=T_tenax_new_genome.00g000570.m01.utr3p1
JALKBU010001003.1	GenSAS_6311ee18973ee-publish	gene	14230	14767	.	-	.	gene_id=T_tenax_new_genome.00g000580;Name=T_tenax_new_genome.00g000580;Alias=T_tenax_new_genome.00g000580;Notes= [BLAST protein vs protein (blastp) 2.12.0],XP_001309683.1 [DIAMOND Functional 2.0.11],Tesmin/TSO1-like CXC domain (IPR033467) [InterProScan 5.53-87.0],PF12785.2 [Pfam 1.6]
JALKBU010001003.1	GenSAS_6311ee18973ee-publish	mRNA	14230	14767	.	-	.	gene_id=T_tenax_new_genome.00g000580.m01;Name=T_tenax_new_genome.00g000580.m01;Parent=T_tenax_new_genome.00g000580;Alias=T_tenax_new_genome.00g000580.m01;original_name=T_tenax_new_genome.00g000580
JALKBU010001003.1	GenSAS_6311ee18973ee-publish	exon	14230	14767	.	-	.	gene_id=T_tenax_new_genome.00g000580.m01.exon01;Name=T_tenax_new_genome.00g000580.m01.exon01;Parent=T_tenax_new_genome.00g000580.m01;original_gene_id=T_tenax_new_genome.00g000580.m01.exon1;Alias=T_tenax_new_genome.00g000580.m01.exon1
JALKBU010001003.1	GenSAS_6311ee18973ee-publish	three_prime_UTR	14230	14273	.	-	.	gene_id=T_tenax_new_genome.00g000580.m01.3UTR01;Name=T_tenax_new_genome.00g000580.m01.3UTR01;Parent=T_tenax_new_genome.00g000580.m01;original_gene_id=T_tenax_new_genome.00g000580.m01.utr3p1;Alias=T_tenax_new_genome.00g000580.m01.utr3p1
JALKBU010001003.1	GenSAS_6311ee18973ee-publish	CDS	14274	14762	.	-	0	gene_id=T_tenax_new_genome.00g000580.m01.CDS01;Name=T_tenax_new_genome.00g000580.m01.CDS01;Parent=T_tenax_new_genome.00g000580.m01;original_ID=cds.T_tenax_new_genome.00g000580.m01;Alias=cds.T_tenax_new_genome.00g000580.m01
JALKBU010001003.1	GenSAS_6311ee18973ee-publish	five_prime_UTR	14763	14767	.	-	.	gene_id=T_tenax_new_genome.00g000580.m01.5UTR01;Name=T_tenax_new_genome.00g000580.m01.5UTR01;Parent=T_tenax_new_genome.00g000580.m01;original_gene_id=T_tenax_new_genome.00g000580.m01.utr5p1;Alias=T_tenax_new_genome.00g000580.m01.utr5p1
JALKBU010001003.1	GenSAS_6311ee18973ee-publish	gene	16373	17660	.	-	.	gene_id=T_tenax_new_genome.00g000590;Name=T_tenax_new_genome.00g000590;Alias=T_tenax_new_genome.00g000590;Notes= [BLAST protein vs protein (blastp) 2.12.0],XP_001320291.1 [DIAMOND Functional 2.0.11]
JALKBU010001003.1	GenSAS_6311ee18973ee-publish	mRNA	16373	17660	.	-	.	gene_id=T_tenax_new_genome.00g000590.m01;Name=T_tenax_new_genome.00g000590.m01;Parent=T_tenax_new_genome.00g000590;Alias=T_tenax_new_genome.00g000590.m01;original_name=T_tenax_new_genome.00g000590
JALKBU010001003.1	GenSAS_6311ee18973ee-publish	exon	16373	17660	.	-	.	gene_id=T_tenax_new_genome.00g000590.m01.exon01;Name=T_tenax_new_genome.00g000590.m01.exon01;Parent=T_tenax_new_genome.00g000590.m01;original_gene_id=T_tenax_new_genome.00g000590.m01.exon1;Alias=T_tenax_new_genome.00g000590.m01.exon1
JALKBU010001003.1	GenSAS_6311ee18973ee-publish	three_prime_UTR	16373	16409	.	-	.	gene_id=T_tenax_new_genome.00g000590.m01.3UTR01;Name=T_tenax_new_genome.00g000590.m01.3UTR01;Parent=T_tenax_new_genome.00g000590.m01;original_gene_id=T_tenax_new_genome.00g000590.m01.utr3p1;Alias=T_tenax_new_genome.00g000590.m01.utr3p1
JALKBU010001003.1	GenSAS_6311ee18973ee-publish	CDS	16410	17642	.	-	0	gene_id=T_tenax_new_genome.00g000590.m01.CDS01;Name=T_tenax_new_genome.00g000590.m01.CDS01;Parent=T_tenax_new_genome.00g000590.m01;original_ID=cds.T_tenax_new_genome.00g000590.m01;Alias=cds.T_tenax_new_genome.00g000590.m01
JALKBU010001003.1	GenSAS_6311ee18973ee-publish	five_prime_UTR	17643	17660	.	-	.	gene_id=T_tenax_new_genome.00g000590.m01.5UTR01;Name=T_tenax_new_genome.00g000590.m01.5UTR01;Parent=T_tenax_new_genome.00g000590.m01;original_gene_id=T_tenax_new_genome.00g000590.m01.utr5p1;Alias=T_tenax_new_genome.00g000590.m01.utr5p1
JALKBU010001004.1	GenSAS_6311ee18973ee-publish	gene	688	1307	.	-	.	gene_id=T_tenax_new_genome.00g000600;Name=T_tenax_new_genome.00g000600;Alias=T_tenax_new_genome.00g000600;Notes= [BLAST protein vs protein (blastp) 2.12.0],XP_001321478.1 [DIAMOND Functional 2.0.11],PF00769.14 [Pfam 1.6]
JALKBU010001004.1	GenSAS_6311ee18973ee-publish	mRNA	688	1307	.	-	.	gene_id=T_tenax_new_genome.00g000600.m01;Name=T_tenax_new_genome.00g000600.m01;Parent=T_tenax_new_genome.00g000600;Alias=T_tenax_new_genome.00g000600.m01;original_name=T_tenax_new_genome.00g000600
JALKBU010001004.1	GenSAS_6311ee18973ee-publish	exon	688	1307	.	-	.	gene_id=T_tenax_new_genome.00g000600.m01.exon01;Name=T_tenax_new_genome.00g000600.m01.exon01;Parent=T_tenax_new_genome.00g000600.m01;original_gene_id=T_tenax_new_genome.00g000600.m01.exon1;Alias=T_tenax_new_genome.00g000600.m01.exon1
JALKBU010001004.1	GenSAS_6311ee18973ee-publish	three_prime_UTR	688	695	.	-	.	gene_id=T_tenax_new_genome.00g000600.m01.3UTR01;Name=T_tenax_new_genome.00g000600.m01.3UTR01;Parent=T_tenax_new_genome.00g000600.m01;original_gene_id=T_tenax_new_genome.00g000600.m01.utr3p1;Alias=T_tenax_new_genome.00g000600.m01.utr3p1
JALKBU010001004.1	GenSAS_6311ee18973ee-publish	CDS	696	1307	.	-	0	gene_id=T_tenax_new_genome.00g000600.m01.CDS01;Name=T_tenax_new_genome.00g000600.m01.CDS01;Parent=T_tenax_new_genome.00g000600.m01;original_ID=cds.T_tenax_new_genome.00g000600.m01;Alias=cds.T_tenax_new_genome.00g000600.m01
JALKBU010001004.1	GenSAS_6311ee18973ee-publish	gene	8287	9496	.	+	.	gene_id=T_tenax_new_genome.00g000610;Name=T_tenax_new_genome.00g000610;Alias=T_tenax_new_genome.00g000610;Notes= [BLAST protein vs protein (blastp) 2.12.0],XP_001322981.1 [DIAMOND Functional 2.0.11],Aldolase-type TIM barrel (IPR013785) [InterProScan 5.53-87.0],PF00724.15 [Pfam 1.6]
JALKBU010001004.1	GenSAS_6311ee18973ee-publish	mRNA	8287	9496	.	+	.	gene_id=T_tenax_new_genome.00g000610.m01;Name=T_tenax_new_genome.00g000610.m01;Parent=T_tenax_new_genome.00g000610;Alias=T_tenax_new_genome.00g000610.m01;original_name=T_tenax_new_genome.00g000610
JALKBU010001004.1	GenSAS_6311ee18973ee-publish	exon	8287	9496	.	+	.	gene_id=T_tenax_new_genome.00g000610.m01.exon01;Name=T_tenax_new_genome.00g000610.m01.exon01;Parent=T_tenax_new_genome.00g000610.m01;original_gene_id=T_tenax_new_genome.00g000610.m01.exon1;Alias=T_tenax_new_genome.00g000610.m01.exon1
JALKBU010001004.1	GenSAS_6311ee18973ee-publish	CDS	8287	9456	.	+	0	gene_id=T_tenax_new_genome.00g000610.m01.CDS01;Name=T_tenax_new_genome.00g000610.m01.CDS01;Parent=T_tenax_new_genome.00g000610.m01;original_ID=cds.T_tenax_new_genome.00g000610.m01;Alias=cds.T_tenax_new_genome.00g000610.m01
JALKBU010001004.1	GenSAS_6311ee18973ee-publish	three_prime_UTR	9457	9496	.	+	.	gene_id=T_tenax_new_genome.00g000610.m01.3UTR01;Name=T_tenax_new_genome.00g000610.m01.3UTR01;Parent=T_tenax_new_genome.00g000610.m01;original_gene_id=T_tenax_new_genome.00g000610.m01.utr3p1;Alias=T_tenax_new_genome.00g000610.m01.utr3p1
JALKBU010001004.1	GenSAS_6311ee18973ee-publish	gene	10159	10780	.	-	.	gene_id=T_tenax_new_genome.00g000620;Name=T_tenax_new_genome.00g000620;Alias=T_tenax_new_genome.00g000620;Notes= [BLAST protein vs protein (blastp) 2.12.0],XP_001584112.1 [DIAMOND Functional 2.0.11]
JALKBU010001004.1	GenSAS_6311ee18973ee-publish	mRNA	10159	10780	.	-	.	gene_id=T_tenax_new_genome.00g000620.m01;Name=T_tenax_new_genome.00g000620.m01;Parent=T_tenax_new_genome.00g000620;Alias=T_tenax_new_genome.00g000620.m01;original_name=T_tenax_new_genome.00g000620
JALKBU010001004.1	GenSAS_6311ee18973ee-publish	exon	10159	10780	.	-	.	gene_id=T_tenax_new_genome.00g000620.m01.exon01;Name=T_tenax_new_genome.00g000620.m01.exon01;Parent=T_tenax_new_genome.00g000620.m01;original_gene_id=T_tenax_new_genome.00g000620.m01.exon1;Alias=T_tenax_new_genome.00g000620.m01.exon1
JALKBU010001004.1	GenSAS_6311ee18973ee-publish	three_prime_UTR	10159	10365	.	-	.	gene_id=T_tenax_new_genome.00g000620.m01.3UTR01;Name=T_tenax_new_genome.00g000620.m01.3UTR01;Parent=T_tenax_new_genome.00g000620.m01;original_gene_id=T_tenax_new_genome.00g000620.m01.utr3p1;Alias=T_tenax_new_genome.00g000620.m01.utr3p1
JALKBU010001004.1	GenSAS_6311ee18973ee-publish	CDS	10366	10776	.	-	0	gene_id=T_tenax_new_genome.00g000620.m01.CDS01;Name=T_tenax_new_genome.00g000620.m01.CDS01;Parent=T_tenax_new_genome.00g000620.m01;original_ID=cds.T_tenax_new_genome.00g000620.m01;Alias=cds.T_tenax_new_genome.00g000620.m01
JALKBU010001004.1	GenSAS_6311ee18973ee-publish	five_prime_UTR	10777	10780	.	-	.	gene_id=T_tenax_new_genome.00g000620.m01.5UTR01;Name=T_tenax_new_genome.00g000620.m01.5UTR01;Parent=T_tenax_new_genome.00g000620.m01;original_gene_id=T_tenax_new_genome.00g000620.m01.utr5p1;Alias=T_tenax_new_genome.00g000620.m01.utr5p1
JALKBU010001004.1	GenSAS_6311ee18973ee-publish	gene	12229	13529	.	-	.	gene_id=T_tenax_new_genome.00g000630;Name=T_tenax_new_genome.00g000630;Alias=T_tenax_new_genome.00g000630;Notes= [BLAST protein vs protein (blastp) 2.12.0],XP_001299005.1 [DIAMOND Functional 2.0.11],Protein kinase domain (IPR000719) [InterProScan 5.53-87.0],PF07714.12 [Pfam 1.6]
JALKBU010001004.1	GenSAS_6311ee18973ee-publish	mRNA	12229	13529	.	-	.	gene_id=T_tenax_new_genome.00g000630.m01;Name=T_tenax_new_genome.00g000630.m01;Parent=T_tenax_new_genome.00g000630;Alias=T_tenax_new_genome.00g000630.m01;original_name=T_tenax_new_genome.00g000630
JALKBU010001004.1	GenSAS_6311ee18973ee-publish	exon	12229	12252	.	-	.	gene_id=T_tenax_new_genome.00g000630.m01.exon01;Name=T_tenax_new_genome.00g000630.m01.exon01;Parent=T_tenax_new_genome.00g000630.m01;original_gene_id=T_tenax_new_genome.00g000630.m01.exon2;Alias=T_tenax_new_genome.00g000630.m01.exon2
JALKBU010001004.1	GenSAS_6311ee18973ee-publish	CDS	12229	12252	.	-	0	gene_id=T_tenax_new_genome.00g000630.m01.CDS01;Name=T_tenax_new_genome.00g000630.m01.CDS01;Parent=T_tenax_new_genome.00g000630.m01;original_ID=cds.T_tenax_new_genome.00g000630.m01;Alias=cds.T_tenax_new_genome.00g000630.m01
JALKBU010001004.1	GenSAS_6311ee18973ee-publish	exon	12831	13529	.	-	.	gene_id=T_tenax_new_genome.00g000630.m01.exon02;Name=T_tenax_new_genome.00g000630.m01.exon02;Parent=T_tenax_new_genome.00g000630.m01;original_gene_id=T_tenax_new_genome.00g000630.m01.exon1;Alias=T_tenax_new_genome.00g000630.m01.exon1
JALKBU010001004.1	GenSAS_6311ee18973ee-publish	CDS	12831	13529	.	-	0	gene_id=T_tenax_new_genome.00g000630.m01.CDS02;Name=T_tenax_new_genome.00g000630.m01.CDS02;Parent=T_tenax_new_genome.00g000630.m01;original_ID=cds.T_tenax_new_genome.00g000630.m01;Alias=cds.T_tenax_new_genome.00g000630.m01
JALKBU010001004.1	GenSAS_6311ee18973ee-publish	gene	16354	17055	.	+	.	gene_id=T_tenax_new_genome.00g000640;Name=T_tenax_new_genome.00g000640;Alias=T_tenax_new_genome.00g000640;Notes= [BLAST protein vs protein (blastp) 2.12.0],XP_001304781.1 [DIAMOND Functional 2.0.11],Ankyrin repeat-containing domain superfamily (IPR036770) [InterProScan 5.53-87.0],PF11929.3 [Pfam 1.6]
JALKBU010001004.1	GenSAS_6311ee18973ee-publish	mRNA	16354	17055	.	+	.	gene_id=T_tenax_new_genome.00g000640.m01;Name=T_tenax_new_genome.00g000640.m01;Parent=T_tenax_new_genome.00g000640;Alias=T_tenax_new_genome.00g000640.m01;original_name=T_tenax_new_genome.00g000640
JALKBU010001004.1	GenSAS_6311ee18973ee-publish	exon	16354	17055	.	+	.	gene_id=T_tenax_new_genome.00g000640.m01.exon01;Name=T_tenax_new_genome.00g000640.m01.exon01;Parent=T_tenax_new_genome.00g000640.m01;original_gene_id=T_tenax_new_genome.00g000640.m01.exon1;Alias=T_tenax_new_genome.00g000640.m01.exon1
JALKBU010001004.1	GenSAS_6311ee18973ee-publish	CDS	16354	17055	.	+	0	gene_id=T_tenax_new_genome.00g000640.m01.CDS01;Name=T_tenax_new_genome.00g000640.m01.CDS01;Parent=T_tenax_new_genome.00g000640.m01;original_ID=cds.T_tenax_new_genome.00g000640.m01;Alias=cds.T_tenax_new_genome.00g000640.m01
JALKBU010000099.1	GenSAS_6311ee18973ee-publish	gene	9353	11006	.	-	.	gene_id=T_tenax_new_genome.00g000650;Name=T_tenax_new_genome.00g000650;Alias=T_tenax_new_genome.00g000650;Notes=XP_001314820.1 [DIAMOND Functional 2.0.11]
JALKBU010000099.1	GenSAS_6311ee18973ee-publish	mRNA	9353	11006	.	-	.	gene_id=T_tenax_new_genome.00g000650.m01;Name=T_tenax_new_genome.00g000650.m01;Parent=T_tenax_new_genome.00g000650;Alias=T_tenax_new_genome.00g000650.m01;original_name=T_tenax_new_genome.00g000650
JALKBU010000099.1	GenSAS_6311ee18973ee-publish	exon	9353	11006	.	-	.	gene_id=T_tenax_new_genome.00g000650.m01.exon01;Name=T_tenax_new_genome.00g000650.m01.exon01;Parent=T_tenax_new_genome.00g000650.m01;original_gene_id=T_tenax_new_genome.00g000650.m01.exon1;Alias=T_tenax_new_genome.00g000650.m01.exon1
JALKBU010000099.1	GenSAS_6311ee18973ee-publish	CDS	9353	11006	.	-	0	gene_id=T_tenax_new_genome.00g000650.m01.CDS01;Name=T_tenax_new_genome.00g000650.m01.CDS01;Parent=T_tenax_new_genome.00g000650.m01;original_ID=cds.T_tenax_new_genome.00g000650.m01;Alias=cds.T_tenax_new_genome.00g000650.m01
JALKBU010000099.1	GenSAS_6311ee18973ee-publish	gene	14229	14821	.	+	.	gene_id=T_tenax_new_genome.00g000660;Name=T_tenax_new_genome.00g000660;Alias=T_tenax_new_genome.00g000660;Notes= [BLAST protein vs protein (blastp) 2.12.0],XP_001310744.1 [DIAMOND Functional 2.0.11]
JALKBU010000099.1	GenSAS_6311ee18973ee-publish	mRNA	14229	14821	.	+	.	gene_id=T_tenax_new_genome.00g000660.m01;Name=T_tenax_new_genome.00g000660.m01;Parent=T_tenax_new_genome.00g000660;Alias=T_tenax_new_genome.00g000660.m01;original_name=T_tenax_new_genome.00g000660
JALKBU010000099.1	GenSAS_6311ee18973ee-publish	five_prime_UTR	14229	14313	.	+	.	gene_id=T_tenax_new_genome.00g000660.m01.5UTR01;Name=T_tenax_new_genome.00g000660.m01.5UTR01;Parent=T_tenax_new_genome.00g000660.m01;original_gene_id=T_tenax_new_genome.00g000660.m01.utr5p1;Alias=T_tenax_new_genome.00g000660.m01.utr5p1
JALKBU010000099.1	GenSAS_6311ee18973ee-publish	exon	14229	14821	.	+	.	gene_id=T_tenax_new_genome.00g000660.m01.exon01;Name=T_tenax_new_genome.00g000660.m01.exon01;Parent=T_tenax_new_genome.00g000660.m01;original_gene_id=T_tenax_new_genome.00g000660.m01.exon1;Alias=T_tenax_new_genome.00g000660.m01.exon1
JALKBU010000099.1	GenSAS_6311ee18973ee-publish	CDS	14314	14793	.	+	0	gene_id=T_tenax_new_genome.00g000660.m01.CDS01;Name=T_tenax_new_genome.00g000660.m01.CDS01;Parent=T_tenax_new_genome.00g000660.m01;original_ID=cds.T_tenax_new_genome.00g000660.m01;Alias=cds.T_tenax_new_genome.00g000660.m01
JALKBU010000099.1	GenSAS_6311ee18973ee-publish	three_prime_UTR	14794	14821	.	+	.	gene_id=T_tenax_new_genome.00g000660.m01.3UTR01;Name=T_tenax_new_genome.00g000660.m01.3UTR01;Parent=T_tenax_new_genome.00g000660.m01;original_gene_id=T_tenax_new_genome.00g000660.m01.utr3p1;Alias=T_tenax_new_genome.00g000660.m01.utr3p1
JALKBU010000099.1	GenSAS_6311ee18973ee-publish	gene	15605	16275	.	-	.	gene_id=T_tenax_new_genome.00g000670;Name=T_tenax_new_genome.00g000670;Alias=T_tenax_new_genome.00g000670;Notes= [BLAST protein vs protein (blastp) 2.12.0],XP_001301381.1 [DIAMOND Functional 2.0.11]
JALKBU010000099.1	GenSAS_6311ee18973ee-publish	mRNA	15605	16275	.	-	.	gene_id=T_tenax_new_genome.00g000670.m01;Name=T_tenax_new_genome.00g000670.m01;Parent=T_tenax_new_genome.00g000670;Alias=T_tenax_new_genome.00g000670.m01;original_name=T_tenax_new_genome.00g000670
JALKBU010000099.1	GenSAS_6311ee18973ee-publish	exon	15605	16275	.	-	.	gene_id=T_tenax_new_genome.00g000670.m01.exon01;Name=T_tenax_new_genome.00g000670.m01.exon01;Parent=T_tenax_new_genome.00g000670.m01;original_gene_id=T_tenax_new_genome.00g000670.m01.exon1;Alias=T_tenax_new_genome.00g000670.m01.exon1
JALKBU010000099.1	GenSAS_6311ee18973ee-publish	three_prime_UTR	15605	15651	.	-	.	gene_id=T_tenax_new_genome.00g000670.m01.3UTR01;Name=T_tenax_new_genome.00g000670.m01.3UTR01;Parent=T_tenax_new_genome.00g000670.m01;original_gene_id=T_tenax_new_genome.00g000670.m01.utr3p1;Alias=T_tenax_new_genome.00g000670.m01.utr3p1
JALKBU010000099.1	GenSAS_6311ee18973ee-publish	CDS	15652	16275	.	-	0	gene_id=T_tenax_new_genome.00g000670.m01.CDS01;Name=T_tenax_new_genome.00g000670.m01.CDS01;Parent=T_tenax_new_genome.00g000670.m01;original_ID=cds.T_tenax_new_genome.00g000670.m01;Alias=cds.T_tenax_new_genome.00g000670.m01
JALKBU010000099.1	GenSAS_6311ee18973ee-publish	gene	21227	24882	.	-	.	gene_id=T_tenax_new_genome.00g000680;Name=T_tenax_new_genome.00g000680;Alias=T_tenax_new_genome.00g000680;Notes= [BLAST protein vs protein (blastp) 2.12.0],XP_001299078.1 [DIAMOND Functional 2.0.11],Presenilin/signal peptide peptidase (IPR006639) [InterProScan 5.53-87.0],PF13717.1 [Pfam 1.6]
JALKBU010000099.1	GenSAS_6311ee18973ee-publish	mRNA	21227	24882	.	-	.	gene_id=T_tenax_new_genome.00g000680.m01;Name=T_tenax_new_genome.00g000680.m01;Parent=T_tenax_new_genome.00g000680;Alias=T_tenax_new_genome.00g000680.m01;original_name=T_tenax_new_genome.00g000680
JALKBU010000099.1	GenSAS_6311ee18973ee-publish	exon	21227	21714	.	-	.	gene_id=T_tenax_new_genome.00g000680.m01.exon01;Name=T_tenax_new_genome.00g000680.m01.exon01;Parent=T_tenax_new_genome.00g000680.m01;original_gene_id=T_tenax_new_genome.00g000680.m01.exon4;Alias=T_tenax_new_genome.00g000680.m01.exon4
JALKBU010000099.1	GenSAS_6311ee18973ee-publish	three_prime_UTR	21227	21374	.	-	.	gene_id=T_tenax_new_genome.00g000680.m01.3UTR01;Name=T_tenax_new_genome.00g000680.m01.3UTR01;Parent=T_tenax_new_genome.00g000680.m01;original_gene_id=T_tenax_new_genome.00g000680.m01.utr3p1;Alias=T_tenax_new_genome.00g000680.m01.utr3p1
JALKBU010000099.1	GenSAS_6311ee18973ee-publish	CDS	21375	21714	.	-	1	gene_id=T_tenax_new_genome.00g000680.m01.CDS01;Name=T_tenax_new_genome.00g000680.m01.CDS01;Parent=T_tenax_new_genome.00g000680.m01;original_ID=cds.T_tenax_new_genome.00g000680.m01;Alias=cds.T_tenax_new_genome.00g000680.m01
JALKBU010000099.1	GenSAS_6311ee18973ee-publish	exon	22143	22653	.	-	.	gene_id=T_tenax_new_genome.00g000680.m01.exon02;Name=T_tenax_new_genome.00g000680.m01.exon02;Parent=T_tenax_new_genome.00g000680.m01;original_gene_id=T_tenax_new_genome.00g000680.m01.exon3;Alias=T_tenax_new_genome.00g000680.m01.exon3
JALKBU010000099.1	GenSAS_6311ee18973ee-publish	CDS	22143	22653	.	-	2	gene_id=T_tenax_new_genome.00g000680.m01.CDS02;Name=T_tenax_new_genome.00g000680.m01.CDS02;Parent=T_tenax_new_genome.00g000680.m01;original_ID=cds.T_tenax_new_genome.00g000680.m01;Alias=cds.T_tenax_new_genome.00g000680.m01
JALKBU010000099.1	GenSAS_6311ee18973ee-publish	exon	22750	23426	.	-	.	gene_id=T_tenax_new_genome.00g000680.m01.exon03;Name=T_tenax_new_genome.00g000680.m01.exon03;Parent=T_tenax_new_genome.00g000680.m01;original_gene_id=T_tenax_new_genome.00g000680.m01.exon2;Alias=T_tenax_new_genome.00g000680.m01.exon2
JALKBU010000099.1	GenSAS_6311ee18973ee-publish	CDS	22750	23426	.	-	1	gene_id=T_tenax_new_genome.00g000680.m01.CDS03;Name=T_tenax_new_genome.00g000680.m01.CDS03;Parent=T_tenax_new_genome.00g000680.m01;original_ID=cds.T_tenax_new_genome.00g000680.m01;Alias=cds.T_tenax_new_genome.00g000680.m01
JALKBU010000099.1	GenSAS_6311ee18973ee-publish	CDS	24263	24882	.	-	0	gene_id=T_tenax_new_genome.00g000680.m01.CDS04;Name=T_tenax_new_genome.00g000680.m01.CDS04;Parent=T_tenax_new_genome.00g000680.m01;original_ID=cds.T_tenax_new_genome.00g000680.m01;Alias=cds.T_tenax_new_genome.00g000680.m01
JALKBU010000099.1	GenSAS_6311ee18973ee-publish	exon	24263	24882	.	-	.	gene_id=T_tenax_new_genome.00g000680.m01.exon04;Name=T_tenax_new_genome.00g000680.m01.exon04;Parent=T_tenax_new_genome.00g000680.m01;original_gene_id=T_tenax_new_genome.00g000680.m01.exon1;Alias=T_tenax_new_genome.00g000680.m01.exon1
JALKBU010000099.1	GenSAS_6311ee18973ee-publish	gene	25624	26148	.	-	.	gene_id=T_tenax_new_genome.00g000690;Name=T_tenax_new_genome.00g000690;Alias=T_tenax_new_genome.00g000690;Notes= [BLAST protein vs protein (blastp) 2.12.0],XP_001325489.1 [DIAMOND Functional 2.0.11],SANT/Myb domain (IPR001005) [InterProScan 5.53-87.0],PF13873.1 [Pfam 1.6]
JALKBU010000099.1	GenSAS_6311ee18973ee-publish	mRNA	25624	26148	.	-	.	gene_id=T_tenax_new_genome.00g000690.m01;Name=T_tenax_new_genome.00g000690.m01;Parent=T_tenax_new_genome.00g000690;Alias=T_tenax_new_genome.00g000690.m01;original_name=T_tenax_new_genome.00g000690
JALKBU010000099.1	GenSAS_6311ee18973ee-publish	exon	25624	26148	.	-	.	gene_id=T_tenax_new_genome.00g000690.m01.exon01;Name=T_tenax_new_genome.00g000690.m01.exon01;Parent=T_tenax_new_genome.00g000690.m01;original_gene_id=T_tenax_new_genome.00g000690.m01.exon1;Alias=T_tenax_new_genome.00g000690.m01.exon1
JALKBU010000099.1	GenSAS_6311ee18973ee-publish	CDS	25624	26148	.	-	0	gene_id=T_tenax_new_genome.00g000690.m01.CDS01;Name=T_tenax_new_genome.00g000690.m01.CDS01;Parent=T_tenax_new_genome.00g000690.m01;original_ID=cds.T_tenax_new_genome.00g000690.m01;Alias=cds.T_tenax_new_genome.00g000690.m01
JALKBU010000099.1	GenSAS_6311ee18973ee-publish	gene	26777	29269	.	+	.	gene_id=T_tenax_new_genome.00g000700;Name=T_tenax_new_genome.00g000700;Alias=T_tenax_new_genome.00g000700;Notes= [BLAST protein vs protein (blastp) 2.12.0],XP_001301691.1 [DIAMOND Functional 2.0.11],WD40-repeat-containing domain superfamily (IPR036322) [InterProScan 5.53-87.0],PF11540.3 [Pfam 1.6]
JALKBU010000099.1	GenSAS_6311ee18973ee-publish	mRNA	26777	29269	.	+	.	gene_id=T_tenax_new_genome.00g000700.m01;Name=T_tenax_new_genome.00g000700.m01;Parent=T_tenax_new_genome.00g000700;Alias=T_tenax_new_genome.00g000700.m01;original_name=T_tenax_new_genome.00g000700
JALKBU010000099.1	GenSAS_6311ee18973ee-publish	exon	26777	29269	.	+	.	gene_id=T_tenax_new_genome.00g000700.m01.exon01;Name=T_tenax_new_genome.00g000700.m01.exon01;Parent=T_tenax_new_genome.00g000700.m01;original_gene_id=T_tenax_new_genome.00g000700.m01.exon1;Alias=T_tenax_new_genome.00g000700.m01.exon1
JALKBU010000099.1	GenSAS_6311ee18973ee-publish	CDS	26777	29269	.	+	0	gene_id=T_tenax_new_genome.00g000700.m01.CDS01;Name=T_tenax_new_genome.00g000700.m01.CDS01;Parent=T_tenax_new_genome.00g000700.m01;original_ID=cds.T_tenax_new_genome.00g000700.m01;Alias=cds.T_tenax_new_genome.00g000700.m01
JALKBU010000099.1	GenSAS_6311ee18973ee-publish	gene	29502	35525	.	-	.	gene_id=T_tenax_new_genome.00g000710;Name=T_tenax_new_genome.00g000710;Alias=T_tenax_new_genome.00g000710;Notes= [BLAST protein vs protein (blastp) 2.12.0],XP_001313441.1 [DIAMOND Functional 2.0.11],PF13863.1 [Pfam 1.6]
JALKBU010000099.1	GenSAS_6311ee18973ee-publish	mRNA	29502	35525	.	-	.	gene_id=T_tenax_new_genome.00g000710.m01;Name=T_tenax_new_genome.00g000710.m01;Parent=T_tenax_new_genome.00g000710;Alias=T_tenax_new_genome.00g000710.m01;original_name=T_tenax_new_genome.00g000710
JALKBU010000099.1	GenSAS_6311ee18973ee-publish	CDS	29502	29516	.	-	0	gene_id=T_tenax_new_genome.00g000710.m01.CDS01;Name=T_tenax_new_genome.00g000710.m01.CDS01;Parent=T_tenax_new_genome.00g000710.m01;original_ID=cds.T_tenax_new_genome.00g000710.m01;Alias=cds.T_tenax_new_genome.00g000710.m01
JALKBU010000099.1	GenSAS_6311ee18973ee-publish	exon	29502	29516	.	-	.	gene_id=T_tenax_new_genome.00g000710.m01.exon01;Name=T_tenax_new_genome.00g000710.m01.exon01;Parent=T_tenax_new_genome.00g000710.m01;original_gene_id=T_tenax_new_genome.00g000710.m01.exon6;Alias=T_tenax_new_genome.00g000710.m01.exon6
JALKBU010000099.1	GenSAS_6311ee18973ee-publish	exon	29557	30551	.	-	.	gene_id=T_tenax_new_genome.00g000710.m01.exon02;Name=T_tenax_new_genome.00g000710.m01.exon02;Parent=T_tenax_new_genome.00g000710.m01;original_gene_id=T_tenax_new_genome.00g000710.m01.exon5;Alias=T_tenax_new_genome.00g000710.m01.exon5
JALKBU010000099.1	GenSAS_6311ee18973ee-publish	CDS	29557	30551	.	-	2	gene_id=T_tenax_new_genome.00g000710.m01.CDS02;Name=T_tenax_new_genome.00g000710.m01.CDS02;Parent=T_tenax_new_genome.00g000710.m01;original_ID=cds.T_tenax_new_genome.00g000710.m01;Alias=cds.T_tenax_new_genome.00g000710.m01
JALKBU010000099.1	GenSAS_6311ee18973ee-publish	exon	30720	32948	.	-	.	gene_id=T_tenax_new_genome.00g000710.m01.exon03;Name=T_tenax_new_genome.00g000710.m01.exon03;Parent=T_tenax_new_genome.00g000710.m01;original_gene_id=T_tenax_new_genome.00g000710.m01.exon4;Alias=T_tenax_new_genome.00g000710.m01.exon4
JALKBU010000099.1	GenSAS_6311ee18973ee-publish	CDS	30720	32948	.	-	2	gene_id=T_tenax_new_genome.00g000710.m01.CDS03;Name=T_tenax_new_genome.00g000710.m01.CDS03;Parent=T_tenax_new_genome.00g000710.m01;original_ID=cds.T_tenax_new_genome.00g000710.m01;Alias=cds.T_tenax_new_genome.00g000710.m01
JALKBU010000099.1	GenSAS_6311ee18973ee-publish	exon	33156	33944	.	-	.	gene_id=T_tenax_new_genome.00g000710.m01.exon04;Name=T_tenax_new_genome.00g000710.m01.exon04;Parent=T_tenax_new_genome.00g000710.m01;original_gene_id=T_tenax_new_genome.00g000710.m01.exon3;Alias=T_tenax_new_genome.00g000710.m01.exon3
JALKBU010000099.1	GenSAS_6311ee18973ee-publish	CDS	33156	33944	.	-	2	gene_id=T_tenax_new_genome.00g000710.m01.CDS04;Name=T_tenax_new_genome.00g000710.m01.CDS04;Parent=T_tenax_new_genome.00g000710.m01;original_ID=cds.T_tenax_new_genome.00g000710.m01;Alias=cds.T_tenax_new_genome.00g000710.m01
JALKBU010000099.1	GenSAS_6311ee18973ee-publish	exon	34846	35362	.	-	.	gene_id=T_tenax_new_genome.00g000710.m01.exon05;Name=T_tenax_new_genome.00g000710.m01.exon05;Parent=T_tenax_new_genome.00g000710.m01;original_gene_id=T_tenax_new_genome.00g000710.m01.exon2;Alias=T_tenax_new_genome.00g000710.m01.exon2
JALKBU010000099.1	GenSAS_6311ee18973ee-publish	CDS	34846	35362	.	-	0	gene_id=T_tenax_new_genome.00g000710.m01.CDS05;Name=T_tenax_new_genome.00g000710.m01.CDS05;Parent=T_tenax_new_genome.00g000710.m01;original_ID=cds.T_tenax_new_genome.00g000710.m01;Alias=cds.T_tenax_new_genome.00g000710.m01
JALKBU010000099.1	GenSAS_6311ee18973ee-publish	exon	35460	35525	.	-	.	gene_id=T_tenax_new_genome.00g000710.m01.exon06;Name=T_tenax_new_genome.00g000710.m01.exon06;Parent=T_tenax_new_genome.00g000710.m01;original_gene_id=T_tenax_new_genome.00g000710.m01.exon1;Alias=T_tenax_new_genome.00g000710.m01.exon1
JALKBU010000099.1	GenSAS_6311ee18973ee-publish	CDS	35460	35525	.	-	0	gene_id=T_tenax_new_genome.00g000710.m01.CDS06;Name=T_tenax_new_genome.00g000710.m01.CDS06;Parent=T_tenax_new_genome.00g000710.m01;original_ID=cds.T_tenax_new_genome.00g000710.m01;Alias=cds.T_tenax_new_genome.00g000710.m01
JALKBU010000099.1	GenSAS_6311ee18973ee-publish	gene	36708	37763	.	+	.	gene_id=T_tenax_new_genome.00g000720;Name=T_tenax_new_genome.00g000720;Alias=T_tenax_new_genome.00g000720;Notes= [BLAST protein vs protein (blastp) 2.12.0],XP_001579792.1 [DIAMOND Functional 2.0.11],Glycosyltransferase 61 (IPR007657) [InterProScan 5.53-87.0],PF04577.9 [Pfam 1.6]
JALKBU010000099.1	GenSAS_6311ee18973ee-publish	mRNA	36708	37763	.	+	.	gene_id=T_tenax_new_genome.00g000720.m01;Name=T_tenax_new_genome.00g000720.m01;Parent=T_tenax_new_genome.00g000720;Alias=T_tenax_new_genome.00g000720.m01;original_name=T_tenax_new_genome.00g000720
JALKBU010000099.1	GenSAS_6311ee18973ee-publish	five_prime_UTR	36708	36782	.	+	.	gene_id=T_tenax_new_genome.00g000720.m01.5UTR01;Name=T_tenax_new_genome.00g000720.m01.5UTR01;Parent=T_tenax_new_genome.00g000720.m01;original_gene_id=T_tenax_new_genome.00g000720.m01.utr5p1;Alias=T_tenax_new_genome.00g000720.m01.utr5p1
JALKBU010000099.1	GenSAS_6311ee18973ee-publish	exon	36708	37763	.	+	.	gene_id=T_tenax_new_genome.00g000720.m01.exon01;Name=T_tenax_new_genome.00g000720.m01.exon01;Parent=T_tenax_new_genome.00g000720.m01;original_gene_id=T_tenax_new_genome.00g000720.m01.exon1;Alias=T_tenax_new_genome.00g000720.m01.exon1
JALKBU010000099.1	GenSAS_6311ee18973ee-publish	CDS	36783	37658	.	+	0	gene_id=T_tenax_new_genome.00g000720.m01.CDS01;Name=T_tenax_new_genome.00g000720.m01.CDS01;Parent=T_tenax_new_genome.00g000720.m01;original_ID=cds.T_tenax_new_genome.00g000720.m01;Alias=cds.T_tenax_new_genome.00g000720.m01
JALKBU010000099.1	GenSAS_6311ee18973ee-publish	three_prime_UTR	37659	37763	.	+	.	gene_id=T_tenax_new_genome.00g000720.m01.3UTR01;Name=T_tenax_new_genome.00g000720.m01.3UTR01;Parent=T_tenax_new_genome.00g000720.m01;original_gene_id=T_tenax_new_genome.00g000720.m01.utr3p1;Alias=T_tenax_new_genome.00g000720.m01.utr3p1
JALKBU010000099.1	GenSAS_6311ee18973ee-publish	gene	44279	45188	.	-	.	gene_id=T_tenax_new_genome.00g000730;Name=T_tenax_new_genome.00g000730;Alias=T_tenax_new_genome.00g000730;Notes=PF12796.2 [Pfam 1.6]
JALKBU010000099.1	GenSAS_6311ee18973ee-publish	mRNA	44279	45188	.	-	.	gene_id=T_tenax_new_genome.00g000730.m01;Name=T_tenax_new_genome.00g000730.m01;Parent=T_tenax_new_genome.00g000730;Alias=T_tenax_new_genome.00g000730.m01;original_name=T_tenax_new_genome.00g000730
JALKBU010000099.1	GenSAS_6311ee18973ee-publish	exon	44279	45188	.	-	.	gene_id=T_tenax_new_genome.00g000730.m01.exon01;Name=T_tenax_new_genome.00g000730.m01.exon01;Parent=T_tenax_new_genome.00g000730.m01;original_gene_id=T_tenax_new_genome.00g000730.m01.exon1;Alias=T_tenax_new_genome.00g000730.m01.exon1
JALKBU010000099.1	GenSAS_6311ee18973ee-publish	three_prime_UTR	44279	44348	.	-	.	gene_id=T_tenax_new_genome.00g000730.m01.3UTR01;Name=T_tenax_new_genome.00g000730.m01.3UTR01;Parent=T_tenax_new_genome.00g000730.m01;original_gene_id=T_tenax_new_genome.00g000730.m01.utr3p1;Alias=T_tenax_new_genome.00g000730.m01.utr3p1
JALKBU010000099.1	GenSAS_6311ee18973ee-publish	CDS	44349	45188	.	-	0	gene_id=T_tenax_new_genome.00g000730.m01.CDS01;Name=T_tenax_new_genome.00g000730.m01.CDS01;Parent=T_tenax_new_genome.00g000730.m01;original_ID=cds.T_tenax_new_genome.00g000730.m01;Alias=cds.T_tenax_new_genome.00g000730.m01
JALKBU010000099.1	GenSAS_6311ee18973ee-publish	gene	45986	46973	.	+	.	gene_id=T_tenax_new_genome.00g000740;Name=T_tenax_new_genome.00g000740;Alias=T_tenax_new_genome.00g000740;Notes= [BLAST protein vs protein (blastp) 2.12.0],XP_001301982.1 [DIAMOND Functional 2.0.11],Inositol monophosphatase-like (IPR000760) [InterProScan 5.53-87.0],PF00459.20 [Pfam 1.6]
JALKBU010000099.1	GenSAS_6311ee18973ee-publish	mRNA	45986	46973	.	+	.	gene_id=T_tenax_new_genome.00g000740.m01;Name=T_tenax_new_genome.00g000740.m01;Parent=T_tenax_new_genome.00g000740;Alias=T_tenax_new_genome.00g000740.m01;original_name=T_tenax_new_genome.00g000740
JALKBU010000099.1	GenSAS_6311ee18973ee-publish	five_prime_UTR	45986	45989	.	+	.	gene_id=T_tenax_new_genome.00g000740.m01.5UTR01;Name=T_tenax_new_genome.00g000740.m01.5UTR01;Parent=T_tenax_new_genome.00g000740.m01;original_gene_id=T_tenax_new_genome.00g000740.m01.utr5p1;Alias=T_tenax_new_genome.00g000740.m01.utr5p1
JALKBU010000099.1	GenSAS_6311ee18973ee-publish	exon	45986	46973	.	+	.	gene_id=T_tenax_new_genome.00g000740.m01.exon01;Name=T_tenax_new_genome.00g000740.m01.exon01;Parent=T_tenax_new_genome.00g000740.m01;original_gene_id=T_tenax_new_genome.00g000740.m01.exon1;Alias=T_tenax_new_genome.00g000740.m01.exon1
JALKBU010000099.1	GenSAS_6311ee18973ee-publish	CDS	45990	46943	.	+	0	gene_id=T_tenax_new_genome.00g000740.m01.CDS01;Name=T_tenax_new_genome.00g000740.m01.CDS01;Parent=T_tenax_new_genome.00g000740.m01;original_ID=cds.T_tenax_new_genome.00g000740.m01;Alias=cds.T_tenax_new_genome.00g000740.m01
JALKBU010000099.1	GenSAS_6311ee18973ee-publish	three_prime_UTR	46944	46973	.	+	.	gene_id=T_tenax_new_genome.00g000740.m01.3UTR01;Name=T_tenax_new_genome.00g000740.m01.3UTR01;Parent=T_tenax_new_genome.00g000740.m01;original_gene_id=T_tenax_new_genome.00g000740.m01.utr3p1;Alias=T_tenax_new_genome.00g000740.m01.utr3p1
JALKBU010000099.1	GenSAS_6311ee18973ee-publish	gene	51219	52727	.	-	.	gene_id=T_tenax_new_genome.00g000750;Name=T_tenax_new_genome.00g000750;Alias=T_tenax_new_genome.00g000750;Notes= [BLAST protein vs protein (blastp) 2.12.0],XP_001307673.1 [DIAMOND Functional 2.0.11],Protein kinase domain (IPR000719) [InterProScan 5.53-87.0],PF00069.20 [Pfam 1.6]
JALKBU010000099.1	GenSAS_6311ee18973ee-publish	mRNA	51219	52727	.	-	.	gene_id=T_tenax_new_genome.00g000750.m01;Name=T_tenax_new_genome.00g000750.m01;Parent=T_tenax_new_genome.00g000750;Alias=T_tenax_new_genome.00g000750.m01;original_name=T_tenax_new_genome.00g000750
JALKBU010000099.1	GenSAS_6311ee18973ee-publish	exon	51219	52727	.	-	.	gene_id=T_tenax_new_genome.00g000750.m01.exon01;Name=T_tenax_new_genome.00g000750.m01.exon01;Parent=T_tenax_new_genome.00g000750.m01;original_gene_id=T_tenax_new_genome.00g000750.m01.exon1;Alias=T_tenax_new_genome.00g000750.m01.exon1
JALKBU010000099.1	GenSAS_6311ee18973ee-publish	CDS	51219	52727	.	-	0	gene_id=T_tenax_new_genome.00g000750.m01.CDS01;Name=T_tenax_new_genome.00g000750.m01.CDS01;Parent=T_tenax_new_genome.00g000750.m01;original_ID=cds.T_tenax_new_genome.00g000750.m01;Alias=cds.T_tenax_new_genome.00g000750.m01
JALKBU010000099.1	GenSAS_6311ee18973ee-publish	gene	54636	61728	.	-	.	gene_id=T_tenax_new_genome.00g000760;Name=T_tenax_new_genome.00g000760;Alias=T_tenax_new_genome.00g000760;Notes= [BLAST protein vs protein (blastp) 2.12.0],XP_001313446.1 [DIAMOND Functional 2.0.11],PF00416.17 [Pfam 1.6]
JALKBU010000099.1	GenSAS_6311ee18973ee-publish	mRNA	54636	61728	.	-	.	gene_id=T_tenax_new_genome.00g000760.m01;Name=T_tenax_new_genome.00g000760.m01;Parent=T_tenax_new_genome.00g000760;Alias=T_tenax_new_genome.00g000760.m01;original_name=T_tenax_new_genome.00g000760
JALKBU010000099.1	GenSAS_6311ee18973ee-publish	exon	54636	56216	.	-	.	gene_id=T_tenax_new_genome.00g000760.m01.exon01;Name=T_tenax_new_genome.00g000760.m01.exon01;Parent=T_tenax_new_genome.00g000760.m01;original_gene_id=T_tenax_new_genome.00g000760.m01.exon2;Alias=T_tenax_new_genome.00g000760.m01.exon2
JALKBU010000099.1	GenSAS_6311ee18973ee-publish	CDS	54636	56216	.	-	0	gene_id=T_tenax_new_genome.00g000760.m01.CDS01;Name=T_tenax_new_genome.00g000760.m01.CDS01;Parent=T_tenax_new_genome.00g000760.m01;original_ID=cds.T_tenax_new_genome.00g000760.m01;Alias=cds.T_tenax_new_genome.00g000760.m01
JALKBU010000099.1	GenSAS_6311ee18973ee-publish	exon	56382	61728	.	-	.	gene_id=T_tenax_new_genome.00g000760.m01.exon02;Name=T_tenax_new_genome.00g000760.m01.exon02;Parent=T_tenax_new_genome.00g000760.m01;original_gene_id=T_tenax_new_genome.00g000760.m01.exon1;Alias=T_tenax_new_genome.00g000760.m01.exon1
JALKBU010000099.1	GenSAS_6311ee18973ee-publish	CDS	56382	61718	.	-	0	gene_id=T_tenax_new_genome.00g000760.m01.CDS02;Name=T_tenax_new_genome.00g000760.m01.CDS02;Parent=T_tenax_new_genome.00g000760.m01;original_ID=cds.T_tenax_new_genome.00g000760.m01;Alias=cds.T_tenax_new_genome.00g000760.m01
JALKBU010000099.1	GenSAS_6311ee18973ee-publish	five_prime_UTR	61719	61728	.	-	.	gene_id=T_tenax_new_genome.00g000760.m01.5UTR01;Name=T_tenax_new_genome.00g000760.m01.5UTR01;Parent=T_tenax_new_genome.00g000760.m01;original_gene_id=T_tenax_new_genome.00g000760.m01.utr5p1;Alias=T_tenax_new_genome.00g000760.m01.utr5p1
JALKBU010000099.1	GenSAS_6311ee18973ee-publish	gene	63353	64348	.	-	.	gene_id=T_tenax_new_genome.00g000770;Name=T_tenax_new_genome.00g000770;Alias=T_tenax_new_genome.00g000770;Notes= [BLAST protein vs protein (blastp) 2.12.0],XP_001320658.1 [DIAMOND Functional 2.0.11],L-lactate/malate dehydrogenase (IPR001557) [InterProScan 5.53-87.0],PF00056.18 [Pfam 1.6]
JALKBU010000099.1	GenSAS_6311ee18973ee-publish	mRNA	63353	64348	.	-	.	gene_id=T_tenax_new_genome.00g000770.m01;Name=T_tenax_new_genome.00g000770.m01;Parent=T_tenax_new_genome.00g000770;Alias=T_tenax_new_genome.00g000770.m01;original_name=T_tenax_new_genome.00g000770
JALKBU010000099.1	GenSAS_6311ee18973ee-publish	exon	63353	64348	.	-	.	gene_id=T_tenax_new_genome.00g000770.m01.exon01;Name=T_tenax_new_genome.00g000770.m01.exon01;Parent=T_tenax_new_genome.00g000770.m01;original_gene_id=T_tenax_new_genome.00g000770.m01.exon1;Alias=T_tenax_new_genome.00g000770.m01.exon1
JALKBU010000099.1	GenSAS_6311ee18973ee-publish	CDS	63353	64348	.	-	0	gene_id=T_tenax_new_genome.00g000770.m01.CDS01;Name=T_tenax_new_genome.00g000770.m01.CDS01;Parent=T_tenax_new_genome.00g000770.m01;original_ID=cds.T_tenax_new_genome.00g000770.m01;Alias=cds.T_tenax_new_genome.00g000770.m01
JALKBU010000099.1	GenSAS_6311ee18973ee-publish	gene	64892	66051	.	-	.	gene_id=T_tenax_new_genome.00g000780;Name=T_tenax_new_genome.00g000780;Alias=T_tenax_new_genome.00g000780;Notes= [BLAST protein vs protein (blastp) 2.12.0],XP_001321596.1 [DIAMOND Functional 2.0.11],Protein kinase domain (IPR000719) [InterProScan 5.53-87.0],PF00069.20 [Pfam 1.6]
JALKBU010000099.1	GenSAS_6311ee18973ee-publish	mRNA	64892	66051	.	-	.	gene_id=T_tenax_new_genome.00g000780.m01;Name=T_tenax_new_genome.00g000780.m01;Parent=T_tenax_new_genome.00g000780;Alias=T_tenax_new_genome.00g000780.m01;original_name=T_tenax_new_genome.00g000780
JALKBU010000099.1	GenSAS_6311ee18973ee-publish	exon	64892	66051	.	-	.	gene_id=T_tenax_new_genome.00g000780.m01.exon01;Name=T_tenax_new_genome.00g000780.m01.exon01;Parent=T_tenax_new_genome.00g000780.m01;original_gene_id=T_tenax_new_genome.00g000780.m01.exon1;Alias=T_tenax_new_genome.00g000780.m01.exon1
JALKBU010000099.1	GenSAS_6311ee18973ee-publish	CDS	64892	66046	.	-	0	gene_id=T_tenax_new_genome.00g000780.m01.CDS01;Name=T_tenax_new_genome.00g000780.m01.CDS01;Parent=T_tenax_new_genome.00g000780.m01;original_ID=cds.T_tenax_new_genome.00g000780.m01;Alias=cds.T_tenax_new_genome.00g000780.m01
JALKBU010000099.1	GenSAS_6311ee18973ee-publish	five_prime_UTR	66047	66051	.	-	.	gene_id=T_tenax_new_genome.00g000780.m01.5UTR01;Name=T_tenax_new_genome.00g000780.m01.5UTR01;Parent=T_tenax_new_genome.00g000780.m01;original_gene_id=T_tenax_new_genome.00g000780.m01.utr5p1;Alias=T_tenax_new_genome.00g000780.m01.utr5p1
JALKBU010000099.1	GenSAS_6311ee18973ee-publish	gene	66430	68069	.	-	.	gene_id=T_tenax_new_genome.00g000790;Name=T_tenax_new_genome.00g000790;Alias=T_tenax_new_genome.00g000790;Notes= [BLAST protein vs protein (blastp) 2.12.0],XP_001312791.1 [DIAMOND Functional 2.0.11],PF01328.12 [Pfam 1.6]
JALKBU010000099.1	GenSAS_6311ee18973ee-publish	mRNA	66430	68069	.	-	.	gene_id=T_tenax_new_genome.00g000790.m01;Name=T_tenax_new_genome.00g000790.m01;Parent=T_tenax_new_genome.00g000790;Alias=T_tenax_new_genome.00g000790.m01;original_name=T_tenax_new_genome.00g000790
JALKBU010000099.1	GenSAS_6311ee18973ee-publish	CDS	66430	66517	.	-	1	gene_id=T_tenax_new_genome.00g000790.m01.CDS01;Name=T_tenax_new_genome.00g000790.m01.CDS01;Parent=T_tenax_new_genome.00g000790.m01;original_ID=cds.T_tenax_new_genome.00g000790.m01;Alias=cds.T_tenax_new_genome.00g000790.m01
JALKBU010000099.1	GenSAS_6311ee18973ee-publish	exon	66430	66517	.	-	.	gene_id=T_tenax_new_genome.00g000790.m01.exon01;Name=T_tenax_new_genome.00g000790.m01.exon01;Parent=T_tenax_new_genome.00g000790.m01;original_gene_id=T_tenax_new_genome.00g000790.m01.exon6;Alias=T_tenax_new_genome.00g000790.m01.exon6
JALKBU010000099.1	GenSAS_6311ee18973ee-publish	exon	66599	66666	.	-	.	gene_id=T_tenax_new_genome.00g000790.m01.exon02;Name=T_tenax_new_genome.00g000790.m01.exon02;Parent=T_tenax_new_genome.00g000790.m01;original_gene_id=T_tenax_new_genome.00g000790.m01.exon5;Alias=T_tenax_new_genome.00g000790.m01.exon5
JALKBU010000099.1	GenSAS_6311ee18973ee-publish	CDS	66599	66666	.	-	0	gene_id=T_tenax_new_genome.00g000790.m01.CDS02;Name=T_tenax_new_genome.00g000790.m01.CDS02;Parent=T_tenax_new_genome.00g000790.m01;original_ID=cds.T_tenax_new_genome.00g000790.m01;Alias=cds.T_tenax_new_genome.00g000790.m01
JALKBU010000099.1	GenSAS_6311ee18973ee-publish	exon	67041	67252	.	-	.	gene_id=T_tenax_new_genome.00g000790.m01.exon03;Name=T_tenax_new_genome.00g000790.m01.exon03;Parent=T_tenax_new_genome.00g000790.m01;original_gene_id=T_tenax_new_genome.00g000790.m01.exon4;Alias=T_tenax_new_genome.00g000790.m01.exon4
JALKBU010000099.1	GenSAS_6311ee18973ee-publish	CDS	67041	67252	.	-	2	gene_id=T_tenax_new_genome.00g000790.m01.CDS03;Name=T_tenax_new_genome.00g000790.m01.CDS03;Parent=T_tenax_new_genome.00g000790.m01;original_ID=cds.T_tenax_new_genome.00g000790.m01;Alias=cds.T_tenax_new_genome.00g000790.m01
JALKBU010000099.1	GenSAS_6311ee18973ee-publish	exon	67412	67567	.	-	.	gene_id=T_tenax_new_genome.00g000790.m01.exon04;Name=T_tenax_new_genome.00g000790.m01.exon04;Parent=T_tenax_new_genome.00g000790.m01;original_gene_id=T_tenax_new_genome.00g000790.m01.exon3;Alias=T_tenax_new_genome.00g000790.m01.exon3
JALKBU010000099.1	GenSAS_6311ee18973ee-publish	CDS	67412	67567	.	-	2	gene_id=T_tenax_new_genome.00g000790.m01.CDS04;Name=T_tenax_new_genome.00g000790.m01.CDS04;Parent=T_tenax_new_genome.00g000790.m01;original_ID=cds.T_tenax_new_genome.00g000790.m01;Alias=cds.T_tenax_new_genome.00g000790.m01
JALKBU010000099.1	GenSAS_6311ee18973ee-publish	exon	67722	67939	.	-	.	gene_id=T_tenax_new_genome.00g000790.m01.exon05;Name=T_tenax_new_genome.00g000790.m01.exon05;Parent=T_tenax_new_genome.00g000790.m01;original_gene_id=T_tenax_new_genome.00g000790.m01.exon2;Alias=T_tenax_new_genome.00g000790.m01.exon2
JALKBU010000099.1	GenSAS_6311ee18973ee-publish	CDS	67722	67939	.	-	1	gene_id=T_tenax_new_genome.00g000790.m01.CDS05;Name=T_tenax_new_genome.00g000790.m01.CDS05;Parent=T_tenax_new_genome.00g000790.m01;original_ID=cds.T_tenax_new_genome.00g000790.m01;Alias=cds.T_tenax_new_genome.00g000790.m01
JALKBU010000099.1	GenSAS_6311ee18973ee-publish	exon	67972	68069	.	-	.	gene_id=T_tenax_new_genome.00g000790.m01.exon06;Name=T_tenax_new_genome.00g000790.m01.exon06;Parent=T_tenax_new_genome.00g000790.m01;original_gene_id=T_tenax_new_genome.00g000790.m01.exon1;Alias=T_tenax_new_genome.00g000790.m01.exon1
JALKBU010000099.1	GenSAS_6311ee18973ee-publish	CDS	67972	68069	.	-	0	gene_id=T_tenax_new_genome.00g000790.m01.CDS06;Name=T_tenax_new_genome.00g000790.m01.CDS06;Parent=T_tenax_new_genome.00g000790.m01;original_ID=cds.T_tenax_new_genome.00g000790.m01;Alias=cds.T_tenax_new_genome.00g000790.m01
JALKBU010000099.1	GenSAS_6311ee18973ee-publish	gene	69844	78803	.	-	.	gene_id=T_tenax_new_genome.00g000800;Name=T_tenax_new_genome.00g000800;Alias=T_tenax_new_genome.00g000800;Notes= [BLAST protein vs protein (blastp) 2.12.0],XP_001311922.1 [DIAMOND Functional 2.0.11],PF00012.15 [Pfam 1.6]
JALKBU010000099.1	GenSAS_6311ee18973ee-publish	mRNA	69844	78803	.	-	.	gene_id=T_tenax_new_genome.00g000800.m01;Name=T_tenax_new_genome.00g000800.m01;Parent=T_tenax_new_genome.00g000800;Alias=T_tenax_new_genome.00g000800.m01;original_name=T_tenax_new_genome.00g000800
JALKBU010000099.1	GenSAS_6311ee18973ee-publish	exon	69844	71943	.	-	.	gene_id=T_tenax_new_genome.00g000800.m01.exon01;Name=T_tenax_new_genome.00g000800.m01.exon01;Parent=T_tenax_new_genome.00g000800.m01;original_gene_id=T_tenax_new_genome.00g000800.m01.exon2;Alias=T_tenax_new_genome.00g000800.m01.exon2
JALKBU010000099.1	GenSAS_6311ee18973ee-publish	CDS	69844	71943	.	-	0	gene_id=T_tenax_new_genome.00g000800.m01.CDS01;Name=T_tenax_new_genome.00g000800.m01.CDS01;Parent=T_tenax_new_genome.00g000800.m01;original_ID=cds.T_tenax_new_genome.00g000800.m01;Alias=cds.T_tenax_new_genome.00g000800.m01
JALKBU010000099.1	GenSAS_6311ee18973ee-publish	exon	72402	78803	.	-	.	gene_id=T_tenax_new_genome.00g000800.m01.exon02;Name=T_tenax_new_genome.00g000800.m01.exon02;Parent=T_tenax_new_genome.00g000800.m01;original_gene_id=T_tenax_new_genome.00g000800.m01.exon1;Alias=T_tenax_new_genome.00g000800.m01.exon1
JALKBU010000099.1	GenSAS_6311ee18973ee-publish	CDS	72402	78803	.	-	0	gene_id=T_tenax_new_genome.00g000800.m01.CDS02;Name=T_tenax_new_genome.00g000800.m01.CDS02;Parent=T_tenax_new_genome.00g000800.m01;original_ID=cds.T_tenax_new_genome.00g000800.m01;Alias=cds.T_tenax_new_genome.00g000800.m01
JALKBU010000099.1	GenSAS_6311ee18973ee-publish	gene	79861	80476	.	+	.	gene_id=T_tenax_new_genome.00g000810;Name=T_tenax_new_genome.00g000810;Alias=T_tenax_new_genome.00g000810;Notes=XP_001312322.1 [DIAMOND Functional 2.0.11],PF06887.9 [Pfam 1.6]
JALKBU010000099.1	GenSAS_6311ee18973ee-publish	mRNA	79861	80476	.	+	.	gene_id=T_tenax_new_genome.00g000810.m01;Name=T_tenax_new_genome.00g000810.m01;Parent=T_tenax_new_genome.00g000810;Alias=T_tenax_new_genome.00g000810.m01;original_name=T_tenax_new_genome.00g000810
JALKBU010000099.1	GenSAS_6311ee18973ee-publish	five_prime_UTR	79861	79882	.	+	.	gene_id=T_tenax_new_genome.00g000810.m01.5UTR01;Name=T_tenax_new_genome.00g000810.m01.5UTR01;Parent=T_tenax_new_genome.00g000810.m01;original_gene_id=T_tenax_new_genome.00g000810.m01.utr5p1;Alias=T_tenax_new_genome.00g000810.m01.utr5p1
JALKBU010000099.1	GenSAS_6311ee18973ee-publish	exon	79861	80476	.	+	.	gene_id=T_tenax_new_genome.00g000810.m01.exon01;Name=T_tenax_new_genome.00g000810.m01.exon01;Parent=T_tenax_new_genome.00g000810.m01;original_gene_id=T_tenax_new_genome.00g000810.m01.exon1;Alias=T_tenax_new_genome.00g000810.m01.exon1
JALKBU010000099.1	GenSAS_6311ee18973ee-publish	CDS	79883	80476	.	+	0	gene_id=T_tenax_new_genome.00g000810.m01.CDS01;Name=T_tenax_new_genome.00g000810.m01.CDS01;Parent=T_tenax_new_genome.00g000810.m01;original_ID=cds.T_tenax_new_genome.00g000810.m01;Alias=cds.T_tenax_new_genome.00g000810.m01
JALKBU010000099.1	GenSAS_6311ee18973ee-publish	gene	82222	83057	.	+	.	gene_id=T_tenax_new_genome.00g000820;Name=T_tenax_new_genome.00g000820;Alias=T_tenax_new_genome.00g000820;Notes= [BLAST protein vs protein (blastp) 2.12.0],XP_001326457.1 [DIAMOND Functional 2.0.11]
JALKBU010000099.1	GenSAS_6311ee18973ee-publish	mRNA	82222	83057	.	+	.	gene_id=T_tenax_new_genome.00g000820.m01;Name=T_tenax_new_genome.00g000820.m01;Parent=T_tenax_new_genome.00g000820;Alias=T_tenax_new_genome.00g000820.m01;original_name=T_tenax_new_genome.00g000820
JALKBU010000099.1	GenSAS_6311ee18973ee-publish	exon	82222	82542	.	+	.	gene_id=T_tenax_new_genome.00g000820.m01.exon01;Name=T_tenax_new_genome.00g000820.m01.exon01;Parent=T_tenax_new_genome.00g000820.m01;original_gene_id=T_tenax_new_genome.00g000820.m01.exon1;Alias=T_tenax_new_genome.00g000820.m01.exon1
JALKBU010000099.1	GenSAS_6311ee18973ee-publish	CDS	82222	82542	.	+	0	gene_id=T_tenax_new_genome.00g000820.m01.CDS01;Name=T_tenax_new_genome.00g000820.m01.CDS01;Parent=T_tenax_new_genome.00g000820.m01;original_ID=cds.T_tenax_new_genome.00g000820.m01;Alias=cds.T_tenax_new_genome.00g000820.m01
JALKBU010000099.1	GenSAS_6311ee18973ee-publish	exon	82605	83057	.	+	.	gene_id=T_tenax_new_genome.00g000820.m01.exon02;Name=T_tenax_new_genome.00g000820.m01.exon02;Parent=T_tenax_new_genome.00g000820.m01;original_gene_id=T_tenax_new_genome.00g000820.m01.exon2;Alias=T_tenax_new_genome.00g000820.m01.exon2
JALKBU010000099.1	GenSAS_6311ee18973ee-publish	CDS	82605	83057	.	+	0	gene_id=T_tenax_new_genome.00g000820.m01.CDS02;Name=T_tenax_new_genome.00g000820.m01.CDS02;Parent=T_tenax_new_genome.00g000820.m01;original_ID=cds.T_tenax_new_genome.00g000820.m01;Alias=cds.T_tenax_new_genome.00g000820.m01
JALKBU010000099.1	GenSAS_6311ee18973ee-publish	gene	83541	83740	.	-	.	gene_id=T_tenax_new_genome.00g000830;Name=T_tenax_new_genome.00g000830;Alias=T_tenax_new_genome.00g000830
JALKBU010000099.1	GenSAS_6311ee18973ee-publish	mRNA	83541	83740	.	-	.	gene_id=T_tenax_new_genome.00g000830.m01;Name=T_tenax_new_genome.00g000830.m01;Parent=T_tenax_new_genome.00g000830;Alias=T_tenax_new_genome.00g000830.m01;original_name=T_tenax_new_genome.00g000830
JALKBU010000099.1	GenSAS_6311ee18973ee-publish	exon	83541	83740	.	-	.	gene_id=T_tenax_new_genome.00g000830.m01.exon01;Name=T_tenax_new_genome.00g000830.m01.exon01;Parent=T_tenax_new_genome.00g000830.m01;original_gene_id=T_tenax_new_genome.00g000830.m01.exon1;Alias=T_tenax_new_genome.00g000830.m01.exon1
JALKBU010000099.1	GenSAS_6311ee18973ee-publish	CDS	83541	83740	.	-	2	gene_id=T_tenax_new_genome.00g000830.m01.CDS01;Name=T_tenax_new_genome.00g000830.m01.CDS01;Parent=T_tenax_new_genome.00g000830.m01;original_ID=cds.T_tenax_new_genome.00g000830.m01;Alias=cds.T_tenax_new_genome.00g000830.m01
JALKBU010001006.1	GenSAS_6311ee18973ee-publish	gene	508	1414	.	-	.	gene_id=T_tenax_new_genome.00g000840;Name=T_tenax_new_genome.00g000840;Alias=T_tenax_new_genome.00g000840;Notes= [BLAST protein vs protein (blastp) 2.12.0],XP_001579937.1 [DIAMOND Functional 2.0.11],PF12810.2 [Pfam 1.6]
JALKBU010001006.1	GenSAS_6311ee18973ee-publish	mRNA	508	1414	.	-	.	gene_id=T_tenax_new_genome.00g000840.m01;Name=T_tenax_new_genome.00g000840.m01;Parent=T_tenax_new_genome.00g000840;Alias=T_tenax_new_genome.00g000840.m01;original_name=T_tenax_new_genome.00g000840
JALKBU010001006.1	GenSAS_6311ee18973ee-publish	exon	508	1331	.	-	.	gene_id=T_tenax_new_genome.00g000840.m01.exon01;Name=T_tenax_new_genome.00g000840.m01.exon01;Parent=T_tenax_new_genome.00g000840.m01;original_gene_id=T_tenax_new_genome.00g000840.m01.exon2;Alias=T_tenax_new_genome.00g000840.m01.exon2
JALKBU010001006.1	GenSAS_6311ee18973ee-publish	CDS	508	1331	.	-	2	gene_id=T_tenax_new_genome.00g000840.m01.CDS01;Name=T_tenax_new_genome.00g000840.m01.CDS01;Parent=T_tenax_new_genome.00g000840.m01;original_ID=cds.T_tenax_new_genome.00g000840.m01;Alias=cds.T_tenax_new_genome.00g000840.m01
JALKBU010001006.1	GenSAS_6311ee18973ee-publish	exon	1408	1414	.	-	.	gene_id=T_tenax_new_genome.00g000840.m01.exon02;Name=T_tenax_new_genome.00g000840.m01.exon02;Parent=T_tenax_new_genome.00g000840.m01;original_gene_id=T_tenax_new_genome.00g000840.m01.exon1;Alias=T_tenax_new_genome.00g000840.m01.exon1
JALKBU010001006.1	GenSAS_6311ee18973ee-publish	CDS	1408	1414	.	-	0	gene_id=T_tenax_new_genome.00g000840.m01.CDS02;Name=T_tenax_new_genome.00g000840.m01.CDS02;Parent=T_tenax_new_genome.00g000840.m01;original_ID=cds.T_tenax_new_genome.00g000840.m01;Alias=cds.T_tenax_new_genome.00g000840.m01
JALKBU010001006.1	GenSAS_6311ee18973ee-publish	gene	1926	2324	.	+	.	gene_id=T_tenax_new_genome.00g000850;Name=T_tenax_new_genome.00g000850;Alias=T_tenax_new_genome.00g000850;Notes= [BLAST protein vs protein (blastp) 2.12.0],XP_001582810.1 [DIAMOND Functional 2.0.11],PF00656.17 [Pfam 1.6]
JALKBU010001006.1	GenSAS_6311ee18973ee-publish	mRNA	1926	2324	.	+	.	gene_id=T_tenax_new_genome.00g000850.m01;Name=T_tenax_new_genome.00g000850.m01;Parent=T_tenax_new_genome.00g000850;Alias=T_tenax_new_genome.00g000850.m01;original_name=T_tenax_new_genome.00g000850
JALKBU010001006.1	GenSAS_6311ee18973ee-publish	exon	1926	2324	.	+	.	gene_id=T_tenax_new_genome.00g000850.m01.exon01;Name=T_tenax_new_genome.00g000850.m01.exon01;Parent=T_tenax_new_genome.00g000850.m01;original_gene_id=T_tenax_new_genome.00g000850.m01.exon1;Alias=T_tenax_new_genome.00g000850.m01.exon1
JALKBU010001006.1	GenSAS_6311ee18973ee-publish	CDS	1926	2324	.	+	0	gene_id=T_tenax_new_genome.00g000850.m01.CDS01;Name=T_tenax_new_genome.00g000850.m01.CDS01;Parent=T_tenax_new_genome.00g000850.m01;original_ID=cds.T_tenax_new_genome.00g000850.m01;Alias=cds.T_tenax_new_genome.00g000850.m01
JALKBU010001006.1	GenSAS_6311ee18973ee-publish	gene	2480	3476	.	+	.	gene_id=T_tenax_new_genome.00g000860;Name=T_tenax_new_genome.00g000860;Alias=T_tenax_new_genome.00g000860;Notes= [BLAST protein vs protein (blastp) 2.12.0],XP_008901166.1 [DIAMOND Functional 2.0.11],PF03403.8 [Pfam 1.6]
JALKBU010001006.1	GenSAS_6311ee18973ee-publish	mRNA	2480	3476	.	+	.	gene_id=T_tenax_new_genome.00g000860.m01;Name=T_tenax_new_genome.00g000860.m01;Parent=T_tenax_new_genome.00g000860;Alias=T_tenax_new_genome.00g000860.m01;original_name=T_tenax_new_genome.00g000860
JALKBU010001006.1	GenSAS_6311ee18973ee-publish	exon	2480	3476	.	+	.	gene_id=T_tenax_new_genome.00g000860.m01.exon01;Name=T_tenax_new_genome.00g000860.m01.exon01;Parent=T_tenax_new_genome.00g000860.m01;original_gene_id=T_tenax_new_genome.00g000860.m01.exon1;Alias=T_tenax_new_genome.00g000860.m01.exon1
JALKBU010001006.1	GenSAS_6311ee18973ee-publish	CDS	2480	3445	.	+	0	gene_id=T_tenax_new_genome.00g000860.m01.CDS01;Name=T_tenax_new_genome.00g000860.m01.CDS01;Parent=T_tenax_new_genome.00g000860.m01;original_ID=cds.T_tenax_new_genome.00g000860.m01;Alias=cds.T_tenax_new_genome.00g000860.m01
JALKBU010001006.1	GenSAS_6311ee18973ee-publish	three_prime_UTR	3446	3476	.	+	.	gene_id=T_tenax_new_genome.00g000860.m01.3UTR01;Name=T_tenax_new_genome.00g000860.m01.3UTR01;Parent=T_tenax_new_genome.00g000860.m01;original_gene_id=T_tenax_new_genome.00g000860.m01.utr3p1;Alias=T_tenax_new_genome.00g000860.m01.utr3p1
JALKBU010001006.1	GenSAS_6311ee18973ee-publish	gene	6999	7512	.	+	.	gene_id=T_tenax_new_genome.00g000870;Name=T_tenax_new_genome.00g000870;Alias=T_tenax_new_genome.00g000870;Notes= [BLAST protein vs protein (blastp) 2.12.0],XP_001329434.1 [DIAMOND Functional 2.0.11],PF05418.6 [Pfam 1.6]
JALKBU010001006.1	GenSAS_6311ee18973ee-publish	mRNA	6999	7512	.	+	.	gene_id=T_tenax_new_genome.00g000870.m01;Name=T_tenax_new_genome.00g000870.m01;Parent=T_tenax_new_genome.00g000870;Alias=T_tenax_new_genome.00g000870.m01;original_name=T_tenax_new_genome.00g000870
JALKBU010001006.1	GenSAS_6311ee18973ee-publish	exon	6999	7512	.	+	.	gene_id=T_tenax_new_genome.00g000870.m01.exon01;Name=T_tenax_new_genome.00g000870.m01.exon01;Parent=T_tenax_new_genome.00g000870.m01;original_gene_id=T_tenax_new_genome.00g000870.m01.exon1;Alias=T_tenax_new_genome.00g000870.m01.exon1
JALKBU010001006.1	GenSAS_6311ee18973ee-publish	CDS	6999	7439	.	+	0	gene_id=T_tenax_new_genome.00g000870.m01.CDS01;Name=T_tenax_new_genome.00g000870.m01.CDS01;Parent=T_tenax_new_genome.00g000870.m01;original_ID=cds.T_tenax_new_genome.00g000870.m01;Alias=cds.T_tenax_new_genome.00g000870.m01
JALKBU010001006.1	GenSAS_6311ee18973ee-publish	three_prime_UTR	7440	7512	.	+	.	gene_id=T_tenax_new_genome.00g000870.m01.3UTR01;Name=T_tenax_new_genome.00g000870.m01.3UTR01;Parent=T_tenax_new_genome.00g000870.m01;original_gene_id=T_tenax_new_genome.00g000870.m01.utr3p1;Alias=T_tenax_new_genome.00g000870.m01.utr3p1
JALKBU010001006.1	GenSAS_6311ee18973ee-publish	gene	8299	9136	.	-	.	gene_id=T_tenax_new_genome.00g000880;Name=T_tenax_new_genome.00g000880;Alias=T_tenax_new_genome.00g000880;Notes= [BLAST protein vs protein (blastp) 2.12.0],XP_001582359.1 [DIAMOND Functional 2.0.11],Ribosomal protein S5, N-terminal (IPR013810) [InterProScan 5.53-87.0],PF00333.15 [Pfam 1.6]
JALKBU010001006.1	GenSAS_6311ee18973ee-publish	mRNA	8299	9136	.	-	.	gene_id=T_tenax_new_genome.00g000880.m01;Name=T_tenax_new_genome.00g000880.m01;Parent=T_tenax_new_genome.00g000880;Alias=T_tenax_new_genome.00g000880.m01;original_name=T_tenax_new_genome.00g000880
JALKBU010001006.1	GenSAS_6311ee18973ee-publish	exon	8299	9136	.	-	.	gene_id=T_tenax_new_genome.00g000880.m01.exon01;Name=T_tenax_new_genome.00g000880.m01.exon01;Parent=T_tenax_new_genome.00g000880.m01;original_gene_id=T_tenax_new_genome.00g000880.m01.exon1;Alias=T_tenax_new_genome.00g000880.m01.exon1
JALKBU010001006.1	GenSAS_6311ee18973ee-publish	three_prime_UTR	8299	8322	.	-	.	gene_id=T_tenax_new_genome.00g000880.m01.3UTR01;Name=T_tenax_new_genome.00g000880.m01.3UTR01;Parent=T_tenax_new_genome.00g000880.m01;original_gene_id=T_tenax_new_genome.00g000880.m01.utr3p1;Alias=T_tenax_new_genome.00g000880.m01.utr3p1
JALKBU010001006.1	GenSAS_6311ee18973ee-publish	CDS	8323	9129	.	-	0	gene_id=T_tenax_new_genome.00g000880.m01.CDS01;Name=T_tenax_new_genome.00g000880.m01.CDS01;Parent=T_tenax_new_genome.00g000880.m01;original_ID=cds.T_tenax_new_genome.00g000880.m01;Alias=cds.T_tenax_new_genome.00g000880.m01
JALKBU010001006.1	GenSAS_6311ee18973ee-publish	five_prime_UTR	9130	9136	.	-	.	gene_id=T_tenax_new_genome.00g000880.m01.5UTR01;Name=T_tenax_new_genome.00g000880.m01.5UTR01;Parent=T_tenax_new_genome.00g000880.m01;original_gene_id=T_tenax_new_genome.00g000880.m01.utr5p1;Alias=T_tenax_new_genome.00g000880.m01.utr5p1
JALKBU010001006.1	GenSAS_6311ee18973ee-publish	gene	10127	11233	.	+	.	gene_id=T_tenax_new_genome.00g000890;Name=T_tenax_new_genome.00g000890;Alias=T_tenax_new_genome.00g000890;Notes= [BLAST protein vs protein (blastp) 2.12.0],XP_001320100.1 [DIAMOND Functional 2.0.11],PF08408.5 [Pfam 1.6]
JALKBU010001006.1	GenSAS_6311ee18973ee-publish	mRNA	10127	11233	.	+	.	gene_id=T_tenax_new_genome.00g000890.m01;Name=T_tenax_new_genome.00g000890.m01;Parent=T_tenax_new_genome.00g000890;Alias=T_tenax_new_genome.00g000890.m01;original_name=T_tenax_new_genome.00g000890
JALKBU010001006.1	GenSAS_6311ee18973ee-publish	five_prime_UTR	10127	10140	.	+	.	gene_id=T_tenax_new_genome.00g000890.m01.5UTR01;Name=T_tenax_new_genome.00g000890.m01.5UTR01;Parent=T_tenax_new_genome.00g000890.m01;original_gene_id=T_tenax_new_genome.00g000890.m01.utr5p1;Alias=T_tenax_new_genome.00g000890.m01.utr5p1
JALKBU010001006.1	GenSAS_6311ee18973ee-publish	exon	10127	11233	.	+	.	gene_id=T_tenax_new_genome.00g000890.m01.exon01;Name=T_tenax_new_genome.00g000890.m01.exon01;Parent=T_tenax_new_genome.00g000890.m01;original_gene_id=T_tenax_new_genome.00g000890.m01.exon1;Alias=T_tenax_new_genome.00g000890.m01.exon1
JALKBU010001006.1	GenSAS_6311ee18973ee-publish	CDS	10141	11202	.	+	0	gene_id=T_tenax_new_genome.00g000890.m01.CDS01;Name=T_tenax_new_genome.00g000890.m01.CDS01;Parent=T_tenax_new_genome.00g000890.m01;original_ID=cds.T_tenax_new_genome.00g000890.m01;Alias=cds.T_tenax_new_genome.00g000890.m01
JALKBU010001006.1	GenSAS_6311ee18973ee-publish	three_prime_UTR	11203	11233	.	+	.	gene_id=T_tenax_new_genome.00g000890.m01.3UTR01;Name=T_tenax_new_genome.00g000890.m01.3UTR01;Parent=T_tenax_new_genome.00g000890.m01;original_gene_id=T_tenax_new_genome.00g000890.m01.utr3p1;Alias=T_tenax_new_genome.00g000890.m01.utr3p1
JALKBU010001006.1	GenSAS_6311ee18973ee-publish	gene	13150	14680	.	+	.	gene_id=T_tenax_new_genome.00g000900;Name=T_tenax_new_genome.00g000900;Alias=T_tenax_new_genome.00g000900;Notes= [BLAST protein vs protein (blastp) 2.12.0],XP_001323746.1 [DIAMOND Functional 2.0.11],Protein kinase domain (IPR000719) [InterProScan 5.53-87.0],PF00069.20 [Pfam 1.6]
JALKBU010001006.1	GenSAS_6311ee18973ee-publish	mRNA	13150	14680	.	+	.	gene_id=T_tenax_new_genome.00g000900.m01;Name=T_tenax_new_genome.00g000900.m01;Parent=T_tenax_new_genome.00g000900;Alias=T_tenax_new_genome.00g000900.m01;original_name=T_tenax_new_genome.00g000900
JALKBU010001006.1	GenSAS_6311ee18973ee-publish	exon	13150	14680	.	+	.	gene_id=T_tenax_new_genome.00g000900.m01.exon01;Name=T_tenax_new_genome.00g000900.m01.exon01;Parent=T_tenax_new_genome.00g000900.m01;original_gene_id=T_tenax_new_genome.00g000900.m01.exon1;Alias=T_tenax_new_genome.00g000900.m01.exon1
JALKBU010001006.1	GenSAS_6311ee18973ee-publish	CDS	13150	14649	.	+	0	gene_id=T_tenax_new_genome.00g000900.m01.CDS01;Name=T_tenax_new_genome.00g000900.m01.CDS01;Parent=T_tenax_new_genome.00g000900.m01;original_ID=cds.T_tenax_new_genome.00g000900.m01;Alias=cds.T_tenax_new_genome.00g000900.m01
JALKBU010001006.1	GenSAS_6311ee18973ee-publish	three_prime_UTR	14650	14680	.	+	.	gene_id=T_tenax_new_genome.00g000900.m01.3UTR01;Name=T_tenax_new_genome.00g000900.m01.3UTR01;Parent=T_tenax_new_genome.00g000900.m01;original_gene_id=T_tenax_new_genome.00g000900.m01.utr3p1;Alias=T_tenax_new_genome.00g000900.m01.utr3p1
JALKBU010001006.1	GenSAS_6311ee18973ee-publish	gene	15352	16419	.	+	.	gene_id=T_tenax_new_genome.00g000910;Name=T_tenax_new_genome.00g000910;Alias=T_tenax_new_genome.00g000910;Notes= [BLAST protein vs protein (blastp) 2.12.0],XP_001313621.1 [DIAMOND Functional 2.0.11]
JALKBU010001006.1	GenSAS_6311ee18973ee-publish	mRNA	15352	16419	.	+	.	gene_id=T_tenax_new_genome.00g000910.m01;Name=T_tenax_new_genome.00g000910.m01;Parent=T_tenax_new_genome.00g000910;Alias=T_tenax_new_genome.00g000910.m01;original_name=T_tenax_new_genome.00g000910
JALKBU010001006.1	GenSAS_6311ee18973ee-publish	exon	15352	16419	.	+	.	gene_id=T_tenax_new_genome.00g000910.m01.exon01;Name=T_tenax_new_genome.00g000910.m01.exon01;Parent=T_tenax_new_genome.00g000910.m01;original_gene_id=T_tenax_new_genome.00g000910.m01.exon1;Alias=T_tenax_new_genome.00g000910.m01.exon1
JALKBU010001006.1	GenSAS_6311ee18973ee-publish	CDS	15352	16407	.	+	0	gene_id=T_tenax_new_genome.00g000910.m01.CDS01;Name=T_tenax_new_genome.00g000910.m01.CDS01;Parent=T_tenax_new_genome.00g000910.m01;original_ID=cds.T_tenax_new_genome.00g000910.m01;Alias=cds.T_tenax_new_genome.00g000910.m01
JALKBU010001006.1	GenSAS_6311ee18973ee-publish	three_prime_UTR	16408	16419	.	+	.	gene_id=T_tenax_new_genome.00g000910.m01.3UTR01;Name=T_tenax_new_genome.00g000910.m01.3UTR01;Parent=T_tenax_new_genome.00g000910.m01;original_gene_id=T_tenax_new_genome.00g000910.m01.utr3p1;Alias=T_tenax_new_genome.00g000910.m01.utr3p1
JALKBU010001007.1	GenSAS_6311ee18973ee-publish	gene	5312	5746	.	+	.	gene_id=T_tenax_new_genome.00g000920;Name=T_tenax_new_genome.00g000920;Alias=T_tenax_new_genome.00g000920;Notes=PF00836.14 [Pfam 1.6]
JALKBU010001007.1	GenSAS_6311ee18973ee-publish	mRNA	5312	5746	.	+	.	gene_id=T_tenax_new_genome.00g000920.m01;Name=T_tenax_new_genome.00g000920.m01;Parent=T_tenax_new_genome.00g000920;Alias=T_tenax_new_genome.00g000920.m01;original_name=T_tenax_new_genome.00g000920
JALKBU010001007.1	GenSAS_6311ee18973ee-publish	exon	5312	5746	.	+	.	gene_id=T_tenax_new_genome.00g000920.m01.exon01;Name=T_tenax_new_genome.00g000920.m01.exon01;Parent=T_tenax_new_genome.00g000920.m01;original_gene_id=T_tenax_new_genome.00g000920.m01.exon1;Alias=T_tenax_new_genome.00g000920.m01.exon1
JALKBU010001007.1	GenSAS_6311ee18973ee-publish	CDS	5312	5746	.	+	0	gene_id=T_tenax_new_genome.00g000920.m01.CDS01;Name=T_tenax_new_genome.00g000920.m01.CDS01;Parent=T_tenax_new_genome.00g000920.m01;original_ID=cds.T_tenax_new_genome.00g000920.m01;Alias=cds.T_tenax_new_genome.00g000920.m01
JALKBU010001007.1	GenSAS_6311ee18973ee-publish	gene	11392	12138	.	-	.	gene_id=T_tenax_new_genome.00g000930;Name=T_tenax_new_genome.00g000930;Alias=T_tenax_new_genome.00g000930
JALKBU010001007.1	GenSAS_6311ee18973ee-publish	mRNA	11392	12138	.	-	.	gene_id=T_tenax_new_genome.00g000930.m01;Name=T_tenax_new_genome.00g000930.m01;Parent=T_tenax_new_genome.00g000930;Alias=T_tenax_new_genome.00g000930.m01;original_name=T_tenax_new_genome.00g000930
JALKBU010001007.1	GenSAS_6311ee18973ee-publish	exon	11392	12138	.	-	.	gene_id=T_tenax_new_genome.00g000930.m01.exon01;Name=T_tenax_new_genome.00g000930.m01.exon01;Parent=T_tenax_new_genome.00g000930.m01;original_gene_id=T_tenax_new_genome.00g000930.m01.exon1;Alias=T_tenax_new_genome.00g000930.m01.exon1
JALKBU010001007.1	GenSAS_6311ee18973ee-publish	CDS	11392	12138	.	-	0	gene_id=T_tenax_new_genome.00g000930.m01.CDS01;Name=T_tenax_new_genome.00g000930.m01.CDS01;Parent=T_tenax_new_genome.00g000930.m01;original_ID=cds.T_tenax_new_genome.00g000930.m01;Alias=cds.T_tenax_new_genome.00g000930.m01
JALKBU010001008.1	GenSAS_6311ee18973ee-publish	gene	5978	10885	.	+	.	gene_id=T_tenax_new_genome.00g000940;Name=T_tenax_new_genome.00g000940;Alias=T_tenax_new_genome.00g000940;Notes= [BLAST protein vs protein (blastp) 2.12.0],XP_001582403.1 [DIAMOND Functional 2.0.11],PF05622.7 [Pfam 1.6]
JALKBU010001008.1	GenSAS_6311ee18973ee-publish	mRNA	5978	10885	.	+	.	gene_id=T_tenax_new_genome.00g000940.m01;Name=T_tenax_new_genome.00g000940.m01;Parent=T_tenax_new_genome.00g000940;Alias=T_tenax_new_genome.00g000940.m01;original_name=T_tenax_new_genome.00g000940
JALKBU010001008.1	GenSAS_6311ee18973ee-publish	exon	5978	7381	.	+	.	gene_id=T_tenax_new_genome.00g000940.m01.exon01;Name=T_tenax_new_genome.00g000940.m01.exon01;Parent=T_tenax_new_genome.00g000940.m01;original_gene_id=T_tenax_new_genome.00g000940.m01.exon1;Alias=T_tenax_new_genome.00g000940.m01.exon1
JALKBU010001008.1	GenSAS_6311ee18973ee-publish	CDS	5978	7381	.	+	0	gene_id=T_tenax_new_genome.00g000940.m01.CDS01;Name=T_tenax_new_genome.00g000940.m01.CDS01;Parent=T_tenax_new_genome.00g000940.m01;original_ID=cds.T_tenax_new_genome.00g000940.m01;Alias=cds.T_tenax_new_genome.00g000940.m01
JALKBU010001008.1	GenSAS_6311ee18973ee-publish	exon	7514	7823	.	+	.	gene_id=T_tenax_new_genome.00g000940.m01.exon02;Name=T_tenax_new_genome.00g000940.m01.exon02;Parent=T_tenax_new_genome.00g000940.m01;original_gene_id=T_tenax_new_genome.00g000940.m01.exon2;Alias=T_tenax_new_genome.00g000940.m01.exon2
JALKBU010001008.1	GenSAS_6311ee18973ee-publish	CDS	7514	7823	.	+	0	gene_id=T_tenax_new_genome.00g000940.m01.CDS02;Name=T_tenax_new_genome.00g000940.m01.CDS02;Parent=T_tenax_new_genome.00g000940.m01;original_ID=cds.T_tenax_new_genome.00g000940.m01;Alias=cds.T_tenax_new_genome.00g000940.m01
JALKBU010001008.1	GenSAS_6311ee18973ee-publish	exon	7917	8104	.	+	.	gene_id=T_tenax_new_genome.00g000940.m01.exon03;Name=T_tenax_new_genome.00g000940.m01.exon03;Parent=T_tenax_new_genome.00g000940.m01;original_gene_id=T_tenax_new_genome.00g000940.m01.exon3;Alias=T_tenax_new_genome.00g000940.m01.exon3
JALKBU010001008.1	GenSAS_6311ee18973ee-publish	CDS	7917	8104	.	+	2	gene_id=T_tenax_new_genome.00g000940.m01.CDS03;Name=T_tenax_new_genome.00g000940.m01.CDS03;Parent=T_tenax_new_genome.00g000940.m01;original_ID=cds.T_tenax_new_genome.00g000940.m01;Alias=cds.T_tenax_new_genome.00g000940.m01
JALKBU010001008.1	GenSAS_6311ee18973ee-publish	exon	8192	10885	.	+	.	gene_id=T_tenax_new_genome.00g000940.m01.exon04;Name=T_tenax_new_genome.00g000940.m01.exon04;Parent=T_tenax_new_genome.00g000940.m01;original_gene_id=T_tenax_new_genome.00g000940.m01.exon4;Alias=T_tenax_new_genome.00g000940.m01.exon4
JALKBU010001008.1	GenSAS_6311ee18973ee-publish	CDS	8192	10885	.	+	0	gene_id=T_tenax_new_genome.00g000940.m01.CDS04;Name=T_tenax_new_genome.00g000940.m01.CDS04;Parent=T_tenax_new_genome.00g000940.m01;original_ID=cds.T_tenax_new_genome.00g000940.m01;Alias=cds.T_tenax_new_genome.00g000940.m01
JALKBU010001008.1	GenSAS_6311ee18973ee-publish	gene	11117	12606	.	-	.	gene_id=T_tenax_new_genome.00g000950;Name=T_tenax_new_genome.00g000950;Alias=T_tenax_new_genome.00g000950;Notes= [BLAST protein vs protein (blastp) 2.12.0],XP_001298657.1 [DIAMOND Functional 2.0.11],Glycosyltransferase 61 (IPR007657) [InterProScan 5.53-87.0],PF04577.9 [Pfam 1.6]
JALKBU010001008.1	GenSAS_6311ee18973ee-publish	mRNA	11117	12606	.	-	.	gene_id=T_tenax_new_genome.00g000950.m01;Name=T_tenax_new_genome.00g000950.m01;Parent=T_tenax_new_genome.00g000950;Alias=T_tenax_new_genome.00g000950.m01;original_name=T_tenax_new_genome.00g000950
JALKBU010001008.1	GenSAS_6311ee18973ee-publish	exon	11117	12606	.	-	.	gene_id=T_tenax_new_genome.00g000950.m01.exon01;Name=T_tenax_new_genome.00g000950.m01.exon01;Parent=T_tenax_new_genome.00g000950.m01;original_gene_id=T_tenax_new_genome.00g000950.m01.exon1;Alias=T_tenax_new_genome.00g000950.m01.exon1
JALKBU010001008.1	GenSAS_6311ee18973ee-publish	three_prime_UTR	11117	11397	.	-	.	gene_id=T_tenax_new_genome.00g000950.m01.3UTR01;Name=T_tenax_new_genome.00g000950.m01.3UTR01;Parent=T_tenax_new_genome.00g000950.m01;original_gene_id=T_tenax_new_genome.00g000950.m01.utr3p1;Alias=T_tenax_new_genome.00g000950.m01.utr3p1
JALKBU010001008.1	GenSAS_6311ee18973ee-publish	CDS	11398	12606	.	-	0	gene_id=T_tenax_new_genome.00g000950.m01.CDS01;Name=T_tenax_new_genome.00g000950.m01.CDS01;Parent=T_tenax_new_genome.00g000950.m01;original_ID=cds.T_tenax_new_genome.00g000950.m01;Alias=cds.T_tenax_new_genome.00g000950.m01
JALKBU010001008.1	GenSAS_6311ee18973ee-publish	gene	13634	14449	.	+	.	gene_id=T_tenax_new_genome.00g000960;Name=T_tenax_new_genome.00g000960;Alias=T_tenax_new_genome.00g000960;Notes= [BLAST protein vs protein (blastp) 2.12.0],XP_001317276.1 [DIAMOND Functional 2.0.11],PF15102.1 [Pfam 1.6]
JALKBU010001008.1	GenSAS_6311ee18973ee-publish	mRNA	13634	14449	.	+	.	gene_id=T_tenax_new_genome.00g000960.m01;Name=T_tenax_new_genome.00g000960.m01;Parent=T_tenax_new_genome.00g000960;Alias=T_tenax_new_genome.00g000960.m01;original_name=T_tenax_new_genome.00g000960
JALKBU010001008.1	GenSAS_6311ee18973ee-publish	exon	13634	14449	.	+	.	gene_id=T_tenax_new_genome.00g000960.m01.exon01;Name=T_tenax_new_genome.00g000960.m01.exon01;Parent=T_tenax_new_genome.00g000960.m01;original_gene_id=T_tenax_new_genome.00g000960.m01.exon1;Alias=T_tenax_new_genome.00g000960.m01.exon1
JALKBU010001008.1	GenSAS_6311ee18973ee-publish	CDS	13634	14449	.	+	0	gene_id=T_tenax_new_genome.00g000960.m01.CDS01;Name=T_tenax_new_genome.00g000960.m01.CDS01;Parent=T_tenax_new_genome.00g000960.m01;original_ID=cds.T_tenax_new_genome.00g000960.m01;Alias=cds.T_tenax_new_genome.00g000960.m01
JALKBU010001008.1	GenSAS_6311ee18973ee-publish	gene	14752	15368	.	-	.	gene_id=T_tenax_new_genome.00g000970;Name=T_tenax_new_genome.00g000970;Alias=T_tenax_new_genome.00g000970;Notes= [BLAST protein vs protein (blastp) 2.12.0],XP_004221989.1 [DIAMOND Functional 2.0.11],Ankyrin repeat (IPR002110) [InterProScan 5.53-87.0],PF12796.2 [Pfam 1.6]
JALKBU010001008.1	GenSAS_6311ee18973ee-publish	mRNA	14752	15368	.	-	.	gene_id=T_tenax_new_genome.00g000970.m01;Name=T_tenax_new_genome.00g000970.m01;Parent=T_tenax_new_genome.00g000970;Alias=T_tenax_new_genome.00g000970.m01;original_name=T_tenax_new_genome.00g000970
JALKBU010001008.1	GenSAS_6311ee18973ee-publish	exon	14752	15015	.	-	.	gene_id=T_tenax_new_genome.00g000970.m01.exon01;Name=T_tenax_new_genome.00g000970.m01.exon01;Parent=T_tenax_new_genome.00g000970.m01;original_gene_id=T_tenax_new_genome.00g000970.m01.exon2;Alias=T_tenax_new_genome.00g000970.m01.exon2
JALKBU010001008.1	GenSAS_6311ee18973ee-publish	CDS	14752	15015	.	-	0	gene_id=T_tenax_new_genome.00g000970.m01.CDS01;Name=T_tenax_new_genome.00g000970.m01.CDS01;Parent=T_tenax_new_genome.00g000970.m01;original_ID=cds.T_tenax_new_genome.00g000970.m01;Alias=cds.T_tenax_new_genome.00g000970.m01
JALKBU010001008.1	GenSAS_6311ee18973ee-publish	exon	15120	15368	.	-	.	gene_id=T_tenax_new_genome.00g000970.m01.exon02;Name=T_tenax_new_genome.00g000970.m01.exon02;Parent=T_tenax_new_genome.00g000970.m01;original_gene_id=T_tenax_new_genome.00g000970.m01.exon1;Alias=T_tenax_new_genome.00g000970.m01.exon1
JALKBU010001008.1	GenSAS_6311ee18973ee-publish	CDS	15120	15368	.	-	0	gene_id=T_tenax_new_genome.00g000970.m01.CDS02;Name=T_tenax_new_genome.00g000970.m01.CDS02;Parent=T_tenax_new_genome.00g000970.m01;original_ID=cds.T_tenax_new_genome.00g000970.m01;Alias=cds.T_tenax_new_genome.00g000970.m01
JALKBU010001009.1	GenSAS_6311ee18973ee-publish	gene	1857	5570	.	-	.	gene_id=T_tenax_new_genome.00g000980;Name=T_tenax_new_genome.00g000980;Alias=T_tenax_new_genome.00g000980;Notes= [BLAST protein vs protein (blastp) 2.12.0],XP_001306486.1 [DIAMOND Functional 2.0.11]
JALKBU010001009.1	GenSAS_6311ee18973ee-publish	mRNA	1857	5570	.	-	.	gene_id=T_tenax_new_genome.00g000980.m01;Name=T_tenax_new_genome.00g000980.m01;Parent=T_tenax_new_genome.00g000980;Alias=T_tenax_new_genome.00g000980.m01;original_name=T_tenax_new_genome.00g000980
JALKBU010001009.1	GenSAS_6311ee18973ee-publish	exon	1857	3137	.	-	.	gene_id=T_tenax_new_genome.00g000980.m01.exon01;Name=T_tenax_new_genome.00g000980.m01.exon01;Parent=T_tenax_new_genome.00g000980.m01;original_gene_id=T_tenax_new_genome.00g000980.m01.exon2;Alias=T_tenax_new_genome.00g000980.m01.exon2
JALKBU010001009.1	GenSAS_6311ee18973ee-publish	CDS	1857	3137	.	-	0	gene_id=T_tenax_new_genome.00g000980.m01.CDS01;Name=T_tenax_new_genome.00g000980.m01.CDS01;Parent=T_tenax_new_genome.00g000980.m01;original_ID=cds.T_tenax_new_genome.00g000980.m01;Alias=cds.T_tenax_new_genome.00g000980.m01
JALKBU010001009.1	GenSAS_6311ee18973ee-publish	exon	3252	5570	.	-	.	gene_id=T_tenax_new_genome.00g000980.m01.exon02;Name=T_tenax_new_genome.00g000980.m01.exon02;Parent=T_tenax_new_genome.00g000980.m01;original_gene_id=T_tenax_new_genome.00g000980.m01.exon1;Alias=T_tenax_new_genome.00g000980.m01.exon1
JALKBU010001009.1	GenSAS_6311ee18973ee-publish	CDS	3252	5570	.	-	0	gene_id=T_tenax_new_genome.00g000980.m01.CDS02;Name=T_tenax_new_genome.00g000980.m01.CDS02;Parent=T_tenax_new_genome.00g000980.m01;original_ID=cds.T_tenax_new_genome.00g000980.m01;Alias=cds.T_tenax_new_genome.00g000980.m01
JALKBU010001009.1	GenSAS_6311ee18973ee-publish	gene	11423	14514	.	+	.	gene_id=T_tenax_new_genome.00g000990;Name=T_tenax_new_genome.00g000990;Alias=T_tenax_new_genome.00g000990;Notes= [BLAST protein vs protein (blastp) 2.12.0],XP_001309702.1 [DIAMOND Functional 2.0.11],Ral GTPase-activating protein subunit beta (IPR039930) [InterProScan 5.53-87.0]
JALKBU010001009.1	GenSAS_6311ee18973ee-publish	mRNA	11423	14514	.	+	.	gene_id=T_tenax_new_genome.00g000990.m01;Name=T_tenax_new_genome.00g000990.m01;Parent=T_tenax_new_genome.00g000990;Alias=T_tenax_new_genome.00g000990.m01;original_name=T_tenax_new_genome.00g000990
JALKBU010001009.1	GenSAS_6311ee18973ee-publish	five_prime_UTR	11423	11445	.	+	.	gene_id=T_tenax_new_genome.00g000990.m01.5UTR01;Name=T_tenax_new_genome.00g000990.m01.5UTR01;Parent=T_tenax_new_genome.00g000990.m01;original_gene_id=T_tenax_new_genome.00g000990.m01.utr5p1;Alias=T_tenax_new_genome.00g000990.m01.utr5p1
JALKBU010001009.1	GenSAS_6311ee18973ee-publish	exon	11423	14514	.	+	.	gene_id=T_tenax_new_genome.00g000990.m01.exon01;Name=T_tenax_new_genome.00g000990.m01.exon01;Parent=T_tenax_new_genome.00g000990.m01;original_gene_id=T_tenax_new_genome.00g000990.m01.exon1;Alias=T_tenax_new_genome.00g000990.m01.exon1
JALKBU010001009.1	GenSAS_6311ee18973ee-publish	CDS	11446	14496	.	+	0	gene_id=T_tenax_new_genome.00g000990.m01.CDS01;Name=T_tenax_new_genome.00g000990.m01.CDS01;Parent=T_tenax_new_genome.00g000990.m01;original_ID=cds.T_tenax_new_genome.00g000990.m01;Alias=cds.T_tenax_new_genome.00g000990.m01
JALKBU010001009.1	GenSAS_6311ee18973ee-publish	three_prime_UTR	14497	14514	.	+	.	gene_id=T_tenax_new_genome.00g000990.m01.3UTR01;Name=T_tenax_new_genome.00g000990.m01.3UTR01;Parent=T_tenax_new_genome.00g000990.m01;original_gene_id=T_tenax_new_genome.00g000990.m01.utr3p1;Alias=T_tenax_new_genome.00g000990.m01.utr3p1
JALKBU010001009.1	GenSAS_6311ee18973ee-publish	gene	14627	15715	.	-	.	gene_id=T_tenax_new_genome.00g001000;Name=T_tenax_new_genome.00g001000;Alias=T_tenax_new_genome.00g001000;Notes= [BLAST protein vs protein (blastp) 2.12.0],XP_001306698.1 [DIAMOND Functional 2.0.11],Exostosin, GT47 domain (IPR040911) [InterProScan 5.53-87.0],PF03016.10 [Pfam 1.6]
JALKBU010001009.1	GenSAS_6311ee18973ee-publish	mRNA	14627	15715	.	-	.	gene_id=T_tenax_new_genome.00g001000.m01;Name=T_tenax_new_genome.00g001000.m01;Parent=T_tenax_new_genome.00g001000;Alias=T_tenax_new_genome.00g001000.m01;original_name=T_tenax_new_genome.00g001000
JALKBU010001009.1	GenSAS_6311ee18973ee-publish	exon	14627	15715	.	-	.	gene_id=T_tenax_new_genome.00g001000.m01.exon01;Name=T_tenax_new_genome.00g001000.m01.exon01;Parent=T_tenax_new_genome.00g001000.m01;original_gene_id=T_tenax_new_genome.00g001000.m01.exon1;Alias=T_tenax_new_genome.00g001000.m01.exon1
JALKBU010001009.1	GenSAS_6311ee18973ee-publish	three_prime_UTR	14627	14632	.	-	.	gene_id=T_tenax_new_genome.00g001000.m01.3UTR01;Name=T_tenax_new_genome.00g001000.m01.3UTR01;Parent=T_tenax_new_genome.00g001000.m01;original_gene_id=T_tenax_new_genome.00g001000.m01.utr3p1;Alias=T_tenax_new_genome.00g001000.m01.utr3p1
JALKBU010001009.1	GenSAS_6311ee18973ee-publish	CDS	14633	15715	.	-	0	gene_id=T_tenax_new_genome.00g001000.m01.CDS01;Name=T_tenax_new_genome.00g001000.m01.CDS01;Parent=T_tenax_new_genome.00g001000.m01;original_ID=cds.T_tenax_new_genome.00g001000.m01;Alias=cds.T_tenax_new_genome.00g001000.m01
JALKBU010001009.1	GenSAS_6311ee18973ee-publish	gene	16274	16870	.	-	.	gene_id=T_tenax_new_genome.00g001010;Name=T_tenax_new_genome.00g001010;Alias=T_tenax_new_genome.00g001010;Notes=XP_001583715.1 [DIAMOND Functional 2.0.11]
JALKBU010001009.1	GenSAS_6311ee18973ee-publish	mRNA	16274	16870	.	-	.	gene_id=T_tenax_new_genome.00g001010.m01;Name=T_tenax_new_genome.00g001010.m01;Parent=T_tenax_new_genome.00g001010;Alias=T_tenax_new_genome.00g001010.m01;original_name=T_tenax_new_genome.00g001010
JALKBU010001009.1	GenSAS_6311ee18973ee-publish	exon	16274	16870	.	-	.	gene_id=T_tenax_new_genome.00g001010.m01.exon01;Name=T_tenax_new_genome.00g001010.m01.exon01;Parent=T_tenax_new_genome.00g001010.m01;original_gene_id=T_tenax_new_genome.00g001010.m01.exon1;Alias=T_tenax_new_genome.00g001010.m01.exon1
JALKBU010001009.1	GenSAS_6311ee18973ee-publish	three_prime_UTR	16274	16280	.	-	.	gene_id=T_tenax_new_genome.00g001010.m01.3UTR01;Name=T_tenax_new_genome.00g001010.m01.3UTR01;Parent=T_tenax_new_genome.00g001010.m01;original_gene_id=T_tenax_new_genome.00g001010.m01.utr3p1;Alias=T_tenax_new_genome.00g001010.m01.utr3p1
JALKBU010001009.1	GenSAS_6311ee18973ee-publish	CDS	16281	16859	.	-	0	gene_id=T_tenax_new_genome.00g001010.m01.CDS01;Name=T_tenax_new_genome.00g001010.m01.CDS01;Parent=T_tenax_new_genome.00g001010.m01;original_ID=cds.T_tenax_new_genome.00g001010.m01;Alias=cds.T_tenax_new_genome.00g001010.m01
JALKBU010001009.1	GenSAS_6311ee18973ee-publish	five_prime_UTR	16860	16870	.	-	.	gene_id=T_tenax_new_genome.00g001010.m01.5UTR01;Name=T_tenax_new_genome.00g001010.m01.5UTR01;Parent=T_tenax_new_genome.00g001010.m01;original_gene_id=T_tenax_new_genome.00g001010.m01.utr5p1;Alias=T_tenax_new_genome.00g001010.m01.utr5p1
JALKBU010001010.1	GenSAS_6311ee18973ee-publish	gene	3500	4165	.	+	.	gene_id=T_tenax_new_genome.00g001020;Name=T_tenax_new_genome.00g001020;Alias=T_tenax_new_genome.00g001020;Notes= [BLAST protein vs protein (blastp) 2.12.0],XP_001583365.1 [DIAMOND Functional 2.0.11],Ankyrin repeat (IPR002110) [InterProScan 5.53-87.0],PF12796.2 [Pfam 1.6]
JALKBU010001010.1	GenSAS_6311ee18973ee-publish	mRNA	3500	4165	.	+	.	gene_id=T_tenax_new_genome.00g001020.m01;Name=T_tenax_new_genome.00g001020.m01;Parent=T_tenax_new_genome.00g001020;Alias=T_tenax_new_genome.00g001020.m01;original_name=T_tenax_new_genome.00g001020
JALKBU010001010.1	GenSAS_6311ee18973ee-publish	exon	3500	3697	.	+	.	gene_id=T_tenax_new_genome.00g001020.m01.exon01;Name=T_tenax_new_genome.00g001020.m01.exon01;Parent=T_tenax_new_genome.00g001020.m01;original_gene_id=T_tenax_new_genome.00g001020.m01.exon1;Alias=T_tenax_new_genome.00g001020.m01.exon1
JALKBU010001010.1	GenSAS_6311ee18973ee-publish	CDS	3500	3697	.	+	0	gene_id=T_tenax_new_genome.00g001020.m01.CDS01;Name=T_tenax_new_genome.00g001020.m01.CDS01;Parent=T_tenax_new_genome.00g001020.m01;original_ID=cds.T_tenax_new_genome.00g001020.m01;Alias=cds.T_tenax_new_genome.00g001020.m01
JALKBU010001010.1	GenSAS_6311ee18973ee-publish	exon	3794	4165	.	+	.	gene_id=T_tenax_new_genome.00g001020.m01.exon02;Name=T_tenax_new_genome.00g001020.m01.exon02;Parent=T_tenax_new_genome.00g001020.m01;original_gene_id=T_tenax_new_genome.00g001020.m01.exon2;Alias=T_tenax_new_genome.00g001020.m01.exon2
JALKBU010001010.1	GenSAS_6311ee18973ee-publish	CDS	3794	4165	.	+	0	gene_id=T_tenax_new_genome.00g001020.m01.CDS02;Name=T_tenax_new_genome.00g001020.m01.CDS02;Parent=T_tenax_new_genome.00g001020.m01;original_ID=cds.T_tenax_new_genome.00g001020.m01;Alias=cds.T_tenax_new_genome.00g001020.m01
JALKBU010001010.1	GenSAS_6311ee18973ee-publish	gene	4274	4969	.	+	.	gene_id=T_tenax_new_genome.00g001030;Name=T_tenax_new_genome.00g001030;Alias=T_tenax_new_genome.00g001030;Notes= [BLAST protein vs protein (blastp) 2.12.0],XP_001327785.1 [DIAMOND Functional 2.0.11],Ankyrin repeat (IPR002110) [InterProScan 5.53-87.0],PF12796.2 [Pfam 1.6]
JALKBU010001010.1	GenSAS_6311ee18973ee-publish	mRNA	4274	4969	.	+	.	gene_id=T_tenax_new_genome.00g001030.m01;Name=T_tenax_new_genome.00g001030.m01;Parent=T_tenax_new_genome.00g001030;Alias=T_tenax_new_genome.00g001030.m01;original_name=T_tenax_new_genome.00g001030
JALKBU010001010.1	GenSAS_6311ee18973ee-publish	exon	4274	4969	.	+	.	gene_id=T_tenax_new_genome.00g001030.m01.exon01;Name=T_tenax_new_genome.00g001030.m01.exon01;Parent=T_tenax_new_genome.00g001030.m01;original_gene_id=T_tenax_new_genome.00g001030.m01.exon1;Alias=T_tenax_new_genome.00g001030.m01.exon1
JALKBU010001010.1	GenSAS_6311ee18973ee-publish	CDS	4274	4969	.	+	0	gene_id=T_tenax_new_genome.00g001030.m01.CDS01;Name=T_tenax_new_genome.00g001030.m01.CDS01;Parent=T_tenax_new_genome.00g001030.m01;original_ID=cds.T_tenax_new_genome.00g001030.m01;Alias=cds.T_tenax_new_genome.00g001030.m01
JALKBU010001010.1	GenSAS_6311ee18973ee-publish	gene	5089	6002	.	-	.	gene_id=T_tenax_new_genome.00g001040;Name=T_tenax_new_genome.00g001040;Alias=T_tenax_new_genome.00g001040;Notes= [BLAST protein vs protein (blastp) 2.12.0],XP_001300510.1 [DIAMOND Functional 2.0.11],Glycosyl transferase 64 domain (IPR015338) [InterProScan 5.53-87.0],PF09258.5 [Pfam 1.6]
JALKBU010001010.1	GenSAS_6311ee18973ee-publish	mRNA	5089	6002	.	-	.	gene_id=T_tenax_new_genome.00g001040.m01;Name=T_tenax_new_genome.00g001040.m01;Parent=T_tenax_new_genome.00g001040;Alias=T_tenax_new_genome.00g001040.m01;original_name=T_tenax_new_genome.00g001040
JALKBU010001010.1	GenSAS_6311ee18973ee-publish	exon	5089	6002	.	-	.	gene_id=T_tenax_new_genome.00g001040.m01.exon01;Name=T_tenax_new_genome.00g001040.m01.exon01;Parent=T_tenax_new_genome.00g001040.m01;original_gene_id=T_tenax_new_genome.00g001040.m01.exon1;Alias=T_tenax_new_genome.00g001040.m01.exon1
JALKBU010001010.1	GenSAS_6311ee18973ee-publish	three_prime_UTR	5089	5106	.	-	.	gene_id=T_tenax_new_genome.00g001040.m01.3UTR01;Name=T_tenax_new_genome.00g001040.m01.3UTR01;Parent=T_tenax_new_genome.00g001040.m01;original_gene_id=T_tenax_new_genome.00g001040.m01.utr3p1;Alias=T_tenax_new_genome.00g001040.m01.utr3p1
JALKBU010001010.1	GenSAS_6311ee18973ee-publish	CDS	5107	5892	.	-	0	gene_id=T_tenax_new_genome.00g001040.m01.CDS01;Name=T_tenax_new_genome.00g001040.m01.CDS01;Parent=T_tenax_new_genome.00g001040.m01;original_ID=cds.T_tenax_new_genome.00g001040.m01;Alias=cds.T_tenax_new_genome.00g001040.m01
JALKBU010001010.1	GenSAS_6311ee18973ee-publish	five_prime_UTR	5893	6002	.	-	.	gene_id=T_tenax_new_genome.00g001040.m01.5UTR01;Name=T_tenax_new_genome.00g001040.m01.5UTR01;Parent=T_tenax_new_genome.00g001040.m01;original_gene_id=T_tenax_new_genome.00g001040.m01.utr5p1;Alias=T_tenax_new_genome.00g001040.m01.utr5p1
JALKBU010001010.1	GenSAS_6311ee18973ee-publish	gene	6159	7892	.	-	.	gene_id=T_tenax_new_genome.00g001050;Name=T_tenax_new_genome.00g001050;Alias=T_tenax_new_genome.00g001050;Notes= [BLAST protein vs protein (blastp) 2.12.0]
JALKBU010001010.1	GenSAS_6311ee18973ee-publish	mRNA	6159	7892	.	-	.	gene_id=T_tenax_new_genome.00g001050.m01;Name=T_tenax_new_genome.00g001050.m01;Parent=T_tenax_new_genome.00g001050;Alias=T_tenax_new_genome.00g001050.m01;original_name=T_tenax_new_genome.00g001050
JALKBU010001010.1	GenSAS_6311ee18973ee-publish	exon	6159	7892	.	-	.	gene_id=T_tenax_new_genome.00g001050.m01.exon01;Name=T_tenax_new_genome.00g001050.m01.exon01;Parent=T_tenax_new_genome.00g001050.m01;original_gene_id=T_tenax_new_genome.00g001050.m01.exon1;Alias=T_tenax_new_genome.00g001050.m01.exon1
JALKBU010001010.1	GenSAS_6311ee18973ee-publish	CDS	6159	7892	.	-	0	gene_id=T_tenax_new_genome.00g001050.m01.CDS01;Name=T_tenax_new_genome.00g001050.m01.CDS01;Parent=T_tenax_new_genome.00g001050.m01;original_ID=cds.T_tenax_new_genome.00g001050.m01;Alias=cds.T_tenax_new_genome.00g001050.m01
JALKBU010001010.1	GenSAS_6311ee18973ee-publish	gene	8751	12013	.	+	.	gene_id=T_tenax_new_genome.00g001060;Name=T_tenax_new_genome.00g001060;Alias=T_tenax_new_genome.00g001060;Notes= [BLAST protein vs protein (blastp) 2.12.0],XP_001317993.1 [DIAMOND Functional 2.0.11],3'5'-cyclic nucleotide phosphodiesterase (IPR023088) [InterProScan 5.53-87.0],PF13492.1 [Pfam 1.6]
JALKBU010001010.1	GenSAS_6311ee18973ee-publish	mRNA	8751	12013	.	+	.	gene_id=T_tenax_new_genome.00g001060.m01;Name=T_tenax_new_genome.00g001060.m01;Parent=T_tenax_new_genome.00g001060;Alias=T_tenax_new_genome.00g001060.m01;original_name=T_tenax_new_genome.00g001060
JALKBU010001010.1	GenSAS_6311ee18973ee-publish	exon	8751	12013	.	+	.	gene_id=T_tenax_new_genome.00g001060.m01.exon01;Name=T_tenax_new_genome.00g001060.m01.exon01;Parent=T_tenax_new_genome.00g001060.m01;original_gene_id=T_tenax_new_genome.00g001060.m01.exon1;Alias=T_tenax_new_genome.00g001060.m01.exon1
JALKBU010001010.1	GenSAS_6311ee18973ee-publish	CDS	8751	11993	.	+	0	gene_id=T_tenax_new_genome.00g001060.m01.CDS01;Name=T_tenax_new_genome.00g001060.m01.CDS01;Parent=T_tenax_new_genome.00g001060.m01;original_ID=cds.T_tenax_new_genome.00g001060.m01;Alias=cds.T_tenax_new_genome.00g001060.m01
JALKBU010001010.1	GenSAS_6311ee18973ee-publish	three_prime_UTR	11994	12013	.	+	.	gene_id=T_tenax_new_genome.00g001060.m01.3UTR01;Name=T_tenax_new_genome.00g001060.m01.3UTR01;Parent=T_tenax_new_genome.00g001060.m01;original_gene_id=T_tenax_new_genome.00g001060.m01.utr3p1;Alias=T_tenax_new_genome.00g001060.m01.utr3p1
JALKBU010001010.1	GenSAS_6311ee18973ee-publish	gene	12761	13816	.	+	.	gene_id=T_tenax_new_genome.00g001070;Name=T_tenax_new_genome.00g001070;Alias=T_tenax_new_genome.00g001070;Notes= [BLAST protein vs protein (blastp) 2.12.0],XP_001579043.1 [DIAMOND Functional 2.0.11]
JALKBU010001010.1	GenSAS_6311ee18973ee-publish	mRNA	12761	13816	.	+	.	gene_id=T_tenax_new_genome.00g001070.m01;Name=T_tenax_new_genome.00g001070.m01;Parent=T_tenax_new_genome.00g001070;Alias=T_tenax_new_genome.00g001070.m01;original_name=T_tenax_new_genome.00g001070
JALKBU010001010.1	GenSAS_6311ee18973ee-publish	exon	12761	13816	.	+	.	gene_id=T_tenax_new_genome.00g001070.m01.exon01;Name=T_tenax_new_genome.00g001070.m01.exon01;Parent=T_tenax_new_genome.00g001070.m01;original_gene_id=T_tenax_new_genome.00g001070.m01.exon1;Alias=T_tenax_new_genome.00g001070.m01.exon1
JALKBU010001010.1	GenSAS_6311ee18973ee-publish	CDS	12761	13768	.	+	0	gene_id=T_tenax_new_genome.00g001070.m01.CDS01;Name=T_tenax_new_genome.00g001070.m01.CDS01;Parent=T_tenax_new_genome.00g001070.m01;original_ID=cds.T_tenax_new_genome.00g001070.m01;Alias=cds.T_tenax_new_genome.00g001070.m01
JALKBU010001010.1	GenSAS_6311ee18973ee-publish	three_prime_UTR	13769	13816	.	+	.	gene_id=T_tenax_new_genome.00g001070.m01.3UTR01;Name=T_tenax_new_genome.00g001070.m01.3UTR01;Parent=T_tenax_new_genome.00g001070.m01;original_gene_id=T_tenax_new_genome.00g001070.m01.utr3p1;Alias=T_tenax_new_genome.00g001070.m01.utr3p1
JALKBU010001010.1	GenSAS_6311ee18973ee-publish	gene	13885	17655	.	-	.	gene_id=T_tenax_new_genome.00g001080;Name=T_tenax_new_genome.00g001080;Alias=T_tenax_new_genome.00g001080;Notes= [BLAST protein vs protein (blastp) 2.12.0],XP_001584525.1 [DIAMOND Functional 2.0.11]
JALKBU010001010.1	GenSAS_6311ee18973ee-publish	mRNA	13885	17655	.	-	.	gene_id=T_tenax_new_genome.00g001080.m01;Name=T_tenax_new_genome.00g001080.m01;Parent=T_tenax_new_genome.00g001080;Alias=T_tenax_new_genome.00g001080.m01;original_name=T_tenax_new_genome.00g001080
JALKBU010001010.1	GenSAS_6311ee18973ee-publish	exon	13885	17655	.	-	.	gene_id=T_tenax_new_genome.00g001080.m01.exon01;Name=T_tenax_new_genome.00g001080.m01.exon01;Parent=T_tenax_new_genome.00g001080.m01;original_gene_id=T_tenax_new_genome.00g001080.m01.exon1;Alias=T_tenax_new_genome.00g001080.m01.exon1
JALKBU010001010.1	GenSAS_6311ee18973ee-publish	three_prime_UTR	13885	13989	.	-	.	gene_id=T_tenax_new_genome.00g001080.m01.3UTR01;Name=T_tenax_new_genome.00g001080.m01.3UTR01;Parent=T_tenax_new_genome.00g001080.m01;original_gene_id=T_tenax_new_genome.00g001080.m01.utr3p1;Alias=T_tenax_new_genome.00g001080.m01.utr3p1
JALKBU010001010.1	GenSAS_6311ee18973ee-publish	CDS	13990	17655	.	-	0	gene_id=T_tenax_new_genome.00g001080.m01.CDS01;Name=T_tenax_new_genome.00g001080.m01.CDS01;Parent=T_tenax_new_genome.00g001080.m01;original_ID=cds.T_tenax_new_genome.00g001080.m01;Alias=cds.T_tenax_new_genome.00g001080.m01;5_prime_partial=true
JALKBU010001011.1	GenSAS_6311ee18973ee-publish	gene	5008	5569	.	+	.	gene_id=T_tenax_new_genome.00g001090;Name=T_tenax_new_genome.00g001090;Alias=T_tenax_new_genome.00g001090;Notes= [BLAST protein vs protein (blastp) 2.12.0],XP_001278353.1 [DIAMOND Functional 2.0.11]
JALKBU010001011.1	GenSAS_6311ee18973ee-publish	mRNA	5008	5569	.	+	.	gene_id=T_tenax_new_genome.00g001090.m01;Name=T_tenax_new_genome.00g001090.m01;Parent=T_tenax_new_genome.00g001090;Alias=T_tenax_new_genome.00g001090.m01;original_name=T_tenax_new_genome.00g001090
JALKBU010001011.1	GenSAS_6311ee18973ee-publish	five_prime_UTR	5008	5045	.	+	.	gene_id=T_tenax_new_genome.00g001090.m01.5UTR01;Name=T_tenax_new_genome.00g001090.m01.5UTR01;Parent=T_tenax_new_genome.00g001090.m01;original_gene_id=T_tenax_new_genome.00g001090.m01.utr5p1;Alias=T_tenax_new_genome.00g001090.m01.utr5p1
JALKBU010001011.1	GenSAS_6311ee18973ee-publish	exon	5008	5569	.	+	.	gene_id=T_tenax_new_genome.00g001090.m01.exon01;Name=T_tenax_new_genome.00g001090.m01.exon01;Parent=T_tenax_new_genome.00g001090.m01;original_gene_id=T_tenax_new_genome.00g001090.m01.exon1;Alias=T_tenax_new_genome.00g001090.m01.exon1
JALKBU010001011.1	GenSAS_6311ee18973ee-publish	CDS	5046	5549	.	+	0	gene_id=T_tenax_new_genome.00g001090.m01.CDS01;Name=T_tenax_new_genome.00g001090.m01.CDS01;Parent=T_tenax_new_genome.00g001090.m01;original_ID=cds.T_tenax_new_genome.00g001090.m01;Alias=cds.T_tenax_new_genome.00g001090.m01
JALKBU010001011.1	GenSAS_6311ee18973ee-publish	three_prime_UTR	5550	5569	.	+	.	gene_id=T_tenax_new_genome.00g001090.m01.3UTR01;Name=T_tenax_new_genome.00g001090.m01.3UTR01;Parent=T_tenax_new_genome.00g001090.m01;original_gene_id=T_tenax_new_genome.00g001090.m01.utr3p1;Alias=T_tenax_new_genome.00g001090.m01.utr3p1
JALKBU010001011.1	GenSAS_6311ee18973ee-publish	gene	5937	6411	.	-	.	gene_id=T_tenax_new_genome.00g001100;Name=T_tenax_new_genome.00g001100;Alias=T_tenax_new_genome.00g001100;Notes=XP_001286607.1 [DIAMOND Functional 2.0.11],EF-hand domain (IPR002048) [InterProScan 5.53-87.0],PF13499.1 [Pfam 1.6]
JALKBU010001011.1	GenSAS_6311ee18973ee-publish	mRNA	5937	6411	.	-	.	gene_id=T_tenax_new_genome.00g001100.m01;Name=T_tenax_new_genome.00g001100.m01;Parent=T_tenax_new_genome.00g001100;Alias=T_tenax_new_genome.00g001100.m01;original_name=T_tenax_new_genome.00g001100
JALKBU010001011.1	GenSAS_6311ee18973ee-publish	exon	5937	6411	.	-	.	gene_id=T_tenax_new_genome.00g001100.m01.exon01;Name=T_tenax_new_genome.00g001100.m01.exon01;Parent=T_tenax_new_genome.00g001100.m01;original_gene_id=T_tenax_new_genome.00g001100.m01.exon1;Alias=T_tenax_new_genome.00g001100.m01.exon1
JALKBU010001011.1	GenSAS_6311ee18973ee-publish	CDS	5937	6395	.	-	0	gene_id=T_tenax_new_genome.00g001100.m01.CDS01;Name=T_tenax_new_genome.00g001100.m01.CDS01;Parent=T_tenax_new_genome.00g001100.m01;original_ID=cds.T_tenax_new_genome.00g001100.m01;Alias=cds.T_tenax_new_genome.00g001100.m01
JALKBU010001011.1	GenSAS_6311ee18973ee-publish	five_prime_UTR	6396	6411	.	-	.	gene_id=T_tenax_new_genome.00g001100.m01.5UTR01;Name=T_tenax_new_genome.00g001100.m01.5UTR01;Parent=T_tenax_new_genome.00g001100.m01;original_gene_id=T_tenax_new_genome.00g001100.m01.utr5p1;Alias=T_tenax_new_genome.00g001100.m01.utr5p1
JALKBU010001011.1	GenSAS_6311ee18973ee-publish	gene	7067	8015	.	-	.	gene_id=T_tenax_new_genome.00g001110;Name=T_tenax_new_genome.00g001110;Alias=T_tenax_new_genome.00g001110;Notes=XP_001318676.1 [DIAMOND Functional 2.0.11]
JALKBU010001011.1	GenSAS_6311ee18973ee-publish	mRNA	7067	8015	.	-	.	gene_id=T_tenax_new_genome.00g001110.m01;Name=T_tenax_new_genome.00g001110.m01;Parent=T_tenax_new_genome.00g001110;Alias=T_tenax_new_genome.00g001110.m01;original_name=T_tenax_new_genome.00g001110
JALKBU010001011.1	GenSAS_6311ee18973ee-publish	exon	7067	7180	.	-	.	gene_id=T_tenax_new_genome.00g001110.m01.exon01;Name=T_tenax_new_genome.00g001110.m01.exon01;Parent=T_tenax_new_genome.00g001110.m01;original_gene_id=T_tenax_new_genome.00g001110.m01.exon2;Alias=T_tenax_new_genome.00g001110.m01.exon2
JALKBU010001011.1	GenSAS_6311ee18973ee-publish	CDS	7067	7180	.	-	0	gene_id=T_tenax_new_genome.00g001110.m01.CDS01;Name=T_tenax_new_genome.00g001110.m01.CDS01;Parent=T_tenax_new_genome.00g001110.m01;original_ID=cds.T_tenax_new_genome.00g001110.m01;Alias=cds.T_tenax_new_genome.00g001110.m01
JALKBU010001011.1	GenSAS_6311ee18973ee-publish	exon	7578	8015	.	-	.	gene_id=T_tenax_new_genome.00g001110.m01.exon02;Name=T_tenax_new_genome.00g001110.m01.exon02;Parent=T_tenax_new_genome.00g001110.m01;original_gene_id=T_tenax_new_genome.00g001110.m01.exon1;Alias=T_tenax_new_genome.00g001110.m01.exon1
JALKBU010001011.1	GenSAS_6311ee18973ee-publish	CDS	7578	8015	.	-	0	gene_id=T_tenax_new_genome.00g001110.m01.CDS02;Name=T_tenax_new_genome.00g001110.m01.CDS02;Parent=T_tenax_new_genome.00g001110.m01;original_ID=cds.T_tenax_new_genome.00g001110.m01;Alias=cds.T_tenax_new_genome.00g001110.m01
JALKBU010001011.1	GenSAS_6311ee18973ee-publish	gene	10503	12815	.	-	.	gene_id=T_tenax_new_genome.00g001120;Name=T_tenax_new_genome.00g001120;Alias=T_tenax_new_genome.00g001120;Notes= [BLAST protein vs protein (blastp) 2.12.0],XP_001584364.1 [DIAMOND Functional 2.0.11],TOG domain (IPR034085) [InterProScan 5.53-87.0],PF12717.2 [Pfam 1.6]
JALKBU010001011.1	GenSAS_6311ee18973ee-publish	mRNA	10503	12815	.	-	.	gene_id=T_tenax_new_genome.00g001120.m01;Name=T_tenax_new_genome.00g001120.m01;Parent=T_tenax_new_genome.00g001120;Alias=T_tenax_new_genome.00g001120.m01;original_name=T_tenax_new_genome.00g001120
JALKBU010001011.1	GenSAS_6311ee18973ee-publish	exon	10503	12815	.	-	.	gene_id=T_tenax_new_genome.00g001120.m01.exon01;Name=T_tenax_new_genome.00g001120.m01.exon01;Parent=T_tenax_new_genome.00g001120.m01;original_gene_id=T_tenax_new_genome.00g001120.m01.exon1;Alias=T_tenax_new_genome.00g001120.m01.exon1
JALKBU010001011.1	GenSAS_6311ee18973ee-publish	CDS	10503	12815	.	-	0	gene_id=T_tenax_new_genome.00g001120.m01.CDS01;Name=T_tenax_new_genome.00g001120.m01.CDS01;Parent=T_tenax_new_genome.00g001120.m01;original_ID=cds.T_tenax_new_genome.00g001120.m01;Alias=cds.T_tenax_new_genome.00g001120.m01
JALKBU010001011.1	GenSAS_6311ee18973ee-publish	gene	15350	15724	.	-	.	gene_id=T_tenax_new_genome.00g001130;Name=T_tenax_new_genome.00g001130;Alias=T_tenax_new_genome.00g001130;Notes= [BLAST protein vs protein (blastp) 2.12.0],XP_001312771.1 [DIAMOND Functional 2.0.11],PF00085.15 [Pfam 1.6]
JALKBU010001011.1	GenSAS_6311ee18973ee-publish	mRNA	15350	15724	.	-	.	gene_id=T_tenax_new_genome.00g001130.m01;Name=T_tenax_new_genome.00g001130.m01;Parent=T_tenax_new_genome.00g001130;Alias=T_tenax_new_genome.00g001130.m01;original_name=T_tenax_new_genome.00g001130
JALKBU010001011.1	GenSAS_6311ee18973ee-publish	exon	15350	15724	.	-	.	gene_id=T_tenax_new_genome.00g001130.m01.exon01;Name=T_tenax_new_genome.00g001130.m01.exon01;Parent=T_tenax_new_genome.00g001130.m01;original_gene_id=T_tenax_new_genome.00g001130.m01.exon1;Alias=T_tenax_new_genome.00g001130.m01.exon1
JALKBU010001011.1	GenSAS_6311ee18973ee-publish	three_prime_UTR	15350	15372	.	-	.	gene_id=T_tenax_new_genome.00g001130.m01.3UTR01;Name=T_tenax_new_genome.00g001130.m01.3UTR01;Parent=T_tenax_new_genome.00g001130.m01;original_gene_id=T_tenax_new_genome.00g001130.m01.utr3p1;Alias=T_tenax_new_genome.00g001130.m01.utr3p1
JALKBU010001011.1	GenSAS_6311ee18973ee-publish	CDS	15373	15711	.	-	0	gene_id=T_tenax_new_genome.00g001130.m01.CDS01;Name=T_tenax_new_genome.00g001130.m01.CDS01;Parent=T_tenax_new_genome.00g001130.m01;original_ID=cds.T_tenax_new_genome.00g001130.m01;Alias=cds.T_tenax_new_genome.00g001130.m01
JALKBU010001011.1	GenSAS_6311ee18973ee-publish	five_prime_UTR	15712	15724	.	-	.	gene_id=T_tenax_new_genome.00g001130.m01.5UTR01;Name=T_tenax_new_genome.00g001130.m01.5UTR01;Parent=T_tenax_new_genome.00g001130.m01;original_gene_id=T_tenax_new_genome.00g001130.m01.utr5p1;Alias=T_tenax_new_genome.00g001130.m01.utr5p1
JALKBU010001012.1	GenSAS_6311ee18973ee-publish	gene	2334	4883	.	+	.	gene_id=T_tenax_new_genome.00g001140;Name=T_tenax_new_genome.00g001140;Alias=T_tenax_new_genome.00g001140;Notes= [BLAST protein vs protein (blastp) 2.12.0],XP_001299735.1 [DIAMOND Functional 2.0.11]
JALKBU010001012.1	GenSAS_6311ee18973ee-publish	mRNA	2334	4883	.	+	.	gene_id=T_tenax_new_genome.00g001140.m01;Name=T_tenax_new_genome.00g001140.m01;Parent=T_tenax_new_genome.00g001140;Alias=T_tenax_new_genome.00g001140.m01;original_name=T_tenax_new_genome.00g001140
JALKBU010001012.1	GenSAS_6311ee18973ee-publish	five_prime_UTR	2334	2354	.	+	.	gene_id=T_tenax_new_genome.00g001140.m01.5UTR01;Name=T_tenax_new_genome.00g001140.m01.5UTR01;Parent=T_tenax_new_genome.00g001140.m01;original_gene_id=T_tenax_new_genome.00g001140.m01.utr5p1;Alias=T_tenax_new_genome.00g001140.m01.utr5p1
JALKBU010001012.1	GenSAS_6311ee18973ee-publish	exon	2334	4883	.	+	.	gene_id=T_tenax_new_genome.00g001140.m01.exon01;Name=T_tenax_new_genome.00g001140.m01.exon01;Parent=T_tenax_new_genome.00g001140.m01;original_gene_id=T_tenax_new_genome.00g001140.m01.exon1;Alias=T_tenax_new_genome.00g001140.m01.exon1
JALKBU010001012.1	GenSAS_6311ee18973ee-publish	CDS	2355	4883	.	+	0	gene_id=T_tenax_new_genome.00g001140.m01.CDS01;Name=T_tenax_new_genome.00g001140.m01.CDS01;Parent=T_tenax_new_genome.00g001140.m01;original_ID=cds.T_tenax_new_genome.00g001140.m01;Alias=cds.T_tenax_new_genome.00g001140.m01
JALKBU010001012.1	GenSAS_6311ee18973ee-publish	gene	5299	5747	.	-	.	gene_id=T_tenax_new_genome.00g001150;Name=T_tenax_new_genome.00g001150;Alias=T_tenax_new_genome.00g001150
JALKBU010001012.1	GenSAS_6311ee18973ee-publish	mRNA	5299	5747	.	-	.	gene_id=T_tenax_new_genome.00g001150.m01;Name=T_tenax_new_genome.00g001150.m01;Parent=T_tenax_new_genome.00g001150;Alias=T_tenax_new_genome.00g001150.m01;original_name=T_tenax_new_genome.00g001150
JALKBU010001012.1	GenSAS_6311ee18973ee-publish	exon	5299	5355	.	-	.	gene_id=T_tenax_new_genome.00g001150.m01.exon01;Name=T_tenax_new_genome.00g001150.m01.exon01;Parent=T_tenax_new_genome.00g001150.m01;original_gene_id=T_tenax_new_genome.00g001150.m01.exon2;Alias=T_tenax_new_genome.00g001150.m01.exon2
JALKBU010001012.1	GenSAS_6311ee18973ee-publish	CDS	5299	5355	.	-	0	gene_id=T_tenax_new_genome.00g001150.m01.CDS01;Name=T_tenax_new_genome.00g001150.m01.CDS01;Parent=T_tenax_new_genome.00g001150.m01;original_ID=cds.T_tenax_new_genome.00g001150.m01;Alias=cds.T_tenax_new_genome.00g001150.m01
JALKBU010001012.1	GenSAS_6311ee18973ee-publish	exon	5415	5747	.	-	.	gene_id=T_tenax_new_genome.00g001150.m01.exon02;Name=T_tenax_new_genome.00g001150.m01.exon02;Parent=T_tenax_new_genome.00g001150.m01;original_gene_id=T_tenax_new_genome.00g001150.m01.exon1;Alias=T_tenax_new_genome.00g001150.m01.exon1
JALKBU010001012.1	GenSAS_6311ee18973ee-publish	CDS	5415	5747	.	-	0	gene_id=T_tenax_new_genome.00g001150.m01.CDS02;Name=T_tenax_new_genome.00g001150.m01.CDS02;Parent=T_tenax_new_genome.00g001150.m01;original_ID=cds.T_tenax_new_genome.00g001150.m01;Alias=cds.T_tenax_new_genome.00g001150.m01
JALKBU010001012.1	GenSAS_6311ee18973ee-publish	gene	6892	7459	.	+	.	gene_id=T_tenax_new_genome.00g001160;Name=T_tenax_new_genome.00g001160;Alias=T_tenax_new_genome.00g001160;Notes=PF11026.3 [Pfam 1.6]
JALKBU010001012.1	GenSAS_6311ee18973ee-publish	mRNA	6892	7459	.	+	.	gene_id=T_tenax_new_genome.00g001160.m01;Name=T_tenax_new_genome.00g001160.m01;Parent=T_tenax_new_genome.00g001160;Alias=T_tenax_new_genome.00g001160.m01;original_name=T_tenax_new_genome.00g001160
JALKBU010001012.1	GenSAS_6311ee18973ee-publish	exon	6892	7459	.	+	.	gene_id=T_tenax_new_genome.00g001160.m01.exon01;Name=T_tenax_new_genome.00g001160.m01.exon01;Parent=T_tenax_new_genome.00g001160.m01;original_gene_id=T_tenax_new_genome.00g001160.m01.exon1;Alias=T_tenax_new_genome.00g001160.m01.exon1
JALKBU010001012.1	GenSAS_6311ee18973ee-publish	CDS	6892	7383	.	+	0	gene_id=T_tenax_new_genome.00g001160.m01.CDS01;Name=T_tenax_new_genome.00g001160.m01.CDS01;Parent=T_tenax_new_genome.00g001160.m01;original_ID=cds.T_tenax_new_genome.00g001160.m01;Alias=cds.T_tenax_new_genome.00g001160.m01
JALKBU010001012.1	GenSAS_6311ee18973ee-publish	three_prime_UTR	7384	7459	.	+	.	gene_id=T_tenax_new_genome.00g001160.m01.3UTR01;Name=T_tenax_new_genome.00g001160.m01.3UTR01;Parent=T_tenax_new_genome.00g001160.m01;original_gene_id=T_tenax_new_genome.00g001160.m01.utr3p1;Alias=T_tenax_new_genome.00g001160.m01.utr3p1
JALKBU010001012.1	GenSAS_6311ee18973ee-publish	gene	7657	8299	.	+	.	gene_id=T_tenax_new_genome.00g001170;Name=T_tenax_new_genome.00g001170;Alias=T_tenax_new_genome.00g001170;Notes= [BLAST protein vs protein (blastp) 2.12.0],XP_001309664.1 [DIAMOND Functional 2.0.11]
JALKBU010001012.1	GenSAS_6311ee18973ee-publish	mRNA	7657	8299	.	+	.	gene_id=T_tenax_new_genome.00g001170.m01;Name=T_tenax_new_genome.00g001170.m01;Parent=T_tenax_new_genome.00g001170;Alias=T_tenax_new_genome.00g001170.m01;original_name=T_tenax_new_genome.00g001170
JALKBU010001012.1	GenSAS_6311ee18973ee-publish	five_prime_UTR	7657	7705	.	+	.	gene_id=T_tenax_new_genome.00g001170.m01.5UTR01;Name=T_tenax_new_genome.00g001170.m01.5UTR01;Parent=T_tenax_new_genome.00g001170.m01;original_gene_id=T_tenax_new_genome.00g001170.m01.utr5p1;Alias=T_tenax_new_genome.00g001170.m01.utr5p1
JALKBU010001012.1	GenSAS_6311ee18973ee-publish	exon	7657	8299	.	+	.	gene_id=T_tenax_new_genome.00g001170.m01.exon01;Name=T_tenax_new_genome.00g001170.m01.exon01;Parent=T_tenax_new_genome.00g001170.m01;original_gene_id=T_tenax_new_genome.00g001170.m01.exon1;Alias=T_tenax_new_genome.00g001170.m01.exon1
JALKBU010001012.1	GenSAS_6311ee18973ee-publish	CDS	7706	8185	.	+	0	gene_id=T_tenax_new_genome.00g001170.m01.CDS01;Name=T_tenax_new_genome.00g001170.m01.CDS01;Parent=T_tenax_new_genome.00g001170.m01;original_ID=cds.T_tenax_new_genome.00g001170.m01;Alias=cds.T_tenax_new_genome.00g001170.m01
JALKBU010001012.1	GenSAS_6311ee18973ee-publish	three_prime_UTR	8186	8299	.	+	.	gene_id=T_tenax_new_genome.00g001170.m01.3UTR01;Name=T_tenax_new_genome.00g001170.m01.3UTR01;Parent=T_tenax_new_genome.00g001170.m01;original_gene_id=T_tenax_new_genome.00g001170.m01.utr3p1;Alias=T_tenax_new_genome.00g001170.m01.utr3p1
JALKBU010001012.1	GenSAS_6311ee18973ee-publish	gene	9276	9970	.	-	.	gene_id=T_tenax_new_genome.00g001180;Name=T_tenax_new_genome.00g001180;Alias=T_tenax_new_genome.00g001180;Notes= [BLAST protein vs protein (blastp) 2.12.0],XP_001323057.1 [DIAMOND Functional 2.0.11],PF11208.3 [Pfam 1.6]
JALKBU010001012.1	GenSAS_6311ee18973ee-publish	mRNA	9276	9970	.	-	.	gene_id=T_tenax_new_genome.00g001180.m01;Name=T_tenax_new_genome.00g001180.m01;Parent=T_tenax_new_genome.00g001180;Alias=T_tenax_new_genome.00g001180.m01;original_name=T_tenax_new_genome.00g001180
JALKBU010001012.1	GenSAS_6311ee18973ee-publish	exon	9276	9281	.	-	.	gene_id=T_tenax_new_genome.00g001180.m01.exon01;Name=T_tenax_new_genome.00g001180.m01.exon01;Parent=T_tenax_new_genome.00g001180.m01;original_gene_id=T_tenax_new_genome.00g001180.m01.exon2;Alias=T_tenax_new_genome.00g001180.m01.exon2
JALKBU010001012.1	GenSAS_6311ee18973ee-publish	CDS	9276	9281	.	-	0	gene_id=T_tenax_new_genome.00g001180.m01.CDS01;Name=T_tenax_new_genome.00g001180.m01.CDS01;Parent=T_tenax_new_genome.00g001180.m01;original_ID=cds.T_tenax_new_genome.00g001180.m01;Alias=cds.T_tenax_new_genome.00g001180.m01
JALKBU010001012.1	GenSAS_6311ee18973ee-publish	exon	9305	9970	.	-	.	gene_id=T_tenax_new_genome.00g001180.m01.exon02;Name=T_tenax_new_genome.00g001180.m01.exon02;Parent=T_tenax_new_genome.00g001180.m01;original_gene_id=T_tenax_new_genome.00g001180.m01.exon1;Alias=T_tenax_new_genome.00g001180.m01.exon1
JALKBU010001012.1	GenSAS_6311ee18973ee-publish	CDS	9305	9970	.	-	0	gene_id=T_tenax_new_genome.00g001180.m01.CDS02;Name=T_tenax_new_genome.00g001180.m01.CDS02;Parent=T_tenax_new_genome.00g001180.m01;original_ID=cds.T_tenax_new_genome.00g001180.m01;Alias=cds.T_tenax_new_genome.00g001180.m01
JALKBU010001012.1	GenSAS_6311ee18973ee-publish	gene	10756	16365	.	-	.	gene_id=T_tenax_new_genome.00g001190;Name=T_tenax_new_genome.00g001190;Alias=T_tenax_new_genome.00g001190;Notes= [BLAST protein vs protein (blastp) 2.12.0],XP_001310491.1 [DIAMOND Functional 2.0.11],PF14228.1 [Pfam 1.6]
JALKBU010001012.1	GenSAS_6311ee18973ee-publish	mRNA	10756	16365	.	-	.	gene_id=T_tenax_new_genome.00g001190.m01;Name=T_tenax_new_genome.00g001190.m01;Parent=T_tenax_new_genome.00g001190;Alias=T_tenax_new_genome.00g001190.m01;original_name=T_tenax_new_genome.00g001190
JALKBU010001012.1	GenSAS_6311ee18973ee-publish	exon	10756	16365	.	-	.	gene_id=T_tenax_new_genome.00g001190.m01.exon01;Name=T_tenax_new_genome.00g001190.m01.exon01;Parent=T_tenax_new_genome.00g001190.m01;original_gene_id=T_tenax_new_genome.00g001190.m01.exon1;Alias=T_tenax_new_genome.00g001190.m01.exon1
JALKBU010001012.1	GenSAS_6311ee18973ee-publish	three_prime_UTR	10756	10794	.	-	.	gene_id=T_tenax_new_genome.00g001190.m01.3UTR01;Name=T_tenax_new_genome.00g001190.m01.3UTR01;Parent=T_tenax_new_genome.00g001190.m01;original_gene_id=T_tenax_new_genome.00g001190.m01.utr3p1;Alias=T_tenax_new_genome.00g001190.m01.utr3p1
JALKBU010001012.1	GenSAS_6311ee18973ee-publish	CDS	10795	16365	.	-	0	gene_id=T_tenax_new_genome.00g001190.m01.CDS01;Name=T_tenax_new_genome.00g001190.m01.CDS01;Parent=T_tenax_new_genome.00g001190.m01;original_ID=cds.T_tenax_new_genome.00g001190.m01;Alias=cds.T_tenax_new_genome.00g001190.m01;5_prime_partial=true
JALKBU010001013.1	GenSAS_6311ee18973ee-publish	gene	2064	3536	.	+	.	gene_id=T_tenax_new_genome.00g001200;Name=T_tenax_new_genome.00g001200;Alias=T_tenax_new_genome.00g001200;Notes= [BLAST protein vs protein (blastp) 2.12.0],XP_001327830.1 [DIAMOND Functional 2.0.11],PF00930.16 [Pfam 1.6]
JALKBU010001013.1	GenSAS_6311ee18973ee-publish	mRNA	2064	3536	.	+	.	gene_id=T_tenax_new_genome.00g001200.m01;Name=T_tenax_new_genome.00g001200.m01;Parent=T_tenax_new_genome.00g001200;Alias=T_tenax_new_genome.00g001200.m01;original_name=T_tenax_new_genome.00g001200
JALKBU010001013.1	GenSAS_6311ee18973ee-publish	five_prime_UTR	2064	2080	.	+	.	gene_id=T_tenax_new_genome.00g001200.m01.5UTR01;Name=T_tenax_new_genome.00g001200.m01.5UTR01;Parent=T_tenax_new_genome.00g001200.m01;original_gene_id=T_tenax_new_genome.00g001200.m01.utr5p1;Alias=T_tenax_new_genome.00g001200.m01.utr5p1
JALKBU010001013.1	GenSAS_6311ee18973ee-publish	exon	2064	3536	.	+	.	gene_id=T_tenax_new_genome.00g001200.m01.exon01;Name=T_tenax_new_genome.00g001200.m01.exon01;Parent=T_tenax_new_genome.00g001200.m01;original_gene_id=T_tenax_new_genome.00g001200.m01.exon1;Alias=T_tenax_new_genome.00g001200.m01.exon1
JALKBU010001013.1	GenSAS_6311ee18973ee-publish	CDS	2081	3535	.	+	0	gene_id=T_tenax_new_genome.00g001200.m01.CDS01;Name=T_tenax_new_genome.00g001200.m01.CDS01;Parent=T_tenax_new_genome.00g001200.m01;original_ID=cds.T_tenax_new_genome.00g001200.m01;Alias=cds.T_tenax_new_genome.00g001200.m01
JALKBU010001013.1	GenSAS_6311ee18973ee-publish	gene	5319	7664	.	-	.	gene_id=T_tenax_new_genome.00g001210;Name=T_tenax_new_genome.00g001210;Alias=T_tenax_new_genome.00g001210;Notes= [BLAST protein vs protein (blastp) 2.12.0],XP_001330676.1 [DIAMOND Functional 2.0.11],PF00069.20 [Pfam 1.6]
JALKBU010001013.1	GenSAS_6311ee18973ee-publish	mRNA	5319	7664	.	-	.	gene_id=T_tenax_new_genome.00g001210.m01;Name=T_tenax_new_genome.00g001210.m01;Parent=T_tenax_new_genome.00g001210;Alias=T_tenax_new_genome.00g001210.m01;original_name=T_tenax_new_genome.00g001210
JALKBU010001013.1	GenSAS_6311ee18973ee-publish	exon	5319	7664	.	-	.	gene_id=T_tenax_new_genome.00g001210.m01.exon01;Name=T_tenax_new_genome.00g001210.m01.exon01;Parent=T_tenax_new_genome.00g001210.m01;original_gene_id=T_tenax_new_genome.00g001210.m01.exon1;Alias=T_tenax_new_genome.00g001210.m01.exon1
JALKBU010001013.1	GenSAS_6311ee18973ee-publish	CDS	5319	7664	.	-	0	gene_id=T_tenax_new_genome.00g001210.m01.CDS01;Name=T_tenax_new_genome.00g001210.m01.CDS01;Parent=T_tenax_new_genome.00g001210.m01;original_ID=cds.T_tenax_new_genome.00g001210.m01;Alias=cds.T_tenax_new_genome.00g001210.m01
JALKBU010001013.1	GenSAS_6311ee18973ee-publish	gene	9373	11299	.	+	.	gene_id=T_tenax_new_genome.00g001220;Name=T_tenax_new_genome.00g001220;Alias=T_tenax_new_genome.00g001220;Notes= [BLAST protein vs protein (blastp) 2.12.0],XP_001318433.1 [DIAMOND Functional 2.0.11],Calcineurin-like phosphoesterase domain, ApaH type (IPR004843) [InterProScan 5.53-87.0],PF00149.23 [Pfam 1.6]
JALKBU010001013.1	GenSAS_6311ee18973ee-publish	mRNA	9373	11299	.	+	.	gene_id=T_tenax_new_genome.00g001220.m01;Name=T_tenax_new_genome.00g001220.m01;Parent=T_tenax_new_genome.00g001220;Alias=T_tenax_new_genome.00g001220.m01;original_name=T_tenax_new_genome.00g001220
JALKBU010001013.1	GenSAS_6311ee18973ee-publish	five_prime_UTR	9373	9384	.	+	.	gene_id=T_tenax_new_genome.00g001220.m01.5UTR01;Name=T_tenax_new_genome.00g001220.m01.5UTR01;Parent=T_tenax_new_genome.00g001220.m01;original_gene_id=T_tenax_new_genome.00g001220.m01.utr5p1;Alias=T_tenax_new_genome.00g001220.m01.utr5p1
JALKBU010001013.1	GenSAS_6311ee18973ee-publish	exon	9373	11299	.	+	.	gene_id=T_tenax_new_genome.00g001220.m01.exon01;Name=T_tenax_new_genome.00g001220.m01.exon01;Parent=T_tenax_new_genome.00g001220.m01;original_gene_id=T_tenax_new_genome.00g001220.m01.exon1;Alias=T_tenax_new_genome.00g001220.m01.exon1
JALKBU010001013.1	GenSAS_6311ee18973ee-publish	CDS	9385	11265	.	+	0	gene_id=T_tenax_new_genome.00g001220.m01.CDS01;Name=T_tenax_new_genome.00g001220.m01.CDS01;Parent=T_tenax_new_genome.00g001220.m01;original_ID=cds.T_tenax_new_genome.00g001220.m01;Alias=cds.T_tenax_new_genome.00g001220.m01
JALKBU010001013.1	GenSAS_6311ee18973ee-publish	three_prime_UTR	11266	11299	.	+	.	gene_id=T_tenax_new_genome.00g001220.m01.3UTR01;Name=T_tenax_new_genome.00g001220.m01.3UTR01;Parent=T_tenax_new_genome.00g001220.m01;original_gene_id=T_tenax_new_genome.00g001220.m01.utr3p1;Alias=T_tenax_new_genome.00g001220.m01.utr3p1
JALKBU010001013.1	GenSAS_6311ee18973ee-publish	gene	11616	13260	.	-	.	gene_id=T_tenax_new_genome.00g001230;Name=T_tenax_new_genome.00g001230;Alias=T_tenax_new_genome.00g001230;Notes= [BLAST protein vs protein (blastp) 2.12.0],XP_001301849.1 [DIAMOND Functional 2.0.11],Pleckstrin homology domain (IPR001849) [InterProScan 5.53-87.0],PF00169.24 [Pfam 1.6]
JALKBU010001013.1	GenSAS_6311ee18973ee-publish	mRNA	11616	13260	.	-	.	gene_id=T_tenax_new_genome.00g001230.m01;Name=T_tenax_new_genome.00g001230.m01;Parent=T_tenax_new_genome.00g001230;Alias=T_tenax_new_genome.00g001230.m01;original_name=T_tenax_new_genome.00g001230
JALKBU010001013.1	GenSAS_6311ee18973ee-publish	exon	11616	11621	.	-	.	gene_id=T_tenax_new_genome.00g001230.m01.exon01;Name=T_tenax_new_genome.00g001230.m01.exon01;Parent=T_tenax_new_genome.00g001230.m01;original_gene_id=T_tenax_new_genome.00g001230.m01.exon3;Alias=T_tenax_new_genome.00g001230.m01.exon3
JALKBU010001013.1	GenSAS_6311ee18973ee-publish	CDS	11616	11621	.	-	0	gene_id=T_tenax_new_genome.00g001230.m01.CDS01;Name=T_tenax_new_genome.00g001230.m01.CDS01;Parent=T_tenax_new_genome.00g001230.m01;original_ID=cds.T_tenax_new_genome.00g001230.m01;Alias=cds.T_tenax_new_genome.00g001230.m01
JALKBU010001013.1	GenSAS_6311ee18973ee-publish	exon	11711	12967	.	-	.	gene_id=T_tenax_new_genome.00g001230.m01.exon02;Name=T_tenax_new_genome.00g001230.m01.exon02;Parent=T_tenax_new_genome.00g001230.m01;original_gene_id=T_tenax_new_genome.00g001230.m01.exon2;Alias=T_tenax_new_genome.00g001230.m01.exon2
JALKBU010001013.1	GenSAS_6311ee18973ee-publish	CDS	11711	12967	.	-	0	gene_id=T_tenax_new_genome.00g001230.m01.CDS02;Name=T_tenax_new_genome.00g001230.m01.CDS02;Parent=T_tenax_new_genome.00g001230.m01;original_ID=cds.T_tenax_new_genome.00g001230.m01;Alias=cds.T_tenax_new_genome.00g001230.m01
JALKBU010001013.1	GenSAS_6311ee18973ee-publish	exon	13243	13260	.	-	.	gene_id=T_tenax_new_genome.00g001230.m01.exon03;Name=T_tenax_new_genome.00g001230.m01.exon03;Parent=T_tenax_new_genome.00g001230.m01;original_gene_id=T_tenax_new_genome.00g001230.m01.exon1;Alias=T_tenax_new_genome.00g001230.m01.exon1
JALKBU010001013.1	GenSAS_6311ee18973ee-publish	CDS	13243	13260	.	-	0	gene_id=T_tenax_new_genome.00g001230.m01.CDS03;Name=T_tenax_new_genome.00g001230.m01.CDS03;Parent=T_tenax_new_genome.00g001230.m01;original_ID=cds.T_tenax_new_genome.00g001230.m01;Alias=cds.T_tenax_new_genome.00g001230.m01
JALKBU010001013.1	GenSAS_6311ee18973ee-publish	gene	13636	14213	.	+	.	gene_id=T_tenax_new_genome.00g001240;Name=T_tenax_new_genome.00g001240;Alias=T_tenax_new_genome.00g001240;Notes= [BLAST protein vs protein (blastp) 2.12.0],XP_001327120.1 [DIAMOND Functional 2.0.11]
JALKBU010001013.1	GenSAS_6311ee18973ee-publish	mRNA	13636	14213	.	+	.	gene_id=T_tenax_new_genome.00g001240.m01;Name=T_tenax_new_genome.00g001240.m01;Parent=T_tenax_new_genome.00g001240;Alias=T_tenax_new_genome.00g001240.m01;original_name=T_tenax_new_genome.00g001240
JALKBU010001013.1	GenSAS_6311ee18973ee-publish	exon	13636	13905	.	+	.	gene_id=T_tenax_new_genome.00g001240.m01.exon01;Name=T_tenax_new_genome.00g001240.m01.exon01;Parent=T_tenax_new_genome.00g001240.m01;original_gene_id=T_tenax_new_genome.00g001240.m01.exon1;Alias=T_tenax_new_genome.00g001240.m01.exon1
JALKBU010001013.1	GenSAS_6311ee18973ee-publish	CDS	13636	13905	.	+	0	gene_id=T_tenax_new_genome.00g001240.m01.CDS01;Name=T_tenax_new_genome.00g001240.m01.CDS01;Parent=T_tenax_new_genome.00g001240.m01;original_ID=cds.T_tenax_new_genome.00g001240.m01;Alias=cds.T_tenax_new_genome.00g001240.m01
JALKBU010001013.1	GenSAS_6311ee18973ee-publish	exon	13935	14213	.	+	.	gene_id=T_tenax_new_genome.00g001240.m01.exon02;Name=T_tenax_new_genome.00g001240.m01.exon02;Parent=T_tenax_new_genome.00g001240.m01;original_gene_id=T_tenax_new_genome.00g001240.m01.exon2;Alias=T_tenax_new_genome.00g001240.m01.exon2
JALKBU010001013.1	GenSAS_6311ee18973ee-publish	CDS	13935	14213	.	+	0	gene_id=T_tenax_new_genome.00g001240.m01.CDS02;Name=T_tenax_new_genome.00g001240.m01.CDS02;Parent=T_tenax_new_genome.00g001240.m01;original_ID=cds.T_tenax_new_genome.00g001240.m01;Alias=cds.T_tenax_new_genome.00g001240.m01
JALKBU010001013.1	GenSAS_6311ee18973ee-publish	gene	14325	17584	.	-	.	gene_id=T_tenax_new_genome.00g001250;Name=T_tenax_new_genome.00g001250;Alias=T_tenax_new_genome.00g001250;Notes= [BLAST protein vs protein (blastp) 2.12.0],XP_001324933.1 [DIAMOND Functional 2.0.11],PF03051.10 [Pfam 1.6]
JALKBU010001013.1	GenSAS_6311ee18973ee-publish	mRNA	14325	17584	.	-	.	gene_id=T_tenax_new_genome.00g001250.m01;Name=T_tenax_new_genome.00g001250.m01;Parent=T_tenax_new_genome.00g001250;Alias=T_tenax_new_genome.00g001250.m01;original_name=T_tenax_new_genome.00g001250
JALKBU010001013.1	GenSAS_6311ee18973ee-publish	exon	14325	14720	.	-	.	gene_id=T_tenax_new_genome.00g001250.m01.exon01;Name=T_tenax_new_genome.00g001250.m01.exon01;Parent=T_tenax_new_genome.00g001250.m01;original_gene_id=T_tenax_new_genome.00g001250.m01.exon3;Alias=T_tenax_new_genome.00g001250.m01.exon3
JALKBU010001013.1	GenSAS_6311ee18973ee-publish	CDS	14325	14720	.	-	0	gene_id=T_tenax_new_genome.00g001250.m01.CDS01;Name=T_tenax_new_genome.00g001250.m01.CDS01;Parent=T_tenax_new_genome.00g001250.m01;original_ID=cds.T_tenax_new_genome.00g001250.m01;Alias=cds.T_tenax_new_genome.00g001250.m01
JALKBU010001013.1	GenSAS_6311ee18973ee-publish	exon	14742	15110	.	-	.	gene_id=T_tenax_new_genome.00g001250.m01.exon02;Name=T_tenax_new_genome.00g001250.m01.exon02;Parent=T_tenax_new_genome.00g001250.m01;original_gene_id=T_tenax_new_genome.00g001250.m01.exon2;Alias=T_tenax_new_genome.00g001250.m01.exon2
JALKBU010001013.1	GenSAS_6311ee18973ee-publish	CDS	14742	15110	.	-	0	gene_id=T_tenax_new_genome.00g001250.m01.CDS02;Name=T_tenax_new_genome.00g001250.m01.CDS02;Parent=T_tenax_new_genome.00g001250.m01;original_ID=cds.T_tenax_new_genome.00g001250.m01;Alias=cds.T_tenax_new_genome.00g001250.m01
JALKBU010001013.1	GenSAS_6311ee18973ee-publish	exon	15830	17584	.	-	.	gene_id=T_tenax_new_genome.00g001250.m01.exon03;Name=T_tenax_new_genome.00g001250.m01.exon03;Parent=T_tenax_new_genome.00g001250.m01;original_gene_id=T_tenax_new_genome.00g001250.m01.exon1;Alias=T_tenax_new_genome.00g001250.m01.exon1
JALKBU010001013.1	GenSAS_6311ee18973ee-publish	CDS	15830	17584	.	-	0	gene_id=T_tenax_new_genome.00g001250.m01.CDS03;Name=T_tenax_new_genome.00g001250.m01.CDS03;Parent=T_tenax_new_genome.00g001250.m01;original_ID=cds.T_tenax_new_genome.00g001250.m01;Alias=cds.T_tenax_new_genome.00g001250.m01
JALKBU010001014.1	GenSAS_6311ee18973ee-publish	gene	2079	2702	.	-	.	gene_id=T_tenax_new_genome.00g001260;Name=T_tenax_new_genome.00g001260;Alias=T_tenax_new_genome.00g001260;Notes= [BLAST protein vs protein (blastp) 2.12.0],XP_001315498.1 [DIAMOND Functional 2.0.11],Ribosomal protein S11 (IPR001971) [InterProScan 5.53-87.0],PF05670.8 [Pfam 1.6]
JALKBU010001014.1	GenSAS_6311ee18973ee-publish	mRNA	2079	2702	.	-	.	gene_id=T_tenax_new_genome.00g001260.m01;Name=T_tenax_new_genome.00g001260.m01;Parent=T_tenax_new_genome.00g001260;Alias=T_tenax_new_genome.00g001260.m01;original_name=T_tenax_new_genome.00g001260
JALKBU010001014.1	GenSAS_6311ee18973ee-publish	exon	2079	2702	.	-	.	gene_id=T_tenax_new_genome.00g001260.m01.exon01;Name=T_tenax_new_genome.00g001260.m01.exon01;Parent=T_tenax_new_genome.00g001260.m01;original_gene_id=T_tenax_new_genome.00g001260.m01.exon1;Alias=T_tenax_new_genome.00g001260.m01.exon1
JALKBU010001014.1	GenSAS_6311ee18973ee-publish	three_prime_UTR	2079	2160	.	-	.	gene_id=T_tenax_new_genome.00g001260.m01.3UTR01;Name=T_tenax_new_genome.00g001260.m01.3UTR01;Parent=T_tenax_new_genome.00g001260.m01;original_gene_id=T_tenax_new_genome.00g001260.m01.utr3p1;Alias=T_tenax_new_genome.00g001260.m01.utr3p1
JALKBU010001014.1	GenSAS_6311ee18973ee-publish	CDS	2161	2643	.	-	0	gene_id=T_tenax_new_genome.00g001260.m01.CDS01;Name=T_tenax_new_genome.00g001260.m01.CDS01;Parent=T_tenax_new_genome.00g001260.m01;original_ID=cds.T_tenax_new_genome.00g001260.m01;Alias=cds.T_tenax_new_genome.00g001260.m01
JALKBU010001014.1	GenSAS_6311ee18973ee-publish	five_prime_UTR	2644	2702	.	-	.	gene_id=T_tenax_new_genome.00g001260.m01.5UTR01;Name=T_tenax_new_genome.00g001260.m01.5UTR01;Parent=T_tenax_new_genome.00g001260.m01;original_gene_id=T_tenax_new_genome.00g001260.m01.utr5p1;Alias=T_tenax_new_genome.00g001260.m01.utr5p1
JALKBU010001014.1	GenSAS_6311ee18973ee-publish	gene	3044	4303	.	-	.	gene_id=T_tenax_new_genome.00g001270;Name=T_tenax_new_genome.00g001270;Alias=T_tenax_new_genome.00g001270;Notes= [BLAST protein vs protein (blastp) 2.12.0],XP_001583688.1 [DIAMOND Functional 2.0.11],Clathrin adaptor, mu subunit (IPR001392) [InterProScan 5.53-87.0],PF00928.16 [Pfam 1.6]
JALKBU010001014.1	GenSAS_6311ee18973ee-publish	mRNA	3044	4303	.	-	.	gene_id=T_tenax_new_genome.00g001270.m01;Name=T_tenax_new_genome.00g001270.m01;Parent=T_tenax_new_genome.00g001270;Alias=T_tenax_new_genome.00g001270.m01;original_name=T_tenax_new_genome.00g001270
JALKBU010001014.1	GenSAS_6311ee18973ee-publish	exon	3044	4303	.	-	.	gene_id=T_tenax_new_genome.00g001270.m01.exon01;Name=T_tenax_new_genome.00g001270.m01.exon01;Parent=T_tenax_new_genome.00g001270.m01;original_gene_id=T_tenax_new_genome.00g001270.m01.exon1;Alias=T_tenax_new_genome.00g001270.m01.exon1
JALKBU010001014.1	GenSAS_6311ee18973ee-publish	three_prime_UTR	3044	3079	.	-	.	gene_id=T_tenax_new_genome.00g001270.m01.3UTR01;Name=T_tenax_new_genome.00g001270.m01.3UTR01;Parent=T_tenax_new_genome.00g001270.m01;original_gene_id=T_tenax_new_genome.00g001270.m01.utr3p1;Alias=T_tenax_new_genome.00g001270.m01.utr3p1
JALKBU010001014.1	GenSAS_6311ee18973ee-publish	CDS	3080	4300	.	-	0	gene_id=T_tenax_new_genome.00g001270.m01.CDS01;Name=T_tenax_new_genome.00g001270.m01.CDS01;Parent=T_tenax_new_genome.00g001270.m01;original_ID=cds.T_tenax_new_genome.00g001270.m01;Alias=cds.T_tenax_new_genome.00g001270.m01
JALKBU010001014.1	GenSAS_6311ee18973ee-publish	five_prime_UTR	4301	4303	.	-	.	gene_id=T_tenax_new_genome.00g001270.m01.5UTR01;Name=T_tenax_new_genome.00g001270.m01.5UTR01;Parent=T_tenax_new_genome.00g001270.m01;original_gene_id=T_tenax_new_genome.00g001270.m01.utr5p1;Alias=T_tenax_new_genome.00g001270.m01.utr5p1
JALKBU010001014.1	GenSAS_6311ee18973ee-publish	gene	6571	7552	.	+	.	gene_id=T_tenax_new_genome.00g001280;Name=T_tenax_new_genome.00g001280;Alias=T_tenax_new_genome.00g001280;Notes= [BLAST protein vs protein (blastp) 2.12.0],XP_001582459.1 [DIAMOND Functional 2.0.11],Armadillo-like helical (IPR011989) [InterProScan 5.53-87.0]
JALKBU010001014.1	GenSAS_6311ee18973ee-publish	mRNA	6571	7552	.	+	.	gene_id=T_tenax_new_genome.00g001280.m01;Name=T_tenax_new_genome.00g001280.m01;Parent=T_tenax_new_genome.00g001280;Alias=T_tenax_new_genome.00g001280.m01;original_name=T_tenax_new_genome.00g001280
JALKBU010001014.1	GenSAS_6311ee18973ee-publish	five_prime_UTR	6571	6601	.	+	.	gene_id=T_tenax_new_genome.00g001280.m01.5UTR01;Name=T_tenax_new_genome.00g001280.m01.5UTR01;Parent=T_tenax_new_genome.00g001280.m01;original_gene_id=T_tenax_new_genome.00g001280.m01.utr5p1;Alias=T_tenax_new_genome.00g001280.m01.utr5p1
JALKBU010001014.1	GenSAS_6311ee18973ee-publish	exon	6571	7552	.	+	.	gene_id=T_tenax_new_genome.00g001280.m01.exon01;Name=T_tenax_new_genome.00g001280.m01.exon01;Parent=T_tenax_new_genome.00g001280.m01;original_gene_id=T_tenax_new_genome.00g001280.m01.exon1;Alias=T_tenax_new_genome.00g001280.m01.exon1
JALKBU010001014.1	GenSAS_6311ee18973ee-publish	CDS	6602	7552	.	+	0	gene_id=T_tenax_new_genome.00g001280.m01.CDS01;Name=T_tenax_new_genome.00g001280.m01.CDS01;Parent=T_tenax_new_genome.00g001280.m01;original_ID=cds.T_tenax_new_genome.00g001280.m01;Alias=cds.T_tenax_new_genome.00g001280.m01
JALKBU010001014.1	GenSAS_6311ee18973ee-publish	gene	7970	8464	.	-	.	gene_id=T_tenax_new_genome.00g001290;Name=T_tenax_new_genome.00g001290;Alias=T_tenax_new_genome.00g001290;Notes= [BLAST protein vs protein (blastp) 2.12.0],XP_001312163.1 [DIAMOND Functional 2.0.11],Ribosomal protein L22/L17, eukaryotic/archaeal (IPR005721) [InterProScan 5.53-87.0],PF00237.14 [Pfam 1.6]
JALKBU010001014.1	GenSAS_6311ee18973ee-publish	mRNA	7970	8464	.	-	.	gene_id=T_tenax_new_genome.00g001290.m01;Name=T_tenax_new_genome.00g001290.m01;Parent=T_tenax_new_genome.00g001290;Alias=T_tenax_new_genome.00g001290.m01;original_name=T_tenax_new_genome.00g001290
JALKBU010001014.1	GenSAS_6311ee18973ee-publish	exon	7970	8464	.	-	.	gene_id=T_tenax_new_genome.00g001290.m01.exon01;Name=T_tenax_new_genome.00g001290.m01.exon01;Parent=T_tenax_new_genome.00g001290.m01;original_gene_id=T_tenax_new_genome.00g001290.m01.exon1;Alias=T_tenax_new_genome.00g001290.m01.exon1
JALKBU010001014.1	GenSAS_6311ee18973ee-publish	CDS	7970	8464	.	-	0	gene_id=T_tenax_new_genome.00g001290.m01.CDS01;Name=T_tenax_new_genome.00g001290.m01.CDS01;Parent=T_tenax_new_genome.00g001290.m01;original_ID=cds.T_tenax_new_genome.00g001290.m01;Alias=cds.T_tenax_new_genome.00g001290.m01
JALKBU010001014.1	GenSAS_6311ee18973ee-publish	gene	9864	10796	.	+	.	gene_id=T_tenax_new_genome.00g001300;Name=T_tenax_new_genome.00g001300;Alias=T_tenax_new_genome.00g001300;Notes= [BLAST protein vs protein (blastp) 2.12.0],XP_001328194.1 [DIAMOND Functional 2.0.11],Mitochondrial carrier protein (IPR002067) [InterProScan 5.53-87.0],PF00153.22 [Pfam 1.6]
JALKBU010001014.1	GenSAS_6311ee18973ee-publish	mRNA	9864	10796	.	+	.	gene_id=T_tenax_new_genome.00g001300.m01;Name=T_tenax_new_genome.00g001300.m01;Parent=T_tenax_new_genome.00g001300;Alias=T_tenax_new_genome.00g001300.m01;original_name=T_tenax_new_genome.00g001300
JALKBU010001014.1	GenSAS_6311ee18973ee-publish	exon	9864	10796	.	+	.	gene_id=T_tenax_new_genome.00g001300.m01.exon01;Name=T_tenax_new_genome.00g001300.m01.exon01;Parent=T_tenax_new_genome.00g001300.m01;original_gene_id=T_tenax_new_genome.00g001300.m01.exon1;Alias=T_tenax_new_genome.00g001300.m01.exon1
JALKBU010001014.1	GenSAS_6311ee18973ee-publish	CDS	9864	10778	.	+	0	gene_id=T_tenax_new_genome.00g001300.m01.CDS01;Name=T_tenax_new_genome.00g001300.m01.CDS01;Parent=T_tenax_new_genome.00g001300.m01;original_ID=cds.T_tenax_new_genome.00g001300.m01;Alias=cds.T_tenax_new_genome.00g001300.m01
JALKBU010001014.1	GenSAS_6311ee18973ee-publish	three_prime_UTR	10779	10796	.	+	.	gene_id=T_tenax_new_genome.00g001300.m01.3UTR01;Name=T_tenax_new_genome.00g001300.m01.3UTR01;Parent=T_tenax_new_genome.00g001300.m01;original_gene_id=T_tenax_new_genome.00g001300.m01.utr3p1;Alias=T_tenax_new_genome.00g001300.m01.utr3p1
JALKBU010001014.1	GenSAS_6311ee18973ee-publish	gene	11001	13745	.	-	.	gene_id=T_tenax_new_genome.00g001310;Name=T_tenax_new_genome.00g001310;Alias=T_tenax_new_genome.00g001310;Notes= [BLAST protein vs protein (blastp) 2.12.0],XP_001317880.1 [DIAMOND Functional 2.0.11],PF14580.1 [Pfam 1.6]
JALKBU010001014.1	GenSAS_6311ee18973ee-publish	mRNA	11001	13745	.	-	.	gene_id=T_tenax_new_genome.00g001310.m01;Name=T_tenax_new_genome.00g001310.m01;Parent=T_tenax_new_genome.00g001310;Alias=T_tenax_new_genome.00g001310.m01;original_name=T_tenax_new_genome.00g001310
JALKBU010001014.1	GenSAS_6311ee18973ee-publish	exon	11001	12976	.	-	.	gene_id=T_tenax_new_genome.00g001310.m01.exon01;Name=T_tenax_new_genome.00g001310.m01.exon01;Parent=T_tenax_new_genome.00g001310.m01;original_gene_id=T_tenax_new_genome.00g001310.m01.exon2;Alias=T_tenax_new_genome.00g001310.m01.exon2
JALKBU010001014.1	GenSAS_6311ee18973ee-publish	CDS	11001	12976	.	-	2	gene_id=T_tenax_new_genome.00g001310.m01.CDS01;Name=T_tenax_new_genome.00g001310.m01.CDS01;Parent=T_tenax_new_genome.00g001310.m01;original_ID=cds.T_tenax_new_genome.00g001310.m01;Alias=cds.T_tenax_new_genome.00g001310.m01
JALKBU010001014.1	GenSAS_6311ee18973ee-publish	exon	13423	13745	.	-	.	gene_id=T_tenax_new_genome.00g001310.m01.exon02;Name=T_tenax_new_genome.00g001310.m01.exon02;Parent=T_tenax_new_genome.00g001310.m01;original_gene_id=T_tenax_new_genome.00g001310.m01.exon1;Alias=T_tenax_new_genome.00g001310.m01.exon1
JALKBU010001014.1	GenSAS_6311ee18973ee-publish	CDS	13423	13732	.	-	0	gene_id=T_tenax_new_genome.00g001310.m01.CDS02;Name=T_tenax_new_genome.00g001310.m01.CDS02;Parent=T_tenax_new_genome.00g001310.m01;original_ID=cds.T_tenax_new_genome.00g001310.m01;Alias=cds.T_tenax_new_genome.00g001310.m01
JALKBU010001014.1	GenSAS_6311ee18973ee-publish	five_prime_UTR	13733	13745	.	-	.	gene_id=T_tenax_new_genome.00g001310.m01.5UTR01;Name=T_tenax_new_genome.00g001310.m01.5UTR01;Parent=T_tenax_new_genome.00g001310.m01;original_gene_id=T_tenax_new_genome.00g001310.m01.utr5p1;Alias=T_tenax_new_genome.00g001310.m01.utr5p1
JALKBU010001014.1	GenSAS_6311ee18973ee-publish	gene	15303	16353	.	+	.	gene_id=T_tenax_new_genome.00g001320;Name=T_tenax_new_genome.00g001320;Alias=T_tenax_new_genome.00g001320;Notes= [BLAST protein vs protein (blastp) 2.12.0],XP_001316892.1 [DIAMOND Functional 2.0.11],Serine/threonine-specific protein phosphatase/bis(5-nucleosyl)-tetraphosphatase (IPR006186) [InterProScan 5.53-87.0],PF00149.23 [Pfam 1.6]
JALKBU010001014.1	GenSAS_6311ee18973ee-publish	mRNA	15303	16353	.	+	.	gene_id=T_tenax_new_genome.00g001320.m01;Name=T_tenax_new_genome.00g001320.m01;Parent=T_tenax_new_genome.00g001320;Alias=T_tenax_new_genome.00g001320.m01;original_name=T_tenax_new_genome.00g001320
JALKBU010001014.1	GenSAS_6311ee18973ee-publish	five_prime_UTR	15303	15312	.	+	.	gene_id=T_tenax_new_genome.00g001320.m01.5UTR01;Name=T_tenax_new_genome.00g001320.m01.5UTR01;Parent=T_tenax_new_genome.00g001320.m01;original_gene_id=T_tenax_new_genome.00g001320.m01.utr5p1;Alias=T_tenax_new_genome.00g001320.m01.utr5p1
JALKBU010001014.1	GenSAS_6311ee18973ee-publish	exon	15303	16353	.	+	.	gene_id=T_tenax_new_genome.00g001320.m01.exon01;Name=T_tenax_new_genome.00g001320.m01.exon01;Parent=T_tenax_new_genome.00g001320.m01;original_gene_id=T_tenax_new_genome.00g001320.m01.exon1;Alias=T_tenax_new_genome.00g001320.m01.exon1
JALKBU010001014.1	GenSAS_6311ee18973ee-publish	CDS	15313	16308	.	+	0	gene_id=T_tenax_new_genome.00g001320.m01.CDS01;Name=T_tenax_new_genome.00g001320.m01.CDS01;Parent=T_tenax_new_genome.00g001320.m01;original_ID=cds.T_tenax_new_genome.00g001320.m01;Alias=cds.T_tenax_new_genome.00g001320.m01
JALKBU010001014.1	GenSAS_6311ee18973ee-publish	three_prime_UTR	16309	16353	.	+	.	gene_id=T_tenax_new_genome.00g001320.m01.3UTR01;Name=T_tenax_new_genome.00g001320.m01.3UTR01;Parent=T_tenax_new_genome.00g001320.m01;original_gene_id=T_tenax_new_genome.00g001320.m01.utr3p1;Alias=T_tenax_new_genome.00g001320.m01.utr3p1
JALKBU010001014.1	GenSAS_6311ee18973ee-publish	gene	16741	17815	.	+	.	gene_id=T_tenax_new_genome.00g001330;Name=T_tenax_new_genome.00g001330;Alias=T_tenax_new_genome.00g001330;Notes= [BLAST protein vs protein (blastp) 2.12.0],XP_001309899.1 [DIAMOND Functional 2.0.11],S1/P1 nuclease (IPR003154) [InterProScan 5.53-87.0],PF02265.11 [Pfam 1.6]
JALKBU010001014.1	GenSAS_6311ee18973ee-publish	mRNA	16741	17815	.	+	.	gene_id=T_tenax_new_genome.00g001330.m01;Name=T_tenax_new_genome.00g001330.m01;Parent=T_tenax_new_genome.00g001330;Alias=T_tenax_new_genome.00g001330.m01;original_name=T_tenax_new_genome.00g001330
JALKBU010001014.1	GenSAS_6311ee18973ee-publish	exon	16741	17815	.	+	.	gene_id=T_tenax_new_genome.00g001330.m01.exon01;Name=T_tenax_new_genome.00g001330.m01.exon01;Parent=T_tenax_new_genome.00g001330.m01;original_gene_id=T_tenax_new_genome.00g001330.m01.exon1;Alias=T_tenax_new_genome.00g001330.m01.exon1
JALKBU010001014.1	GenSAS_6311ee18973ee-publish	CDS	16741	17718	.	+	0	gene_id=T_tenax_new_genome.00g001330.m01.CDS01;Name=T_tenax_new_genome.00g001330.m01.CDS01;Parent=T_tenax_new_genome.00g001330.m01;original_ID=cds.T_tenax_new_genome.00g001330.m01;Alias=cds.T_tenax_new_genome.00g001330.m01
JALKBU010001014.1	GenSAS_6311ee18973ee-publish	three_prime_UTR	17719	17815	.	+	.	gene_id=T_tenax_new_genome.00g001330.m01.3UTR01;Name=T_tenax_new_genome.00g001330.m01.3UTR01;Parent=T_tenax_new_genome.00g001330.m01;original_gene_id=T_tenax_new_genome.00g001330.m01.utr3p1;Alias=T_tenax_new_genome.00g001330.m01.utr3p1
JALKBU010000100.1	GenSAS_6311ee18973ee-publish	gene	1139	7243	.	-	.	gene_id=T_tenax_new_genome.00g001340;Name=T_tenax_new_genome.00g001340;Alias=T_tenax_new_genome.00g001340;Notes= [BLAST protein vs protein (blastp) 2.12.0],XP_001305908.1 [DIAMOND Functional 2.0.11],PF01226.12 [Pfam 1.6]
JALKBU010000100.1	GenSAS_6311ee18973ee-publish	mRNA	1139	7243	.	-	.	gene_id=T_tenax_new_genome.00g001340.m01;Name=T_tenax_new_genome.00g001340.m01;Parent=T_tenax_new_genome.00g001340;Alias=T_tenax_new_genome.00g001340.m01;original_name=T_tenax_new_genome.00g001340
JALKBU010000100.1	GenSAS_6311ee18973ee-publish	exon	1139	2290	.	-	.	gene_id=T_tenax_new_genome.00g001340.m01.exon01;Name=T_tenax_new_genome.00g001340.m01.exon01;Parent=T_tenax_new_genome.00g001340.m01;original_gene_id=T_tenax_new_genome.00g001340.m01.exon4;Alias=T_tenax_new_genome.00g001340.m01.exon4
JALKBU010000100.1	GenSAS_6311ee18973ee-publish	CDS	1139	2290	.	-	0	gene_id=T_tenax_new_genome.00g001340.m01.CDS01;Name=T_tenax_new_genome.00g001340.m01.CDS01;Parent=T_tenax_new_genome.00g001340.m01;original_ID=cds.T_tenax_new_genome.00g001340.m01;Alias=cds.T_tenax_new_genome.00g001340.m01
JALKBU010000100.1	GenSAS_6311ee18973ee-publish	exon	2438	5881	.	-	.	gene_id=T_tenax_new_genome.00g001340.m01.exon02;Name=T_tenax_new_genome.00g001340.m01.exon02;Parent=T_tenax_new_genome.00g001340.m01;original_gene_id=T_tenax_new_genome.00g001340.m01.exon3;Alias=T_tenax_new_genome.00g001340.m01.exon3
JALKBU010000100.1	GenSAS_6311ee18973ee-publish	CDS	2438	5881	.	-	0	gene_id=T_tenax_new_genome.00g001340.m01.CDS02;Name=T_tenax_new_genome.00g001340.m01.CDS02;Parent=T_tenax_new_genome.00g001340.m01;original_ID=cds.T_tenax_new_genome.00g001340.m01;Alias=cds.T_tenax_new_genome.00g001340.m01
JALKBU010000100.1	GenSAS_6311ee18973ee-publish	exon	5969	6393	.	-	.	gene_id=T_tenax_new_genome.00g001340.m01.exon03;Name=T_tenax_new_genome.00g001340.m01.exon03;Parent=T_tenax_new_genome.00g001340.m01;original_gene_id=T_tenax_new_genome.00g001340.m01.exon2;Alias=T_tenax_new_genome.00g001340.m01.exon2
JALKBU010000100.1	GenSAS_6311ee18973ee-publish	CDS	5969	6393	.	-	2	gene_id=T_tenax_new_genome.00g001340.m01.CDS03;Name=T_tenax_new_genome.00g001340.m01.CDS03;Parent=T_tenax_new_genome.00g001340.m01;original_ID=cds.T_tenax_new_genome.00g001340.m01;Alias=cds.T_tenax_new_genome.00g001340.m01
JALKBU010000100.1	GenSAS_6311ee18973ee-publish	exon	6511	7243	.	-	.	gene_id=T_tenax_new_genome.00g001340.m01.exon04;Name=T_tenax_new_genome.00g001340.m01.exon04;Parent=T_tenax_new_genome.00g001340.m01;original_gene_id=T_tenax_new_genome.00g001340.m01.exon1;Alias=T_tenax_new_genome.00g001340.m01.exon1
JALKBU010000100.1	GenSAS_6311ee18973ee-publish	CDS	6511	7243	.	-	0	gene_id=T_tenax_new_genome.00g001340.m01.CDS04;Name=T_tenax_new_genome.00g001340.m01.CDS04;Parent=T_tenax_new_genome.00g001340.m01;original_ID=cds.T_tenax_new_genome.00g001340.m01;Alias=cds.T_tenax_new_genome.00g001340.m01
JALKBU010000100.1	GenSAS_6311ee18973ee-publish	gene	8617	9663	.	+	.	gene_id=T_tenax_new_genome.00g001350;Name=T_tenax_new_genome.00g001350;Alias=T_tenax_new_genome.00g001350;Notes= [BLAST protein vs protein (blastp) 2.12.0],XP_001317454.1 [DIAMOND Functional 2.0.11]
JALKBU010000100.1	GenSAS_6311ee18973ee-publish	mRNA	8617	9663	.	+	.	gene_id=T_tenax_new_genome.00g001350.m01;Name=T_tenax_new_genome.00g001350.m01;Parent=T_tenax_new_genome.00g001350;Alias=T_tenax_new_genome.00g001350.m01;original_name=T_tenax_new_genome.00g001350
JALKBU010000100.1	GenSAS_6311ee18973ee-publish	exon	8617	8692	.	+	.	gene_id=T_tenax_new_genome.00g001350.m01.exon01;Name=T_tenax_new_genome.00g001350.m01.exon01;Parent=T_tenax_new_genome.00g001350.m01;original_gene_id=T_tenax_new_genome.00g001350.m01.exon1;Alias=T_tenax_new_genome.00g001350.m01.exon1
JALKBU010000100.1	GenSAS_6311ee18973ee-publish	CDS	8617	8692	.	+	0	gene_id=T_tenax_new_genome.00g001350.m01.CDS01;Name=T_tenax_new_genome.00g001350.m01.CDS01;Parent=T_tenax_new_genome.00g001350.m01;original_ID=cds.T_tenax_new_genome.00g001350.m01;Alias=cds.T_tenax_new_genome.00g001350.m01
JALKBU010000100.1	GenSAS_6311ee18973ee-publish	exon	8753	8814	.	+	.	gene_id=T_tenax_new_genome.00g001350.m01.exon02;Name=T_tenax_new_genome.00g001350.m01.exon02;Parent=T_tenax_new_genome.00g001350.m01;original_gene_id=T_tenax_new_genome.00g001350.m01.exon2;Alias=T_tenax_new_genome.00g001350.m01.exon2
JALKBU010000100.1	GenSAS_6311ee18973ee-publish	CDS	8753	8814	.	+	2	gene_id=T_tenax_new_genome.00g001350.m01.CDS02;Name=T_tenax_new_genome.00g001350.m01.CDS02;Parent=T_tenax_new_genome.00g001350.m01;original_ID=cds.T_tenax_new_genome.00g001350.m01;Alias=cds.T_tenax_new_genome.00g001350.m01
JALKBU010000100.1	GenSAS_6311ee18973ee-publish	exon	8956	9218	.	+	.	gene_id=T_tenax_new_genome.00g001350.m01.exon03;Name=T_tenax_new_genome.00g001350.m01.exon03;Parent=T_tenax_new_genome.00g001350.m01;original_gene_id=T_tenax_new_genome.00g001350.m01.exon3;Alias=T_tenax_new_genome.00g001350.m01.exon3
JALKBU010000100.1	GenSAS_6311ee18973ee-publish	CDS	8956	9218	.	+	0	gene_id=T_tenax_new_genome.00g001350.m01.CDS03;Name=T_tenax_new_genome.00g001350.m01.CDS03;Parent=T_tenax_new_genome.00g001350.m01;original_ID=cds.T_tenax_new_genome.00g001350.m01;Alias=cds.T_tenax_new_genome.00g001350.m01
JALKBU010000100.1	GenSAS_6311ee18973ee-publish	exon	9447	9663	.	+	.	gene_id=T_tenax_new_genome.00g001350.m01.exon04;Name=T_tenax_new_genome.00g001350.m01.exon04;Parent=T_tenax_new_genome.00g001350.m01;original_gene_id=T_tenax_new_genome.00g001350.m01.exon4;Alias=T_tenax_new_genome.00g001350.m01.exon4
JALKBU010000100.1	GenSAS_6311ee18973ee-publish	CDS	9447	9663	.	+	1	gene_id=T_tenax_new_genome.00g001350.m01.CDS04;Name=T_tenax_new_genome.00g001350.m01.CDS04;Parent=T_tenax_new_genome.00g001350.m01;original_ID=cds.T_tenax_new_genome.00g001350.m01;Alias=cds.T_tenax_new_genome.00g001350.m01
JALKBU010000100.1	GenSAS_6311ee18973ee-publish	gene	11401	13004	.	-	.	gene_id=T_tenax_new_genome.00g001360;Name=T_tenax_new_genome.00g001360;Alias=T_tenax_new_genome.00g001360;Notes= [BLAST protein vs protein (blastp) 2.12.0],XP_001300755.1 [DIAMOND Functional 2.0.11],PF13857.1 [Pfam 1.6]
JALKBU010000100.1	GenSAS_6311ee18973ee-publish	mRNA	11401	13004	.	-	.	gene_id=T_tenax_new_genome.00g001360.m01;Name=T_tenax_new_genome.00g001360.m01;Parent=T_tenax_new_genome.00g001360;Alias=T_tenax_new_genome.00g001360.m01;original_name=T_tenax_new_genome.00g001360
JALKBU010000100.1	GenSAS_6311ee18973ee-publish	exon	11401	13004	.	-	.	gene_id=T_tenax_new_genome.00g001360.m01.exon01;Name=T_tenax_new_genome.00g001360.m01.exon01;Parent=T_tenax_new_genome.00g001360.m01;original_gene_id=T_tenax_new_genome.00g001360.m01.exon1;Alias=T_tenax_new_genome.00g001360.m01.exon1
JALKBU010000100.1	GenSAS_6311ee18973ee-publish	three_prime_UTR	11401	11423	.	-	.	gene_id=T_tenax_new_genome.00g001360.m01.3UTR01;Name=T_tenax_new_genome.00g001360.m01.3UTR01;Parent=T_tenax_new_genome.00g001360.m01;original_gene_id=T_tenax_new_genome.00g001360.m01.utr3p1;Alias=T_tenax_new_genome.00g001360.m01.utr3p1
JALKBU010000100.1	GenSAS_6311ee18973ee-publish	CDS	11424	13001	.	-	0	gene_id=T_tenax_new_genome.00g001360.m01.CDS01;Name=T_tenax_new_genome.00g001360.m01.CDS01;Parent=T_tenax_new_genome.00g001360.m01;original_ID=cds.T_tenax_new_genome.00g001360.m01;Alias=cds.T_tenax_new_genome.00g001360.m01
JALKBU010000100.1	GenSAS_6311ee18973ee-publish	five_prime_UTR	13002	13004	.	-	.	gene_id=T_tenax_new_genome.00g001360.m01.5UTR01;Name=T_tenax_new_genome.00g001360.m01.5UTR01;Parent=T_tenax_new_genome.00g001360.m01;original_gene_id=T_tenax_new_genome.00g001360.m01.utr5p1;Alias=T_tenax_new_genome.00g001360.m01.utr5p1
JALKBU010000100.1	GenSAS_6311ee18973ee-publish	gene	15815	16474	.	+	.	gene_id=T_tenax_new_genome.00g001370;Name=T_tenax_new_genome.00g001370;Alias=T_tenax_new_genome.00g001370;Notes= [BLAST protein vs protein (blastp) 2.12.0],XP_001315117.1 [DIAMOND Functional 2.0.11],SANT/Myb domain (IPR001005) [InterProScan 5.53-87.0],PF10163.4 [Pfam 1.6]
JALKBU010000100.1	GenSAS_6311ee18973ee-publish	mRNA	15815	16474	.	+	.	gene_id=T_tenax_new_genome.00g001370.m01;Name=T_tenax_new_genome.00g001370.m01;Parent=T_tenax_new_genome.00g001370;Alias=T_tenax_new_genome.00g001370.m01;original_name=T_tenax_new_genome.00g001370
JALKBU010000100.1	GenSAS_6311ee18973ee-publish	exon	15815	15871	.	+	.	gene_id=T_tenax_new_genome.00g001370.m01.exon01;Name=T_tenax_new_genome.00g001370.m01.exon01;Parent=T_tenax_new_genome.00g001370.m01;original_gene_id=T_tenax_new_genome.00g001370.m01.exon1;Alias=T_tenax_new_genome.00g001370.m01.exon1
JALKBU010000100.1	GenSAS_6311ee18973ee-publish	CDS	15815	15871	.	+	0	gene_id=T_tenax_new_genome.00g001370.m01.CDS01;Name=T_tenax_new_genome.00g001370.m01.CDS01;Parent=T_tenax_new_genome.00g001370.m01;original_ID=cds.T_tenax_new_genome.00g001370.m01;Alias=cds.T_tenax_new_genome.00g001370.m01
JALKBU010000100.1	GenSAS_6311ee18973ee-publish	exon	15893	16112	.	+	.	gene_id=T_tenax_new_genome.00g001370.m01.exon02;Name=T_tenax_new_genome.00g001370.m01.exon02;Parent=T_tenax_new_genome.00g001370.m01;original_gene_id=T_tenax_new_genome.00g001370.m01.exon2;Alias=T_tenax_new_genome.00g001370.m01.exon2
JALKBU010000100.1	GenSAS_6311ee18973ee-publish	CDS	15893	16112	.	+	0	gene_id=T_tenax_new_genome.00g001370.m01.CDS02;Name=T_tenax_new_genome.00g001370.m01.CDS02;Parent=T_tenax_new_genome.00g001370.m01;original_ID=cds.T_tenax_new_genome.00g001370.m01;Alias=cds.T_tenax_new_genome.00g001370.m01
JALKBU010000100.1	GenSAS_6311ee18973ee-publish	exon	16215	16474	.	+	.	gene_id=T_tenax_new_genome.00g001370.m01.exon03;Name=T_tenax_new_genome.00g001370.m01.exon03;Parent=T_tenax_new_genome.00g001370.m01;original_gene_id=T_tenax_new_genome.00g001370.m01.exon3;Alias=T_tenax_new_genome.00g001370.m01.exon3
JALKBU010000100.1	GenSAS_6311ee18973ee-publish	CDS	16215	16474	.	+	2	gene_id=T_tenax_new_genome.00g001370.m01.CDS03;Name=T_tenax_new_genome.00g001370.m01.CDS03;Parent=T_tenax_new_genome.00g001370.m01;original_ID=cds.T_tenax_new_genome.00g001370.m01;Alias=cds.T_tenax_new_genome.00g001370.m01
JALKBU010000100.1	GenSAS_6311ee18973ee-publish	gene	16911	17898	.	-	.	gene_id=T_tenax_new_genome.00g001380;Name=T_tenax_new_genome.00g001380;Alias=T_tenax_new_genome.00g001380;Notes= [BLAST protein vs protein (blastp) 2.12.0],XP_001315122.1 [DIAMOND Functional 2.0.11],Pirin (IPR012093) [InterProScan 5.53-87.0],PF02678.11 [Pfam 1.6]
JALKBU010000100.1	GenSAS_6311ee18973ee-publish	mRNA	16911	17898	.	-	.	gene_id=T_tenax_new_genome.00g001380.m01;Name=T_tenax_new_genome.00g001380.m01;Parent=T_tenax_new_genome.00g001380;Alias=T_tenax_new_genome.00g001380.m01;original_name=T_tenax_new_genome.00g001380
JALKBU010000100.1	GenSAS_6311ee18973ee-publish	exon	16911	17898	.	-	.	gene_id=T_tenax_new_genome.00g001380.m01.exon01;Name=T_tenax_new_genome.00g001380.m01.exon01;Parent=T_tenax_new_genome.00g001380.m01;original_gene_id=T_tenax_new_genome.00g001380.m01.exon1;Alias=T_tenax_new_genome.00g001380.m01.exon1
JALKBU010000100.1	GenSAS_6311ee18973ee-publish	three_prime_UTR	16911	17019	.	-	.	gene_id=T_tenax_new_genome.00g001380.m01.3UTR01;Name=T_tenax_new_genome.00g001380.m01.3UTR01;Parent=T_tenax_new_genome.00g001380.m01;original_gene_id=T_tenax_new_genome.00g001380.m01.utr3p1;Alias=T_tenax_new_genome.00g001380.m01.utr3p1
JALKBU010000100.1	GenSAS_6311ee18973ee-publish	CDS	17020	17898	.	-	0	gene_id=T_tenax_new_genome.00g001380.m01.CDS01;Name=T_tenax_new_genome.00g001380.m01.CDS01;Parent=T_tenax_new_genome.00g001380.m01;original_ID=cds.T_tenax_new_genome.00g001380.m01;Alias=cds.T_tenax_new_genome.00g001380.m01
JALKBU010000100.1	GenSAS_6311ee18973ee-publish	gene	18752	21829	.	+	.	gene_id=T_tenax_new_genome.00g001390;Name=T_tenax_new_genome.00g001390;Alias=T_tenax_new_genome.00g001390;Notes= [BLAST protein vs protein (blastp) 2.12.0],XP_001324708.1 [DIAMOND Functional 2.0.11],PF04791.11 [Pfam 1.6]
JALKBU010000100.1	GenSAS_6311ee18973ee-publish	mRNA	18752	21829	.	+	.	gene_id=T_tenax_new_genome.00g001390.m01;Name=T_tenax_new_genome.00g001390.m01;Parent=T_tenax_new_genome.00g001390;Alias=T_tenax_new_genome.00g001390.m01;original_name=T_tenax_new_genome.00g001390
JALKBU010000100.1	GenSAS_6311ee18973ee-publish	exon	18752	19329	.	+	.	gene_id=T_tenax_new_genome.00g001390.m01.exon01;Name=T_tenax_new_genome.00g001390.m01.exon01;Parent=T_tenax_new_genome.00g001390.m01;original_gene_id=T_tenax_new_genome.00g001390.m01.exon1;Alias=T_tenax_new_genome.00g001390.m01.exon1
JALKBU010000100.1	GenSAS_6311ee18973ee-publish	CDS	18752	19329	.	+	0	gene_id=T_tenax_new_genome.00g001390.m01.CDS01;Name=T_tenax_new_genome.00g001390.m01.CDS01;Parent=T_tenax_new_genome.00g001390.m01;original_ID=cds.T_tenax_new_genome.00g001390.m01;Alias=cds.T_tenax_new_genome.00g001390.m01
JALKBU010000100.1	GenSAS_6311ee18973ee-publish	exon	20611	20764	.	+	.	gene_id=T_tenax_new_genome.00g001390.m01.exon02;Name=T_tenax_new_genome.00g001390.m01.exon02;Parent=T_tenax_new_genome.00g001390.m01;original_gene_id=T_tenax_new_genome.00g001390.m01.exon2;Alias=T_tenax_new_genome.00g001390.m01.exon2
JALKBU010000100.1	GenSAS_6311ee18973ee-publish	CDS	20611	20764	.	+	1	gene_id=T_tenax_new_genome.00g001390.m01.CDS02;Name=T_tenax_new_genome.00g001390.m01.CDS02;Parent=T_tenax_new_genome.00g001390.m01;original_ID=cds.T_tenax_new_genome.00g001390.m01;Alias=cds.T_tenax_new_genome.00g001390.m01
JALKBU010000100.1	GenSAS_6311ee18973ee-publish	exon	21527	21829	.	+	.	gene_id=T_tenax_new_genome.00g001390.m01.exon03;Name=T_tenax_new_genome.00g001390.m01.exon03;Parent=T_tenax_new_genome.00g001390.m01;original_gene_id=T_tenax_new_genome.00g001390.m01.exon3;Alias=T_tenax_new_genome.00g001390.m01.exon3
JALKBU010000100.1	GenSAS_6311ee18973ee-publish	CDS	21527	21829	.	+	0	gene_id=T_tenax_new_genome.00g001390.m01.CDS03;Name=T_tenax_new_genome.00g001390.m01.CDS03;Parent=T_tenax_new_genome.00g001390.m01;original_ID=cds.T_tenax_new_genome.00g001390.m01;Alias=cds.T_tenax_new_genome.00g001390.m01
JALKBU010000100.1	GenSAS_6311ee18973ee-publish	gene	22282	22815	.	+	.	gene_id=T_tenax_new_genome.00g001400;Name=T_tenax_new_genome.00g001400;Alias=T_tenax_new_genome.00g001400;Notes= [BLAST protein vs protein (blastp) 2.12.0],XP_001319427.1 [DIAMOND Functional 2.0.11],PF05353.6 [Pfam 1.6]
JALKBU010000100.1	GenSAS_6311ee18973ee-publish	mRNA	22282	22815	.	+	.	gene_id=T_tenax_new_genome.00g001400.m01;Name=T_tenax_new_genome.00g001400.m01;Parent=T_tenax_new_genome.00g001400;Alias=T_tenax_new_genome.00g001400.m01;original_name=T_tenax_new_genome.00g001400
JALKBU010000100.1	GenSAS_6311ee18973ee-publish	five_prime_UTR	22282	22410	.	+	.	gene_id=T_tenax_new_genome.00g001400.m01.5UTR01;Name=T_tenax_new_genome.00g001400.m01.5UTR01;Parent=T_tenax_new_genome.00g001400.m01;original_gene_id=T_tenax_new_genome.00g001400.m01.utr5p1;Alias=T_tenax_new_genome.00g001400.m01.utr5p1
JALKBU010000100.1	GenSAS_6311ee18973ee-publish	exon	22282	22815	.	+	.	gene_id=T_tenax_new_genome.00g001400.m01.exon01;Name=T_tenax_new_genome.00g001400.m01.exon01;Parent=T_tenax_new_genome.00g001400.m01;original_gene_id=T_tenax_new_genome.00g001400.m01.exon1;Alias=T_tenax_new_genome.00g001400.m01.exon1
JALKBU010000100.1	GenSAS_6311ee18973ee-publish	CDS	22411	22815	.	+	0	gene_id=T_tenax_new_genome.00g001400.m01.CDS01;Name=T_tenax_new_genome.00g001400.m01.CDS01;Parent=T_tenax_new_genome.00g001400.m01;original_ID=cds.T_tenax_new_genome.00g001400.m01;Alias=cds.T_tenax_new_genome.00g001400.m01
JALKBU010000100.1	GenSAS_6311ee18973ee-publish	gene	23271	23824	.	+	.	gene_id=T_tenax_new_genome.00g001410;Name=T_tenax_new_genome.00g001410;Alias=T_tenax_new_genome.00g001410;Notes= [BLAST protein vs protein (blastp) 2.12.0],XP_001330357.1 [DIAMOND Functional 2.0.11],FKBP-type peptidyl-prolyl cis-trans isomerase domain (IPR001179) [InterProScan 5.53-87.0],PF00254.23 [Pfam 1.6]
JALKBU010000100.1	GenSAS_6311ee18973ee-publish	mRNA	23271	23824	.	+	.	gene_id=T_tenax_new_genome.00g001410.m01;Name=T_tenax_new_genome.00g001410.m01;Parent=T_tenax_new_genome.00g001410;Alias=T_tenax_new_genome.00g001410.m01;original_name=T_tenax_new_genome.00g001410
JALKBU010000100.1	GenSAS_6311ee18973ee-publish	exon	23271	23824	.	+	.	gene_id=T_tenax_new_genome.00g001410.m01.exon01;Name=T_tenax_new_genome.00g001410.m01.exon01;Parent=T_tenax_new_genome.00g001410.m01;original_gene_id=T_tenax_new_genome.00g001410.m01.exon1;Alias=T_tenax_new_genome.00g001410.m01.exon1
JALKBU010000100.1	GenSAS_6311ee18973ee-publish	CDS	23271	23807	.	+	0	gene_id=T_tenax_new_genome.00g001410.m01.CDS01;Name=T_tenax_new_genome.00g001410.m01.CDS01;Parent=T_tenax_new_genome.00g001410.m01;original_ID=cds.T_tenax_new_genome.00g001410.m01;Alias=cds.T_tenax_new_genome.00g001410.m01
JALKBU010000100.1	GenSAS_6311ee18973ee-publish	three_prime_UTR	23808	23824	.	+	.	gene_id=T_tenax_new_genome.00g001410.m01.3UTR01;Name=T_tenax_new_genome.00g001410.m01.3UTR01;Parent=T_tenax_new_genome.00g001410.m01;original_gene_id=T_tenax_new_genome.00g001410.m01.utr3p1;Alias=T_tenax_new_genome.00g001410.m01.utr3p1
JALKBU010000100.1	GenSAS_6311ee18973ee-publish	gene	26709	26957	.	+	.	gene_id=T_tenax_new_genome.00g001420;Name=T_tenax_new_genome.00g001420;Alias=T_tenax_new_genome.00g001420;Notes=XP_001303583.1 [DIAMOND Functional 2.0.11],Ubiquitin-like domain (IPR000626) [InterProScan 5.53-87.0],PF13051.1 [Pfam 1.6]
JALKBU010000100.1	GenSAS_6311ee18973ee-publish	mRNA	26709	26957	.	+	.	gene_id=T_tenax_new_genome.00g001420.m01;Name=T_tenax_new_genome.00g001420.m01;Parent=T_tenax_new_genome.00g001420;Alias=T_tenax_new_genome.00g001420.m01;original_name=T_tenax_new_genome.00g001420
JALKBU010000100.1	GenSAS_6311ee18973ee-publish	exon	26709	26957	.	+	.	gene_id=T_tenax_new_genome.00g001420.m01.exon01;Name=T_tenax_new_genome.00g001420.m01.exon01;Parent=T_tenax_new_genome.00g001420.m01;original_gene_id=T_tenax_new_genome.00g001420.m01.exon1;Alias=T_tenax_new_genome.00g001420.m01.exon1
JALKBU010000100.1	GenSAS_6311ee18973ee-publish	CDS	26709	26957	.	+	0	gene_id=T_tenax_new_genome.00g001420.m01.CDS01;Name=T_tenax_new_genome.00g001420.m01.CDS01;Parent=T_tenax_new_genome.00g001420.m01;original_ID=cds.T_tenax_new_genome.00g001420.m01;Alias=cds.T_tenax_new_genome.00g001420.m01
JALKBU010000100.1	GenSAS_6311ee18973ee-publish	gene	27186	33274	.	-	.	gene_id=T_tenax_new_genome.00g001430;Name=T_tenax_new_genome.00g001430;Alias=T_tenax_new_genome.00g001430;Notes= [BLAST protein vs protein (blastp) 2.12.0],XP_001305262.1 [DIAMOND Functional 2.0.11],PF13750.1 [Pfam 1.6]
JALKBU010000100.1	GenSAS_6311ee18973ee-publish	mRNA	27186	33274	.	-	.	gene_id=T_tenax_new_genome.00g001430.m01;Name=T_tenax_new_genome.00g001430.m01;Parent=T_tenax_new_genome.00g001430;Alias=T_tenax_new_genome.00g001430.m01;original_name=T_tenax_new_genome.00g001430
JALKBU010000100.1	GenSAS_6311ee18973ee-publish	CDS	27186	28217	.	-	0	gene_id=T_tenax_new_genome.00g001430.m01.CDS01;Name=T_tenax_new_genome.00g001430.m01.CDS01;Parent=T_tenax_new_genome.00g001430.m01;original_ID=cds.T_tenax_new_genome.00g001430.m01;Alias=cds.T_tenax_new_genome.00g001430.m01
JALKBU010000100.1	GenSAS_6311ee18973ee-publish	exon	27186	28217	.	-	.	gene_id=T_tenax_new_genome.00g001430.m01.exon01;Name=T_tenax_new_genome.00g001430.m01.exon01;Parent=T_tenax_new_genome.00g001430.m01;original_gene_id=T_tenax_new_genome.00g001430.m01.exon8;Alias=T_tenax_new_genome.00g001430.m01.exon8
JALKBU010000100.1	GenSAS_6311ee18973ee-publish	CDS	28257	29138	.	-	0	gene_id=T_tenax_new_genome.00g001430.m01.CDS02;Name=T_tenax_new_genome.00g001430.m01.CDS02;Parent=T_tenax_new_genome.00g001430.m01;original_ID=cds.T_tenax_new_genome.00g001430.m01;Alias=cds.T_tenax_new_genome.00g001430.m01
JALKBU010000100.1	GenSAS_6311ee18973ee-publish	exon	28257	29138	.	-	.	gene_id=T_tenax_new_genome.00g001430.m01.exon02;Name=T_tenax_new_genome.00g001430.m01.exon02;Parent=T_tenax_new_genome.00g001430.m01;original_gene_id=T_tenax_new_genome.00g001430.m01.exon7;Alias=T_tenax_new_genome.00g001430.m01.exon7
JALKBU010000100.1	GenSAS_6311ee18973ee-publish	exon	29160	29187	.	-	.	gene_id=T_tenax_new_genome.00g001430.m01.exon03;Name=T_tenax_new_genome.00g001430.m01.exon03;Parent=T_tenax_new_genome.00g001430.m01;original_gene_id=T_tenax_new_genome.00g001430.m01.exon6;Alias=T_tenax_new_genome.00g001430.m01.exon6
JALKBU010000100.1	GenSAS_6311ee18973ee-publish	CDS	29160	29187	.	-	1	gene_id=T_tenax_new_genome.00g001430.m01.CDS03;Name=T_tenax_new_genome.00g001430.m01.CDS03;Parent=T_tenax_new_genome.00g001430.m01;original_ID=cds.T_tenax_new_genome.00g001430.m01;Alias=cds.T_tenax_new_genome.00g001430.m01
JALKBU010000100.1	GenSAS_6311ee18973ee-publish	exon	29299	29762	.	-	.	gene_id=T_tenax_new_genome.00g001430.m01.exon04;Name=T_tenax_new_genome.00g001430.m01.exon04;Parent=T_tenax_new_genome.00g001430.m01;original_gene_id=T_tenax_new_genome.00g001430.m01.exon5;Alias=T_tenax_new_genome.00g001430.m01.exon5
JALKBU010000100.1	GenSAS_6311ee18973ee-publish	CDS	29299	29762	.	-	0	gene_id=T_tenax_new_genome.00g001430.m01.CDS04;Name=T_tenax_new_genome.00g001430.m01.CDS04;Parent=T_tenax_new_genome.00g001430.m01;original_ID=cds.T_tenax_new_genome.00g001430.m01;Alias=cds.T_tenax_new_genome.00g001430.m01
JALKBU010000100.1	GenSAS_6311ee18973ee-publish	exon	29841	30608	.	-	.	gene_id=T_tenax_new_genome.00g001430.m01.exon05;Name=T_tenax_new_genome.00g001430.m01.exon05;Parent=T_tenax_new_genome.00g001430.m01;original_gene_id=T_tenax_new_genome.00g001430.m01.exon4;Alias=T_tenax_new_genome.00g001430.m01.exon4
JALKBU010000100.1	GenSAS_6311ee18973ee-publish	CDS	29841	30608	.	-	0	gene_id=T_tenax_new_genome.00g001430.m01.CDS05;Name=T_tenax_new_genome.00g001430.m01.CDS05;Parent=T_tenax_new_genome.00g001430.m01;original_ID=cds.T_tenax_new_genome.00g001430.m01;Alias=cds.T_tenax_new_genome.00g001430.m01
JALKBU010000100.1	GenSAS_6311ee18973ee-publish	exon	30663	31370	.	-	.	gene_id=T_tenax_new_genome.00g001430.m01.exon06;Name=T_tenax_new_genome.00g001430.m01.exon06;Parent=T_tenax_new_genome.00g001430.m01;original_gene_id=T_tenax_new_genome.00g001430.m01.exon3;Alias=T_tenax_new_genome.00g001430.m01.exon3
JALKBU010000100.1	GenSAS_6311ee18973ee-publish	CDS	30663	31370	.	-	0	gene_id=T_tenax_new_genome.00g001430.m01.CDS06;Name=T_tenax_new_genome.00g001430.m01.CDS06;Parent=T_tenax_new_genome.00g001430.m01;original_ID=cds.T_tenax_new_genome.00g001430.m01;Alias=cds.T_tenax_new_genome.00g001430.m01
JALKBU010000100.1	GenSAS_6311ee18973ee-publish	CDS	31394	32479	.	-	0	gene_id=T_tenax_new_genome.00g001430.m01.CDS07;Name=T_tenax_new_genome.00g001430.m01.CDS07;Parent=T_tenax_new_genome.00g001430.m01;original_ID=cds.T_tenax_new_genome.00g001430.m01;Alias=cds.T_tenax_new_genome.00g001430.m01
JALKBU010000100.1	GenSAS_6311ee18973ee-publish	exon	31394	32479	.	-	.	gene_id=T_tenax_new_genome.00g001430.m01.exon07;Name=T_tenax_new_genome.00g001430.m01.exon07;Parent=T_tenax_new_genome.00g001430.m01;original_gene_id=T_tenax_new_genome.00g001430.m01.exon2;Alias=T_tenax_new_genome.00g001430.m01.exon2
JALKBU010000100.1	GenSAS_6311ee18973ee-publish	exon	32546	33274	.	-	.	gene_id=T_tenax_new_genome.00g001430.m01.exon08;Name=T_tenax_new_genome.00g001430.m01.exon08;Parent=T_tenax_new_genome.00g001430.m01;original_gene_id=T_tenax_new_genome.00g001430.m01.exon1;Alias=T_tenax_new_genome.00g001430.m01.exon1
JALKBU010000100.1	GenSAS_6311ee18973ee-publish	CDS	32546	33274	.	-	0	gene_id=T_tenax_new_genome.00g001430.m01.CDS08;Name=T_tenax_new_genome.00g001430.m01.CDS08;Parent=T_tenax_new_genome.00g001430.m01;original_ID=cds.T_tenax_new_genome.00g001430.m01;Alias=cds.T_tenax_new_genome.00g001430.m01
JALKBU010000100.1	GenSAS_6311ee18973ee-publish	gene	33314	34174	.	-	.	gene_id=T_tenax_new_genome.00g001440;Name=T_tenax_new_genome.00g001440;Alias=T_tenax_new_genome.00g001440;Notes=XP_001305262.1 [DIAMOND Functional 2.0.11]
JALKBU010000100.1	GenSAS_6311ee18973ee-publish	mRNA	33314	34174	.	-	.	gene_id=T_tenax_new_genome.00g001440.m01;Name=T_tenax_new_genome.00g001440.m01;Parent=T_tenax_new_genome.00g001440;Alias=T_tenax_new_genome.00g001440.m01;original_name=T_tenax_new_genome.00g001440
JALKBU010000100.1	GenSAS_6311ee18973ee-publish	exon	33314	34174	.	-	.	gene_id=T_tenax_new_genome.00g001440.m01.exon01;Name=T_tenax_new_genome.00g001440.m01.exon01;Parent=T_tenax_new_genome.00g001440.m01;original_gene_id=T_tenax_new_genome.00g001440.m01.exon1;Alias=T_tenax_new_genome.00g001440.m01.exon1
JALKBU010000100.1	GenSAS_6311ee18973ee-publish	CDS	33314	34174	.	-	0	gene_id=T_tenax_new_genome.00g001440.m01.CDS01;Name=T_tenax_new_genome.00g001440.m01.CDS01;Parent=T_tenax_new_genome.00g001440.m01;original_ID=cds.T_tenax_new_genome.00g001440.m01;Alias=cds.T_tenax_new_genome.00g001440.m01
JALKBU010000100.1	GenSAS_6311ee18973ee-publish	gene	36427	37986	.	-	.	gene_id=T_tenax_new_genome.00g001450;Name=T_tenax_new_genome.00g001450;Alias=T_tenax_new_genome.00g001450;Notes= [BLAST protein vs protein (blastp) 2.12.0],XP_001582144.1 [DIAMOND Functional 2.0.11],WH1/EVH1 domain (IPR000697) [InterProScan 5.53-87.0],PF00568.18 [Pfam 1.6]
JALKBU010000100.1	GenSAS_6311ee18973ee-publish	mRNA	36427	37986	.	-	.	gene_id=T_tenax_new_genome.00g001450.m01;Name=T_tenax_new_genome.00g001450.m01;Parent=T_tenax_new_genome.00g001450;Alias=T_tenax_new_genome.00g001450.m01;original_name=T_tenax_new_genome.00g001450
JALKBU010000100.1	GenSAS_6311ee18973ee-publish	exon	36427	36943	.	-	.	gene_id=T_tenax_new_genome.00g001450.m01.exon01;Name=T_tenax_new_genome.00g001450.m01.exon01;Parent=T_tenax_new_genome.00g001450.m01;original_gene_id=T_tenax_new_genome.00g001450.m01.exon3;Alias=T_tenax_new_genome.00g001450.m01.exon3
JALKBU010000100.1	GenSAS_6311ee18973ee-publish	CDS	36427	36943	.	-	1	gene_id=T_tenax_new_genome.00g001450.m01.CDS01;Name=T_tenax_new_genome.00g001450.m01.CDS01;Parent=T_tenax_new_genome.00g001450.m01;original_ID=cds.T_tenax_new_genome.00g001450.m01;Alias=cds.T_tenax_new_genome.00g001450.m01
JALKBU010000100.1	GenSAS_6311ee18973ee-publish	exon	37058	37253	.	-	.	gene_id=T_tenax_new_genome.00g001450.m01.exon02;Name=T_tenax_new_genome.00g001450.m01.exon02;Parent=T_tenax_new_genome.00g001450.m01;original_gene_id=T_tenax_new_genome.00g001450.m01.exon2;Alias=T_tenax_new_genome.00g001450.m01.exon2
JALKBU010000100.1	GenSAS_6311ee18973ee-publish	CDS	37058	37253	.	-	2	gene_id=T_tenax_new_genome.00g001450.m01.CDS02;Name=T_tenax_new_genome.00g001450.m01.CDS02;Parent=T_tenax_new_genome.00g001450.m01;original_ID=cds.T_tenax_new_genome.00g001450.m01;Alias=cds.T_tenax_new_genome.00g001450.m01
JALKBU010000100.1	GenSAS_6311ee18973ee-publish	exon	37293	37986	.	-	.	gene_id=T_tenax_new_genome.00g001450.m01.exon03;Name=T_tenax_new_genome.00g001450.m01.exon03;Parent=T_tenax_new_genome.00g001450.m01;original_gene_id=T_tenax_new_genome.00g001450.m01.exon1;Alias=T_tenax_new_genome.00g001450.m01.exon1
JALKBU010000100.1	GenSAS_6311ee18973ee-publish	CDS	37293	37986	.	-	0	gene_id=T_tenax_new_genome.00g001450.m01.CDS03;Name=T_tenax_new_genome.00g001450.m01.CDS03;Parent=T_tenax_new_genome.00g001450.m01;original_ID=cds.T_tenax_new_genome.00g001450.m01;Alias=cds.T_tenax_new_genome.00g001450.m01
JALKBU010000100.1	GenSAS_6311ee18973ee-publish	gene	40864	41994	.	+	.	gene_id=T_tenax_new_genome.00g001460;Name=T_tenax_new_genome.00g001460;Alias=T_tenax_new_genome.00g001460;Notes= [BLAST protein vs protein (blastp) 2.12.0],XP_001301171.1 [DIAMOND Functional 2.0.11],PF00069.20 [Pfam 1.6]
JALKBU010000100.1	GenSAS_6311ee18973ee-publish	mRNA	40864	41994	.	+	.	gene_id=T_tenax_new_genome.00g001460.m01;Name=T_tenax_new_genome.00g001460.m01;Parent=T_tenax_new_genome.00g001460;Alias=T_tenax_new_genome.00g001460.m01;original_name=T_tenax_new_genome.00g001460
JALKBU010000100.1	GenSAS_6311ee18973ee-publish	exon	40864	41994	.	+	.	gene_id=T_tenax_new_genome.00g001460.m01.exon01;Name=T_tenax_new_genome.00g001460.m01.exon01;Parent=T_tenax_new_genome.00g001460.m01;original_gene_id=T_tenax_new_genome.00g001460.m01.exon1;Alias=T_tenax_new_genome.00g001460.m01.exon1
JALKBU010000100.1	GenSAS_6311ee18973ee-publish	CDS	40864	41994	.	+	0	gene_id=T_tenax_new_genome.00g001460.m01.CDS01;Name=T_tenax_new_genome.00g001460.m01.CDS01;Parent=T_tenax_new_genome.00g001460.m01;original_ID=cds.T_tenax_new_genome.00g001460.m01;Alias=cds.T_tenax_new_genome.00g001460.m01
JALKBU010000100.1	GenSAS_6311ee18973ee-publish	gene	42388	42925	.	+	.	gene_id=T_tenax_new_genome.00g001470;Name=T_tenax_new_genome.00g001470;Alias=T_tenax_new_genome.00g001470;Notes= [BLAST protein vs protein (blastp) 2.12.0],XP_001309748.1 [DIAMOND Functional 2.0.11],Chromo/chromo shadow domain (IPR000953) [InterProScan 5.53-87.0],PF00385.19 [Pfam 1.6]
JALKBU010000100.1	GenSAS_6311ee18973ee-publish	mRNA	42388	42925	.	+	.	gene_id=T_tenax_new_genome.00g001470.m01;Name=T_tenax_new_genome.00g001470.m01;Parent=T_tenax_new_genome.00g001470;Alias=T_tenax_new_genome.00g001470.m01;original_name=T_tenax_new_genome.00g001470
JALKBU010000100.1	GenSAS_6311ee18973ee-publish	exon	42388	42925	.	+	.	gene_id=T_tenax_new_genome.00g001470.m01.exon01;Name=T_tenax_new_genome.00g001470.m01.exon01;Parent=T_tenax_new_genome.00g001470.m01;original_gene_id=T_tenax_new_genome.00g001470.m01.exon1;Alias=T_tenax_new_genome.00g001470.m01.exon1
JALKBU010000100.1	GenSAS_6311ee18973ee-publish	CDS	42388	42828	.	+	0	gene_id=T_tenax_new_genome.00g001470.m01.CDS01;Name=T_tenax_new_genome.00g001470.m01.CDS01;Parent=T_tenax_new_genome.00g001470.m01;original_ID=cds.T_tenax_new_genome.00g001470.m01;Alias=cds.T_tenax_new_genome.00g001470.m01
JALKBU010000100.1	GenSAS_6311ee18973ee-publish	three_prime_UTR	42829	42925	.	+	.	gene_id=T_tenax_new_genome.00g001470.m01.3UTR01;Name=T_tenax_new_genome.00g001470.m01.3UTR01;Parent=T_tenax_new_genome.00g001470.m01;original_gene_id=T_tenax_new_genome.00g001470.m01.utr3p1;Alias=T_tenax_new_genome.00g001470.m01.utr3p1
JALKBU010000100.1	GenSAS_6311ee18973ee-publish	gene	43000	43732	.	+	.	gene_id=T_tenax_new_genome.00g001480;Name=T_tenax_new_genome.00g001480;Alias=T_tenax_new_genome.00g001480;Notes= [BLAST protein vs protein (blastp) 2.12.0],XP_001315941.1 [DIAMOND Functional 2.0.11],Golgi apparatus membrane protein TVP23-like (IPR008564) [InterProScan 5.53-87.0],PF05832.7 [Pfam 1.6]
JALKBU010000100.1	GenSAS_6311ee18973ee-publish	mRNA	43000	43732	.	+	.	gene_id=T_tenax_new_genome.00g001480.m01;Name=T_tenax_new_genome.00g001480.m01;Parent=T_tenax_new_genome.00g001480;Alias=T_tenax_new_genome.00g001480.m01;original_name=T_tenax_new_genome.00g001480
JALKBU010000100.1	GenSAS_6311ee18973ee-publish	exon	43000	43732	.	+	.	gene_id=T_tenax_new_genome.00g001480.m01.exon01;Name=T_tenax_new_genome.00g001480.m01.exon01;Parent=T_tenax_new_genome.00g001480.m01;original_gene_id=T_tenax_new_genome.00g001480.m01.exon1;Alias=T_tenax_new_genome.00g001480.m01.exon1
JALKBU010000100.1	GenSAS_6311ee18973ee-publish	CDS	43000	43572	.	+	0	gene_id=T_tenax_new_genome.00g001480.m01.CDS01;Name=T_tenax_new_genome.00g001480.m01.CDS01;Parent=T_tenax_new_genome.00g001480.m01;original_ID=cds.T_tenax_new_genome.00g001480.m01;Alias=cds.T_tenax_new_genome.00g001480.m01
JALKBU010000100.1	GenSAS_6311ee18973ee-publish	three_prime_UTR	43573	43732	.	+	.	gene_id=T_tenax_new_genome.00g001480.m01.3UTR01;Name=T_tenax_new_genome.00g001480.m01.3UTR01;Parent=T_tenax_new_genome.00g001480.m01;original_gene_id=T_tenax_new_genome.00g001480.m01.utr3p1;Alias=T_tenax_new_genome.00g001480.m01.utr3p1
JALKBU010000100.1	GenSAS_6311ee18973ee-publish	gene	44673	45693	.	+	.	gene_id=T_tenax_new_genome.00g001490;Name=T_tenax_new_genome.00g001490;Alias=T_tenax_new_genome.00g001490;Notes= [BLAST protein vs protein (blastp) 2.12.0],XP_001315933.1 [DIAMOND Functional 2.0.11],PF00069.20 [Pfam 1.6]
JALKBU010000100.1	GenSAS_6311ee18973ee-publish	mRNA	44673	45693	.	+	.	gene_id=T_tenax_new_genome.00g001490.m01;Name=T_tenax_new_genome.00g001490.m01;Parent=T_tenax_new_genome.00g001490;Alias=T_tenax_new_genome.00g001490.m01;original_name=T_tenax_new_genome.00g001490
JALKBU010000100.1	GenSAS_6311ee18973ee-publish	five_prime_UTR	44673	44688	.	+	.	gene_id=T_tenax_new_genome.00g001490.m01.5UTR01;Name=T_tenax_new_genome.00g001490.m01.5UTR01;Parent=T_tenax_new_genome.00g001490.m01;original_gene_id=T_tenax_new_genome.00g001490.m01.utr5p1;Alias=T_tenax_new_genome.00g001490.m01.utr5p1
JALKBU010000100.1	GenSAS_6311ee18973ee-publish	exon	44673	45693	.	+	.	gene_id=T_tenax_new_genome.00g001490.m01.exon01;Name=T_tenax_new_genome.00g001490.m01.exon01;Parent=T_tenax_new_genome.00g001490.m01;original_gene_id=T_tenax_new_genome.00g001490.m01.exon1;Alias=T_tenax_new_genome.00g001490.m01.exon1
JALKBU010000100.1	GenSAS_6311ee18973ee-publish	CDS	44689	45660	.	+	0	gene_id=T_tenax_new_genome.00g001490.m01.CDS01;Name=T_tenax_new_genome.00g001490.m01.CDS01;Parent=T_tenax_new_genome.00g001490.m01;original_ID=cds.T_tenax_new_genome.00g001490.m01;Alias=cds.T_tenax_new_genome.00g001490.m01
JALKBU010000100.1	GenSAS_6311ee18973ee-publish	three_prime_UTR	45661	45693	.	+	.	gene_id=T_tenax_new_genome.00g001490.m01.3UTR01;Name=T_tenax_new_genome.00g001490.m01.3UTR01;Parent=T_tenax_new_genome.00g001490.m01;original_gene_id=T_tenax_new_genome.00g001490.m01.utr3p1;Alias=T_tenax_new_genome.00g001490.m01.utr3p1
JALKBU010000100.1	GenSAS_6311ee18973ee-publish	gene	45894	58194	.	-	.	gene_id=T_tenax_new_genome.00g001500;Name=T_tenax_new_genome.00g001500;Alias=T_tenax_new_genome.00g001500;Notes= [BLAST protein vs protein (blastp) 2.12.0],XP_001318567.1 [DIAMOND Functional 2.0.11],Neurobeachin/BDCP, DUF4704 (IPR031570) [InterProScan 5.53-87.0],PF13385.1 [Pfam 1.6]
JALKBU010000100.1	GenSAS_6311ee18973ee-publish	mRNA	45894	58194	.	-	.	gene_id=T_tenax_new_genome.00g001500.m01;Name=T_tenax_new_genome.00g001500.m01;Parent=T_tenax_new_genome.00g001500;Alias=T_tenax_new_genome.00g001500.m01;original_name=T_tenax_new_genome.00g001500
JALKBU010000100.1	GenSAS_6311ee18973ee-publish	CDS	45894	46061	.	-	0	gene_id=T_tenax_new_genome.00g001500.m01.CDS01;Name=T_tenax_new_genome.00g001500.m01.CDS01;Parent=T_tenax_new_genome.00g001500.m01;original_ID=cds.T_tenax_new_genome.00g001500.m01;Alias=cds.T_tenax_new_genome.00g001500.m01
JALKBU010000100.1	GenSAS_6311ee18973ee-publish	exon	45894	46061	.	-	.	gene_id=T_tenax_new_genome.00g001500.m01.exon01;Name=T_tenax_new_genome.00g001500.m01.exon01;Parent=T_tenax_new_genome.00g001500.m01;original_gene_id=T_tenax_new_genome.00g001500.m01.exon12;Alias=T_tenax_new_genome.00g001500.m01.exon12
JALKBU010000100.1	GenSAS_6311ee18973ee-publish	CDS	46084	46448	.	-	2	gene_id=T_tenax_new_genome.00g001500.m01.CDS02;Name=T_tenax_new_genome.00g001500.m01.CDS02;Parent=T_tenax_new_genome.00g001500.m01;original_ID=cds.T_tenax_new_genome.00g001500.m01;Alias=cds.T_tenax_new_genome.00g001500.m01
JALKBU010000100.1	GenSAS_6311ee18973ee-publish	exon	46084	46448	.	-	.	gene_id=T_tenax_new_genome.00g001500.m01.exon02;Name=T_tenax_new_genome.00g001500.m01.exon02;Parent=T_tenax_new_genome.00g001500.m01;original_gene_id=T_tenax_new_genome.00g001500.m01.exon11;Alias=T_tenax_new_genome.00g001500.m01.exon11
JALKBU010000100.1	GenSAS_6311ee18973ee-publish	exon	46583	46654	.	-	.	gene_id=T_tenax_new_genome.00g001500.m01.exon03;Name=T_tenax_new_genome.00g001500.m01.exon03;Parent=T_tenax_new_genome.00g001500.m01;original_gene_id=T_tenax_new_genome.00g001500.m01.exon10;Alias=T_tenax_new_genome.00g001500.m01.exon10
JALKBU010000100.1	GenSAS_6311ee18973ee-publish	CDS	46583	46654	.	-	2	gene_id=T_tenax_new_genome.00g001500.m01.CDS03;Name=T_tenax_new_genome.00g001500.m01.CDS03;Parent=T_tenax_new_genome.00g001500.m01;original_ID=cds.T_tenax_new_genome.00g001500.m01;Alias=cds.T_tenax_new_genome.00g001500.m01
JALKBU010000100.1	GenSAS_6311ee18973ee-publish	CDS	46718	46867	.	-	2	gene_id=T_tenax_new_genome.00g001500.m01.CDS04;Name=T_tenax_new_genome.00g001500.m01.CDS04;Parent=T_tenax_new_genome.00g001500.m01;original_ID=cds.T_tenax_new_genome.00g001500.m01;Alias=cds.T_tenax_new_genome.00g001500.m01
JALKBU010000100.1	GenSAS_6311ee18973ee-publish	exon	46718	46867	.	-	.	gene_id=T_tenax_new_genome.00g001500.m01.exon04;Name=T_tenax_new_genome.00g001500.m01.exon04;Parent=T_tenax_new_genome.00g001500.m01;original_gene_id=T_tenax_new_genome.00g001500.m01.exon9;Alias=T_tenax_new_genome.00g001500.m01.exon9
JALKBU010000100.1	GenSAS_6311ee18973ee-publish	CDS	46915	46936	.	-	0	gene_id=T_tenax_new_genome.00g001500.m01.CDS05;Name=T_tenax_new_genome.00g001500.m01.CDS05;Parent=T_tenax_new_genome.00g001500.m01;original_ID=cds.T_tenax_new_genome.00g001500.m01;Alias=cds.T_tenax_new_genome.00g001500.m01
JALKBU010000100.1	GenSAS_6311ee18973ee-publish	exon	46915	46936	.	-	.	gene_id=T_tenax_new_genome.00g001500.m01.exon05;Name=T_tenax_new_genome.00g001500.m01.exon05;Parent=T_tenax_new_genome.00g001500.m01;original_gene_id=T_tenax_new_genome.00g001500.m01.exon8;Alias=T_tenax_new_genome.00g001500.m01.exon8
JALKBU010000100.1	GenSAS_6311ee18973ee-publish	exon	46959	47363	.	-	.	gene_id=T_tenax_new_genome.00g001500.m01.exon06;Name=T_tenax_new_genome.00g001500.m01.exon06;Parent=T_tenax_new_genome.00g001500.m01;original_gene_id=T_tenax_new_genome.00g001500.m01.exon7;Alias=T_tenax_new_genome.00g001500.m01.exon7
JALKBU010000100.1	GenSAS_6311ee18973ee-publish	CDS	46959	47363	.	-	0	gene_id=T_tenax_new_genome.00g001500.m01.CDS06;Name=T_tenax_new_genome.00g001500.m01.CDS06;Parent=T_tenax_new_genome.00g001500.m01;original_ID=cds.T_tenax_new_genome.00g001500.m01;Alias=cds.T_tenax_new_genome.00g001500.m01
JALKBU010000100.1	GenSAS_6311ee18973ee-publish	CDS	47504	47581	.	-	0	gene_id=T_tenax_new_genome.00g001500.m01.CDS07;Name=T_tenax_new_genome.00g001500.m01.CDS07;Parent=T_tenax_new_genome.00g001500.m01;original_ID=cds.T_tenax_new_genome.00g001500.m01;Alias=cds.T_tenax_new_genome.00g001500.m01
JALKBU010000100.1	GenSAS_6311ee18973ee-publish	exon	47504	47581	.	-	.	gene_id=T_tenax_new_genome.00g001500.m01.exon07;Name=T_tenax_new_genome.00g001500.m01.exon07;Parent=T_tenax_new_genome.00g001500.m01;original_gene_id=T_tenax_new_genome.00g001500.m01.exon6;Alias=T_tenax_new_genome.00g001500.m01.exon6
JALKBU010000100.1	GenSAS_6311ee18973ee-publish	exon	47645	47868	.	-	.	gene_id=T_tenax_new_genome.00g001500.m01.exon08;Name=T_tenax_new_genome.00g001500.m01.exon08;Parent=T_tenax_new_genome.00g001500.m01;original_gene_id=T_tenax_new_genome.00g001500.m01.exon5;Alias=T_tenax_new_genome.00g001500.m01.exon5
JALKBU010000100.1	GenSAS_6311ee18973ee-publish	CDS	47645	47868	.	-	2	gene_id=T_tenax_new_genome.00g001500.m01.CDS08;Name=T_tenax_new_genome.00g001500.m01.CDS08;Parent=T_tenax_new_genome.00g001500.m01;original_ID=cds.T_tenax_new_genome.00g001500.m01;Alias=cds.T_tenax_new_genome.00g001500.m01
JALKBU010000100.1	GenSAS_6311ee18973ee-publish	exon	47950	48544	.	-	.	gene_id=T_tenax_new_genome.00g001500.m01.exon09;Name=T_tenax_new_genome.00g001500.m01.exon09;Parent=T_tenax_new_genome.00g001500.m01;original_gene_id=T_tenax_new_genome.00g001500.m01.exon4;Alias=T_tenax_new_genome.00g001500.m01.exon4
JALKBU010000100.1	GenSAS_6311ee18973ee-publish	CDS	47950	48544	.	-	0	gene_id=T_tenax_new_genome.00g001500.m01.CDS09;Name=T_tenax_new_genome.00g001500.m01.CDS09;Parent=T_tenax_new_genome.00g001500.m01;original_ID=cds.T_tenax_new_genome.00g001500.m01;Alias=cds.T_tenax_new_genome.00g001500.m01
JALKBU010000100.1	GenSAS_6311ee18973ee-publish	CDS	48654	49733	.	-	0	gene_id=T_tenax_new_genome.00g001500.m01.CDS10;Name=T_tenax_new_genome.00g001500.m01.CDS10;Parent=T_tenax_new_genome.00g001500.m01;original_ID=cds.T_tenax_new_genome.00g001500.m01;Alias=cds.T_tenax_new_genome.00g001500.m01
JALKBU010000100.1	GenSAS_6311ee18973ee-publish	exon	48654	49733	.	-	.	gene_id=T_tenax_new_genome.00g001500.m01.exon10;Name=T_tenax_new_genome.00g001500.m01.exon10;Parent=T_tenax_new_genome.00g001500.m01;original_gene_id=T_tenax_new_genome.00g001500.m01.exon3;Alias=T_tenax_new_genome.00g001500.m01.exon3
JALKBU010000100.1	GenSAS_6311ee18973ee-publish	CDS	49846	50397	.	-	0	gene_id=T_tenax_new_genome.00g001500.m01.CDS11;Name=T_tenax_new_genome.00g001500.m01.CDS11;Parent=T_tenax_new_genome.00g001500.m01;original_ID=cds.T_tenax_new_genome.00g001500.m01;Alias=cds.T_tenax_new_genome.00g001500.m01
JALKBU010000100.1	GenSAS_6311ee18973ee-publish	exon	49846	50397	.	-	.	gene_id=T_tenax_new_genome.00g001500.m01.exon11;Name=T_tenax_new_genome.00g001500.m01.exon11;Parent=T_tenax_new_genome.00g001500.m01;original_gene_id=T_tenax_new_genome.00g001500.m01.exon2;Alias=T_tenax_new_genome.00g001500.m01.exon2
JALKBU010000100.1	GenSAS_6311ee18973ee-publish	exon	52396	58194	.	-	.	gene_id=T_tenax_new_genome.00g001500.m01.exon12;Name=T_tenax_new_genome.00g001500.m01.exon12;Parent=T_tenax_new_genome.00g001500.m01;original_gene_id=T_tenax_new_genome.00g001500.m01.exon1;Alias=T_tenax_new_genome.00g001500.m01.exon1
JALKBU010000100.1	GenSAS_6311ee18973ee-publish	CDS	52396	58194	.	-	0	gene_id=T_tenax_new_genome.00g001500.m01.CDS12;Name=T_tenax_new_genome.00g001500.m01.CDS12;Parent=T_tenax_new_genome.00g001500.m01;original_ID=cds.T_tenax_new_genome.00g001500.m01;Alias=cds.T_tenax_new_genome.00g001500.m01
JALKBU010000100.1	GenSAS_6311ee18973ee-publish	gene	58782	60301	.	+	.	gene_id=T_tenax_new_genome.00g001510;Name=T_tenax_new_genome.00g001510;Alias=T_tenax_new_genome.00g001510;Notes= [BLAST protein vs protein (blastp) 2.12.0],XP_001307362.1 [DIAMOND Functional 2.0.11],Ankyrin repeat (IPR002110) [InterProScan 5.53-87.0],PF12796.2 [Pfam 1.6]
JALKBU010000100.1	GenSAS_6311ee18973ee-publish	mRNA	58782	60301	.	+	.	gene_id=T_tenax_new_genome.00g001510.m01;Name=T_tenax_new_genome.00g001510.m01;Parent=T_tenax_new_genome.00g001510;Alias=T_tenax_new_genome.00g001510.m01;original_name=T_tenax_new_genome.00g001510
JALKBU010000100.1	GenSAS_6311ee18973ee-publish	exon	58782	60301	.	+	.	gene_id=T_tenax_new_genome.00g001510.m01.exon01;Name=T_tenax_new_genome.00g001510.m01.exon01;Parent=T_tenax_new_genome.00g001510.m01;original_gene_id=T_tenax_new_genome.00g001510.m01.exon1;Alias=T_tenax_new_genome.00g001510.m01.exon1
JALKBU010000100.1	GenSAS_6311ee18973ee-publish	CDS	58784	60301	.	+	0	gene_id=T_tenax_new_genome.00g001510.m01.CDS01;Name=T_tenax_new_genome.00g001510.m01.CDS01;Parent=T_tenax_new_genome.00g001510.m01;original_ID=cds.T_tenax_new_genome.00g001510.m01;Alias=cds.T_tenax_new_genome.00g001510.m01
JALKBU010000100.1	GenSAS_6311ee18973ee-publish	gene	63824	64251	.	+	.	gene_id=T_tenax_new_genome.00g001520;Name=T_tenax_new_genome.00g001520;Alias=T_tenax_new_genome.00g001520;Notes= [BLAST protein vs protein (blastp) 2.12.0],XP_001308474.1 [DIAMOND Functional 2.0.11],High mobility group box domain (IPR009071) [InterProScan 5.53-87.0],PF09011.5 [Pfam 1.6]
JALKBU010000100.1	GenSAS_6311ee18973ee-publish	mRNA	63824	64251	.	+	.	gene_id=T_tenax_new_genome.00g001520.m01;Name=T_tenax_new_genome.00g001520.m01;Parent=T_tenax_new_genome.00g001520;Alias=T_tenax_new_genome.00g001520.m01;original_name=T_tenax_new_genome.00g001520
JALKBU010000100.1	GenSAS_6311ee18973ee-publish	five_prime_UTR	63824	63843	.	+	.	gene_id=T_tenax_new_genome.00g001520.m01.5UTR01;Name=T_tenax_new_genome.00g001520.m01.5UTR01;Parent=T_tenax_new_genome.00g001520.m01;original_gene_id=T_tenax_new_genome.00g001520.m01.utr5p1;Alias=T_tenax_new_genome.00g001520.m01.utr5p1
JALKBU010000100.1	GenSAS_6311ee18973ee-publish	exon	63824	64251	.	+	.	gene_id=T_tenax_new_genome.00g001520.m01.exon01;Name=T_tenax_new_genome.00g001520.m01.exon01;Parent=T_tenax_new_genome.00g001520.m01;original_gene_id=T_tenax_new_genome.00g001520.m01.exon1;Alias=T_tenax_new_genome.00g001520.m01.exon1
JALKBU010000100.1	GenSAS_6311ee18973ee-publish	CDS	63844	64176	.	+	0	gene_id=T_tenax_new_genome.00g001520.m01.CDS01;Name=T_tenax_new_genome.00g001520.m01.CDS01;Parent=T_tenax_new_genome.00g001520.m01;original_ID=cds.T_tenax_new_genome.00g001520.m01;Alias=cds.T_tenax_new_genome.00g001520.m01
JALKBU010000100.1	GenSAS_6311ee18973ee-publish	three_prime_UTR	64177	64251	.	+	.	gene_id=T_tenax_new_genome.00g001520.m01.3UTR01;Name=T_tenax_new_genome.00g001520.m01.3UTR01;Parent=T_tenax_new_genome.00g001520.m01;original_gene_id=T_tenax_new_genome.00g001520.m01.utr3p1;Alias=T_tenax_new_genome.00g001520.m01.utr3p1
JALKBU010000100.1	GenSAS_6311ee18973ee-publish	gene	68483	69411	.	-	.	gene_id=T_tenax_new_genome.00g001530;Name=T_tenax_new_genome.00g001530;Alias=T_tenax_new_genome.00g001530;Notes= [BLAST protein vs protein (blastp) 2.12.0],XP_001584535.1 [DIAMOND Functional 2.0.11],C2 domain (IPR000008) [InterProScan 5.53-87.0],PF00168.25 [Pfam 1.6]
JALKBU010000100.1	GenSAS_6311ee18973ee-publish	mRNA	68483	69411	.	-	.	gene_id=T_tenax_new_genome.00g001530.m01;Name=T_tenax_new_genome.00g001530.m01;Parent=T_tenax_new_genome.00g001530;Alias=T_tenax_new_genome.00g001530.m01;original_name=T_tenax_new_genome.00g001530
JALKBU010000100.1	GenSAS_6311ee18973ee-publish	exon	68483	69411	.	-	.	gene_id=T_tenax_new_genome.00g001530.m01.exon01;Name=T_tenax_new_genome.00g001530.m01.exon01;Parent=T_tenax_new_genome.00g001530.m01;original_gene_id=T_tenax_new_genome.00g001530.m01.exon1;Alias=T_tenax_new_genome.00g001530.m01.exon1
JALKBU010000100.1	GenSAS_6311ee18973ee-publish	three_prime_UTR	68483	68544	.	-	.	gene_id=T_tenax_new_genome.00g001530.m01.3UTR01;Name=T_tenax_new_genome.00g001530.m01.3UTR01;Parent=T_tenax_new_genome.00g001530.m01;original_gene_id=T_tenax_new_genome.00g001530.m01.utr3p1;Alias=T_tenax_new_genome.00g001530.m01.utr3p1
JALKBU010000100.1	GenSAS_6311ee18973ee-publish	CDS	68545	69399	.	-	0	gene_id=T_tenax_new_genome.00g001530.m01.CDS01;Name=T_tenax_new_genome.00g001530.m01.CDS01;Parent=T_tenax_new_genome.00g001530.m01;original_ID=cds.T_tenax_new_genome.00g001530.m01;Alias=cds.T_tenax_new_genome.00g001530.m01
JALKBU010000100.1	GenSAS_6311ee18973ee-publish	five_prime_UTR	69400	69411	.	-	.	gene_id=T_tenax_new_genome.00g001530.m01.5UTR01;Name=T_tenax_new_genome.00g001530.m01.5UTR01;Parent=T_tenax_new_genome.00g001530.m01;original_gene_id=T_tenax_new_genome.00g001530.m01.utr5p1;Alias=T_tenax_new_genome.00g001530.m01.utr5p1
JALKBU010000100.1	GenSAS_6311ee18973ee-publish	gene	72001	72907	.	-	.	gene_id=T_tenax_new_genome.00g001540;Name=T_tenax_new_genome.00g001540;Alias=T_tenax_new_genome.00g001540;Notes= [BLAST protein vs protein (blastp) 2.12.0],XP_001298696.1 [DIAMOND Functional 2.0.11],PF06824.6 [Pfam 1.6]
JALKBU010000100.1	GenSAS_6311ee18973ee-publish	mRNA	72001	72907	.	-	.	gene_id=T_tenax_new_genome.00g001540.m01;Name=T_tenax_new_genome.00g001540.m01;Parent=T_tenax_new_genome.00g001540;Alias=T_tenax_new_genome.00g001540.m01;original_name=T_tenax_new_genome.00g001540
JALKBU010000100.1	GenSAS_6311ee18973ee-publish	exon	72001	72218	.	-	.	gene_id=T_tenax_new_genome.00g001540.m01.exon01;Name=T_tenax_new_genome.00g001540.m01.exon01;Parent=T_tenax_new_genome.00g001540.m01;original_gene_id=T_tenax_new_genome.00g001540.m01.exon3;Alias=T_tenax_new_genome.00g001540.m01.exon3
JALKBU010000100.1	GenSAS_6311ee18973ee-publish	CDS	72001	72218	.	-	2	gene_id=T_tenax_new_genome.00g001540.m01.CDS01;Name=T_tenax_new_genome.00g001540.m01.CDS01;Parent=T_tenax_new_genome.00g001540.m01;original_ID=cds.T_tenax_new_genome.00g001540.m01;Alias=cds.T_tenax_new_genome.00g001540.m01
JALKBU010000100.1	GenSAS_6311ee18973ee-publish	exon	72288	72517	.	-	.	gene_id=T_tenax_new_genome.00g001540.m01.exon02;Name=T_tenax_new_genome.00g001540.m01.exon02;Parent=T_tenax_new_genome.00g001540.m01;original_gene_id=T_tenax_new_genome.00g001540.m01.exon2;Alias=T_tenax_new_genome.00g001540.m01.exon2
JALKBU010000100.1	GenSAS_6311ee18973ee-publish	CDS	72288	72517	.	-	1	gene_id=T_tenax_new_genome.00g001540.m01.CDS02;Name=T_tenax_new_genome.00g001540.m01.CDS02;Parent=T_tenax_new_genome.00g001540.m01;original_ID=cds.T_tenax_new_genome.00g001540.m01;Alias=cds.T_tenax_new_genome.00g001540.m01
JALKBU010000100.1	GenSAS_6311ee18973ee-publish	exon	72648	72907	.	-	.	gene_id=T_tenax_new_genome.00g001540.m01.exon03;Name=T_tenax_new_genome.00g001540.m01.exon03;Parent=T_tenax_new_genome.00g001540.m01;original_gene_id=T_tenax_new_genome.00g001540.m01.exon1;Alias=T_tenax_new_genome.00g001540.m01.exon1
JALKBU010000100.1	GenSAS_6311ee18973ee-publish	CDS	72648	72907	.	-	0	gene_id=T_tenax_new_genome.00g001540.m01.CDS03;Name=T_tenax_new_genome.00g001540.m01.CDS03;Parent=T_tenax_new_genome.00g001540.m01;original_ID=cds.T_tenax_new_genome.00g001540.m01;Alias=cds.T_tenax_new_genome.00g001540.m01
JALKBU010000100.1	GenSAS_6311ee18973ee-publish	gene	73670	74230	.	-	.	gene_id=T_tenax_new_genome.00g001550;Name=T_tenax_new_genome.00g001550;Alias=T_tenax_new_genome.00g001550;Notes= [BLAST protein vs protein (blastp) 2.12.0],XP_001579336.1 [DIAMOND Functional 2.0.11]
JALKBU010000100.1	GenSAS_6311ee18973ee-publish	mRNA	73670	74230	.	-	.	gene_id=T_tenax_new_genome.00g001550.m01;Name=T_tenax_new_genome.00g001550.m01;Parent=T_tenax_new_genome.00g001550;Alias=T_tenax_new_genome.00g001550.m01;original_name=T_tenax_new_genome.00g001550
JALKBU010000100.1	GenSAS_6311ee18973ee-publish	exon	73670	74230	.	-	.	gene_id=T_tenax_new_genome.00g001550.m01.exon01;Name=T_tenax_new_genome.00g001550.m01.exon01;Parent=T_tenax_new_genome.00g001550.m01;original_gene_id=T_tenax_new_genome.00g001550.m01.exon1;Alias=T_tenax_new_genome.00g001550.m01.exon1
JALKBU010000100.1	GenSAS_6311ee18973ee-publish	CDS	73670	74230	.	-	0	gene_id=T_tenax_new_genome.00g001550.m01.CDS01;Name=T_tenax_new_genome.00g001550.m01.CDS01;Parent=T_tenax_new_genome.00g001550.m01;original_ID=cds.T_tenax_new_genome.00g001550.m01;Alias=cds.T_tenax_new_genome.00g001550.m01
JALKBU010000100.1	GenSAS_6311ee18973ee-publish	gene	74288	75000	.	-	.	gene_id=T_tenax_new_genome.00g001560;Name=T_tenax_new_genome.00g001560;Alias=T_tenax_new_genome.00g001560;Notes= [BLAST protein vs protein (blastp) 2.12.0],XP_001278839.1 [DIAMOND Functional 2.0.11],PF06756.6 [Pfam 1.6]
JALKBU010000100.1	GenSAS_6311ee18973ee-publish	mRNA	74288	75000	.	-	.	gene_id=T_tenax_new_genome.00g001560.m01;Name=T_tenax_new_genome.00g001560.m01;Parent=T_tenax_new_genome.00g001560;Alias=T_tenax_new_genome.00g001560.m01;original_name=T_tenax_new_genome.00g001560
JALKBU010000100.1	GenSAS_6311ee18973ee-publish	exon	74288	74581	.	-	.	gene_id=T_tenax_new_genome.00g001560.m01.exon01;Name=T_tenax_new_genome.00g001560.m01.exon01;Parent=T_tenax_new_genome.00g001560.m01;original_gene_id=T_tenax_new_genome.00g001560.m01.exon3;Alias=T_tenax_new_genome.00g001560.m01.exon3
JALKBU010000100.1	GenSAS_6311ee18973ee-publish	CDS	74288	74581	.	-	0	gene_id=T_tenax_new_genome.00g001560.m01.CDS01;Name=T_tenax_new_genome.00g001560.m01.CDS01;Parent=T_tenax_new_genome.00g001560.m01;original_ID=cds.T_tenax_new_genome.00g001560.m01;Alias=cds.T_tenax_new_genome.00g001560.m01
JALKBU010000100.1	GenSAS_6311ee18973ee-publish	exon	74609	74817	.	-	.	gene_id=T_tenax_new_genome.00g001560.m01.exon02;Name=T_tenax_new_genome.00g001560.m01.exon02;Parent=T_tenax_new_genome.00g001560.m01;original_gene_id=T_tenax_new_genome.00g001560.m01.exon2;Alias=T_tenax_new_genome.00g001560.m01.exon2
JALKBU010000100.1	GenSAS_6311ee18973ee-publish	CDS	74609	74817	.	-	2	gene_id=T_tenax_new_genome.00g001560.m01.CDS02;Name=T_tenax_new_genome.00g001560.m01.CDS02;Parent=T_tenax_new_genome.00g001560.m01;original_ID=cds.T_tenax_new_genome.00g001560.m01;Alias=cds.T_tenax_new_genome.00g001560.m01
JALKBU010000100.1	GenSAS_6311ee18973ee-publish	exon	74856	75000	.	-	.	gene_id=T_tenax_new_genome.00g001560.m01.exon03;Name=T_tenax_new_genome.00g001560.m01.exon03;Parent=T_tenax_new_genome.00g001560.m01;original_gene_id=T_tenax_new_genome.00g001560.m01.exon1;Alias=T_tenax_new_genome.00g001560.m01.exon1
JALKBU010000100.1	GenSAS_6311ee18973ee-publish	CDS	74856	75000	.	-	0	gene_id=T_tenax_new_genome.00g001560.m01.CDS03;Name=T_tenax_new_genome.00g001560.m01.CDS03;Parent=T_tenax_new_genome.00g001560.m01;original_ID=cds.T_tenax_new_genome.00g001560.m01;Alias=cds.T_tenax_new_genome.00g001560.m01
JALKBU010000100.1	GenSAS_6311ee18973ee-publish	gene	75585	76424	.	+	.	gene_id=T_tenax_new_genome.00g001570;Name=T_tenax_new_genome.00g001570;Alias=T_tenax_new_genome.00g001570;Notes= [BLAST protein vs protein (blastp) 2.12.0],XP_001304935.1 [DIAMOND Functional 2.0.11],PF00249.26 [Pfam 1.6]
JALKBU010000100.1	GenSAS_6311ee18973ee-publish	mRNA	75585	76424	.	+	.	gene_id=T_tenax_new_genome.00g001570.m01;Name=T_tenax_new_genome.00g001570.m01;Parent=T_tenax_new_genome.00g001570;Alias=T_tenax_new_genome.00g001570.m01;original_name=T_tenax_new_genome.00g001570
JALKBU010000100.1	GenSAS_6311ee18973ee-publish	five_prime_UTR	75585	75599	.	+	.	gene_id=T_tenax_new_genome.00g001570.m01.5UTR01;Name=T_tenax_new_genome.00g001570.m01.5UTR01;Parent=T_tenax_new_genome.00g001570.m01;original_gene_id=T_tenax_new_genome.00g001570.m01.utr5p1;Alias=T_tenax_new_genome.00g001570.m01.utr5p1
JALKBU010000100.1	GenSAS_6311ee18973ee-publish	exon	75585	76424	.	+	.	gene_id=T_tenax_new_genome.00g001570.m01.exon01;Name=T_tenax_new_genome.00g001570.m01.exon01;Parent=T_tenax_new_genome.00g001570.m01;original_gene_id=T_tenax_new_genome.00g001570.m01.exon1;Alias=T_tenax_new_genome.00g001570.m01.exon1
JALKBU010000100.1	GenSAS_6311ee18973ee-publish	CDS	75600	76295	.	+	0	gene_id=T_tenax_new_genome.00g001570.m01.CDS01;Name=T_tenax_new_genome.00g001570.m01.CDS01;Parent=T_tenax_new_genome.00g001570.m01;original_ID=cds.T_tenax_new_genome.00g001570.m01;Alias=cds.T_tenax_new_genome.00g001570.m01
JALKBU010000100.1	GenSAS_6311ee18973ee-publish	three_prime_UTR	76296	76424	.	+	.	gene_id=T_tenax_new_genome.00g001570.m01.3UTR01;Name=T_tenax_new_genome.00g001570.m01.3UTR01;Parent=T_tenax_new_genome.00g001570.m01;original_gene_id=T_tenax_new_genome.00g001570.m01.utr3p1;Alias=T_tenax_new_genome.00g001570.m01.utr3p1
JALKBU010000100.1	GenSAS_6311ee18973ee-publish	gene	81210	82460	.	+	.	gene_id=T_tenax_new_genome.00g001580;Name=T_tenax_new_genome.00g001580;Alias=T_tenax_new_genome.00g001580;Notes= [BLAST protein vs protein (blastp) 2.12.0],XP_001305806.1 [DIAMOND Functional 2.0.11],PF03887.9 [Pfam 1.6]
JALKBU010000100.1	GenSAS_6311ee18973ee-publish	mRNA	81210	82460	.	+	.	gene_id=T_tenax_new_genome.00g001580.m01;Name=T_tenax_new_genome.00g001580.m01;Parent=T_tenax_new_genome.00g001580;Alias=T_tenax_new_genome.00g001580.m01;original_name=T_tenax_new_genome.00g001580
JALKBU010000100.1	GenSAS_6311ee18973ee-publish	exon	81210	82460	.	+	.	gene_id=T_tenax_new_genome.00g001580.m01.exon01;Name=T_tenax_new_genome.00g001580.m01.exon01;Parent=T_tenax_new_genome.00g001580.m01;original_gene_id=T_tenax_new_genome.00g001580.m01.exon1;Alias=T_tenax_new_genome.00g001580.m01.exon1
JALKBU010000100.1	GenSAS_6311ee18973ee-publish	CDS	81210	82460	.	+	0	gene_id=T_tenax_new_genome.00g001580.m01.CDS01;Name=T_tenax_new_genome.00g001580.m01.CDS01;Parent=T_tenax_new_genome.00g001580.m01;original_ID=cds.T_tenax_new_genome.00g001580.m01;Alias=cds.T_tenax_new_genome.00g001580.m01
JALKBU010000100.1	GenSAS_6311ee18973ee-publish	gene	82710	83863	.	-	.	gene_id=T_tenax_new_genome.00g001590;Name=T_tenax_new_genome.00g001590;Alias=T_tenax_new_genome.00g001590;Notes= [BLAST protein vs protein (blastp) 2.12.0],XP_001305226.1 [DIAMOND Functional 2.0.11]
JALKBU010000100.1	GenSAS_6311ee18973ee-publish	mRNA	82710	83863	.	-	.	gene_id=T_tenax_new_genome.00g001590.m01;Name=T_tenax_new_genome.00g001590.m01;Parent=T_tenax_new_genome.00g001590;Alias=T_tenax_new_genome.00g001590.m01;original_name=T_tenax_new_genome.00g001590
JALKBU010000100.1	GenSAS_6311ee18973ee-publish	exon	82710	83863	.	-	.	gene_id=T_tenax_new_genome.00g001590.m01.exon01;Name=T_tenax_new_genome.00g001590.m01.exon01;Parent=T_tenax_new_genome.00g001590.m01;original_gene_id=T_tenax_new_genome.00g001590.m01.exon1;Alias=T_tenax_new_genome.00g001590.m01.exon1
JALKBU010000100.1	GenSAS_6311ee18973ee-publish	CDS	82710	83831	.	-	0	gene_id=T_tenax_new_genome.00g001590.m01.CDS01;Name=T_tenax_new_genome.00g001590.m01.CDS01;Parent=T_tenax_new_genome.00g001590.m01;original_ID=cds.T_tenax_new_genome.00g001590.m01;Alias=cds.T_tenax_new_genome.00g001590.m01
JALKBU010000100.1	GenSAS_6311ee18973ee-publish	five_prime_UTR	83832	83863	.	-	.	gene_id=T_tenax_new_genome.00g001590.m01.5UTR01;Name=T_tenax_new_genome.00g001590.m01.5UTR01;Parent=T_tenax_new_genome.00g001590.m01;original_gene_id=T_tenax_new_genome.00g001590.m01.utr5p1;Alias=T_tenax_new_genome.00g001590.m01.utr5p1
JALKBU010001015.1	GenSAS_6311ee18973ee-publish	gene	39	239	.	+	.	gene_id=T_tenax_new_genome.00g001600;Name=T_tenax_new_genome.00g001600;Alias=T_tenax_new_genome.00g001600
JALKBU010001015.1	GenSAS_6311ee18973ee-publish	mRNA	39	239	.	+	.	gene_id=T_tenax_new_genome.00g001600.m01;Name=T_tenax_new_genome.00g001600.m01;Parent=T_tenax_new_genome.00g001600;Alias=T_tenax_new_genome.00g001600.m01;original_name=T_tenax_new_genome.00g001600
JALKBU010001015.1	GenSAS_6311ee18973ee-publish	exon	39	239	.	+	.	gene_id=T_tenax_new_genome.00g001600.m01.exon01;Name=T_tenax_new_genome.00g001600.m01.exon01;Parent=T_tenax_new_genome.00g001600.m01;original_gene_id=T_tenax_new_genome.00g001600.m01.exon1;Alias=T_tenax_new_genome.00g001600.m01.exon1
JALKBU010001015.1	GenSAS_6311ee18973ee-publish	CDS	39	239	.	+	0	gene_id=T_tenax_new_genome.00g001600.m01.CDS01;Name=T_tenax_new_genome.00g001600.m01.CDS01;Parent=T_tenax_new_genome.00g001600.m01;original_ID=cds.T_tenax_new_genome.00g001600.m01;Alias=cds.T_tenax_new_genome.00g001600.m01
JALKBU010001015.1	GenSAS_6311ee18973ee-publish	gene	663	2120	.	-	.	gene_id=T_tenax_new_genome.00g001610;Name=T_tenax_new_genome.00g001610;Alias=T_tenax_new_genome.00g001610;Notes= [BLAST protein vs protein (blastp) 2.12.0],XP_001309937.1 [DIAMOND Functional 2.0.11],PF09429.5 [Pfam 1.6]
JALKBU010001015.1	GenSAS_6311ee18973ee-publish	mRNA	663	2120	.	-	.	gene_id=T_tenax_new_genome.00g001610.m01;Name=T_tenax_new_genome.00g001610.m01;Parent=T_tenax_new_genome.00g001610;Alias=T_tenax_new_genome.00g001610.m01;original_name=T_tenax_new_genome.00g001610
JALKBU010001015.1	GenSAS_6311ee18973ee-publish	exon	663	791	.	-	.	gene_id=T_tenax_new_genome.00g001610.m01.exon01;Name=T_tenax_new_genome.00g001610.m01.exon01;Parent=T_tenax_new_genome.00g001610.m01;original_gene_id=T_tenax_new_genome.00g001610.m01.exon3;Alias=T_tenax_new_genome.00g001610.m01.exon3
JALKBU010001015.1	GenSAS_6311ee18973ee-publish	CDS	663	791	.	-	0	gene_id=T_tenax_new_genome.00g001610.m01.CDS01;Name=T_tenax_new_genome.00g001610.m01.CDS01;Parent=T_tenax_new_genome.00g001610.m01;original_ID=cds.T_tenax_new_genome.00g001610.m01;Alias=cds.T_tenax_new_genome.00g001610.m01
JALKBU010001015.1	GenSAS_6311ee18973ee-publish	exon	813	1786	.	-	.	gene_id=T_tenax_new_genome.00g001610.m01.exon02;Name=T_tenax_new_genome.00g001610.m01.exon02;Parent=T_tenax_new_genome.00g001610.m01;original_gene_id=T_tenax_new_genome.00g001610.m01.exon2;Alias=T_tenax_new_genome.00g001610.m01.exon2
JALKBU010001015.1	GenSAS_6311ee18973ee-publish	CDS	813	1786	.	-	2	gene_id=T_tenax_new_genome.00g001610.m01.CDS02;Name=T_tenax_new_genome.00g001610.m01.CDS02;Parent=T_tenax_new_genome.00g001610.m01;original_ID=cds.T_tenax_new_genome.00g001610.m01;Alias=cds.T_tenax_new_genome.00g001610.m01
JALKBU010001015.1	GenSAS_6311ee18973ee-publish	exon	1943	2120	.	-	.	gene_id=T_tenax_new_genome.00g001610.m01.exon03;Name=T_tenax_new_genome.00g001610.m01.exon03;Parent=T_tenax_new_genome.00g001610.m01;original_gene_id=T_tenax_new_genome.00g001610.m01.exon1;Alias=T_tenax_new_genome.00g001610.m01.exon1
JALKBU010001015.1	GenSAS_6311ee18973ee-publish	CDS	1943	2120	.	-	0	gene_id=T_tenax_new_genome.00g001610.m01.CDS03;Name=T_tenax_new_genome.00g001610.m01.CDS03;Parent=T_tenax_new_genome.00g001610.m01;original_ID=cds.T_tenax_new_genome.00g001610.m01;Alias=cds.T_tenax_new_genome.00g001610.m01
JALKBU010001015.1	GenSAS_6311ee18973ee-publish	gene	2140	3148	.	-	.	gene_id=T_tenax_new_genome.00g001620;Name=T_tenax_new_genome.00g001620;Alias=T_tenax_new_genome.00g001620;Notes= [BLAST protein vs protein (blastp) 2.12.0],XP_001315623.1 [DIAMOND Functional 2.0.11],CDC50/LEM3 family (IPR005045) [InterProScan 5.53-87.0],PF04156.9 [Pfam 1.6]
JALKBU010001015.1	GenSAS_6311ee18973ee-publish	mRNA	2140	3148	.	-	.	gene_id=T_tenax_new_genome.00g001620.m01;Name=T_tenax_new_genome.00g001620.m01;Parent=T_tenax_new_genome.00g001620;Alias=T_tenax_new_genome.00g001620.m01;original_name=T_tenax_new_genome.00g001620
JALKBU010001015.1	GenSAS_6311ee18973ee-publish	exon	2140	3148	.	-	.	gene_id=T_tenax_new_genome.00g001620.m01.exon01;Name=T_tenax_new_genome.00g001620.m01.exon01;Parent=T_tenax_new_genome.00g001620.m01;original_gene_id=T_tenax_new_genome.00g001620.m01.exon1;Alias=T_tenax_new_genome.00g001620.m01.exon1
JALKBU010001015.1	GenSAS_6311ee18973ee-publish	three_prime_UTR	2140	2170	.	-	.	gene_id=T_tenax_new_genome.00g001620.m01.3UTR01;Name=T_tenax_new_genome.00g001620.m01.3UTR01;Parent=T_tenax_new_genome.00g001620.m01;original_gene_id=T_tenax_new_genome.00g001620.m01.utr3p1;Alias=T_tenax_new_genome.00g001620.m01.utr3p1
JALKBU010001015.1	GenSAS_6311ee18973ee-publish	CDS	2171	3148	.	-	0	gene_id=T_tenax_new_genome.00g001620.m01.CDS01;Name=T_tenax_new_genome.00g001620.m01.CDS01;Parent=T_tenax_new_genome.00g001620.m01;original_ID=cds.T_tenax_new_genome.00g001620.m01;Alias=cds.T_tenax_new_genome.00g001620.m01
JALKBU010001015.1	GenSAS_6311ee18973ee-publish	gene	3819	9602	.	+	.	gene_id=T_tenax_new_genome.00g001630;Name=T_tenax_new_genome.00g001630;Alias=T_tenax_new_genome.00g001630;Notes= [BLAST protein vs protein (blastp) 2.12.0],XP_001321746.1 [DIAMOND Functional 2.0.11],PF13424.1 [Pfam 1.6]
JALKBU010001015.1	GenSAS_6311ee18973ee-publish	mRNA	3819	9602	.	+	.	gene_id=T_tenax_new_genome.00g001630.m01;Name=T_tenax_new_genome.00g001630.m01;Parent=T_tenax_new_genome.00g001630;Alias=T_tenax_new_genome.00g001630.m01;original_name=T_tenax_new_genome.00g001630
JALKBU010001015.1	GenSAS_6311ee18973ee-publish	exon	3819	9602	.	+	.	gene_id=T_tenax_new_genome.00g001630.m01.exon01;Name=T_tenax_new_genome.00g001630.m01.exon01;Parent=T_tenax_new_genome.00g001630.m01;original_gene_id=T_tenax_new_genome.00g001630.m01.exon1;Alias=T_tenax_new_genome.00g001630.m01.exon1
JALKBU010001015.1	GenSAS_6311ee18973ee-publish	CDS	3819	9602	.	+	0	gene_id=T_tenax_new_genome.00g001630.m01.CDS01;Name=T_tenax_new_genome.00g001630.m01.CDS01;Parent=T_tenax_new_genome.00g001630.m01;original_ID=cds.T_tenax_new_genome.00g001630.m01;Alias=cds.T_tenax_new_genome.00g001630.m01
JALKBU010001015.1	GenSAS_6311ee18973ee-publish	gene	9978	10637	.	-	.	gene_id=T_tenax_new_genome.00g001640;Name=T_tenax_new_genome.00g001640;Alias=T_tenax_new_genome.00g001640;Notes= [BLAST protein vs protein (blastp) 2.12.0],XP_001303151.1 [DIAMOND Functional 2.0.11],60S ribosomal protein L18a/ L20, eukaryotes (IPR021138) [InterProScan 5.53-87.0],PF01775.12 [Pfam 1.6]
JALKBU010001015.1	GenSAS_6311ee18973ee-publish	mRNA	9978	10637	.	-	.	gene_id=T_tenax_new_genome.00g001640.m01;Name=T_tenax_new_genome.00g001640.m01;Parent=T_tenax_new_genome.00g001640;Alias=T_tenax_new_genome.00g001640.m01;original_name=T_tenax_new_genome.00g001640
JALKBU010001015.1	GenSAS_6311ee18973ee-publish	exon	9978	10637	.	-	.	gene_id=T_tenax_new_genome.00g001640.m01.exon01;Name=T_tenax_new_genome.00g001640.m01.exon01;Parent=T_tenax_new_genome.00g001640.m01;original_gene_id=T_tenax_new_genome.00g001640.m01.exon1;Alias=T_tenax_new_genome.00g001640.m01.exon1
JALKBU010001015.1	GenSAS_6311ee18973ee-publish	three_prime_UTR	9978	10095	.	-	.	gene_id=T_tenax_new_genome.00g001640.m01.3UTR01;Name=T_tenax_new_genome.00g001640.m01.3UTR01;Parent=T_tenax_new_genome.00g001640.m01;original_gene_id=T_tenax_new_genome.00g001640.m01.utr3p1;Alias=T_tenax_new_genome.00g001640.m01.utr3p1
JALKBU010001015.1	GenSAS_6311ee18973ee-publish	CDS	10096	10626	.	-	0	gene_id=T_tenax_new_genome.00g001640.m01.CDS01;Name=T_tenax_new_genome.00g001640.m01.CDS01;Parent=T_tenax_new_genome.00g001640.m01;original_ID=cds.T_tenax_new_genome.00g001640.m01;Alias=cds.T_tenax_new_genome.00g001640.m01
JALKBU010001015.1	GenSAS_6311ee18973ee-publish	five_prime_UTR	10627	10637	.	-	.	gene_id=T_tenax_new_genome.00g001640.m01.5UTR01;Name=T_tenax_new_genome.00g001640.m01.5UTR01;Parent=T_tenax_new_genome.00g001640.m01;original_gene_id=T_tenax_new_genome.00g001640.m01.utr5p1;Alias=T_tenax_new_genome.00g001640.m01.utr5p1
JALKBU010001015.1	GenSAS_6311ee18973ee-publish	gene	11463	12520	.	+	.	gene_id=T_tenax_new_genome.00g001650;Name=T_tenax_new_genome.00g001650;Alias=T_tenax_new_genome.00g001650;Notes= [BLAST protein vs protein (blastp) 2.12.0],XP_001307427.1 [DIAMOND Functional 2.0.11],PF02807.10 [Pfam 1.6]
JALKBU010001015.1	GenSAS_6311ee18973ee-publish	mRNA	11463	12520	.	+	.	gene_id=T_tenax_new_genome.00g001650.m01;Name=T_tenax_new_genome.00g001650.m01;Parent=T_tenax_new_genome.00g001650;Alias=T_tenax_new_genome.00g001650.m01;original_name=T_tenax_new_genome.00g001650
JALKBU010001015.1	GenSAS_6311ee18973ee-publish	exon	11463	12520	.	+	.	gene_id=T_tenax_new_genome.00g001650.m01.exon01;Name=T_tenax_new_genome.00g001650.m01.exon01;Parent=T_tenax_new_genome.00g001650.m01;original_gene_id=T_tenax_new_genome.00g001650.m01.exon1;Alias=T_tenax_new_genome.00g001650.m01.exon1
JALKBU010001015.1	GenSAS_6311ee18973ee-publish	CDS	11463	12446	.	+	0	gene_id=T_tenax_new_genome.00g001650.m01.CDS01;Name=T_tenax_new_genome.00g001650.m01.CDS01;Parent=T_tenax_new_genome.00g001650.m01;original_ID=cds.T_tenax_new_genome.00g001650.m01;Alias=cds.T_tenax_new_genome.00g001650.m01
JALKBU010001015.1	GenSAS_6311ee18973ee-publish	three_prime_UTR	12447	12520	.	+	.	gene_id=T_tenax_new_genome.00g001650.m01.3UTR01;Name=T_tenax_new_genome.00g001650.m01.3UTR01;Parent=T_tenax_new_genome.00g001650.m01;original_gene_id=T_tenax_new_genome.00g001650.m01.utr3p1;Alias=T_tenax_new_genome.00g001650.m01.utr3p1
JALKBU010001015.1	GenSAS_6311ee18973ee-publish	gene	12751	13312	.	+	.	gene_id=T_tenax_new_genome.00g001660;Name=T_tenax_new_genome.00g001660;Alias=T_tenax_new_genome.00g001660;Notes= [BLAST protein vs protein (blastp) 2.12.0],XP_001312998.1 [DIAMOND Functional 2.0.11],PF06423.7 [Pfam 1.6]
JALKBU010001015.1	GenSAS_6311ee18973ee-publish	mRNA	12751	13312	.	+	.	gene_id=T_tenax_new_genome.00g001660.m01;Name=T_tenax_new_genome.00g001660.m01;Parent=T_tenax_new_genome.00g001660;Alias=T_tenax_new_genome.00g001660.m01;original_name=T_tenax_new_genome.00g001660
JALKBU010001015.1	GenSAS_6311ee18973ee-publish	five_prime_UTR	12751	12839	.	+	.	gene_id=T_tenax_new_genome.00g001660.m01.5UTR01;Name=T_tenax_new_genome.00g001660.m01.5UTR01;Parent=T_tenax_new_genome.00g001660.m01;original_gene_id=T_tenax_new_genome.00g001660.m01.utr5p1;Alias=T_tenax_new_genome.00g001660.m01.utr5p1
JALKBU010001015.1	GenSAS_6311ee18973ee-publish	exon	12751	13312	.	+	.	gene_id=T_tenax_new_genome.00g001660.m01.exon01;Name=T_tenax_new_genome.00g001660.m01.exon01;Parent=T_tenax_new_genome.00g001660.m01;original_gene_id=T_tenax_new_genome.00g001660.m01.exon1;Alias=T_tenax_new_genome.00g001660.m01.exon1
JALKBU010001015.1	GenSAS_6311ee18973ee-publish	CDS	12840	13259	.	+	0	gene_id=T_tenax_new_genome.00g001660.m01.CDS01;Name=T_tenax_new_genome.00g001660.m01.CDS01;Parent=T_tenax_new_genome.00g001660.m01;original_ID=cds.T_tenax_new_genome.00g001660.m01;Alias=cds.T_tenax_new_genome.00g001660.m01
JALKBU010001015.1	GenSAS_6311ee18973ee-publish	three_prime_UTR	13260	13312	.	+	.	gene_id=T_tenax_new_genome.00g001660.m01.3UTR01;Name=T_tenax_new_genome.00g001660.m01.3UTR01;Parent=T_tenax_new_genome.00g001660.m01;original_gene_id=T_tenax_new_genome.00g001660.m01.utr3p1;Alias=T_tenax_new_genome.00g001660.m01.utr3p1
JALKBU010001015.1	GenSAS_6311ee18973ee-publish	gene	13636	14145	.	-	.	gene_id=T_tenax_new_genome.00g001670;Name=T_tenax_new_genome.00g001670;Alias=T_tenax_new_genome.00g001670;Notes= [BLAST protein vs protein (blastp) 2.12.0],XP_001298297.1 [DIAMOND Functional 2.0.11],Ribosomal protein L5 domain superfamily (IPR022803) [InterProScan 5.53-87.0],PF00281.14 [Pfam 1.6]
JALKBU010001015.1	GenSAS_6311ee18973ee-publish	mRNA	13636	14145	.	-	.	gene_id=T_tenax_new_genome.00g001670.m01;Name=T_tenax_new_genome.00g001670.m01;Parent=T_tenax_new_genome.00g001670;Alias=T_tenax_new_genome.00g001670.m01;original_name=T_tenax_new_genome.00g001670
JALKBU010001015.1	GenSAS_6311ee18973ee-publish	exon	13636	14145	.	-	.	gene_id=T_tenax_new_genome.00g001670.m01.exon01;Name=T_tenax_new_genome.00g001670.m01.exon01;Parent=T_tenax_new_genome.00g001670.m01;original_gene_id=T_tenax_new_genome.00g001670.m01.exon1;Alias=T_tenax_new_genome.00g001670.m01.exon1
JALKBU010001015.1	GenSAS_6311ee18973ee-publish	CDS	13636	14145	.	-	0	gene_id=T_tenax_new_genome.00g001670.m01.CDS01;Name=T_tenax_new_genome.00g001670.m01.CDS01;Parent=T_tenax_new_genome.00g001670.m01;original_ID=cds.T_tenax_new_genome.00g001670.m01;Alias=cds.T_tenax_new_genome.00g001670.m01
JALKBU010001015.1	GenSAS_6311ee18973ee-publish	gene	14543	17525	.	+	.	gene_id=T_tenax_new_genome.00g001680;Name=T_tenax_new_genome.00g001680;Alias=T_tenax_new_genome.00g001680;Notes= [BLAST protein vs protein (blastp) 2.12.0],XP_001326137.1 [DIAMOND Functional 2.0.11],Rapamycin-insensitive companion of mTOR, domain 5 (IPR029452) [InterProScan 5.53-87.0],PF14666.1 [Pfam 1.6]
JALKBU010001015.1	GenSAS_6311ee18973ee-publish	mRNA	14543	17525	.	+	.	gene_id=T_tenax_new_genome.00g001680.m01;Name=T_tenax_new_genome.00g001680.m01;Parent=T_tenax_new_genome.00g001680;Alias=T_tenax_new_genome.00g001680.m01;original_name=T_tenax_new_genome.00g001680
JALKBU010001015.1	GenSAS_6311ee18973ee-publish	exon	14543	17525	.	+	.	gene_id=T_tenax_new_genome.00g001680.m01.exon01;Name=T_tenax_new_genome.00g001680.m01.exon01;Parent=T_tenax_new_genome.00g001680.m01;original_gene_id=T_tenax_new_genome.00g001680.m01.exon1;Alias=T_tenax_new_genome.00g001680.m01.exon1
JALKBU010001015.1	GenSAS_6311ee18973ee-publish	CDS	14543	17521	.	+	0	gene_id=T_tenax_new_genome.00g001680.m01.CDS01;Name=T_tenax_new_genome.00g001680.m01.CDS01;Parent=T_tenax_new_genome.00g001680.m01;original_ID=cds.T_tenax_new_genome.00g001680.m01;Alias=cds.T_tenax_new_genome.00g001680.m01
JALKBU010001015.1	GenSAS_6311ee18973ee-publish	three_prime_UTR	17522	17525	.	+	.	gene_id=T_tenax_new_genome.00g001680.m01.3UTR01;Name=T_tenax_new_genome.00g001680.m01.3UTR01;Parent=T_tenax_new_genome.00g001680.m01;original_gene_id=T_tenax_new_genome.00g001680.m01.utr3p1;Alias=T_tenax_new_genome.00g001680.m01.utr3p1
JALKBU010001016.1	GenSAS_6311ee18973ee-publish	gene	1012	2866	.	-	.	gene_id=T_tenax_new_genome.00g001690;Name=T_tenax_new_genome.00g001690;Alias=T_tenax_new_genome.00g001690;Notes= [BLAST protein vs protein (blastp) 2.12.0],XP_001301843.1 [DIAMOND Functional 2.0.11]
JALKBU010001016.1	GenSAS_6311ee18973ee-publish	mRNA	1012	2866	.	-	.	gene_id=T_tenax_new_genome.00g001690.m01;Name=T_tenax_new_genome.00g001690.m01;Parent=T_tenax_new_genome.00g001690;Alias=T_tenax_new_genome.00g001690.m01;original_name=T_tenax_new_genome.00g001690
JALKBU010001016.1	GenSAS_6311ee18973ee-publish	exon	1012	1172	.	-	.	gene_id=T_tenax_new_genome.00g001690.m01.exon01;Name=T_tenax_new_genome.00g001690.m01.exon01;Parent=T_tenax_new_genome.00g001690.m01;original_gene_id=T_tenax_new_genome.00g001690.m01.exon4;Alias=T_tenax_new_genome.00g001690.m01.exon4
JALKBU010001016.1	GenSAS_6311ee18973ee-publish	CDS	1012	1172	.	-	2	gene_id=T_tenax_new_genome.00g001690.m01.CDS01;Name=T_tenax_new_genome.00g001690.m01.CDS01;Parent=T_tenax_new_genome.00g001690.m01;original_ID=cds.T_tenax_new_genome.00g001690.m01;Alias=cds.T_tenax_new_genome.00g001690.m01
JALKBU010001016.1	GenSAS_6311ee18973ee-publish	exon	1266	1929	.	-	.	gene_id=T_tenax_new_genome.00g001690.m01.exon02;Name=T_tenax_new_genome.00g001690.m01.exon02;Parent=T_tenax_new_genome.00g001690.m01;original_gene_id=T_tenax_new_genome.00g001690.m01.exon3;Alias=T_tenax_new_genome.00g001690.m01.exon3
JALKBU010001016.1	GenSAS_6311ee18973ee-publish	CDS	1266	1929	.	-	0	gene_id=T_tenax_new_genome.00g001690.m01.CDS02;Name=T_tenax_new_genome.00g001690.m01.CDS02;Parent=T_tenax_new_genome.00g001690.m01;original_ID=cds.T_tenax_new_genome.00g001690.m01;Alias=cds.T_tenax_new_genome.00g001690.m01
JALKBU010001016.1	GenSAS_6311ee18973ee-publish	exon	1992	2690	.	-	.	gene_id=T_tenax_new_genome.00g001690.m01.exon03;Name=T_tenax_new_genome.00g001690.m01.exon03;Parent=T_tenax_new_genome.00g001690.m01;original_gene_id=T_tenax_new_genome.00g001690.m01.exon2;Alias=T_tenax_new_genome.00g001690.m01.exon2
JALKBU010001016.1	GenSAS_6311ee18973ee-publish	CDS	1992	2690	.	-	0	gene_id=T_tenax_new_genome.00g001690.m01.CDS03;Name=T_tenax_new_genome.00g001690.m01.CDS03;Parent=T_tenax_new_genome.00g001690.m01;original_ID=cds.T_tenax_new_genome.00g001690.m01;Alias=cds.T_tenax_new_genome.00g001690.m01
JALKBU010001016.1	GenSAS_6311ee18973ee-publish	exon	2720	2866	.	-	.	gene_id=T_tenax_new_genome.00g001690.m01.exon04;Name=T_tenax_new_genome.00g001690.m01.exon04;Parent=T_tenax_new_genome.00g001690.m01;original_gene_id=T_tenax_new_genome.00g001690.m01.exon1;Alias=T_tenax_new_genome.00g001690.m01.exon1
JALKBU010001016.1	GenSAS_6311ee18973ee-publish	CDS	2720	2866	.	-	0	gene_id=T_tenax_new_genome.00g001690.m01.CDS04;Name=T_tenax_new_genome.00g001690.m01.CDS04;Parent=T_tenax_new_genome.00g001690.m01;original_ID=cds.T_tenax_new_genome.00g001690.m01;Alias=cds.T_tenax_new_genome.00g001690.m01
JALKBU010001016.1	GenSAS_6311ee18973ee-publish	gene	5222	6848	.	+	.	gene_id=T_tenax_new_genome.00g001700;Name=T_tenax_new_genome.00g001700;Alias=T_tenax_new_genome.00g001700;Notes= [BLAST protein vs protein (blastp) 2.12.0],XP_001308854.1 [DIAMOND Functional 2.0.11],Ankyrin repeat (IPR002110) [InterProScan 5.53-87.0],PF12796.2 [Pfam 1.6]
JALKBU010001016.1	GenSAS_6311ee18973ee-publish	mRNA	5222	6848	.	+	.	gene_id=T_tenax_new_genome.00g001700.m01;Name=T_tenax_new_genome.00g001700.m01;Parent=T_tenax_new_genome.00g001700;Alias=T_tenax_new_genome.00g001700.m01;original_name=T_tenax_new_genome.00g001700
JALKBU010001016.1	GenSAS_6311ee18973ee-publish	exon	5222	5504	.	+	.	gene_id=T_tenax_new_genome.00g001700.m01.exon01;Name=T_tenax_new_genome.00g001700.m01.exon01;Parent=T_tenax_new_genome.00g001700.m01;original_gene_id=T_tenax_new_genome.00g001700.m01.exon1;Alias=T_tenax_new_genome.00g001700.m01.exon1
JALKBU010001016.1	GenSAS_6311ee18973ee-publish	CDS	5222	5504	.	+	0	gene_id=T_tenax_new_genome.00g001700.m01.CDS01;Name=T_tenax_new_genome.00g001700.m01.CDS01;Parent=T_tenax_new_genome.00g001700.m01;original_ID=cds.T_tenax_new_genome.00g001700.m01;Alias=cds.T_tenax_new_genome.00g001700.m01
JALKBU010001016.1	GenSAS_6311ee18973ee-publish	exon	5648	5829	.	+	.	gene_id=T_tenax_new_genome.00g001700.m01.exon02;Name=T_tenax_new_genome.00g001700.m01.exon02;Parent=T_tenax_new_genome.00g001700.m01;original_gene_id=T_tenax_new_genome.00g001700.m01.exon2;Alias=T_tenax_new_genome.00g001700.m01.exon2
JALKBU010001016.1	GenSAS_6311ee18973ee-publish	CDS	5648	5829	.	+	2	gene_id=T_tenax_new_genome.00g001700.m01.CDS02;Name=T_tenax_new_genome.00g001700.m01.CDS02;Parent=T_tenax_new_genome.00g001700.m01;original_ID=cds.T_tenax_new_genome.00g001700.m01;Alias=cds.T_tenax_new_genome.00g001700.m01
JALKBU010001016.1	GenSAS_6311ee18973ee-publish	exon	5877	6026	.	+	.	gene_id=T_tenax_new_genome.00g001700.m01.exon03;Name=T_tenax_new_genome.00g001700.m01.exon03;Parent=T_tenax_new_genome.00g001700.m01;original_gene_id=T_tenax_new_genome.00g001700.m01.exon3;Alias=T_tenax_new_genome.00g001700.m01.exon3
JALKBU010001016.1	GenSAS_6311ee18973ee-publish	CDS	5877	6026	.	+	0	gene_id=T_tenax_new_genome.00g001700.m01.CDS03;Name=T_tenax_new_genome.00g001700.m01.CDS03;Parent=T_tenax_new_genome.00g001700.m01;original_ID=cds.T_tenax_new_genome.00g001700.m01;Alias=cds.T_tenax_new_genome.00g001700.m01
JALKBU010001016.1	GenSAS_6311ee18973ee-publish	exon	6051	6848	.	+	.	gene_id=T_tenax_new_genome.00g001700.m01.exon04;Name=T_tenax_new_genome.00g001700.m01.exon04;Parent=T_tenax_new_genome.00g001700.m01;original_gene_id=T_tenax_new_genome.00g001700.m01.exon4;Alias=T_tenax_new_genome.00g001700.m01.exon4
JALKBU010001016.1	GenSAS_6311ee18973ee-publish	CDS	6051	6848	.	+	0	gene_id=T_tenax_new_genome.00g001700.m01.CDS04;Name=T_tenax_new_genome.00g001700.m01.CDS04;Parent=T_tenax_new_genome.00g001700.m01;original_ID=cds.T_tenax_new_genome.00g001700.m01;Alias=cds.T_tenax_new_genome.00g001700.m01
JALKBU010001016.1	GenSAS_6311ee18973ee-publish	gene	9480	10129	.	-	.	gene_id=T_tenax_new_genome.00g001710;Name=T_tenax_new_genome.00g001710;Alias=T_tenax_new_genome.00g001710;Notes= [BLAST protein vs protein (blastp) 2.12.0],XP_001296610.1 [DIAMOND Functional 2.0.11],PF00025.16 [Pfam 1.6]
JALKBU010001016.1	GenSAS_6311ee18973ee-publish	mRNA	9480	10129	.	-	.	gene_id=T_tenax_new_genome.00g001710.m01;Name=T_tenax_new_genome.00g001710.m01;Parent=T_tenax_new_genome.00g001710;Alias=T_tenax_new_genome.00g001710.m01;original_name=T_tenax_new_genome.00g001710
JALKBU010001016.1	GenSAS_6311ee18973ee-publish	exon	9480	10129	.	-	.	gene_id=T_tenax_new_genome.00g001710.m01.exon01;Name=T_tenax_new_genome.00g001710.m01.exon01;Parent=T_tenax_new_genome.00g001710.m01;original_gene_id=T_tenax_new_genome.00g001710.m01.exon1;Alias=T_tenax_new_genome.00g001710.m01.exon1
JALKBU010001016.1	GenSAS_6311ee18973ee-publish	three_prime_UTR	9480	9547	.	-	.	gene_id=T_tenax_new_genome.00g001710.m01.3UTR01;Name=T_tenax_new_genome.00g001710.m01.3UTR01;Parent=T_tenax_new_genome.00g001710.m01;original_gene_id=T_tenax_new_genome.00g001710.m01.utr3p1;Alias=T_tenax_new_genome.00g001710.m01.utr3p1
JALKBU010001016.1	GenSAS_6311ee18973ee-publish	CDS	9548	10111	.	-	0	gene_id=T_tenax_new_genome.00g001710.m01.CDS01;Name=T_tenax_new_genome.00g001710.m01.CDS01;Parent=T_tenax_new_genome.00g001710.m01;original_ID=cds.T_tenax_new_genome.00g001710.m01;Alias=cds.T_tenax_new_genome.00g001710.m01
JALKBU010001016.1	GenSAS_6311ee18973ee-publish	five_prime_UTR	10112	10129	.	-	.	gene_id=T_tenax_new_genome.00g001710.m01.5UTR01;Name=T_tenax_new_genome.00g001710.m01.5UTR01;Parent=T_tenax_new_genome.00g001710.m01;original_gene_id=T_tenax_new_genome.00g001710.m01.utr5p1;Alias=T_tenax_new_genome.00g001710.m01.utr5p1
JALKBU010001016.1	GenSAS_6311ee18973ee-publish	gene	13290	14288	.	-	.	gene_id=T_tenax_new_genome.00g001720;Name=T_tenax_new_genome.00g001720;Alias=T_tenax_new_genome.00g001720;Notes= [BLAST protein vs protein (blastp) 2.12.0],XP_001303193.1 [DIAMOND Functional 2.0.11],PF00480.15 [Pfam 1.6]
JALKBU010001016.1	GenSAS_6311ee18973ee-publish	mRNA	13290	14288	.	-	.	gene_id=T_tenax_new_genome.00g001720.m01;Name=T_tenax_new_genome.00g001720.m01;Parent=T_tenax_new_genome.00g001720;Alias=T_tenax_new_genome.00g001720.m01;original_name=T_tenax_new_genome.00g001720
JALKBU010001016.1	GenSAS_6311ee18973ee-publish	exon	13290	14288	.	-	.	gene_id=T_tenax_new_genome.00g001720.m01.exon01;Name=T_tenax_new_genome.00g001720.m01.exon01;Parent=T_tenax_new_genome.00g001720.m01;original_gene_id=T_tenax_new_genome.00g001720.m01.exon1;Alias=T_tenax_new_genome.00g001720.m01.exon1
JALKBU010001016.1	GenSAS_6311ee18973ee-publish	CDS	13290	14288	.	-	0	gene_id=T_tenax_new_genome.00g001720.m01.CDS01;Name=T_tenax_new_genome.00g001720.m01.CDS01;Parent=T_tenax_new_genome.00g001720.m01;original_ID=cds.T_tenax_new_genome.00g001720.m01;Alias=cds.T_tenax_new_genome.00g001720.m01
JALKBU010001016.1	GenSAS_6311ee18973ee-publish	gene	14488	17037	.	+	.	gene_id=T_tenax_new_genome.00g001730;Name=T_tenax_new_genome.00g001730;Alias=T_tenax_new_genome.00g001730;Notes= [BLAST protein vs protein (blastp) 2.12.0],XP_001580925.1 [DIAMOND Functional 2.0.11],PF00069.20 [Pfam 1.6]
JALKBU010001016.1	GenSAS_6311ee18973ee-publish	mRNA	14488	17037	.	+	.	gene_id=T_tenax_new_genome.00g001730.m01;Name=T_tenax_new_genome.00g001730.m01;Parent=T_tenax_new_genome.00g001730;Alias=T_tenax_new_genome.00g001730.m01;original_name=T_tenax_new_genome.00g001730
JALKBU010001016.1	GenSAS_6311ee18973ee-publish	exon	14488	15550	.	+	.	gene_id=T_tenax_new_genome.00g001730.m01.exon01;Name=T_tenax_new_genome.00g001730.m01.exon01;Parent=T_tenax_new_genome.00g001730.m01;original_gene_id=T_tenax_new_genome.00g001730.m01.exon1;Alias=T_tenax_new_genome.00g001730.m01.exon1
JALKBU010001016.1	GenSAS_6311ee18973ee-publish	CDS	14488	15550	.	+	0	gene_id=T_tenax_new_genome.00g001730.m01.CDS01;Name=T_tenax_new_genome.00g001730.m01.CDS01;Parent=T_tenax_new_genome.00g001730.m01;original_ID=cds.T_tenax_new_genome.00g001730.m01;Alias=cds.T_tenax_new_genome.00g001730.m01
JALKBU010001016.1	GenSAS_6311ee18973ee-publish	exon	15637	16071	.	+	.	gene_id=T_tenax_new_genome.00g001730.m01.exon02;Name=T_tenax_new_genome.00g001730.m01.exon02;Parent=T_tenax_new_genome.00g001730.m01;original_gene_id=T_tenax_new_genome.00g001730.m01.exon2;Alias=T_tenax_new_genome.00g001730.m01.exon2
JALKBU010001016.1	GenSAS_6311ee18973ee-publish	CDS	15637	16071	.	+	2	gene_id=T_tenax_new_genome.00g001730.m01.CDS02;Name=T_tenax_new_genome.00g001730.m01.CDS02;Parent=T_tenax_new_genome.00g001730.m01;original_ID=cds.T_tenax_new_genome.00g001730.m01;Alias=cds.T_tenax_new_genome.00g001730.m01
JALKBU010001016.1	GenSAS_6311ee18973ee-publish	exon	16231	16965	.	+	.	gene_id=T_tenax_new_genome.00g001730.m01.exon03;Name=T_tenax_new_genome.00g001730.m01.exon03;Parent=T_tenax_new_genome.00g001730.m01;original_gene_id=T_tenax_new_genome.00g001730.m01.exon3;Alias=T_tenax_new_genome.00g001730.m01.exon3
JALKBU010001016.1	GenSAS_6311ee18973ee-publish	CDS	16231	16965	.	+	2	gene_id=T_tenax_new_genome.00g001730.m01.CDS03;Name=T_tenax_new_genome.00g001730.m01.CDS03;Parent=T_tenax_new_genome.00g001730.m01;original_ID=cds.T_tenax_new_genome.00g001730.m01;Alias=cds.T_tenax_new_genome.00g001730.m01
JALKBU010001016.1	GenSAS_6311ee18973ee-publish	exon	17030	17037	.	+	.	gene_id=T_tenax_new_genome.00g001730.m01.exon04;Name=T_tenax_new_genome.00g001730.m01.exon04;Parent=T_tenax_new_genome.00g001730.m01;original_gene_id=T_tenax_new_genome.00g001730.m01.exon4;Alias=T_tenax_new_genome.00g001730.m01.exon4
JALKBU010001016.1	GenSAS_6311ee18973ee-publish	CDS	17030	17037	.	+	2	gene_id=T_tenax_new_genome.00g001730.m01.CDS04;Name=T_tenax_new_genome.00g001730.m01.CDS04;Parent=T_tenax_new_genome.00g001730.m01;original_ID=cds.T_tenax_new_genome.00g001730.m01;Alias=cds.T_tenax_new_genome.00g001730.m01
JALKBU010001017.1	GenSAS_6311ee18973ee-publish	gene	4096	5520	.	+	.	gene_id=T_tenax_new_genome.00g001740;Name=T_tenax_new_genome.00g001740;Alias=T_tenax_new_genome.00g001740;Notes= [BLAST protein vs protein (blastp) 2.12.0],XP_001326667.1 [DIAMOND Functional 2.0.11],PF07889.7 [Pfam 1.6]
JALKBU010001017.1	GenSAS_6311ee18973ee-publish	mRNA	4096	5520	.	+	.	gene_id=T_tenax_new_genome.00g001740.m01;Name=T_tenax_new_genome.00g001740.m01;Parent=T_tenax_new_genome.00g001740;Alias=T_tenax_new_genome.00g001740.m01;original_name=T_tenax_new_genome.00g001740
JALKBU010001017.1	GenSAS_6311ee18973ee-publish	exon	4096	5520	.	+	.	gene_id=T_tenax_new_genome.00g001740.m01.exon01;Name=T_tenax_new_genome.00g001740.m01.exon01;Parent=T_tenax_new_genome.00g001740.m01;original_gene_id=T_tenax_new_genome.00g001740.m01.exon1;Alias=T_tenax_new_genome.00g001740.m01.exon1
JALKBU010001017.1	GenSAS_6311ee18973ee-publish	CDS	4096	5520	.	+	0	gene_id=T_tenax_new_genome.00g001740.m01.CDS01;Name=T_tenax_new_genome.00g001740.m01.CDS01;Parent=T_tenax_new_genome.00g001740.m01;original_ID=cds.T_tenax_new_genome.00g001740.m01;Alias=cds.T_tenax_new_genome.00g001740.m01
JALKBU010001017.1	GenSAS_6311ee18973ee-publish	gene	5938	6507	.	+	.	gene_id=T_tenax_new_genome.00g001750;Name=T_tenax_new_genome.00g001750;Alias=T_tenax_new_genome.00g001750;Notes= [BLAST protein vs protein (blastp) 2.12.0],XP_001310181.1 [DIAMOND Functional 2.0.11],Rhomboid-like superfamily (IPR035952) [InterProScan 5.53-87.0],PF01694.17 [Pfam 1.6]
JALKBU010001017.1	GenSAS_6311ee18973ee-publish	mRNA	5938	6507	.	+	.	gene_id=T_tenax_new_genome.00g001750.m01;Name=T_tenax_new_genome.00g001750.m01;Parent=T_tenax_new_genome.00g001750;Alias=T_tenax_new_genome.00g001750.m01;original_name=T_tenax_new_genome.00g001750
JALKBU010001017.1	GenSAS_6311ee18973ee-publish	exon	5938	6507	.	+	.	gene_id=T_tenax_new_genome.00g001750.m01.exon01;Name=T_tenax_new_genome.00g001750.m01.exon01;Parent=T_tenax_new_genome.00g001750.m01;original_gene_id=T_tenax_new_genome.00g001750.m01.exon1;Alias=T_tenax_new_genome.00g001750.m01.exon1
JALKBU010001017.1	GenSAS_6311ee18973ee-publish	CDS	5938	6501	.	+	0	gene_id=T_tenax_new_genome.00g001750.m01.CDS01;Name=T_tenax_new_genome.00g001750.m01.CDS01;Parent=T_tenax_new_genome.00g001750.m01;original_ID=cds.T_tenax_new_genome.00g001750.m01;Alias=cds.T_tenax_new_genome.00g001750.m01
JALKBU010001017.1	GenSAS_6311ee18973ee-publish	three_prime_UTR	6502	6507	.	+	.	gene_id=T_tenax_new_genome.00g001750.m01.3UTR01;Name=T_tenax_new_genome.00g001750.m01.3UTR01;Parent=T_tenax_new_genome.00g001750.m01;original_gene_id=T_tenax_new_genome.00g001750.m01.utr3p1;Alias=T_tenax_new_genome.00g001750.m01.utr3p1
JALKBU010001017.1	GenSAS_6311ee18973ee-publish	gene	7417	8112	.	+	.	gene_id=T_tenax_new_genome.00g001760;Name=T_tenax_new_genome.00g001760;Alias=T_tenax_new_genome.00g001760;Notes= [BLAST protein vs protein (blastp) 2.12.0],XP_001581641.1 [DIAMOND Functional 2.0.11],PF11629.3 [Pfam 1.6]
JALKBU010001017.1	GenSAS_6311ee18973ee-publish	mRNA	7417	8112	.	+	.	gene_id=T_tenax_new_genome.00g001760.m01;Name=T_tenax_new_genome.00g001760.m01;Parent=T_tenax_new_genome.00g001760;Alias=T_tenax_new_genome.00g001760.m01;original_name=T_tenax_new_genome.00g001760
JALKBU010001017.1	GenSAS_6311ee18973ee-publish	exon	7417	8112	.	+	.	gene_id=T_tenax_new_genome.00g001760.m01.exon01;Name=T_tenax_new_genome.00g001760.m01.exon01;Parent=T_tenax_new_genome.00g001760.m01;original_gene_id=T_tenax_new_genome.00g001760.m01.exon1;Alias=T_tenax_new_genome.00g001760.m01.exon1
JALKBU010001017.1	GenSAS_6311ee18973ee-publish	CDS	7417	8052	.	+	0	gene_id=T_tenax_new_genome.00g001760.m01.CDS01;Name=T_tenax_new_genome.00g001760.m01.CDS01;Parent=T_tenax_new_genome.00g001760.m01;original_ID=cds.T_tenax_new_genome.00g001760.m01;Alias=cds.T_tenax_new_genome.00g001760.m01
JALKBU010001017.1	GenSAS_6311ee18973ee-publish	three_prime_UTR	8053	8112	.	+	.	gene_id=T_tenax_new_genome.00g001760.m01.3UTR01;Name=T_tenax_new_genome.00g001760.m01.3UTR01;Parent=T_tenax_new_genome.00g001760.m01;original_gene_id=T_tenax_new_genome.00g001760.m01.utr3p1;Alias=T_tenax_new_genome.00g001760.m01.utr3p1
JALKBU010001017.1	GenSAS_6311ee18973ee-publish	gene	8839	9306	.	+	.	gene_id=T_tenax_new_genome.00g001770;Name=T_tenax_new_genome.00g001770;Alias=T_tenax_new_genome.00g001770;Notes= [BLAST protein vs protein (blastp) 2.12.0],XP_001315533.1 [DIAMOND Functional 2.0.11],PF04102.7 [Pfam 1.6]
JALKBU010001017.1	GenSAS_6311ee18973ee-publish	mRNA	8839	9306	.	+	.	gene_id=T_tenax_new_genome.00g001770.m01;Name=T_tenax_new_genome.00g001770.m01;Parent=T_tenax_new_genome.00g001770;Alias=T_tenax_new_genome.00g001770.m01;original_name=T_tenax_new_genome.00g001770
JALKBU010001017.1	GenSAS_6311ee18973ee-publish	exon	8839	9306	.	+	.	gene_id=T_tenax_new_genome.00g001770.m01.exon01;Name=T_tenax_new_genome.00g001770.m01.exon01;Parent=T_tenax_new_genome.00g001770.m01;original_gene_id=T_tenax_new_genome.00g001770.m01.exon1;Alias=T_tenax_new_genome.00g001770.m01.exon1
JALKBU010001017.1	GenSAS_6311ee18973ee-publish	CDS	8839	9306	.	+	0	gene_id=T_tenax_new_genome.00g001770.m01.CDS01;Name=T_tenax_new_genome.00g001770.m01.CDS01;Parent=T_tenax_new_genome.00g001770.m01;original_ID=cds.T_tenax_new_genome.00g001770.m01;Alias=cds.T_tenax_new_genome.00g001770.m01
JALKBU010001017.1	GenSAS_6311ee18973ee-publish	gene	9344	10150	.	-	.	gene_id=T_tenax_new_genome.00g001780;Name=T_tenax_new_genome.00g001780;Alias=T_tenax_new_genome.00g001780;Notes= [BLAST protein vs protein (blastp) 2.12.0],XP_001315534.1 [DIAMOND Functional 2.0.11],C2 domain (IPR000008) [InterProScan 5.53-87.0],PF00168.25 [Pfam 1.6]
JALKBU010001017.1	GenSAS_6311ee18973ee-publish	mRNA	9344	10150	.	-	.	gene_id=T_tenax_new_genome.00g001780.m01;Name=T_tenax_new_genome.00g001780.m01;Parent=T_tenax_new_genome.00g001780;Alias=T_tenax_new_genome.00g001780.m01;original_name=T_tenax_new_genome.00g001780
JALKBU010001017.1	GenSAS_6311ee18973ee-publish	exon	9344	10150	.	-	.	gene_id=T_tenax_new_genome.00g001780.m01.exon01;Name=T_tenax_new_genome.00g001780.m01.exon01;Parent=T_tenax_new_genome.00g001780.m01;original_gene_id=T_tenax_new_genome.00g001780.m01.exon1;Alias=T_tenax_new_genome.00g001780.m01.exon1
JALKBU010001017.1	GenSAS_6311ee18973ee-publish	CDS	9344	10150	.	-	0	gene_id=T_tenax_new_genome.00g001780.m01.CDS01;Name=T_tenax_new_genome.00g001780.m01.CDS01;Parent=T_tenax_new_genome.00g001780.m01;original_ID=cds.T_tenax_new_genome.00g001780.m01;Alias=cds.T_tenax_new_genome.00g001780.m01
JALKBU010001017.1	GenSAS_6311ee18973ee-publish	gene	10841	11811	.	-	.	gene_id=T_tenax_new_genome.00g001790;Name=T_tenax_new_genome.00g001790;Alias=T_tenax_new_genome.00g001790;Notes= [BLAST protein vs protein (blastp) 2.12.0],XP_001299883.1 [DIAMOND Functional 2.0.11],NSF attachment protein (IPR000744) [InterProScan 5.53-87.0],PF14938.1 [Pfam 1.6]
JALKBU010001017.1	GenSAS_6311ee18973ee-publish	mRNA	10841	11811	.	-	.	gene_id=T_tenax_new_genome.00g001790.m01;Name=T_tenax_new_genome.00g001790.m01;Parent=T_tenax_new_genome.00g001790;Alias=T_tenax_new_genome.00g001790.m01;original_name=T_tenax_new_genome.00g001790
JALKBU010001017.1	GenSAS_6311ee18973ee-publish	exon	10841	11811	.	-	.	gene_id=T_tenax_new_genome.00g001790.m01.exon01;Name=T_tenax_new_genome.00g001790.m01.exon01;Parent=T_tenax_new_genome.00g001790.m01;original_gene_id=T_tenax_new_genome.00g001790.m01.exon1;Alias=T_tenax_new_genome.00g001790.m01.exon1
JALKBU010001017.1	GenSAS_6311ee18973ee-publish	three_prime_UTR	10841	10911	.	-	.	gene_id=T_tenax_new_genome.00g001790.m01.3UTR01;Name=T_tenax_new_genome.00g001790.m01.3UTR01;Parent=T_tenax_new_genome.00g001790.m01;original_gene_id=T_tenax_new_genome.00g001790.m01.utr3p1;Alias=T_tenax_new_genome.00g001790.m01.utr3p1
JALKBU010001017.1	GenSAS_6311ee18973ee-publish	CDS	10912	11811	.	-	0	gene_id=T_tenax_new_genome.00g001790.m01.CDS01;Name=T_tenax_new_genome.00g001790.m01.CDS01;Parent=T_tenax_new_genome.00g001790.m01;original_ID=cds.T_tenax_new_genome.00g001790.m01;Alias=cds.T_tenax_new_genome.00g001790.m01
JALKBU010001017.1	GenSAS_6311ee18973ee-publish	gene	12092	12619	.	-	.	gene_id=T_tenax_new_genome.00g001800;Name=T_tenax_new_genome.00g001800;Alias=T_tenax_new_genome.00g001800;Notes=PF08637.5 [Pfam 1.6]
JALKBU010001017.1	GenSAS_6311ee18973ee-publish	mRNA	12092	12619	.	-	.	gene_id=T_tenax_new_genome.00g001800.m01;Name=T_tenax_new_genome.00g001800.m01;Parent=T_tenax_new_genome.00g001800;Alias=T_tenax_new_genome.00g001800.m01;original_name=T_tenax_new_genome.00g001800
JALKBU010001017.1	GenSAS_6311ee18973ee-publish	exon	12092	12619	.	-	.	gene_id=T_tenax_new_genome.00g001800.m01.exon01;Name=T_tenax_new_genome.00g001800.m01.exon01;Parent=T_tenax_new_genome.00g001800.m01;original_gene_id=T_tenax_new_genome.00g001800.m01.exon1;Alias=T_tenax_new_genome.00g001800.m01.exon1
JALKBU010001017.1	GenSAS_6311ee18973ee-publish	three_prime_UTR	12092	12262	.	-	.	gene_id=T_tenax_new_genome.00g001800.m01.3UTR01;Name=T_tenax_new_genome.00g001800.m01.3UTR01;Parent=T_tenax_new_genome.00g001800.m01;original_gene_id=T_tenax_new_genome.00g001800.m01.utr3p1;Alias=T_tenax_new_genome.00g001800.m01.utr3p1
JALKBU010001017.1	GenSAS_6311ee18973ee-publish	CDS	12263	12619	.	-	0	gene_id=T_tenax_new_genome.00g001800.m01.CDS01;Name=T_tenax_new_genome.00g001800.m01.CDS01;Parent=T_tenax_new_genome.00g001800.m01;original_ID=cds.T_tenax_new_genome.00g001800.m01;Alias=cds.T_tenax_new_genome.00g001800.m01
JALKBU010001017.1	GenSAS_6311ee18973ee-publish	gene	12689	14364	.	-	.	gene_id=T_tenax_new_genome.00g001810;Name=T_tenax_new_genome.00g001810;Alias=T_tenax_new_genome.00g001810;Notes= [BLAST protein vs protein (blastp) 2.12.0],XP_001323268.1 [DIAMOND Functional 2.0.11]
JALKBU010001017.1	GenSAS_6311ee18973ee-publish	mRNA	12689	14364	.	-	.	gene_id=T_tenax_new_genome.00g001810.m01;Name=T_tenax_new_genome.00g001810.m01;Parent=T_tenax_new_genome.00g001810;Alias=T_tenax_new_genome.00g001810.m01;original_name=T_tenax_new_genome.00g001810
JALKBU010001017.1	GenSAS_6311ee18973ee-publish	exon	12689	14364	.	-	.	gene_id=T_tenax_new_genome.00g001810.m01.exon01;Name=T_tenax_new_genome.00g001810.m01.exon01;Parent=T_tenax_new_genome.00g001810.m01;original_gene_id=T_tenax_new_genome.00g001810.m01.exon1;Alias=T_tenax_new_genome.00g001810.m01.exon1
JALKBU010001017.1	GenSAS_6311ee18973ee-publish	CDS	12689	14254	.	-	0	gene_id=T_tenax_new_genome.00g001810.m01.CDS01;Name=T_tenax_new_genome.00g001810.m01.CDS01;Parent=T_tenax_new_genome.00g001810.m01;original_ID=cds.T_tenax_new_genome.00g001810.m01;Alias=cds.T_tenax_new_genome.00g001810.m01
JALKBU010001017.1	GenSAS_6311ee18973ee-publish	five_prime_UTR	14255	14364	.	-	.	gene_id=T_tenax_new_genome.00g001810.m01.5UTR01;Name=T_tenax_new_genome.00g001810.m01.5UTR01;Parent=T_tenax_new_genome.00g001810.m01;original_gene_id=T_tenax_new_genome.00g001810.m01.utr5p1;Alias=T_tenax_new_genome.00g001810.m01.utr5p1
JALKBU010001017.1	GenSAS_6311ee18973ee-publish	gene	15433	15853	.	+	.	gene_id=T_tenax_new_genome.00g001820;Name=T_tenax_new_genome.00g001820;Alias=T_tenax_new_genome.00g001820;Notes= [BLAST protein vs protein (blastp) 2.12.0],XP_001322272.1 [DIAMOND Functional 2.0.11],Cytochrome b5-like heme/steroid binding domain (IPR001199) [InterProScan 5.53-87.0],PF00173.23 [Pfam 1.6]
JALKBU010001017.1	GenSAS_6311ee18973ee-publish	mRNA	15433	15853	.	+	.	gene_id=T_tenax_new_genome.00g001820.m01;Name=T_tenax_new_genome.00g001820.m01;Parent=T_tenax_new_genome.00g001820;Alias=T_tenax_new_genome.00g001820.m01;original_name=T_tenax_new_genome.00g001820
JALKBU010001017.1	GenSAS_6311ee18973ee-publish	exon	15433	15853	.	+	.	gene_id=T_tenax_new_genome.00g001820.m01.exon01;Name=T_tenax_new_genome.00g001820.m01.exon01;Parent=T_tenax_new_genome.00g001820.m01;original_gene_id=T_tenax_new_genome.00g001820.m01.exon1;Alias=T_tenax_new_genome.00g001820.m01.exon1
JALKBU010001017.1	GenSAS_6311ee18973ee-publish	CDS	15433	15762	.	+	0	gene_id=T_tenax_new_genome.00g001820.m01.CDS01;Name=T_tenax_new_genome.00g001820.m01.CDS01;Parent=T_tenax_new_genome.00g001820.m01;original_ID=cds.T_tenax_new_genome.00g001820.m01;Alias=cds.T_tenax_new_genome.00g001820.m01
JALKBU010001017.1	GenSAS_6311ee18973ee-publish	three_prime_UTR	15763	15853	.	+	.	gene_id=T_tenax_new_genome.00g001820.m01.3UTR01;Name=T_tenax_new_genome.00g001820.m01.3UTR01;Parent=T_tenax_new_genome.00g001820.m01;original_gene_id=T_tenax_new_genome.00g001820.m01.utr3p1;Alias=T_tenax_new_genome.00g001820.m01.utr3p1
JALKBU010001017.1	GenSAS_6311ee18973ee-publish	gene	15966	16653	.	-	.	gene_id=T_tenax_new_genome.00g001830;Name=T_tenax_new_genome.00g001830;Alias=T_tenax_new_genome.00g001830;Notes= [BLAST protein vs protein (blastp) 2.12.0],XP_001322271.1 [DIAMOND Functional 2.0.11],PF00025.16 [Pfam 1.6]
JALKBU010001017.1	GenSAS_6311ee18973ee-publish	mRNA	15966	16653	.	-	.	gene_id=T_tenax_new_genome.00g001830.m01;Name=T_tenax_new_genome.00g001830.m01;Parent=T_tenax_new_genome.00g001830;Alias=T_tenax_new_genome.00g001830.m01;original_name=T_tenax_new_genome.00g001830
JALKBU010001017.1	GenSAS_6311ee18973ee-publish	exon	15966	16653	.	-	.	gene_id=T_tenax_new_genome.00g001830.m01.exon01;Name=T_tenax_new_genome.00g001830.m01.exon01;Parent=T_tenax_new_genome.00g001830.m01;original_gene_id=T_tenax_new_genome.00g001830.m01.exon1;Alias=T_tenax_new_genome.00g001830.m01.exon1
JALKBU010001017.1	GenSAS_6311ee18973ee-publish	three_prime_UTR	15966	16035	.	-	.	gene_id=T_tenax_new_genome.00g001830.m01.3UTR01;Name=T_tenax_new_genome.00g001830.m01.3UTR01;Parent=T_tenax_new_genome.00g001830.m01;original_gene_id=T_tenax_new_genome.00g001830.m01.utr3p1;Alias=T_tenax_new_genome.00g001830.m01.utr3p1
JALKBU010001017.1	GenSAS_6311ee18973ee-publish	CDS	16036	16632	.	-	0	gene_id=T_tenax_new_genome.00g001830.m01.CDS01;Name=T_tenax_new_genome.00g001830.m01.CDS01;Parent=T_tenax_new_genome.00g001830.m01;original_ID=cds.T_tenax_new_genome.00g001830.m01;Alias=cds.T_tenax_new_genome.00g001830.m01
JALKBU010001017.1	GenSAS_6311ee18973ee-publish	five_prime_UTR	16633	16653	.	-	.	gene_id=T_tenax_new_genome.00g001830.m01.5UTR01;Name=T_tenax_new_genome.00g001830.m01.5UTR01;Parent=T_tenax_new_genome.00g001830.m01;original_gene_id=T_tenax_new_genome.00g001830.m01.utr5p1;Alias=T_tenax_new_genome.00g001830.m01.utr5p1
JALKBU010001018.1	GenSAS_6311ee18973ee-publish	gene	645	1565	.	+	.	gene_id=T_tenax_new_genome.00g001840;Name=T_tenax_new_genome.00g001840;Alias=T_tenax_new_genome.00g001840;Notes= [BLAST protein vs protein (blastp) 2.12.0],XP_001311496.1 [DIAMOND Functional 2.0.11],PF11585.3 [Pfam 1.6]
JALKBU010001018.1	GenSAS_6311ee18973ee-publish	mRNA	645	1565	.	+	.	gene_id=T_tenax_new_genome.00g001840.m01;Name=T_tenax_new_genome.00g001840.m01;Parent=T_tenax_new_genome.00g001840;Alias=T_tenax_new_genome.00g001840.m01;original_name=T_tenax_new_genome.00g001840
JALKBU010001018.1	GenSAS_6311ee18973ee-publish	exon	645	1565	.	+	.	gene_id=T_tenax_new_genome.00g001840.m01.exon01;Name=T_tenax_new_genome.00g001840.m01.exon01;Parent=T_tenax_new_genome.00g001840.m01;original_gene_id=T_tenax_new_genome.00g001840.m01.exon1;Alias=T_tenax_new_genome.00g001840.m01.exon1
JALKBU010001018.1	GenSAS_6311ee18973ee-publish	CDS	645	1565	.	+	0	gene_id=T_tenax_new_genome.00g001840.m01.CDS01;Name=T_tenax_new_genome.00g001840.m01.CDS01;Parent=T_tenax_new_genome.00g001840.m01;original_ID=cds.T_tenax_new_genome.00g001840.m01;Alias=cds.T_tenax_new_genome.00g001840.m01
JALKBU010001018.1	GenSAS_6311ee18973ee-publish	gene	4169	5494	.	+	.	gene_id=T_tenax_new_genome.00g001850;Name=T_tenax_new_genome.00g001850;Alias=T_tenax_new_genome.00g001850;Notes= [BLAST protein vs protein (blastp) 2.12.0],XP_001302949.1 [DIAMOND Functional 2.0.11],Protein kinase domain (IPR000719) [InterProScan 5.53-87.0],PF00169.24 [Pfam 1.6]
JALKBU010001018.1	GenSAS_6311ee18973ee-publish	mRNA	4169	5494	.	+	.	gene_id=T_tenax_new_genome.00g001850.m01;Name=T_tenax_new_genome.00g001850.m01;Parent=T_tenax_new_genome.00g001850;Alias=T_tenax_new_genome.00g001850.m01;original_name=T_tenax_new_genome.00g001850
JALKBU010001018.1	GenSAS_6311ee18973ee-publish	exon	4169	5494	.	+	.	gene_id=T_tenax_new_genome.00g001850.m01.exon01;Name=T_tenax_new_genome.00g001850.m01.exon01;Parent=T_tenax_new_genome.00g001850.m01;original_gene_id=T_tenax_new_genome.00g001850.m01.exon1;Alias=T_tenax_new_genome.00g001850.m01.exon1
JALKBU010001018.1	GenSAS_6311ee18973ee-publish	CDS	4169	5494	.	+	0	gene_id=T_tenax_new_genome.00g001850.m01.CDS01;Name=T_tenax_new_genome.00g001850.m01.CDS01;Parent=T_tenax_new_genome.00g001850.m01;original_ID=cds.T_tenax_new_genome.00g001850.m01;Alias=cds.T_tenax_new_genome.00g001850.m01
JALKBU010001018.1	GenSAS_6311ee18973ee-publish	gene	5554	7444	.	-	.	gene_id=T_tenax_new_genome.00g001860;Name=T_tenax_new_genome.00g001860;Alias=T_tenax_new_genome.00g001860;Notes= [BLAST protein vs protein (blastp) 2.12.0],XP_001309734.1 [DIAMOND Functional 2.0.11],Polymorphic outer membrane protein repeat (IPR003368) [InterProScan 5.53-87.0],PF06143.6 [Pfam 1.6]
JALKBU010001018.1	GenSAS_6311ee18973ee-publish	mRNA	5554	7444	.	-	.	gene_id=T_tenax_new_genome.00g001860.m01;Name=T_tenax_new_genome.00g001860.m01;Parent=T_tenax_new_genome.00g001860;Alias=T_tenax_new_genome.00g001860.m01;original_name=T_tenax_new_genome.00g001860
JALKBU010001018.1	GenSAS_6311ee18973ee-publish	exon	5554	5843	.	-	.	gene_id=T_tenax_new_genome.00g001860.m01.exon01;Name=T_tenax_new_genome.00g001860.m01.exon01;Parent=T_tenax_new_genome.00g001860.m01;original_gene_id=T_tenax_new_genome.00g001860.m01.exon4;Alias=T_tenax_new_genome.00g001860.m01.exon4
JALKBU010001018.1	GenSAS_6311ee18973ee-publish	CDS	5554	5843	.	-	2	gene_id=T_tenax_new_genome.00g001860.m01.CDS01;Name=T_tenax_new_genome.00g001860.m01.CDS01;Parent=T_tenax_new_genome.00g001860.m01;original_ID=cds.T_tenax_new_genome.00g001860.m01;Alias=cds.T_tenax_new_genome.00g001860.m01
JALKBU010001018.1	GenSAS_6311ee18973ee-publish	exon	5991	6447	.	-	.	gene_id=T_tenax_new_genome.00g001860.m01.exon02;Name=T_tenax_new_genome.00g001860.m01.exon02;Parent=T_tenax_new_genome.00g001860.m01;original_gene_id=T_tenax_new_genome.00g001860.m01.exon3;Alias=T_tenax_new_genome.00g001860.m01.exon3
JALKBU010001018.1	GenSAS_6311ee18973ee-publish	CDS	5991	6447	.	-	0	gene_id=T_tenax_new_genome.00g001860.m01.CDS02;Name=T_tenax_new_genome.00g001860.m01.CDS02;Parent=T_tenax_new_genome.00g001860.m01;original_ID=cds.T_tenax_new_genome.00g001860.m01;Alias=cds.T_tenax_new_genome.00g001860.m01
JALKBU010001018.1	GenSAS_6311ee18973ee-publish	exon	6479	6548	.	-	.	gene_id=T_tenax_new_genome.00g001860.m01.exon03;Name=T_tenax_new_genome.00g001860.m01.exon03;Parent=T_tenax_new_genome.00g001860.m01;original_gene_id=T_tenax_new_genome.00g001860.m01.exon2;Alias=T_tenax_new_genome.00g001860.m01.exon2
JALKBU010001018.1	GenSAS_6311ee18973ee-publish	CDS	6479	6548	.	-	1	gene_id=T_tenax_new_genome.00g001860.m01.CDS03;Name=T_tenax_new_genome.00g001860.m01.CDS03;Parent=T_tenax_new_genome.00g001860.m01;original_ID=cds.T_tenax_new_genome.00g001860.m01;Alias=cds.T_tenax_new_genome.00g001860.m01
JALKBU010001018.1	GenSAS_6311ee18973ee-publish	exon	6588	7444	.	-	.	gene_id=T_tenax_new_genome.00g001860.m01.exon04;Name=T_tenax_new_genome.00g001860.m01.exon04;Parent=T_tenax_new_genome.00g001860.m01;original_gene_id=T_tenax_new_genome.00g001860.m01.exon1;Alias=T_tenax_new_genome.00g001860.m01.exon1
JALKBU010001018.1	GenSAS_6311ee18973ee-publish	CDS	6588	7444	.	-	0	gene_id=T_tenax_new_genome.00g001860.m01.CDS04;Name=T_tenax_new_genome.00g001860.m01.CDS04;Parent=T_tenax_new_genome.00g001860.m01;original_ID=cds.T_tenax_new_genome.00g001860.m01;Alias=cds.T_tenax_new_genome.00g001860.m01
JALKBU010001018.1	GenSAS_6311ee18973ee-publish	gene	10817	12324	.	+	.	gene_id=T_tenax_new_genome.00g001870;Name=T_tenax_new_genome.00g001870;Alias=T_tenax_new_genome.00g001870;Notes= [BLAST protein vs protein (blastp) 2.12.0],XP_001302233.1 [DIAMOND Functional 2.0.11],PF00804.20 [Pfam 1.6]
JALKBU010001018.1	GenSAS_6311ee18973ee-publish	mRNA	10817	12324	.	+	.	gene_id=T_tenax_new_genome.00g001870.m01;Name=T_tenax_new_genome.00g001870.m01;Parent=T_tenax_new_genome.00g001870;Alias=T_tenax_new_genome.00g001870.m01;original_name=T_tenax_new_genome.00g001870
JALKBU010001018.1	GenSAS_6311ee18973ee-publish	exon	10817	10825	.	+	.	gene_id=T_tenax_new_genome.00g001870.m01.exon01;Name=T_tenax_new_genome.00g001870.m01.exon01;Parent=T_tenax_new_genome.00g001870.m01;original_gene_id=T_tenax_new_genome.00g001870.m01.exon1;Alias=T_tenax_new_genome.00g001870.m01.exon1
JALKBU010001018.1	GenSAS_6311ee18973ee-publish	CDS	10817	10825	.	+	0	gene_id=T_tenax_new_genome.00g001870.m01.CDS01;Name=T_tenax_new_genome.00g001870.m01.CDS01;Parent=T_tenax_new_genome.00g001870.m01;original_ID=cds.T_tenax_new_genome.00g001870.m01;Alias=cds.T_tenax_new_genome.00g001870.m01
JALKBU010001018.1	GenSAS_6311ee18973ee-publish	exon	11084	11125	.	+	.	gene_id=T_tenax_new_genome.00g001870.m01.exon02;Name=T_tenax_new_genome.00g001870.m01.exon02;Parent=T_tenax_new_genome.00g001870.m01;original_gene_id=T_tenax_new_genome.00g001870.m01.exon2;Alias=T_tenax_new_genome.00g001870.m01.exon2
JALKBU010001018.1	GenSAS_6311ee18973ee-publish	CDS	11084	11125	.	+	0	gene_id=T_tenax_new_genome.00g001870.m01.CDS02;Name=T_tenax_new_genome.00g001870.m01.CDS02;Parent=T_tenax_new_genome.00g001870.m01;original_ID=cds.T_tenax_new_genome.00g001870.m01;Alias=cds.T_tenax_new_genome.00g001870.m01
JALKBU010001018.1	GenSAS_6311ee18973ee-publish	CDS	11150	11506	.	+	0	gene_id=T_tenax_new_genome.00g001870.m01.CDS03;Name=T_tenax_new_genome.00g001870.m01.CDS03;Parent=T_tenax_new_genome.00g001870.m01;original_ID=cds.T_tenax_new_genome.00g001870.m01;Alias=cds.T_tenax_new_genome.00g001870.m01
JALKBU010001018.1	GenSAS_6311ee18973ee-publish	exon	11150	11506	.	+	.	gene_id=T_tenax_new_genome.00g001870.m01.exon03;Name=T_tenax_new_genome.00g001870.m01.exon03;Parent=T_tenax_new_genome.00g001870.m01;original_gene_id=T_tenax_new_genome.00g001870.m01.exon3;Alias=T_tenax_new_genome.00g001870.m01.exon3
JALKBU010001018.1	GenSAS_6311ee18973ee-publish	exon	11542	12015	.	+	.	gene_id=T_tenax_new_genome.00g001870.m01.exon04;Name=T_tenax_new_genome.00g001870.m01.exon04;Parent=T_tenax_new_genome.00g001870.m01;original_gene_id=T_tenax_new_genome.00g001870.m01.exon4;Alias=T_tenax_new_genome.00g001870.m01.exon4
JALKBU010001018.1	GenSAS_6311ee18973ee-publish	CDS	11542	12015	.	+	0	gene_id=T_tenax_new_genome.00g001870.m01.CDS04;Name=T_tenax_new_genome.00g001870.m01.CDS04;Parent=T_tenax_new_genome.00g001870.m01;original_ID=cds.T_tenax_new_genome.00g001870.m01;Alias=cds.T_tenax_new_genome.00g001870.m01
JALKBU010001018.1	GenSAS_6311ee18973ee-publish	exon	12052	12324	.	+	.	gene_id=T_tenax_new_genome.00g001870.m01.exon05;Name=T_tenax_new_genome.00g001870.m01.exon05;Parent=T_tenax_new_genome.00g001870.m01;original_gene_id=T_tenax_new_genome.00g001870.m01.exon5;Alias=T_tenax_new_genome.00g001870.m01.exon5
JALKBU010001018.1	GenSAS_6311ee18973ee-publish	CDS	12052	12324	.	+	0	gene_id=T_tenax_new_genome.00g001870.m01.CDS05;Name=T_tenax_new_genome.00g001870.m01.CDS05;Parent=T_tenax_new_genome.00g001870.m01;original_ID=cds.T_tenax_new_genome.00g001870.m01;Alias=cds.T_tenax_new_genome.00g001870.m01
JALKBU010001018.1	GenSAS_6311ee18973ee-publish	gene	13941	15488	.	+	.	gene_id=T_tenax_new_genome.00g001880;Name=T_tenax_new_genome.00g001880;Alias=T_tenax_new_genome.00g001880;Notes= [BLAST protein vs protein (blastp) 2.12.0],XP_001327863.1 [DIAMOND Functional 2.0.11],Helicase, C-terminal (IPR001650) [InterProScan 5.53-87.0],PF00270.24 [Pfam 1.6]
JALKBU010001018.1	GenSAS_6311ee18973ee-publish	mRNA	13941	15488	.	+	.	gene_id=T_tenax_new_genome.00g001880.m01;Name=T_tenax_new_genome.00g001880.m01;Parent=T_tenax_new_genome.00g001880;Alias=T_tenax_new_genome.00g001880.m01;original_name=T_tenax_new_genome.00g001880
JALKBU010001018.1	GenSAS_6311ee18973ee-publish	five_prime_UTR	13941	13949	.	+	.	gene_id=T_tenax_new_genome.00g001880.m01.5UTR01;Name=T_tenax_new_genome.00g001880.m01.5UTR01;Parent=T_tenax_new_genome.00g001880.m01;original_gene_id=T_tenax_new_genome.00g001880.m01.utr5p1;Alias=T_tenax_new_genome.00g001880.m01.utr5p1
JALKBU010001018.1	GenSAS_6311ee18973ee-publish	exon	13941	15488	.	+	.	gene_id=T_tenax_new_genome.00g001880.m01.exon01;Name=T_tenax_new_genome.00g001880.m01.exon01;Parent=T_tenax_new_genome.00g001880.m01;original_gene_id=T_tenax_new_genome.00g001880.m01.exon1;Alias=T_tenax_new_genome.00g001880.m01.exon1
JALKBU010001018.1	GenSAS_6311ee18973ee-publish	CDS	13950	15404	.	+	0	gene_id=T_tenax_new_genome.00g001880.m01.CDS01;Name=T_tenax_new_genome.00g001880.m01.CDS01;Parent=T_tenax_new_genome.00g001880.m01;original_ID=cds.T_tenax_new_genome.00g001880.m01;Alias=cds.T_tenax_new_genome.00g001880.m01
JALKBU010001018.1	GenSAS_6311ee18973ee-publish	three_prime_UTR	15405	15488	.	+	.	gene_id=T_tenax_new_genome.00g001880.m01.3UTR01;Name=T_tenax_new_genome.00g001880.m01.3UTR01;Parent=T_tenax_new_genome.00g001880.m01;original_gene_id=T_tenax_new_genome.00g001880.m01.utr3p1;Alias=T_tenax_new_genome.00g001880.m01.utr3p1
JALKBU010001018.1	GenSAS_6311ee18973ee-publish	gene	15671	16195	.	+	.	gene_id=T_tenax_new_genome.00g001890;Name=T_tenax_new_genome.00g001890;Alias=T_tenax_new_genome.00g001890
JALKBU010001018.1	GenSAS_6311ee18973ee-publish	mRNA	15671	16195	.	+	.	gene_id=T_tenax_new_genome.00g001890.m01;Name=T_tenax_new_genome.00g001890.m01;Parent=T_tenax_new_genome.00g001890;Alias=T_tenax_new_genome.00g001890.m01;original_name=T_tenax_new_genome.00g001890
JALKBU010001018.1	GenSAS_6311ee18973ee-publish	exon	15671	16195	.	+	.	gene_id=T_tenax_new_genome.00g001890.m01.exon01;Name=T_tenax_new_genome.00g001890.m01.exon01;Parent=T_tenax_new_genome.00g001890.m01;original_gene_id=T_tenax_new_genome.00g001890.m01.exon1;Alias=T_tenax_new_genome.00g001890.m01.exon1
JALKBU010001018.1	GenSAS_6311ee18973ee-publish	CDS	15671	16195	.	+	0	gene_id=T_tenax_new_genome.00g001890.m01.CDS01;Name=T_tenax_new_genome.00g001890.m01.CDS01;Parent=T_tenax_new_genome.00g001890.m01;original_ID=cds.T_tenax_new_genome.00g001890.m01;Alias=cds.T_tenax_new_genome.00g001890.m01
JALKBU010001018.1	GenSAS_6311ee18973ee-publish	gene	16496	16876	.	-	.	gene_id=T_tenax_new_genome.00g001900;Name=T_tenax_new_genome.00g001900;Alias=T_tenax_new_genome.00g001900;Notes=PF07047.7 [Pfam 1.6]
JALKBU010001018.1	GenSAS_6311ee18973ee-publish	mRNA	16496	16876	.	-	.	gene_id=T_tenax_new_genome.00g001900.m01;Name=T_tenax_new_genome.00g001900.m01;Parent=T_tenax_new_genome.00g001900;Alias=T_tenax_new_genome.00g001900.m01;original_name=T_tenax_new_genome.00g001900
JALKBU010001018.1	GenSAS_6311ee18973ee-publish	exon	16496	16876	.	-	.	gene_id=T_tenax_new_genome.00g001900.m01.exon01;Name=T_tenax_new_genome.00g001900.m01.exon01;Parent=T_tenax_new_genome.00g001900.m01;original_gene_id=T_tenax_new_genome.00g001900.m01.exon1;Alias=T_tenax_new_genome.00g001900.m01.exon1
JALKBU010001018.1	GenSAS_6311ee18973ee-publish	CDS	16496	16876	.	-	0	gene_id=T_tenax_new_genome.00g001900.m01.CDS01;Name=T_tenax_new_genome.00g001900.m01.CDS01;Parent=T_tenax_new_genome.00g001900.m01;original_ID=cds.T_tenax_new_genome.00g001900.m01;Alias=cds.T_tenax_new_genome.00g001900.m01
JALKBU010001018.1	GenSAS_6311ee18973ee-publish	gene	16943	17692	.	-	.	gene_id=T_tenax_new_genome.00g001910;Name=T_tenax_new_genome.00g001910;Alias=T_tenax_new_genome.00g001910;Notes= [BLAST protein vs protein (blastp) 2.12.0],XP_001329322.1 [DIAMOND Functional 2.0.11],Heat shock protein 70 family (IPR013126) [InterProScan 5.53-87.0],PF00012.15 [Pfam 1.6]
JALKBU010001018.1	GenSAS_6311ee18973ee-publish	mRNA	16943	17692	.	-	.	gene_id=T_tenax_new_genome.00g001910.m01;Name=T_tenax_new_genome.00g001910.m01;Parent=T_tenax_new_genome.00g001910;Alias=T_tenax_new_genome.00g001910.m01;original_name=T_tenax_new_genome.00g001910
JALKBU010001018.1	GenSAS_6311ee18973ee-publish	exon	16943	17692	.	-	.	gene_id=T_tenax_new_genome.00g001910.m01.exon01;Name=T_tenax_new_genome.00g001910.m01.exon01;Parent=T_tenax_new_genome.00g001910.m01;original_gene_id=T_tenax_new_genome.00g001910.m01.exon1;Alias=T_tenax_new_genome.00g001910.m01.exon1
JALKBU010001018.1	GenSAS_6311ee18973ee-publish	CDS	16943	17692	.	-	0	gene_id=T_tenax_new_genome.00g001910.m01.CDS01;Name=T_tenax_new_genome.00g001910.m01.CDS01;Parent=T_tenax_new_genome.00g001910.m01;original_ID=cds.T_tenax_new_genome.00g001910.m01;Alias=cds.T_tenax_new_genome.00g001910.m01
JALKBU010001019.1	GenSAS_6311ee18973ee-publish	gene	1195	5166	.	+	.	gene_id=T_tenax_new_genome.00g001920;Name=T_tenax_new_genome.00g001920;Alias=T_tenax_new_genome.00g001920;Notes= [BLAST protein vs protein (blastp) 2.12.0],XP_001314582.1 [DIAMOND Functional 2.0.11],PF02518.21 [Pfam 1.6]
JALKBU010001019.1	GenSAS_6311ee18973ee-publish	mRNA	1195	5166	.	+	.	gene_id=T_tenax_new_genome.00g001920.m01;Name=T_tenax_new_genome.00g001920.m01;Parent=T_tenax_new_genome.00g001920;Alias=T_tenax_new_genome.00g001920.m01;original_name=T_tenax_new_genome.00g001920
JALKBU010001019.1	GenSAS_6311ee18973ee-publish	exon	1195	2295	.	+	.	gene_id=T_tenax_new_genome.00g001920.m01.exon01;Name=T_tenax_new_genome.00g001920.m01.exon01;Parent=T_tenax_new_genome.00g001920.m01;original_gene_id=T_tenax_new_genome.00g001920.m01.exon1;Alias=T_tenax_new_genome.00g001920.m01.exon1
JALKBU010001019.1	GenSAS_6311ee18973ee-publish	CDS	1195	2295	.	+	0	gene_id=T_tenax_new_genome.00g001920.m01.CDS01;Name=T_tenax_new_genome.00g001920.m01.CDS01;Parent=T_tenax_new_genome.00g001920.m01;original_ID=cds.T_tenax_new_genome.00g001920.m01;Alias=cds.T_tenax_new_genome.00g001920.m01
JALKBU010001019.1	GenSAS_6311ee18973ee-publish	exon	2890	5166	.	+	.	gene_id=T_tenax_new_genome.00g001920.m01.exon02;Name=T_tenax_new_genome.00g001920.m01.exon02;Parent=T_tenax_new_genome.00g001920.m01;original_gene_id=T_tenax_new_genome.00g001920.m01.exon2;Alias=T_tenax_new_genome.00g001920.m01.exon2
JALKBU010001019.1	GenSAS_6311ee18973ee-publish	CDS	2890	5166	.	+	0	gene_id=T_tenax_new_genome.00g001920.m01.CDS02;Name=T_tenax_new_genome.00g001920.m01.CDS02;Parent=T_tenax_new_genome.00g001920.m01;original_ID=cds.T_tenax_new_genome.00g001920.m01;Alias=cds.T_tenax_new_genome.00g001920.m01
JALKBU010001019.1	GenSAS_6311ee18973ee-publish	gene	6756	9182	.	+	.	gene_id=T_tenax_new_genome.00g001930;Name=T_tenax_new_genome.00g001930;Alias=T_tenax_new_genome.00g001930;Notes= [BLAST protein vs protein (blastp) 2.12.0],XP_001317308.1 [DIAMOND Functional 2.0.11],PF12717.2 [Pfam 1.6]
JALKBU010001019.1	GenSAS_6311ee18973ee-publish	mRNA	6756	9182	.	+	.	gene_id=T_tenax_new_genome.00g001930.m01;Name=T_tenax_new_genome.00g001930.m01;Parent=T_tenax_new_genome.00g001930;Alias=T_tenax_new_genome.00g001930.m01;original_name=T_tenax_new_genome.00g001930
JALKBU010001019.1	GenSAS_6311ee18973ee-publish	exon	6756	9182	.	+	.	gene_id=T_tenax_new_genome.00g001930.m01.exon01;Name=T_tenax_new_genome.00g001930.m01.exon01;Parent=T_tenax_new_genome.00g001930.m01;original_gene_id=T_tenax_new_genome.00g001930.m01.exon1;Alias=T_tenax_new_genome.00g001930.m01.exon1
JALKBU010001019.1	GenSAS_6311ee18973ee-publish	CDS	6756	9182	.	+	0	gene_id=T_tenax_new_genome.00g001930.m01.CDS01;Name=T_tenax_new_genome.00g001930.m01.CDS01;Parent=T_tenax_new_genome.00g001930.m01;original_ID=cds.T_tenax_new_genome.00g001930.m01;Alias=cds.T_tenax_new_genome.00g001930.m01
JALKBU010001019.1	GenSAS_6311ee18973ee-publish	gene	9288	11053	.	-	.	gene_id=T_tenax_new_genome.00g001940;Name=T_tenax_new_genome.00g001940;Alias=T_tenax_new_genome.00g001940;Notes= [BLAST protein vs protein (blastp) 2.12.0],XP_001319381.1 [DIAMOND Functional 2.0.11],PF00112.18 [Pfam 1.6]
JALKBU010001019.1	GenSAS_6311ee18973ee-publish	mRNA	9288	11053	.	-	.	gene_id=T_tenax_new_genome.00g001940.m01;Name=T_tenax_new_genome.00g001940.m01;Parent=T_tenax_new_genome.00g001940;Alias=T_tenax_new_genome.00g001940.m01;original_name=T_tenax_new_genome.00g001940
JALKBU010001019.1	GenSAS_6311ee18973ee-publish	exon	9288	11053	.	-	.	gene_id=T_tenax_new_genome.00g001940.m01.exon01;Name=T_tenax_new_genome.00g001940.m01.exon01;Parent=T_tenax_new_genome.00g001940.m01;original_gene_id=T_tenax_new_genome.00g001940.m01.exon1;Alias=T_tenax_new_genome.00g001940.m01.exon1
JALKBU010001019.1	GenSAS_6311ee18973ee-publish	three_prime_UTR	9288	9304	.	-	.	gene_id=T_tenax_new_genome.00g001940.m01.3UTR01;Name=T_tenax_new_genome.00g001940.m01.3UTR01;Parent=T_tenax_new_genome.00g001940.m01;original_gene_id=T_tenax_new_genome.00g001940.m01.utr3p1;Alias=T_tenax_new_genome.00g001940.m01.utr3p1
JALKBU010001019.1	GenSAS_6311ee18973ee-publish	CDS	9305	11047	.	-	0	gene_id=T_tenax_new_genome.00g001940.m01.CDS01;Name=T_tenax_new_genome.00g001940.m01.CDS01;Parent=T_tenax_new_genome.00g001940.m01;original_ID=cds.T_tenax_new_genome.00g001940.m01;Alias=cds.T_tenax_new_genome.00g001940.m01
JALKBU010001019.1	GenSAS_6311ee18973ee-publish	five_prime_UTR	11048	11053	.	-	.	gene_id=T_tenax_new_genome.00g001940.m01.5UTR01;Name=T_tenax_new_genome.00g001940.m01.5UTR01;Parent=T_tenax_new_genome.00g001940.m01;original_gene_id=T_tenax_new_genome.00g001940.m01.utr5p1;Alias=T_tenax_new_genome.00g001940.m01.utr5p1
JALKBU010001019.1	GenSAS_6311ee18973ee-publish	gene	11480	12618	.	-	.	gene_id=T_tenax_new_genome.00g001950;Name=T_tenax_new_genome.00g001950;Alias=T_tenax_new_genome.00g001950;Notes= [BLAST protein vs protein (blastp) 2.12.0],XP_001308739.1 [DIAMOND Functional 2.0.11],PF06098.6 [Pfam 1.6]
JALKBU010001019.1	GenSAS_6311ee18973ee-publish	mRNA	11480	12618	.	-	.	gene_id=T_tenax_new_genome.00g001950.m01;Name=T_tenax_new_genome.00g001950.m01;Parent=T_tenax_new_genome.00g001950;Alias=T_tenax_new_genome.00g001950.m01;original_name=T_tenax_new_genome.00g001950
JALKBU010001019.1	GenSAS_6311ee18973ee-publish	exon	11480	12618	.	-	.	gene_id=T_tenax_new_genome.00g001950.m01.exon01;Name=T_tenax_new_genome.00g001950.m01.exon01;Parent=T_tenax_new_genome.00g001950.m01;original_gene_id=T_tenax_new_genome.00g001950.m01.exon1;Alias=T_tenax_new_genome.00g001950.m01.exon1
JALKBU010001019.1	GenSAS_6311ee18973ee-publish	three_prime_UTR	11480	11526	.	-	.	gene_id=T_tenax_new_genome.00g001950.m01.3UTR01;Name=T_tenax_new_genome.00g001950.m01.3UTR01;Parent=T_tenax_new_genome.00g001950.m01;original_gene_id=T_tenax_new_genome.00g001950.m01.utr3p1;Alias=T_tenax_new_genome.00g001950.m01.utr3p1
JALKBU010001019.1	GenSAS_6311ee18973ee-publish	CDS	11527	12618	.	-	0	gene_id=T_tenax_new_genome.00g001950.m01.CDS01;Name=T_tenax_new_genome.00g001950.m01.CDS01;Parent=T_tenax_new_genome.00g001950.m01;original_ID=cds.T_tenax_new_genome.00g001950.m01;Alias=cds.T_tenax_new_genome.00g001950.m01
JALKBU010001019.1	GenSAS_6311ee18973ee-publish	gene	14125	15435	.	-	.	gene_id=T_tenax_new_genome.00g001960;Name=T_tenax_new_genome.00g001960;Alias=T_tenax_new_genome.00g001960;Notes= [BLAST protein vs protein (blastp) 2.12.0],XP_001312747.1 [DIAMOND Functional 2.0.11],PF00856.23 [Pfam 1.6]
JALKBU010001019.1	GenSAS_6311ee18973ee-publish	mRNA	14125	15435	.	-	.	gene_id=T_tenax_new_genome.00g001960.m01;Name=T_tenax_new_genome.00g001960.m01;Parent=T_tenax_new_genome.00g001960;Alias=T_tenax_new_genome.00g001960.m01;original_name=T_tenax_new_genome.00g001960
JALKBU010001019.1	GenSAS_6311ee18973ee-publish	exon	14125	15435	.	-	.	gene_id=T_tenax_new_genome.00g001960.m01.exon01;Name=T_tenax_new_genome.00g001960.m01.exon01;Parent=T_tenax_new_genome.00g001960.m01;original_gene_id=T_tenax_new_genome.00g001960.m01.exon1;Alias=T_tenax_new_genome.00g001960.m01.exon1
JALKBU010001019.1	GenSAS_6311ee18973ee-publish	three_prime_UTR	14125	14139	.	-	.	gene_id=T_tenax_new_genome.00g001960.m01.3UTR01;Name=T_tenax_new_genome.00g001960.m01.3UTR01;Parent=T_tenax_new_genome.00g001960.m01;original_gene_id=T_tenax_new_genome.00g001960.m01.utr3p1;Alias=T_tenax_new_genome.00g001960.m01.utr3p1
JALKBU010001019.1	GenSAS_6311ee18973ee-publish	CDS	14140	15423	.	-	0	gene_id=T_tenax_new_genome.00g001960.m01.CDS01;Name=T_tenax_new_genome.00g001960.m01.CDS01;Parent=T_tenax_new_genome.00g001960.m01;original_ID=cds.T_tenax_new_genome.00g001960.m01;Alias=cds.T_tenax_new_genome.00g001960.m01
JALKBU010001019.1	GenSAS_6311ee18973ee-publish	five_prime_UTR	15424	15435	.	-	.	gene_id=T_tenax_new_genome.00g001960.m01.5UTR01;Name=T_tenax_new_genome.00g001960.m01.5UTR01;Parent=T_tenax_new_genome.00g001960.m01;original_gene_id=T_tenax_new_genome.00g001960.m01.utr5p1;Alias=T_tenax_new_genome.00g001960.m01.utr5p1
JALKBU010001019.1	GenSAS_6311ee18973ee-publish	gene	16463	17082	.	-	.	gene_id=T_tenax_new_genome.00g001970;Name=T_tenax_new_genome.00g001970;Alias=T_tenax_new_genome.00g001970;Notes= [BLAST protein vs protein (blastp) 2.12.0],XP_001310277.1 [DIAMOND Functional 2.0.11],Bromodomain-like superfamily (IPR036427) [InterProScan 5.53-87.0],PF08910.5 [Pfam 1.6]
JALKBU010001019.1	GenSAS_6311ee18973ee-publish	mRNA	16463	17082	.	-	.	gene_id=T_tenax_new_genome.00g001970.m01;Name=T_tenax_new_genome.00g001970.m01;Parent=T_tenax_new_genome.00g001970;Alias=T_tenax_new_genome.00g001970.m01;original_name=T_tenax_new_genome.00g001970
JALKBU010001019.1	GenSAS_6311ee18973ee-publish	exon	16463	17082	.	-	.	gene_id=T_tenax_new_genome.00g001970.m01.exon01;Name=T_tenax_new_genome.00g001970.m01.exon01;Parent=T_tenax_new_genome.00g001970.m01;original_gene_id=T_tenax_new_genome.00g001970.m01.exon1;Alias=T_tenax_new_genome.00g001970.m01.exon1
JALKBU010001019.1	GenSAS_6311ee18973ee-publish	CDS	16463	17071	.	-	0	gene_id=T_tenax_new_genome.00g001970.m01.CDS01;Name=T_tenax_new_genome.00g001970.m01.CDS01;Parent=T_tenax_new_genome.00g001970.m01;original_ID=cds.T_tenax_new_genome.00g001970.m01;Alias=cds.T_tenax_new_genome.00g001970.m01
JALKBU010001019.1	GenSAS_6311ee18973ee-publish	five_prime_UTR	17072	17082	.	-	.	gene_id=T_tenax_new_genome.00g001970.m01.5UTR01;Name=T_tenax_new_genome.00g001970.m01.5UTR01;Parent=T_tenax_new_genome.00g001970.m01;original_gene_id=T_tenax_new_genome.00g001970.m01.utr5p1;Alias=T_tenax_new_genome.00g001970.m01.utr5p1
JALKBU010001020.1	GenSAS_6311ee18973ee-publish	gene	792	1367	.	-	.	gene_id=T_tenax_new_genome.00g001980;Name=T_tenax_new_genome.00g001980;Alias=T_tenax_new_genome.00g001980;Notes= [BLAST protein vs protein (blastp) 2.12.0],XP_001314378.1 [DIAMOND Functional 2.0.11],BspA type Leucine rich repeat region (IPR026906) [InterProScan 5.53-87.0],PF13306.1 [Pfam 1.6]
JALKBU010001020.1	GenSAS_6311ee18973ee-publish	mRNA	792	1367	.	-	.	gene_id=T_tenax_new_genome.00g001980.m01;Name=T_tenax_new_genome.00g001980.m01;Parent=T_tenax_new_genome.00g001980;Alias=T_tenax_new_genome.00g001980.m01;original_name=T_tenax_new_genome.00g001980
JALKBU010001020.1	GenSAS_6311ee18973ee-publish	exon	792	1367	.	-	.	gene_id=T_tenax_new_genome.00g001980.m01.exon01;Name=T_tenax_new_genome.00g001980.m01.exon01;Parent=T_tenax_new_genome.00g001980.m01;original_gene_id=T_tenax_new_genome.00g001980.m01.exon1;Alias=T_tenax_new_genome.00g001980.m01.exon1
JALKBU010001020.1	GenSAS_6311ee18973ee-publish	CDS	792	1367	.	-	0	gene_id=T_tenax_new_genome.00g001980.m01.CDS01;Name=T_tenax_new_genome.00g001980.m01.CDS01;Parent=T_tenax_new_genome.00g001980.m01;original_ID=cds.T_tenax_new_genome.00g001980.m01;Alias=cds.T_tenax_new_genome.00g001980.m01
JALKBU010001020.1	GenSAS_6311ee18973ee-publish	gene	1817	5251	.	-	.	gene_id=T_tenax_new_genome.00g001990;Name=T_tenax_new_genome.00g001990;Alias=T_tenax_new_genome.00g001990;Notes= [BLAST protein vs protein (blastp) 2.12.0],XP_001316874.1 [DIAMOND Functional 2.0.11],PF08649.5 [Pfam 1.6]
JALKBU010001020.1	GenSAS_6311ee18973ee-publish	mRNA	1817	5251	.	-	.	gene_id=T_tenax_new_genome.00g001990.m01;Name=T_tenax_new_genome.00g001990.m01;Parent=T_tenax_new_genome.00g001990;Alias=T_tenax_new_genome.00g001990.m01;original_name=T_tenax_new_genome.00g001990
JALKBU010001020.1	GenSAS_6311ee18973ee-publish	exon	1817	5251	.	-	.	gene_id=T_tenax_new_genome.00g001990.m01.exon01;Name=T_tenax_new_genome.00g001990.m01.exon01;Parent=T_tenax_new_genome.00g001990.m01;original_gene_id=T_tenax_new_genome.00g001990.m01.exon1;Alias=T_tenax_new_genome.00g001990.m01.exon1
JALKBU010001020.1	GenSAS_6311ee18973ee-publish	CDS	1817	5251	.	-	0	gene_id=T_tenax_new_genome.00g001990.m01.CDS01;Name=T_tenax_new_genome.00g001990.m01.CDS01;Parent=T_tenax_new_genome.00g001990.m01;original_ID=cds.T_tenax_new_genome.00g001990.m01;Alias=cds.T_tenax_new_genome.00g001990.m01
JALKBU010001020.1	GenSAS_6311ee18973ee-publish	gene	5970	7552	.	+	.	gene_id=T_tenax_new_genome.00g002000;Name=T_tenax_new_genome.00g002000;Alias=T_tenax_new_genome.00g002000;Notes=XP_001323642.1 [DIAMOND Functional 2.0.11],PF05623.7 [Pfam 1.6]
JALKBU010001020.1	GenSAS_6311ee18973ee-publish	mRNA	5970	7552	.	+	.	gene_id=T_tenax_new_genome.00g002000.m01;Name=T_tenax_new_genome.00g002000.m01;Parent=T_tenax_new_genome.00g002000;Alias=T_tenax_new_genome.00g002000.m01;original_name=T_tenax_new_genome.00g002000
JALKBU010001020.1	GenSAS_6311ee18973ee-publish	exon	5970	6117	.	+	.	gene_id=T_tenax_new_genome.00g002000.m01.exon01;Name=T_tenax_new_genome.00g002000.m01.exon01;Parent=T_tenax_new_genome.00g002000.m01;original_gene_id=T_tenax_new_genome.00g002000.m01.exon1;Alias=T_tenax_new_genome.00g002000.m01.exon1
JALKBU010001020.1	GenSAS_6311ee18973ee-publish	CDS	5970	6117	.	+	0	gene_id=T_tenax_new_genome.00g002000.m01.CDS01;Name=T_tenax_new_genome.00g002000.m01.CDS01;Parent=T_tenax_new_genome.00g002000.m01;original_ID=cds.T_tenax_new_genome.00g002000.m01;Alias=cds.T_tenax_new_genome.00g002000.m01
JALKBU010001020.1	GenSAS_6311ee18973ee-publish	exon	6647	6843	.	+	.	gene_id=T_tenax_new_genome.00g002000.m01.exon02;Name=T_tenax_new_genome.00g002000.m01.exon02;Parent=T_tenax_new_genome.00g002000.m01;original_gene_id=T_tenax_new_genome.00g002000.m01.exon2;Alias=T_tenax_new_genome.00g002000.m01.exon2
JALKBU010001020.1	GenSAS_6311ee18973ee-publish	CDS	6647	6843	.	+	2	gene_id=T_tenax_new_genome.00g002000.m01.CDS02;Name=T_tenax_new_genome.00g002000.m01.CDS02;Parent=T_tenax_new_genome.00g002000.m01;original_ID=cds.T_tenax_new_genome.00g002000.m01;Alias=cds.T_tenax_new_genome.00g002000.m01
JALKBU010001020.1	GenSAS_6311ee18973ee-publish	exon	7142	7454	.	+	.	gene_id=T_tenax_new_genome.00g002000.m01.exon03;Name=T_tenax_new_genome.00g002000.m01.exon03;Parent=T_tenax_new_genome.00g002000.m01;original_gene_id=T_tenax_new_genome.00g002000.m01.exon3;Alias=T_tenax_new_genome.00g002000.m01.exon3
JALKBU010001020.1	GenSAS_6311ee18973ee-publish	CDS	7142	7454	.	+	0	gene_id=T_tenax_new_genome.00g002000.m01.CDS03;Name=T_tenax_new_genome.00g002000.m01.CDS03;Parent=T_tenax_new_genome.00g002000.m01;original_ID=cds.T_tenax_new_genome.00g002000.m01;Alias=cds.T_tenax_new_genome.00g002000.m01
JALKBU010001020.1	GenSAS_6311ee18973ee-publish	exon	7527	7552	.	+	.	gene_id=T_tenax_new_genome.00g002000.m01.exon04;Name=T_tenax_new_genome.00g002000.m01.exon04;Parent=T_tenax_new_genome.00g002000.m01;original_gene_id=T_tenax_new_genome.00g002000.m01.exon4;Alias=T_tenax_new_genome.00g002000.m01.exon4
JALKBU010001020.1	GenSAS_6311ee18973ee-publish	CDS	7527	7552	.	+	2	gene_id=T_tenax_new_genome.00g002000.m01.CDS04;Name=T_tenax_new_genome.00g002000.m01.CDS04;Parent=T_tenax_new_genome.00g002000.m01;original_ID=cds.T_tenax_new_genome.00g002000.m01;Alias=cds.T_tenax_new_genome.00g002000.m01
JALKBU010001020.1	GenSAS_6311ee18973ee-publish	gene	15348	16563	.	+	.	gene_id=T_tenax_new_genome.00g002010;Name=T_tenax_new_genome.00g002010;Alias=T_tenax_new_genome.00g002010;Notes= [BLAST protein vs protein (blastp) 2.12.0],XP_001321889.1 [DIAMOND Functional 2.0.11],Protein phosphatase 2A, regulatory B subunit, B56 (IPR002554) [InterProScan 5.53-87.0],PF01603.15 [Pfam 1.6]
JALKBU010001020.1	GenSAS_6311ee18973ee-publish	mRNA	15348	16563	.	+	.	gene_id=T_tenax_new_genome.00g002010.m01;Name=T_tenax_new_genome.00g002010.m01;Parent=T_tenax_new_genome.00g002010;Alias=T_tenax_new_genome.00g002010.m01;original_name=T_tenax_new_genome.00g002010
JALKBU010001020.1	GenSAS_6311ee18973ee-publish	five_prime_UTR	15348	15508	.	+	.	gene_id=T_tenax_new_genome.00g002010.m01.5UTR01;Name=T_tenax_new_genome.00g002010.m01.5UTR01;Parent=T_tenax_new_genome.00g002010.m01;original_gene_id=T_tenax_new_genome.00g002010.m01.utr5p1;Alias=T_tenax_new_genome.00g002010.m01.utr5p1
JALKBU010001020.1	GenSAS_6311ee18973ee-publish	exon	15348	16406	.	+	.	gene_id=T_tenax_new_genome.00g002010.m01.exon01;Name=T_tenax_new_genome.00g002010.m01.exon01;Parent=T_tenax_new_genome.00g002010.m01;original_gene_id=T_tenax_new_genome.00g002010.m01.exon1;Alias=T_tenax_new_genome.00g002010.m01.exon1
JALKBU010001020.1	GenSAS_6311ee18973ee-publish	CDS	15509	16406	.	+	0	gene_id=T_tenax_new_genome.00g002010.m01.CDS01;Name=T_tenax_new_genome.00g002010.m01.CDS01;Parent=T_tenax_new_genome.00g002010.m01;original_ID=cds.T_tenax_new_genome.00g002010.m01;Alias=cds.T_tenax_new_genome.00g002010.m01
JALKBU010001020.1	GenSAS_6311ee18973ee-publish	exon	16559	16563	.	+	.	gene_id=T_tenax_new_genome.00g002010.m01.exon02;Name=T_tenax_new_genome.00g002010.m01.exon02;Parent=T_tenax_new_genome.00g002010.m01;original_gene_id=T_tenax_new_genome.00g002010.m01.exon2;Alias=T_tenax_new_genome.00g002010.m01.exon2
JALKBU010001020.1	GenSAS_6311ee18973ee-publish	CDS	16559	16563	.	+	2	gene_id=T_tenax_new_genome.00g002010.m01.CDS02;Name=T_tenax_new_genome.00g002010.m01.CDS02;Parent=T_tenax_new_genome.00g002010.m01;original_ID=cds.T_tenax_new_genome.00g002010.m01;Alias=cds.T_tenax_new_genome.00g002010.m01
JALKBU010001020.1	GenSAS_6311ee18973ee-publish	gene	16831	17535	.	-	.	gene_id=T_tenax_new_genome.00g002020;Name=T_tenax_new_genome.00g002020;Alias=T_tenax_new_genome.00g002020;Notes= [BLAST protein vs protein (blastp) 2.12.0],XP_001310707.1 [DIAMOND Functional 2.0.11],PF12810.2 [Pfam 1.6]
JALKBU010001020.1	GenSAS_6311ee18973ee-publish	mRNA	16831	17535	.	-	.	gene_id=T_tenax_new_genome.00g002020.m01;Name=T_tenax_new_genome.00g002020.m01;Parent=T_tenax_new_genome.00g002020;Alias=T_tenax_new_genome.00g002020.m01;original_name=T_tenax_new_genome.00g002020
JALKBU010001020.1	GenSAS_6311ee18973ee-publish	exon	16831	16922	.	-	.	gene_id=T_tenax_new_genome.00g002020.m01.exon01;Name=T_tenax_new_genome.00g002020.m01.exon01;Parent=T_tenax_new_genome.00g002020.m01;original_gene_id=T_tenax_new_genome.00g002020.m01.exon2;Alias=T_tenax_new_genome.00g002020.m01.exon2
JALKBU010001020.1	GenSAS_6311ee18973ee-publish	CDS	16831	16922	.	-	2	gene_id=T_tenax_new_genome.00g002020.m01.CDS01;Name=T_tenax_new_genome.00g002020.m01.CDS01;Parent=T_tenax_new_genome.00g002020.m01;original_ID=cds.T_tenax_new_genome.00g002020.m01;Alias=cds.T_tenax_new_genome.00g002020.m01
JALKBU010001020.1	GenSAS_6311ee18973ee-publish	exon	16972	17535	.	-	.	gene_id=T_tenax_new_genome.00g002020.m01.exon02;Name=T_tenax_new_genome.00g002020.m01.exon02;Parent=T_tenax_new_genome.00g002020.m01;original_gene_id=T_tenax_new_genome.00g002020.m01.exon1;Alias=T_tenax_new_genome.00g002020.m01.exon1
JALKBU010001020.1	GenSAS_6311ee18973ee-publish	CDS	16972	17533	.	-	0	gene_id=T_tenax_new_genome.00g002020.m01.CDS02;Name=T_tenax_new_genome.00g002020.m01.CDS02;Parent=T_tenax_new_genome.00g002020.m01;original_ID=cds.T_tenax_new_genome.00g002020.m01;Alias=cds.T_tenax_new_genome.00g002020.m01;5_prime_partial=true
JALKBU010001021.1	GenSAS_6311ee18973ee-publish	gene	338	3070	.	+	.	gene_id=T_tenax_new_genome.00g002030;Name=T_tenax_new_genome.00g002030;Alias=T_tenax_new_genome.00g002030
JALKBU010001021.1	GenSAS_6311ee18973ee-publish	mRNA	338	3070	.	+	.	gene_id=T_tenax_new_genome.00g002030.m01;Name=T_tenax_new_genome.00g002030.m01;Parent=T_tenax_new_genome.00g002030;Alias=T_tenax_new_genome.00g002030.m01;original_name=T_tenax_new_genome.00g002030
JALKBU010001021.1	GenSAS_6311ee18973ee-publish	exon	338	696	.	+	.	gene_id=T_tenax_new_genome.00g002030.m01.exon01;Name=T_tenax_new_genome.00g002030.m01.exon01;Parent=T_tenax_new_genome.00g002030.m01;original_gene_id=T_tenax_new_genome.00g002030.m01.exon1;Alias=T_tenax_new_genome.00g002030.m01.exon1
JALKBU010001021.1	GenSAS_6311ee18973ee-publish	CDS	338	696	.	+	1	gene_id=T_tenax_new_genome.00g002030.m01.CDS01;Name=T_tenax_new_genome.00g002030.m01.CDS01;Parent=T_tenax_new_genome.00g002030.m01;original_ID=cds.T_tenax_new_genome.00g002030.m01;Alias=cds.T_tenax_new_genome.00g002030.m01
JALKBU010001021.1	GenSAS_6311ee18973ee-publish	exon	793	1145	.	+	.	gene_id=T_tenax_new_genome.00g002030.m01.exon02;Name=T_tenax_new_genome.00g002030.m01.exon02;Parent=T_tenax_new_genome.00g002030.m01;original_gene_id=T_tenax_new_genome.00g002030.m01.exon2;Alias=T_tenax_new_genome.00g002030.m01.exon2
JALKBU010001021.1	GenSAS_6311ee18973ee-publish	CDS	793	1145	.	+	2	gene_id=T_tenax_new_genome.00g002030.m01.CDS02;Name=T_tenax_new_genome.00g002030.m01.CDS02;Parent=T_tenax_new_genome.00g002030.m01;original_ID=cds.T_tenax_new_genome.00g002030.m01;Alias=cds.T_tenax_new_genome.00g002030.m01
JALKBU010001021.1	GenSAS_6311ee18973ee-publish	exon	1188	1909	.	+	.	gene_id=T_tenax_new_genome.00g002030.m01.exon03;Name=T_tenax_new_genome.00g002030.m01.exon03;Parent=T_tenax_new_genome.00g002030.m01;original_gene_id=T_tenax_new_genome.00g002030.m01.exon3;Alias=T_tenax_new_genome.00g002030.m01.exon3
JALKBU010001021.1	GenSAS_6311ee18973ee-publish	CDS	1188	1909	.	+	0	gene_id=T_tenax_new_genome.00g002030.m01.CDS03;Name=T_tenax_new_genome.00g002030.m01.CDS03;Parent=T_tenax_new_genome.00g002030.m01;original_ID=cds.T_tenax_new_genome.00g002030.m01;Alias=cds.T_tenax_new_genome.00g002030.m01
JALKBU010001021.1	GenSAS_6311ee18973ee-publish	exon	1931	2402	.	+	.	gene_id=T_tenax_new_genome.00g002030.m01.exon04;Name=T_tenax_new_genome.00g002030.m01.exon04;Parent=T_tenax_new_genome.00g002030.m01;original_gene_id=T_tenax_new_genome.00g002030.m01.exon4;Alias=T_tenax_new_genome.00g002030.m01.exon4
JALKBU010001021.1	GenSAS_6311ee18973ee-publish	CDS	1931	2402	.	+	1	gene_id=T_tenax_new_genome.00g002030.m01.CDS04;Name=T_tenax_new_genome.00g002030.m01.CDS04;Parent=T_tenax_new_genome.00g002030.m01;original_ID=cds.T_tenax_new_genome.00g002030.m01;Alias=cds.T_tenax_new_genome.00g002030.m01
JALKBU010001021.1	GenSAS_6311ee18973ee-publish	exon	2454	2585	.	+	.	gene_id=T_tenax_new_genome.00g002030.m01.exon05;Name=T_tenax_new_genome.00g002030.m01.exon05;Parent=T_tenax_new_genome.00g002030.m01;original_gene_id=T_tenax_new_genome.00g002030.m01.exon5;Alias=T_tenax_new_genome.00g002030.m01.exon5
JALKBU010001021.1	GenSAS_6311ee18973ee-publish	CDS	2454	2585	.	+	0	gene_id=T_tenax_new_genome.00g002030.m01.CDS05;Name=T_tenax_new_genome.00g002030.m01.CDS05;Parent=T_tenax_new_genome.00g002030.m01;original_ID=cds.T_tenax_new_genome.00g002030.m01;Alias=cds.T_tenax_new_genome.00g002030.m01
JALKBU010001021.1	GenSAS_6311ee18973ee-publish	exon	2661	2787	.	+	.	gene_id=T_tenax_new_genome.00g002030.m01.exon06;Name=T_tenax_new_genome.00g002030.m01.exon06;Parent=T_tenax_new_genome.00g002030.m01;original_gene_id=T_tenax_new_genome.00g002030.m01.exon6;Alias=T_tenax_new_genome.00g002030.m01.exon6
JALKBU010001021.1	GenSAS_6311ee18973ee-publish	CDS	2661	2787	.	+	0	gene_id=T_tenax_new_genome.00g002030.m01.CDS06;Name=T_tenax_new_genome.00g002030.m01.CDS06;Parent=T_tenax_new_genome.00g002030.m01;original_ID=cds.T_tenax_new_genome.00g002030.m01;Alias=cds.T_tenax_new_genome.00g002030.m01
JALKBU010001021.1	GenSAS_6311ee18973ee-publish	exon	2825	2967	.	+	.	gene_id=T_tenax_new_genome.00g002030.m01.exon07;Name=T_tenax_new_genome.00g002030.m01.exon07;Parent=T_tenax_new_genome.00g002030.m01;original_gene_id=T_tenax_new_genome.00g002030.m01.exon7;Alias=T_tenax_new_genome.00g002030.m01.exon7
JALKBU010001021.1	GenSAS_6311ee18973ee-publish	CDS	2825	2967	.	+	2	gene_id=T_tenax_new_genome.00g002030.m01.CDS07;Name=T_tenax_new_genome.00g002030.m01.CDS07;Parent=T_tenax_new_genome.00g002030.m01;original_ID=cds.T_tenax_new_genome.00g002030.m01;Alias=cds.T_tenax_new_genome.00g002030.m01
JALKBU010001021.1	GenSAS_6311ee18973ee-publish	exon	2996	3070	.	+	.	gene_id=T_tenax_new_genome.00g002030.m01.exon08;Name=T_tenax_new_genome.00g002030.m01.exon08;Parent=T_tenax_new_genome.00g002030.m01;original_gene_id=T_tenax_new_genome.00g002030.m01.exon8;Alias=T_tenax_new_genome.00g002030.m01.exon8
JALKBU010001021.1	GenSAS_6311ee18973ee-publish	CDS	2996	3070	.	+	0	gene_id=T_tenax_new_genome.00g002030.m01.CDS08;Name=T_tenax_new_genome.00g002030.m01.CDS08;Parent=T_tenax_new_genome.00g002030.m01;original_ID=cds.T_tenax_new_genome.00g002030.m01;Alias=cds.T_tenax_new_genome.00g002030.m01
JALKBU010001021.1	GenSAS_6311ee18973ee-publish	gene	3430	4097	.	-	.	gene_id=T_tenax_new_genome.00g002040;Name=T_tenax_new_genome.00g002040;Alias=T_tenax_new_genome.00g002040;Notes= [BLAST protein vs protein (blastp) 2.12.0],XP_001326116.1 [DIAMOND Functional 2.0.11],PF10264.4 [Pfam 1.6]
JALKBU010001021.1	GenSAS_6311ee18973ee-publish	mRNA	3430	4097	.	-	.	gene_id=T_tenax_new_genome.00g002040.m01;Name=T_tenax_new_genome.00g002040.m01;Parent=T_tenax_new_genome.00g002040;Alias=T_tenax_new_genome.00g002040.m01;original_name=T_tenax_new_genome.00g002040
JALKBU010001021.1	GenSAS_6311ee18973ee-publish	exon	3430	4097	.	-	.	gene_id=T_tenax_new_genome.00g002040.m01.exon01;Name=T_tenax_new_genome.00g002040.m01.exon01;Parent=T_tenax_new_genome.00g002040.m01;original_gene_id=T_tenax_new_genome.00g002040.m01.exon1;Alias=T_tenax_new_genome.00g002040.m01.exon1
JALKBU010001021.1	GenSAS_6311ee18973ee-publish	three_prime_UTR	3430	3464	.	-	.	gene_id=T_tenax_new_genome.00g002040.m01.3UTR01;Name=T_tenax_new_genome.00g002040.m01.3UTR01;Parent=T_tenax_new_genome.00g002040.m01;original_gene_id=T_tenax_new_genome.00g002040.m01.utr3p1;Alias=T_tenax_new_genome.00g002040.m01.utr3p1
JALKBU010001021.1	GenSAS_6311ee18973ee-publish	CDS	3465	4097	.	-	0	gene_id=T_tenax_new_genome.00g002040.m01.CDS01;Name=T_tenax_new_genome.00g002040.m01.CDS01;Parent=T_tenax_new_genome.00g002040.m01;original_ID=cds.T_tenax_new_genome.00g002040.m01;Alias=cds.T_tenax_new_genome.00g002040.m01
JALKBU010001021.1	GenSAS_6311ee18973ee-publish	gene	4759	5971	.	-	.	gene_id=T_tenax_new_genome.00g002050;Name=T_tenax_new_genome.00g002050;Alias=T_tenax_new_genome.00g002050;Notes= [BLAST protein vs protein (blastp) 2.12.0],XP_001579376.1 [DIAMOND Functional 2.0.11],PF00078.22 [Pfam 1.6]
JALKBU010001021.1	GenSAS_6311ee18973ee-publish	mRNA	4759	5971	.	-	.	gene_id=T_tenax_new_genome.00g002050.m01;Name=T_tenax_new_genome.00g002050.m01;Parent=T_tenax_new_genome.00g002050;Alias=T_tenax_new_genome.00g002050.m01;original_name=T_tenax_new_genome.00g002050
JALKBU010001021.1	GenSAS_6311ee18973ee-publish	exon	4759	5971	.	-	.	gene_id=T_tenax_new_genome.00g002050.m01.exon01;Name=T_tenax_new_genome.00g002050.m01.exon01;Parent=T_tenax_new_genome.00g002050.m01;original_gene_id=T_tenax_new_genome.00g002050.m01.exon1;Alias=T_tenax_new_genome.00g002050.m01.exon1
JALKBU010001021.1	GenSAS_6311ee18973ee-publish	three_prime_UTR	4759	4776	.	-	.	gene_id=T_tenax_new_genome.00g002050.m01.3UTR01;Name=T_tenax_new_genome.00g002050.m01.3UTR01;Parent=T_tenax_new_genome.00g002050.m01;original_gene_id=T_tenax_new_genome.00g002050.m01.utr3p1;Alias=T_tenax_new_genome.00g002050.m01.utr3p1
JALKBU010001021.1	GenSAS_6311ee18973ee-publish	CDS	4777	5964	.	-	0	gene_id=T_tenax_new_genome.00g002050.m01.CDS01;Name=T_tenax_new_genome.00g002050.m01.CDS01;Parent=T_tenax_new_genome.00g002050.m01;original_ID=cds.T_tenax_new_genome.00g002050.m01;Alias=cds.T_tenax_new_genome.00g002050.m01
JALKBU010001021.1	GenSAS_6311ee18973ee-publish	five_prime_UTR	5965	5971	.	-	.	gene_id=T_tenax_new_genome.00g002050.m01.5UTR01;Name=T_tenax_new_genome.00g002050.m01.5UTR01;Parent=T_tenax_new_genome.00g002050.m01;original_gene_id=T_tenax_new_genome.00g002050.m01.utr5p1;Alias=T_tenax_new_genome.00g002050.m01.utr5p1
JALKBU010001021.1	GenSAS_6311ee18973ee-publish	gene	6293	6883	.	+	.	gene_id=T_tenax_new_genome.00g002060;Name=T_tenax_new_genome.00g002060;Alias=T_tenax_new_genome.00g002060;Notes= [BLAST protein vs protein (blastp) 2.12.0],XP_001580453.1 [DIAMOND Functional 2.0.11],Potential DNA-binding domain (IPR025927) [InterProScan 5.53-87.0],PF01992.11 [Pfam 1.6]
JALKBU010001021.1	GenSAS_6311ee18973ee-publish	mRNA	6293	6883	.	+	.	gene_id=T_tenax_new_genome.00g002060.m01;Name=T_tenax_new_genome.00g002060.m01;Parent=T_tenax_new_genome.00g002060;Alias=T_tenax_new_genome.00g002060.m01;original_name=T_tenax_new_genome.00g002060
JALKBU010001021.1	GenSAS_6311ee18973ee-publish	exon	6293	6883	.	+	.	gene_id=T_tenax_new_genome.00g002060.m01.exon01;Name=T_tenax_new_genome.00g002060.m01.exon01;Parent=T_tenax_new_genome.00g002060.m01;original_gene_id=T_tenax_new_genome.00g002060.m01.exon1;Alias=T_tenax_new_genome.00g002060.m01.exon1
JALKBU010001021.1	GenSAS_6311ee18973ee-publish	CDS	6293	6883	.	+	0	gene_id=T_tenax_new_genome.00g002060.m01.CDS01;Name=T_tenax_new_genome.00g002060.m01.CDS01;Parent=T_tenax_new_genome.00g002060.m01;original_ID=cds.T_tenax_new_genome.00g002060.m01;Alias=cds.T_tenax_new_genome.00g002060.m01
JALKBU010001021.1	GenSAS_6311ee18973ee-publish	gene	7281	7860	.	+	.	gene_id=T_tenax_new_genome.00g002070;Name=T_tenax_new_genome.00g002070;Alias=T_tenax_new_genome.00g002070
JALKBU010001021.1	GenSAS_6311ee18973ee-publish	mRNA	7281	7860	.	+	.	gene_id=T_tenax_new_genome.00g002070.m01;Name=T_tenax_new_genome.00g002070.m01;Parent=T_tenax_new_genome.00g002070;Alias=T_tenax_new_genome.00g002070.m01;original_name=T_tenax_new_genome.00g002070
JALKBU010001021.1	GenSAS_6311ee18973ee-publish	five_prime_UTR	7281	7326	.	+	.	gene_id=T_tenax_new_genome.00g002070.m01.5UTR01;Name=T_tenax_new_genome.00g002070.m01.5UTR01;Parent=T_tenax_new_genome.00g002070.m01;original_gene_id=T_tenax_new_genome.00g002070.m01.utr5p1;Alias=T_tenax_new_genome.00g002070.m01.utr5p1
JALKBU010001021.1	GenSAS_6311ee18973ee-publish	exon	7281	7860	.	+	.	gene_id=T_tenax_new_genome.00g002070.m01.exon01;Name=T_tenax_new_genome.00g002070.m01.exon01;Parent=T_tenax_new_genome.00g002070.m01;original_gene_id=T_tenax_new_genome.00g002070.m01.exon1;Alias=T_tenax_new_genome.00g002070.m01.exon1
JALKBU010001021.1	GenSAS_6311ee18973ee-publish	CDS	7327	7815	.	+	0	gene_id=T_tenax_new_genome.00g002070.m01.CDS01;Name=T_tenax_new_genome.00g002070.m01.CDS01;Parent=T_tenax_new_genome.00g002070.m01;original_ID=cds.T_tenax_new_genome.00g002070.m01;Alias=cds.T_tenax_new_genome.00g002070.m01
JALKBU010001021.1	GenSAS_6311ee18973ee-publish	three_prime_UTR	7816	7860	.	+	.	gene_id=T_tenax_new_genome.00g002070.m01.3UTR01;Name=T_tenax_new_genome.00g002070.m01.3UTR01;Parent=T_tenax_new_genome.00g002070.m01;original_gene_id=T_tenax_new_genome.00g002070.m01.utr3p1;Alias=T_tenax_new_genome.00g002070.m01.utr3p1
JALKBU010001021.1	GenSAS_6311ee18973ee-publish	gene	9064	10428	.	-	.	gene_id=T_tenax_new_genome.00g002080;Name=T_tenax_new_genome.00g002080;Alias=T_tenax_new_genome.00g002080;Notes=PF13909.1 [Pfam 1.6]
JALKBU010001021.1	GenSAS_6311ee18973ee-publish	mRNA	9064	10428	.	-	.	gene_id=T_tenax_new_genome.00g002080.m01;Name=T_tenax_new_genome.00g002080.m01;Parent=T_tenax_new_genome.00g002080;Alias=T_tenax_new_genome.00g002080.m01;original_name=T_tenax_new_genome.00g002080
JALKBU010001021.1	GenSAS_6311ee18973ee-publish	exon	9064	9588	.	-	.	gene_id=T_tenax_new_genome.00g002080.m01.exon01;Name=T_tenax_new_genome.00g002080.m01.exon01;Parent=T_tenax_new_genome.00g002080.m01;original_gene_id=T_tenax_new_genome.00g002080.m01.exon2;Alias=T_tenax_new_genome.00g002080.m01.exon2
JALKBU010001021.1	GenSAS_6311ee18973ee-publish	CDS	9064	9588	.	-	0	gene_id=T_tenax_new_genome.00g002080.m01.CDS01;Name=T_tenax_new_genome.00g002080.m01.CDS01;Parent=T_tenax_new_genome.00g002080.m01;original_ID=cds.T_tenax_new_genome.00g002080.m01;Alias=cds.T_tenax_new_genome.00g002080.m01
JALKBU010001021.1	GenSAS_6311ee18973ee-publish	exon	9616	10428	.	-	.	gene_id=T_tenax_new_genome.00g002080.m01.exon02;Name=T_tenax_new_genome.00g002080.m01.exon02;Parent=T_tenax_new_genome.00g002080.m01;original_gene_id=T_tenax_new_genome.00g002080.m01.exon1;Alias=T_tenax_new_genome.00g002080.m01.exon1
JALKBU010001021.1	GenSAS_6311ee18973ee-publish	CDS	9616	10428	.	-	0	gene_id=T_tenax_new_genome.00g002080.m01.CDS02;Name=T_tenax_new_genome.00g002080.m01.CDS02;Parent=T_tenax_new_genome.00g002080.m01;original_ID=cds.T_tenax_new_genome.00g002080.m01;Alias=cds.T_tenax_new_genome.00g002080.m01;5_prime_partial=true
JALKBU010001022.1	GenSAS_6311ee18973ee-publish	gene	3891	4355	.	-	.	gene_id=T_tenax_new_genome.00g002090;Name=T_tenax_new_genome.00g002090;Alias=T_tenax_new_genome.00g002090;Notes= [BLAST protein vs protein (blastp) 2.12.0],XP_001318689.1 [DIAMOND Functional 2.0.11],Transcription initiation factor TAFII31 (IPR003162) [InterProScan 5.53-87.0],PF02291.10 [Pfam 1.6]
JALKBU010001022.1	GenSAS_6311ee18973ee-publish	mRNA	3891	4355	.	-	.	gene_id=T_tenax_new_genome.00g002090.m01;Name=T_tenax_new_genome.00g002090.m01;Parent=T_tenax_new_genome.00g002090;Alias=T_tenax_new_genome.00g002090.m01;original_name=T_tenax_new_genome.00g002090
JALKBU010001022.1	GenSAS_6311ee18973ee-publish	exon	3891	4355	.	-	.	gene_id=T_tenax_new_genome.00g002090.m01.exon01;Name=T_tenax_new_genome.00g002090.m01.exon01;Parent=T_tenax_new_genome.00g002090.m01;original_gene_id=T_tenax_new_genome.00g002090.m01.exon1;Alias=T_tenax_new_genome.00g002090.m01.exon1
JALKBU010001022.1	GenSAS_6311ee18973ee-publish	three_prime_UTR	3891	3970	.	-	.	gene_id=T_tenax_new_genome.00g002090.m01.3UTR01;Name=T_tenax_new_genome.00g002090.m01.3UTR01;Parent=T_tenax_new_genome.00g002090.m01;original_gene_id=T_tenax_new_genome.00g002090.m01.utr3p1;Alias=T_tenax_new_genome.00g002090.m01.utr3p1
JALKBU010001022.1	GenSAS_6311ee18973ee-publish	CDS	3971	4354	.	-	0	gene_id=T_tenax_new_genome.00g002090.m01.CDS01;Name=T_tenax_new_genome.00g002090.m01.CDS01;Parent=T_tenax_new_genome.00g002090.m01;original_ID=cds.T_tenax_new_genome.00g002090.m01;Alias=cds.T_tenax_new_genome.00g002090.m01
JALKBU010001022.1	GenSAS_6311ee18973ee-publish	gene	4578	8165	.	+	.	gene_id=T_tenax_new_genome.00g002100;Name=T_tenax_new_genome.00g002100;Alias=T_tenax_new_genome.00g002100;Notes= [BLAST protein vs protein (blastp) 2.12.0],XP_001320623.1 [DIAMOND Functional 2.0.11],UGGT, thioredoxin-like domain 3 (IPR040692) [InterProScan 5.53-87.0],PF06427.6 [Pfam 1.6]
JALKBU010001022.1	GenSAS_6311ee18973ee-publish	mRNA	4578	8165	.	+	.	gene_id=T_tenax_new_genome.00g002100.m01;Name=T_tenax_new_genome.00g002100.m01;Parent=T_tenax_new_genome.00g002100;Alias=T_tenax_new_genome.00g002100.m01;original_name=T_tenax_new_genome.00g002100
JALKBU010001022.1	GenSAS_6311ee18973ee-publish	exon	4578	7761	.	+	.	gene_id=T_tenax_new_genome.00g002100.m01.exon01;Name=T_tenax_new_genome.00g002100.m01.exon01;Parent=T_tenax_new_genome.00g002100.m01;original_gene_id=T_tenax_new_genome.00g002100.m01.exon1;Alias=T_tenax_new_genome.00g002100.m01.exon1
JALKBU010001022.1	GenSAS_6311ee18973ee-publish	CDS	4578	7761	.	+	0	gene_id=T_tenax_new_genome.00g002100.m01.CDS01;Name=T_tenax_new_genome.00g002100.m01.CDS01;Parent=T_tenax_new_genome.00g002100.m01;original_ID=cds.T_tenax_new_genome.00g002100.m01;Alias=cds.T_tenax_new_genome.00g002100.m01
JALKBU010001022.1	GenSAS_6311ee18973ee-publish	exon	7789	8165	.	+	.	gene_id=T_tenax_new_genome.00g002100.m01.exon02;Name=T_tenax_new_genome.00g002100.m01.exon02;Parent=T_tenax_new_genome.00g002100.m01;original_gene_id=T_tenax_new_genome.00g002100.m01.exon2;Alias=T_tenax_new_genome.00g002100.m01.exon2
JALKBU010001022.1	GenSAS_6311ee18973ee-publish	CDS	7789	8165	.	+	2	gene_id=T_tenax_new_genome.00g002100.m01.CDS02;Name=T_tenax_new_genome.00g002100.m01.CDS02;Parent=T_tenax_new_genome.00g002100.m01;original_ID=cds.T_tenax_new_genome.00g002100.m01;Alias=cds.T_tenax_new_genome.00g002100.m01
JALKBU010001022.1	GenSAS_6311ee18973ee-publish	gene	9568	10954	.	+	.	gene_id=T_tenax_new_genome.00g002110;Name=T_tenax_new_genome.00g002110;Alias=T_tenax_new_genome.00g002110;Notes= [BLAST protein vs protein (blastp) 2.12.0],XP_001318337.1 [DIAMOND Functional 2.0.11],PF13173.1 [Pfam 1.6]
JALKBU010001022.1	GenSAS_6311ee18973ee-publish	mRNA	9568	10954	.	+	.	gene_id=T_tenax_new_genome.00g002110.m01;Name=T_tenax_new_genome.00g002110.m01;Parent=T_tenax_new_genome.00g002110;Alias=T_tenax_new_genome.00g002110.m01;original_name=T_tenax_new_genome.00g002110
JALKBU010001022.1	GenSAS_6311ee18973ee-publish	five_prime_UTR	9568	9904	.	+	.	gene_id=T_tenax_new_genome.00g002110.m01.5UTR01;Name=T_tenax_new_genome.00g002110.m01.5UTR01;Parent=T_tenax_new_genome.00g002110.m01;original_gene_id=T_tenax_new_genome.00g002110.m01.utr5p1;Alias=T_tenax_new_genome.00g002110.m01.utr5p1
JALKBU010001022.1	GenSAS_6311ee18973ee-publish	exon	9568	10954	.	+	.	gene_id=T_tenax_new_genome.00g002110.m01.exon01;Name=T_tenax_new_genome.00g002110.m01.exon01;Parent=T_tenax_new_genome.00g002110.m01;original_gene_id=T_tenax_new_genome.00g002110.m01.exon1;Alias=T_tenax_new_genome.00g002110.m01.exon1
JALKBU010001022.1	GenSAS_6311ee18973ee-publish	CDS	9905	10894	.	+	0	gene_id=T_tenax_new_genome.00g002110.m01.CDS01;Name=T_tenax_new_genome.00g002110.m01.CDS01;Parent=T_tenax_new_genome.00g002110.m01;original_ID=cds.T_tenax_new_genome.00g002110.m01;Alias=cds.T_tenax_new_genome.00g002110.m01
JALKBU010001022.1	GenSAS_6311ee18973ee-publish	three_prime_UTR	10895	10954	.	+	.	gene_id=T_tenax_new_genome.00g002110.m01.3UTR01;Name=T_tenax_new_genome.00g002110.m01.3UTR01;Parent=T_tenax_new_genome.00g002110.m01;original_gene_id=T_tenax_new_genome.00g002110.m01.utr3p1;Alias=T_tenax_new_genome.00g002110.m01.utr3p1
JALKBU010001022.1	GenSAS_6311ee18973ee-publish	gene	13007	13922	.	+	.	gene_id=T_tenax_new_genome.00g002120;Name=T_tenax_new_genome.00g002120;Alias=T_tenax_new_genome.00g002120;Notes= [BLAST protein vs protein (blastp) 2.12.0],XP_001580954.1 [DIAMOND Functional 2.0.11],PF10416.4 [Pfam 1.6]
JALKBU010001022.1	GenSAS_6311ee18973ee-publish	mRNA	13007	13922	.	+	.	gene_id=T_tenax_new_genome.00g002120.m01;Name=T_tenax_new_genome.00g002120.m01;Parent=T_tenax_new_genome.00g002120;Alias=T_tenax_new_genome.00g002120.m01;original_name=T_tenax_new_genome.00g002120
JALKBU010001022.1	GenSAS_6311ee18973ee-publish	five_prime_UTR	13007	13036	.	+	.	gene_id=T_tenax_new_genome.00g002120.m01.5UTR01;Name=T_tenax_new_genome.00g002120.m01.5UTR01;Parent=T_tenax_new_genome.00g002120.m01;original_gene_id=T_tenax_new_genome.00g002120.m01.utr5p1;Alias=T_tenax_new_genome.00g002120.m01.utr5p1
JALKBU010001022.1	GenSAS_6311ee18973ee-publish	exon	13007	13922	.	+	.	gene_id=T_tenax_new_genome.00g002120.m01.exon01;Name=T_tenax_new_genome.00g002120.m01.exon01;Parent=T_tenax_new_genome.00g002120.m01;original_gene_id=T_tenax_new_genome.00g002120.m01.exon1;Alias=T_tenax_new_genome.00g002120.m01.exon1
JALKBU010001022.1	GenSAS_6311ee18973ee-publish	CDS	13037	13696	.	+	0	gene_id=T_tenax_new_genome.00g002120.m01.CDS01;Name=T_tenax_new_genome.00g002120.m01.CDS01;Parent=T_tenax_new_genome.00g002120.m01;original_ID=cds.T_tenax_new_genome.00g002120.m01;Alias=cds.T_tenax_new_genome.00g002120.m01
JALKBU010001022.1	GenSAS_6311ee18973ee-publish	three_prime_UTR	13697	13922	.	+	.	gene_id=T_tenax_new_genome.00g002120.m01.3UTR01;Name=T_tenax_new_genome.00g002120.m01.3UTR01;Parent=T_tenax_new_genome.00g002120.m01;original_gene_id=T_tenax_new_genome.00g002120.m01.utr3p1;Alias=T_tenax_new_genome.00g002120.m01.utr3p1
JALKBU010001022.1	GenSAS_6311ee18973ee-publish	gene	14403	17004	.	+	.	gene_id=T_tenax_new_genome.00g002130;Name=T_tenax_new_genome.00g002130;Alias=T_tenax_new_genome.00g002130;Notes= [BLAST protein vs protein (blastp) 2.12.0],XP_001306646.1 [DIAMOND Functional 2.0.11],PF03105.14 [Pfam 1.6]
JALKBU010001022.1	GenSAS_6311ee18973ee-publish	mRNA	14403	17004	.	+	.	gene_id=T_tenax_new_genome.00g002130.m01;Name=T_tenax_new_genome.00g002130.m01;Parent=T_tenax_new_genome.00g002130;Alias=T_tenax_new_genome.00g002130.m01;original_name=T_tenax_new_genome.00g002130
JALKBU010001022.1	GenSAS_6311ee18973ee-publish	exon	14403	17004	.	+	.	gene_id=T_tenax_new_genome.00g002130.m01.exon01;Name=T_tenax_new_genome.00g002130.m01.exon01;Parent=T_tenax_new_genome.00g002130.m01;original_gene_id=T_tenax_new_genome.00g002130.m01.exon1;Alias=T_tenax_new_genome.00g002130.m01.exon1
JALKBU010001022.1	GenSAS_6311ee18973ee-publish	CDS	14403	16982	.	+	0	gene_id=T_tenax_new_genome.00g002130.m01.CDS01;Name=T_tenax_new_genome.00g002130.m01.CDS01;Parent=T_tenax_new_genome.00g002130.m01;original_ID=cds.T_tenax_new_genome.00g002130.m01;Alias=cds.T_tenax_new_genome.00g002130.m01
JALKBU010001022.1	GenSAS_6311ee18973ee-publish	three_prime_UTR	16983	17004	.	+	.	gene_id=T_tenax_new_genome.00g002130.m01.3UTR01;Name=T_tenax_new_genome.00g002130.m01.3UTR01;Parent=T_tenax_new_genome.00g002130.m01;original_gene_id=T_tenax_new_genome.00g002130.m01.utr3p1;Alias=T_tenax_new_genome.00g002130.m01.utr3p1
JALKBU010001023.1	GenSAS_6311ee18973ee-publish	gene	933	3405	.	+	.	gene_id=T_tenax_new_genome.00g002140;Name=T_tenax_new_genome.00g002140;Alias=T_tenax_new_genome.00g002140;Notes= [BLAST protein vs protein (blastp) 2.12.0],XP_001313313.1 [DIAMOND Functional 2.0.11],Metallo-beta-lactamase (IPR001279) [InterProScan 5.53-87.0],PF13483.1 [Pfam 1.6]
JALKBU010001023.1	GenSAS_6311ee18973ee-publish	mRNA	933	3405	.	+	.	gene_id=T_tenax_new_genome.00g002140.m01;Name=T_tenax_new_genome.00g002140.m01;Parent=T_tenax_new_genome.00g002140;Alias=T_tenax_new_genome.00g002140.m01;original_name=T_tenax_new_genome.00g002140
JALKBU010001023.1	GenSAS_6311ee18973ee-publish	exon	933	1950	.	+	.	gene_id=T_tenax_new_genome.00g002140.m01.exon01;Name=T_tenax_new_genome.00g002140.m01.exon01;Parent=T_tenax_new_genome.00g002140.m01;original_gene_id=T_tenax_new_genome.00g002140.m01.exon1;Alias=T_tenax_new_genome.00g002140.m01.exon1
JALKBU010001023.1	GenSAS_6311ee18973ee-publish	CDS	933	1950	.	+	0	gene_id=T_tenax_new_genome.00g002140.m01.CDS01;Name=T_tenax_new_genome.00g002140.m01.CDS01;Parent=T_tenax_new_genome.00g002140.m01;original_ID=cds.T_tenax_new_genome.00g002140.m01;Alias=cds.T_tenax_new_genome.00g002140.m01
JALKBU010001023.1	GenSAS_6311ee18973ee-publish	exon	2438	2782	.	+	.	gene_id=T_tenax_new_genome.00g002140.m01.exon02;Name=T_tenax_new_genome.00g002140.m01.exon02;Parent=T_tenax_new_genome.00g002140.m01;original_gene_id=T_tenax_new_genome.00g002140.m01.exon2;Alias=T_tenax_new_genome.00g002140.m01.exon2
JALKBU010001023.1	GenSAS_6311ee18973ee-publish	CDS	2438	2782	.	+	2	gene_id=T_tenax_new_genome.00g002140.m01.CDS02;Name=T_tenax_new_genome.00g002140.m01.CDS02;Parent=T_tenax_new_genome.00g002140.m01;original_ID=cds.T_tenax_new_genome.00g002140.m01;Alias=cds.T_tenax_new_genome.00g002140.m01
JALKBU010001023.1	GenSAS_6311ee18973ee-publish	exon	3092	3405	.	+	.	gene_id=T_tenax_new_genome.00g002140.m01.exon03;Name=T_tenax_new_genome.00g002140.m01.exon03;Parent=T_tenax_new_genome.00g002140.m01;original_gene_id=T_tenax_new_genome.00g002140.m01.exon3;Alias=T_tenax_new_genome.00g002140.m01.exon3
JALKBU010001023.1	GenSAS_6311ee18973ee-publish	CDS	3092	3405	.	+	2	gene_id=T_tenax_new_genome.00g002140.m01.CDS03;Name=T_tenax_new_genome.00g002140.m01.CDS03;Parent=T_tenax_new_genome.00g002140.m01;original_ID=cds.T_tenax_new_genome.00g002140.m01;Alias=cds.T_tenax_new_genome.00g002140.m01
JALKBU010001023.1	GenSAS_6311ee18973ee-publish	gene	3503	4908	.	-	.	gene_id=T_tenax_new_genome.00g002150;Name=T_tenax_new_genome.00g002150;Alias=T_tenax_new_genome.00g002150;Notes= [BLAST protein vs protein (blastp) 2.12.0],XP_001325598.1 [DIAMOND Functional 2.0.11]
JALKBU010001023.1	GenSAS_6311ee18973ee-publish	mRNA	3503	4908	.	-	.	gene_id=T_tenax_new_genome.00g002150.m01;Name=T_tenax_new_genome.00g002150.m01;Parent=T_tenax_new_genome.00g002150;Alias=T_tenax_new_genome.00g002150.m01;original_name=T_tenax_new_genome.00g002150
JALKBU010001023.1	GenSAS_6311ee18973ee-publish	exon	3503	3514	.	-	.	gene_id=T_tenax_new_genome.00g002150.m01.exon01;Name=T_tenax_new_genome.00g002150.m01.exon01;Parent=T_tenax_new_genome.00g002150.m01;original_gene_id=T_tenax_new_genome.00g002150.m01.exon2;Alias=T_tenax_new_genome.00g002150.m01.exon2
JALKBU010001023.1	GenSAS_6311ee18973ee-publish	CDS	3503	3514	.	-	0	gene_id=T_tenax_new_genome.00g002150.m01.CDS01;Name=T_tenax_new_genome.00g002150.m01.CDS01;Parent=T_tenax_new_genome.00g002150.m01;original_ID=cds.T_tenax_new_genome.00g002150.m01;Alias=cds.T_tenax_new_genome.00g002150.m01
JALKBU010001023.1	GenSAS_6311ee18973ee-publish	exon	3568	4908	.	-	.	gene_id=T_tenax_new_genome.00g002150.m01.exon02;Name=T_tenax_new_genome.00g002150.m01.exon02;Parent=T_tenax_new_genome.00g002150.m01;original_gene_id=T_tenax_new_genome.00g002150.m01.exon1;Alias=T_tenax_new_genome.00g002150.m01.exon1
JALKBU010001023.1	GenSAS_6311ee18973ee-publish	CDS	3568	4908	.	-	0	gene_id=T_tenax_new_genome.00g002150.m01.CDS02;Name=T_tenax_new_genome.00g002150.m01.CDS02;Parent=T_tenax_new_genome.00g002150.m01;original_ID=cds.T_tenax_new_genome.00g002150.m01;Alias=cds.T_tenax_new_genome.00g002150.m01
JALKBU010001023.1	GenSAS_6311ee18973ee-publish	gene	6012	8942	.	-	.	gene_id=T_tenax_new_genome.00g002160;Name=T_tenax_new_genome.00g002160;Alias=T_tenax_new_genome.00g002160;Notes= [BLAST protein vs protein (blastp) 2.12.0],XP_001311439.1 [DIAMOND Functional 2.0.11],Protein kinase domain (IPR000719) [InterProScan 5.53-87.0],PF00069.20 [Pfam 1.6]
JALKBU010001023.1	GenSAS_6311ee18973ee-publish	mRNA	6012	8942	.	-	.	gene_id=T_tenax_new_genome.00g002160.m01;Name=T_tenax_new_genome.00g002160.m01;Parent=T_tenax_new_genome.00g002160;Alias=T_tenax_new_genome.00g002160.m01;original_name=T_tenax_new_genome.00g002160
JALKBU010001023.1	GenSAS_6311ee18973ee-publish	exon	6012	8942	.	-	.	gene_id=T_tenax_new_genome.00g002160.m01.exon01;Name=T_tenax_new_genome.00g002160.m01.exon01;Parent=T_tenax_new_genome.00g002160.m01;original_gene_id=T_tenax_new_genome.00g002160.m01.exon1;Alias=T_tenax_new_genome.00g002160.m01.exon1
JALKBU010001023.1	GenSAS_6311ee18973ee-publish	three_prime_UTR	6012	6038	.	-	.	gene_id=T_tenax_new_genome.00g002160.m01.3UTR01;Name=T_tenax_new_genome.00g002160.m01.3UTR01;Parent=T_tenax_new_genome.00g002160.m01;original_gene_id=T_tenax_new_genome.00g002160.m01.utr3p1;Alias=T_tenax_new_genome.00g002160.m01.utr3p1
JALKBU010001023.1	GenSAS_6311ee18973ee-publish	CDS	6039	8942	.	-	0	gene_id=T_tenax_new_genome.00g002160.m01.CDS01;Name=T_tenax_new_genome.00g002160.m01.CDS01;Parent=T_tenax_new_genome.00g002160.m01;original_ID=cds.T_tenax_new_genome.00g002160.m01;Alias=cds.T_tenax_new_genome.00g002160.m01
JALKBU010001023.1	GenSAS_6311ee18973ee-publish	gene	9938	10942	.	+	.	gene_id=T_tenax_new_genome.00g002170;Name=T_tenax_new_genome.00g002170;Alias=T_tenax_new_genome.00g002170;Notes= [BLAST protein vs protein (blastp) 2.12.0],XP_001308191.1 [DIAMOND Functional 2.0.11],Winged helix-like DNA-binding domain superfamily (IPR036388) [InterProScan 5.53-87.0],PF10416.4 [Pfam 1.6]
JALKBU010001023.1	GenSAS_6311ee18973ee-publish	mRNA	9938	10942	.	+	.	gene_id=T_tenax_new_genome.00g002170.m01;Name=T_tenax_new_genome.00g002170.m01;Parent=T_tenax_new_genome.00g002170;Alias=T_tenax_new_genome.00g002170.m01;original_name=T_tenax_new_genome.00g002170
JALKBU010001023.1	GenSAS_6311ee18973ee-publish	exon	9938	10942	.	+	.	gene_id=T_tenax_new_genome.00g002170.m01.exon01;Name=T_tenax_new_genome.00g002170.m01.exon01;Parent=T_tenax_new_genome.00g002170.m01;original_gene_id=T_tenax_new_genome.00g002170.m01.exon1;Alias=T_tenax_new_genome.00g002170.m01.exon1
JALKBU010001023.1	GenSAS_6311ee18973ee-publish	CDS	9938	10729	.	+	0	gene_id=T_tenax_new_genome.00g002170.m01.CDS01;Name=T_tenax_new_genome.00g002170.m01.CDS01;Parent=T_tenax_new_genome.00g002170.m01;original_ID=cds.T_tenax_new_genome.00g002170.m01;Alias=cds.T_tenax_new_genome.00g002170.m01
JALKBU010001023.1	GenSAS_6311ee18973ee-publish	three_prime_UTR	10730	10942	.	+	.	gene_id=T_tenax_new_genome.00g002170.m01.3UTR01;Name=T_tenax_new_genome.00g002170.m01.3UTR01;Parent=T_tenax_new_genome.00g002170.m01;original_gene_id=T_tenax_new_genome.00g002170.m01.utr3p1;Alias=T_tenax_new_genome.00g002170.m01.utr3p1
JALKBU010001023.1	GenSAS_6311ee18973ee-publish	gene	12751	14768	.	+	.	gene_id=T_tenax_new_genome.00g002180;Name=T_tenax_new_genome.00g002180;Alias=T_tenax_new_genome.00g002180;Notes= [BLAST protein vs protein (blastp) 2.12.0],XP_001579155.1 [DIAMOND Functional 2.0.11],PF09770.4 [Pfam 1.6]
JALKBU010001023.1	GenSAS_6311ee18973ee-publish	mRNA	12751	14768	.	+	.	gene_id=T_tenax_new_genome.00g002180.m01;Name=T_tenax_new_genome.00g002180.m01;Parent=T_tenax_new_genome.00g002180;Alias=T_tenax_new_genome.00g002180.m01;original_name=T_tenax_new_genome.00g002180
JALKBU010001023.1	GenSAS_6311ee18973ee-publish	exon	12751	12960	.	+	.	gene_id=T_tenax_new_genome.00g002180.m01.exon01;Name=T_tenax_new_genome.00g002180.m01.exon01;Parent=T_tenax_new_genome.00g002180.m01;original_gene_id=T_tenax_new_genome.00g002180.m01.exon1;Alias=T_tenax_new_genome.00g002180.m01.exon1
JALKBU010001023.1	GenSAS_6311ee18973ee-publish	CDS	12751	12960	.	+	0	gene_id=T_tenax_new_genome.00g002180.m01.CDS01;Name=T_tenax_new_genome.00g002180.m01.CDS01;Parent=T_tenax_new_genome.00g002180.m01;original_ID=cds.T_tenax_new_genome.00g002180.m01;Alias=cds.T_tenax_new_genome.00g002180.m01
JALKBU010001023.1	GenSAS_6311ee18973ee-publish	exon	13060	13266	.	+	.	gene_id=T_tenax_new_genome.00g002180.m01.exon02;Name=T_tenax_new_genome.00g002180.m01.exon02;Parent=T_tenax_new_genome.00g002180.m01;original_gene_id=T_tenax_new_genome.00g002180.m01.exon2;Alias=T_tenax_new_genome.00g002180.m01.exon2
JALKBU010001023.1	GenSAS_6311ee18973ee-publish	CDS	13060	13266	.	+	0	gene_id=T_tenax_new_genome.00g002180.m01.CDS02;Name=T_tenax_new_genome.00g002180.m01.CDS02;Parent=T_tenax_new_genome.00g002180.m01;original_ID=cds.T_tenax_new_genome.00g002180.m01;Alias=cds.T_tenax_new_genome.00g002180.m01
JALKBU010001023.1	GenSAS_6311ee18973ee-publish	exon	13375	13613	.	+	.	gene_id=T_tenax_new_genome.00g002180.m01.exon03;Name=T_tenax_new_genome.00g002180.m01.exon03;Parent=T_tenax_new_genome.00g002180.m01;original_gene_id=T_tenax_new_genome.00g002180.m01.exon3;Alias=T_tenax_new_genome.00g002180.m01.exon3
JALKBU010001023.1	GenSAS_6311ee18973ee-publish	CDS	13375	13613	.	+	0	gene_id=T_tenax_new_genome.00g002180.m01.CDS03;Name=T_tenax_new_genome.00g002180.m01.CDS03;Parent=T_tenax_new_genome.00g002180.m01;original_ID=cds.T_tenax_new_genome.00g002180.m01;Alias=cds.T_tenax_new_genome.00g002180.m01
JALKBU010001023.1	GenSAS_6311ee18973ee-publish	exon	14633	14768	.	+	.	gene_id=T_tenax_new_genome.00g002180.m01.exon04;Name=T_tenax_new_genome.00g002180.m01.exon04;Parent=T_tenax_new_genome.00g002180.m01;original_gene_id=T_tenax_new_genome.00g002180.m01.exon4;Alias=T_tenax_new_genome.00g002180.m01.exon4
JALKBU010001023.1	GenSAS_6311ee18973ee-publish	CDS	14633	14768	.	+	1	gene_id=T_tenax_new_genome.00g002180.m01.CDS04;Name=T_tenax_new_genome.00g002180.m01.CDS04;Parent=T_tenax_new_genome.00g002180.m01;original_ID=cds.T_tenax_new_genome.00g002180.m01;Alias=cds.T_tenax_new_genome.00g002180.m01
JALKBU010001023.1	GenSAS_6311ee18973ee-publish	gene	16909	17987	.	-	.	gene_id=T_tenax_new_genome.00g002190;Name=T_tenax_new_genome.00g002190;Alias=T_tenax_new_genome.00g002190
JALKBU010001023.1	GenSAS_6311ee18973ee-publish	mRNA	16909	17987	.	-	.	gene_id=T_tenax_new_genome.00g002190.m01;Name=T_tenax_new_genome.00g002190.m01;Parent=T_tenax_new_genome.00g002190;Alias=T_tenax_new_genome.00g002190.m01;original_name=T_tenax_new_genome.00g002190
JALKBU010001023.1	GenSAS_6311ee18973ee-publish	CDS	16909	17043	.	-	0	gene_id=T_tenax_new_genome.00g002190.m01.CDS01;Name=T_tenax_new_genome.00g002190.m01.CDS01;Parent=T_tenax_new_genome.00g002190.m01;original_ID=cds.T_tenax_new_genome.00g002190.m01;Alias=cds.T_tenax_new_genome.00g002190.m01
JALKBU010001023.1	GenSAS_6311ee18973ee-publish	exon	16909	17043	.	-	.	gene_id=T_tenax_new_genome.00g002190.m01.exon01;Name=T_tenax_new_genome.00g002190.m01.exon01;Parent=T_tenax_new_genome.00g002190.m01;original_gene_id=T_tenax_new_genome.00g002190.m01.exon5;Alias=T_tenax_new_genome.00g002190.m01.exon5
JALKBU010001023.1	GenSAS_6311ee18973ee-publish	exon	17077	17384	.	-	.	gene_id=T_tenax_new_genome.00g002190.m01.exon02;Name=T_tenax_new_genome.00g002190.m01.exon02;Parent=T_tenax_new_genome.00g002190.m01;original_gene_id=T_tenax_new_genome.00g002190.m01.exon4;Alias=T_tenax_new_genome.00g002190.m01.exon4
JALKBU010001023.1	GenSAS_6311ee18973ee-publish	CDS	17077	17384	.	-	2	gene_id=T_tenax_new_genome.00g002190.m01.CDS02;Name=T_tenax_new_genome.00g002190.m01.CDS02;Parent=T_tenax_new_genome.00g002190.m01;original_ID=cds.T_tenax_new_genome.00g002190.m01;Alias=cds.T_tenax_new_genome.00g002190.m01
JALKBU010001023.1	GenSAS_6311ee18973ee-publish	CDS	17546	17628	.	-	1	gene_id=T_tenax_new_genome.00g002190.m01.CDS03;Name=T_tenax_new_genome.00g002190.m01.CDS03;Parent=T_tenax_new_genome.00g002190.m01;original_ID=cds.T_tenax_new_genome.00g002190.m01;Alias=cds.T_tenax_new_genome.00g002190.m01
JALKBU010001023.1	GenSAS_6311ee18973ee-publish	exon	17546	17628	.	-	.	gene_id=T_tenax_new_genome.00g002190.m01.exon03;Name=T_tenax_new_genome.00g002190.m01.exon03;Parent=T_tenax_new_genome.00g002190.m01;original_gene_id=T_tenax_new_genome.00g002190.m01.exon3;Alias=T_tenax_new_genome.00g002190.m01.exon3
JALKBU010001023.1	GenSAS_6311ee18973ee-publish	CDS	17718	17763	.	-	2	gene_id=T_tenax_new_genome.00g002190.m01.CDS04;Name=T_tenax_new_genome.00g002190.m01.CDS04;Parent=T_tenax_new_genome.00g002190.m01;original_ID=cds.T_tenax_new_genome.00g002190.m01;Alias=cds.T_tenax_new_genome.00g002190.m01
JALKBU010001023.1	GenSAS_6311ee18973ee-publish	exon	17718	17763	.	-	.	gene_id=T_tenax_new_genome.00g002190.m01.exon04;Name=T_tenax_new_genome.00g002190.m01.exon04;Parent=T_tenax_new_genome.00g002190.m01;original_gene_id=T_tenax_new_genome.00g002190.m01.exon2;Alias=T_tenax_new_genome.00g002190.m01.exon2
JALKBU010001023.1	GenSAS_6311ee18973ee-publish	exon	17844	17987	.	-	.	gene_id=T_tenax_new_genome.00g002190.m01.exon05;Name=T_tenax_new_genome.00g002190.m01.exon05;Parent=T_tenax_new_genome.00g002190.m01;original_gene_id=T_tenax_new_genome.00g002190.m01.exon1;Alias=T_tenax_new_genome.00g002190.m01.exon1
JALKBU010001023.1	GenSAS_6311ee18973ee-publish	CDS	17844	17987	.	-	2	gene_id=T_tenax_new_genome.00g002190.m01.CDS05;Name=T_tenax_new_genome.00g002190.m01.CDS05;Parent=T_tenax_new_genome.00g002190.m01;original_ID=cds.T_tenax_new_genome.00g002190.m01;Alias=cds.T_tenax_new_genome.00g002190.m01
JALKBU010001024.1	GenSAS_6311ee18973ee-publish	gene	1868	3389	.	+	.	gene_id=T_tenax_new_genome.00g002200;Name=T_tenax_new_genome.00g002200;Alias=T_tenax_new_genome.00g002200;Notes= [BLAST protein vs protein (blastp) 2.12.0],XP_001318581.1 [DIAMOND Functional 2.0.11],PF12999.2 [Pfam 1.6]
JALKBU010001024.1	GenSAS_6311ee18973ee-publish	mRNA	1868	3389	.	+	.	gene_id=T_tenax_new_genome.00g002200.m01;Name=T_tenax_new_genome.00g002200.m01;Parent=T_tenax_new_genome.00g002200;Alias=T_tenax_new_genome.00g002200.m01;original_name=T_tenax_new_genome.00g002200
JALKBU010001024.1	GenSAS_6311ee18973ee-publish	five_prime_UTR	1868	1872	.	+	.	gene_id=T_tenax_new_genome.00g002200.m01.5UTR01;Name=T_tenax_new_genome.00g002200.m01.5UTR01;Parent=T_tenax_new_genome.00g002200.m01;original_gene_id=T_tenax_new_genome.00g002200.m01.utr5p1;Alias=T_tenax_new_genome.00g002200.m01.utr5p1
JALKBU010001024.1	GenSAS_6311ee18973ee-publish	exon	1868	3389	.	+	.	gene_id=T_tenax_new_genome.00g002200.m01.exon01;Name=T_tenax_new_genome.00g002200.m01.exon01;Parent=T_tenax_new_genome.00g002200.m01;original_gene_id=T_tenax_new_genome.00g002200.m01.exon1;Alias=T_tenax_new_genome.00g002200.m01.exon1
JALKBU010001024.1	GenSAS_6311ee18973ee-publish	CDS	1873	3387	.	+	0	gene_id=T_tenax_new_genome.00g002200.m01.CDS01;Name=T_tenax_new_genome.00g002200.m01.CDS01;Parent=T_tenax_new_genome.00g002200.m01;original_ID=cds.T_tenax_new_genome.00g002200.m01;Alias=cds.T_tenax_new_genome.00g002200.m01
JALKBU010001024.1	GenSAS_6311ee18973ee-publish	gene	3661	5070	.	-	.	gene_id=T_tenax_new_genome.00g002210;Name=T_tenax_new_genome.00g002210;Alias=T_tenax_new_genome.00g002210;Notes= [BLAST protein vs protein (blastp) 2.12.0],XP_001303091.1 [DIAMOND Functional 2.0.11],PF00069.20 [Pfam 1.6]
JALKBU010001024.1	GenSAS_6311ee18973ee-publish	mRNA	3661	5070	.	-	.	gene_id=T_tenax_new_genome.00g002210.m01;Name=T_tenax_new_genome.00g002210.m01;Parent=T_tenax_new_genome.00g002210;Alias=T_tenax_new_genome.00g002210.m01;original_name=T_tenax_new_genome.00g002210
JALKBU010001024.1	GenSAS_6311ee18973ee-publish	exon	3661	5070	.	-	.	gene_id=T_tenax_new_genome.00g002210.m01.exon01;Name=T_tenax_new_genome.00g002210.m01.exon01;Parent=T_tenax_new_genome.00g002210.m01;original_gene_id=T_tenax_new_genome.00g002210.m01.exon1;Alias=T_tenax_new_genome.00g002210.m01.exon1
JALKBU010001024.1	GenSAS_6311ee18973ee-publish	CDS	3661	5070	.	-	0	gene_id=T_tenax_new_genome.00g002210.m01.CDS01;Name=T_tenax_new_genome.00g002210.m01.CDS01;Parent=T_tenax_new_genome.00g002210.m01;original_ID=cds.T_tenax_new_genome.00g002210.m01;Alias=cds.T_tenax_new_genome.00g002210.m01
JALKBU010001024.1	GenSAS_6311ee18973ee-publish	gene	5745	7221	.	+	.	gene_id=T_tenax_new_genome.00g002220;Name=T_tenax_new_genome.00g002220;Alias=T_tenax_new_genome.00g002220;Notes= [BLAST protein vs protein (blastp) 2.12.0],XP_001583165.1 [DIAMOND Functional 2.0.11],Cation efflux protein (IPR002524) [InterProScan 5.53-87.0],PF03600.11 [Pfam 1.6]
JALKBU010001024.1	GenSAS_6311ee18973ee-publish	mRNA	5745	7221	.	+	.	gene_id=T_tenax_new_genome.00g002220.m01;Name=T_tenax_new_genome.00g002220.m01;Parent=T_tenax_new_genome.00g002220;Alias=T_tenax_new_genome.00g002220.m01;original_name=T_tenax_new_genome.00g002220
JALKBU010001024.1	GenSAS_6311ee18973ee-publish	five_prime_UTR	5745	5768	.	+	.	gene_id=T_tenax_new_genome.00g002220.m01.5UTR01;Name=T_tenax_new_genome.00g002220.m01.5UTR01;Parent=T_tenax_new_genome.00g002220.m01;original_gene_id=T_tenax_new_genome.00g002220.m01.utr5p1;Alias=T_tenax_new_genome.00g002220.m01.utr5p1
JALKBU010001024.1	GenSAS_6311ee18973ee-publish	exon	5745	7221	.	+	.	gene_id=T_tenax_new_genome.00g002220.m01.exon01;Name=T_tenax_new_genome.00g002220.m01.exon01;Parent=T_tenax_new_genome.00g002220.m01;original_gene_id=T_tenax_new_genome.00g002220.m01.exon1;Alias=T_tenax_new_genome.00g002220.m01.exon1
JALKBU010001024.1	GenSAS_6311ee18973ee-publish	CDS	5769	7205	.	+	0	gene_id=T_tenax_new_genome.00g002220.m01.CDS01;Name=T_tenax_new_genome.00g002220.m01.CDS01;Parent=T_tenax_new_genome.00g002220.m01;original_ID=cds.T_tenax_new_genome.00g002220.m01;Alias=cds.T_tenax_new_genome.00g002220.m01
JALKBU010001024.1	GenSAS_6311ee18973ee-publish	three_prime_UTR	7206	7221	.	+	.	gene_id=T_tenax_new_genome.00g002220.m01.3UTR01;Name=T_tenax_new_genome.00g002220.m01.3UTR01;Parent=T_tenax_new_genome.00g002220.m01;original_gene_id=T_tenax_new_genome.00g002220.m01.utr3p1;Alias=T_tenax_new_genome.00g002220.m01.utr3p1
JALKBU010001024.1	GenSAS_6311ee18973ee-publish	gene	7573	11207	.	-	.	gene_id=T_tenax_new_genome.00g002230;Name=T_tenax_new_genome.00g002230;Alias=T_tenax_new_genome.00g002230;Notes= [BLAST protein vs protein (blastp) 2.12.0],XP_001303150.1 [DIAMOND Functional 2.0.11]
JALKBU010001024.1	GenSAS_6311ee18973ee-publish	mRNA	7573	11207	.	-	.	gene_id=T_tenax_new_genome.00g002230.m01;Name=T_tenax_new_genome.00g002230.m01;Parent=T_tenax_new_genome.00g002230;Alias=T_tenax_new_genome.00g002230.m01;original_name=T_tenax_new_genome.00g002230
JALKBU010001024.1	GenSAS_6311ee18973ee-publish	exon	7573	11207	.	-	.	gene_id=T_tenax_new_genome.00g002230.m01.exon01;Name=T_tenax_new_genome.00g002230.m01.exon01;Parent=T_tenax_new_genome.00g002230.m01;original_gene_id=T_tenax_new_genome.00g002230.m01.exon1;Alias=T_tenax_new_genome.00g002230.m01.exon1
JALKBU010001024.1	GenSAS_6311ee18973ee-publish	three_prime_UTR	7573	7580	.	-	.	gene_id=T_tenax_new_genome.00g002230.m01.3UTR01;Name=T_tenax_new_genome.00g002230.m01.3UTR01;Parent=T_tenax_new_genome.00g002230.m01;original_gene_id=T_tenax_new_genome.00g002230.m01.utr3p1;Alias=T_tenax_new_genome.00g002230.m01.utr3p1
JALKBU010001024.1	GenSAS_6311ee18973ee-publish	CDS	7581	11207	.	-	0	gene_id=T_tenax_new_genome.00g002230.m01.CDS01;Name=T_tenax_new_genome.00g002230.m01.CDS01;Parent=T_tenax_new_genome.00g002230.m01;original_ID=cds.T_tenax_new_genome.00g002230.m01;Alias=cds.T_tenax_new_genome.00g002230.m01
JALKBU010001024.1	GenSAS_6311ee18973ee-publish	gene	11334	15267	.	+	.	gene_id=T_tenax_new_genome.00g002240;Name=T_tenax_new_genome.00g002240;Alias=T_tenax_new_genome.00g002240;Notes= [BLAST protein vs protein (blastp) 2.12.0],XP_001314716.1 [DIAMOND Functional 2.0.11]
JALKBU010001024.1	GenSAS_6311ee18973ee-publish	mRNA	11334	15267	.	+	.	gene_id=T_tenax_new_genome.00g002240.m01;Name=T_tenax_new_genome.00g002240.m01;Parent=T_tenax_new_genome.00g002240;Alias=T_tenax_new_genome.00g002240.m01;original_name=T_tenax_new_genome.00g002240
JALKBU010001024.1	GenSAS_6311ee18973ee-publish	exon	11334	12173	.	+	.	gene_id=T_tenax_new_genome.00g002240.m01.exon01;Name=T_tenax_new_genome.00g002240.m01.exon01;Parent=T_tenax_new_genome.00g002240.m01;original_gene_id=T_tenax_new_genome.00g002240.m01.exon1;Alias=T_tenax_new_genome.00g002240.m01.exon1
JALKBU010001024.1	GenSAS_6311ee18973ee-publish	CDS	11334	12173	.	+	0	gene_id=T_tenax_new_genome.00g002240.m01.CDS01;Name=T_tenax_new_genome.00g002240.m01.CDS01;Parent=T_tenax_new_genome.00g002240.m01;original_ID=cds.T_tenax_new_genome.00g002240.m01;Alias=cds.T_tenax_new_genome.00g002240.m01
JALKBU010001024.1	GenSAS_6311ee18973ee-publish	exon	12291	12947	.	+	.	gene_id=T_tenax_new_genome.00g002240.m01.exon02;Name=T_tenax_new_genome.00g002240.m01.exon02;Parent=T_tenax_new_genome.00g002240.m01;original_gene_id=T_tenax_new_genome.00g002240.m01.exon2;Alias=T_tenax_new_genome.00g002240.m01.exon2
JALKBU010001024.1	GenSAS_6311ee18973ee-publish	CDS	12291	12947	.	+	0	gene_id=T_tenax_new_genome.00g002240.m01.CDS02;Name=T_tenax_new_genome.00g002240.m01.CDS02;Parent=T_tenax_new_genome.00g002240.m01;original_ID=cds.T_tenax_new_genome.00g002240.m01;Alias=cds.T_tenax_new_genome.00g002240.m01
JALKBU010001024.1	GenSAS_6311ee18973ee-publish	CDS	13104	13688	.	+	0	gene_id=T_tenax_new_genome.00g002240.m01.CDS03;Name=T_tenax_new_genome.00g002240.m01.CDS03;Parent=T_tenax_new_genome.00g002240.m01;original_ID=cds.T_tenax_new_genome.00g002240.m01;Alias=cds.T_tenax_new_genome.00g002240.m01
JALKBU010001024.1	GenSAS_6311ee18973ee-publish	exon	13104	13688	.	+	.	gene_id=T_tenax_new_genome.00g002240.m01.exon03;Name=T_tenax_new_genome.00g002240.m01.exon03;Parent=T_tenax_new_genome.00g002240.m01;original_gene_id=T_tenax_new_genome.00g002240.m01.exon3;Alias=T_tenax_new_genome.00g002240.m01.exon3
JALKBU010001024.1	GenSAS_6311ee18973ee-publish	exon	13809	14951	.	+	.	gene_id=T_tenax_new_genome.00g002240.m01.exon04;Name=T_tenax_new_genome.00g002240.m01.exon04;Parent=T_tenax_new_genome.00g002240.m01;original_gene_id=T_tenax_new_genome.00g002240.m01.exon4;Alias=T_tenax_new_genome.00g002240.m01.exon4
JALKBU010001024.1	GenSAS_6311ee18973ee-publish	CDS	13809	14951	.	+	0	gene_id=T_tenax_new_genome.00g002240.m01.CDS04;Name=T_tenax_new_genome.00g002240.m01.CDS04;Parent=T_tenax_new_genome.00g002240.m01;original_ID=cds.T_tenax_new_genome.00g002240.m01;Alias=cds.T_tenax_new_genome.00g002240.m01
JALKBU010001024.1	GenSAS_6311ee18973ee-publish	exon	15232	15267	.	+	.	gene_id=T_tenax_new_genome.00g002240.m01.exon05;Name=T_tenax_new_genome.00g002240.m01.exon05;Parent=T_tenax_new_genome.00g002240.m01;original_gene_id=T_tenax_new_genome.00g002240.m01.exon5;Alias=T_tenax_new_genome.00g002240.m01.exon5
JALKBU010001024.1	GenSAS_6311ee18973ee-publish	CDS	15232	15267	.	+	0	gene_id=T_tenax_new_genome.00g002240.m01.CDS05;Name=T_tenax_new_genome.00g002240.m01.CDS05;Parent=T_tenax_new_genome.00g002240.m01;original_ID=cds.T_tenax_new_genome.00g002240.m01;Alias=cds.T_tenax_new_genome.00g002240.m01
JALKBU010001024.1	GenSAS_6311ee18973ee-publish	gene	15916	16626	.	-	.	gene_id=T_tenax_new_genome.00g002250;Name=T_tenax_new_genome.00g002250;Alias=T_tenax_new_genome.00g002250;Notes= [BLAST protein vs protein (blastp) 2.12.0],XP_001327615.1 [DIAMOND Functional 2.0.11],PF10416.4 [Pfam 1.6]
JALKBU010001024.1	GenSAS_6311ee18973ee-publish	mRNA	15916	16626	.	-	.	gene_id=T_tenax_new_genome.00g002250.m01;Name=T_tenax_new_genome.00g002250.m01;Parent=T_tenax_new_genome.00g002250;Alias=T_tenax_new_genome.00g002250.m01;original_name=T_tenax_new_genome.00g002250
JALKBU010001024.1	GenSAS_6311ee18973ee-publish	exon	15916	16110	.	-	.	gene_id=T_tenax_new_genome.00g002250.m01.exon01;Name=T_tenax_new_genome.00g002250.m01.exon01;Parent=T_tenax_new_genome.00g002250.m01;original_gene_id=T_tenax_new_genome.00g002250.m01.exon3;Alias=T_tenax_new_genome.00g002250.m01.exon3
JALKBU010001024.1	GenSAS_6311ee18973ee-publish	CDS	15916	16110	.	-	0	gene_id=T_tenax_new_genome.00g002250.m01.CDS01;Name=T_tenax_new_genome.00g002250.m01.CDS01;Parent=T_tenax_new_genome.00g002250.m01;original_ID=cds.T_tenax_new_genome.00g002250.m01;Alias=cds.T_tenax_new_genome.00g002250.m01
JALKBU010001024.1	GenSAS_6311ee18973ee-publish	exon	16180	16288	.	-	.	gene_id=T_tenax_new_genome.00g002250.m01.exon02;Name=T_tenax_new_genome.00g002250.m01.exon02;Parent=T_tenax_new_genome.00g002250.m01;original_gene_id=T_tenax_new_genome.00g002250.m01.exon2;Alias=T_tenax_new_genome.00g002250.m01.exon2
JALKBU010001024.1	GenSAS_6311ee18973ee-publish	CDS	16180	16288	.	-	1	gene_id=T_tenax_new_genome.00g002250.m01.CDS02;Name=T_tenax_new_genome.00g002250.m01.CDS02;Parent=T_tenax_new_genome.00g002250.m01;original_ID=cds.T_tenax_new_genome.00g002250.m01;Alias=cds.T_tenax_new_genome.00g002250.m01
JALKBU010001024.1	GenSAS_6311ee18973ee-publish	exon	16313	16626	.	-	.	gene_id=T_tenax_new_genome.00g002250.m01.exon03;Name=T_tenax_new_genome.00g002250.m01.exon03;Parent=T_tenax_new_genome.00g002250.m01;original_gene_id=T_tenax_new_genome.00g002250.m01.exon1;Alias=T_tenax_new_genome.00g002250.m01.exon1
JALKBU010001024.1	GenSAS_6311ee18973ee-publish	CDS	16313	16626	.	-	0	gene_id=T_tenax_new_genome.00g002250.m01.CDS03;Name=T_tenax_new_genome.00g002250.m01.CDS03;Parent=T_tenax_new_genome.00g002250.m01;original_ID=cds.T_tenax_new_genome.00g002250.m01;Alias=cds.T_tenax_new_genome.00g002250.m01
JALKBU010000101.1	GenSAS_6311ee18973ee-publish	gene	1123	3983	.	+	.	gene_id=T_tenax_new_genome.00g002260;Name=T_tenax_new_genome.00g002260;Alias=T_tenax_new_genome.00g002260;Notes= [BLAST protein vs protein (blastp) 2.12.0],XP_001318847.1 [DIAMOND Functional 2.0.11],PF06024.7 [Pfam 1.6]
JALKBU010000101.1	GenSAS_6311ee18973ee-publish	mRNA	1123	3983	.	+	.	gene_id=T_tenax_new_genome.00g002260.m01;Name=T_tenax_new_genome.00g002260.m01;Parent=T_tenax_new_genome.00g002260;Alias=T_tenax_new_genome.00g002260.m01;original_name=T_tenax_new_genome.00g002260
JALKBU010000101.1	GenSAS_6311ee18973ee-publish	five_prime_UTR	1123	1129	.	+	.	gene_id=T_tenax_new_genome.00g002260.m01.5UTR01;Name=T_tenax_new_genome.00g002260.m01.5UTR01;Parent=T_tenax_new_genome.00g002260.m01;original_gene_id=T_tenax_new_genome.00g002260.m01.utr5p1;Alias=T_tenax_new_genome.00g002260.m01.utr5p1
JALKBU010000101.1	GenSAS_6311ee18973ee-publish	exon	1123	3058	.	+	.	gene_id=T_tenax_new_genome.00g002260.m01.exon01;Name=T_tenax_new_genome.00g002260.m01.exon01;Parent=T_tenax_new_genome.00g002260.m01;original_gene_id=T_tenax_new_genome.00g002260.m01.exon1;Alias=T_tenax_new_genome.00g002260.m01.exon1
JALKBU010000101.1	GenSAS_6311ee18973ee-publish	CDS	1130	3058	.	+	0	gene_id=T_tenax_new_genome.00g002260.m01.CDS01;Name=T_tenax_new_genome.00g002260.m01.CDS01;Parent=T_tenax_new_genome.00g002260.m01;original_ID=cds.T_tenax_new_genome.00g002260.m01;Alias=cds.T_tenax_new_genome.00g002260.m01
JALKBU010000101.1	GenSAS_6311ee18973ee-publish	CDS	3236	3495	.	+	0	gene_id=T_tenax_new_genome.00g002260.m01.CDS02;Name=T_tenax_new_genome.00g002260.m01.CDS02;Parent=T_tenax_new_genome.00g002260.m01;original_ID=cds.T_tenax_new_genome.00g002260.m01;Alias=cds.T_tenax_new_genome.00g002260.m01
JALKBU010000101.1	GenSAS_6311ee18973ee-publish	exon	3236	3495	.	+	.	gene_id=T_tenax_new_genome.00g002260.m01.exon02;Name=T_tenax_new_genome.00g002260.m01.exon02;Parent=T_tenax_new_genome.00g002260.m01;original_gene_id=T_tenax_new_genome.00g002260.m01.exon2;Alias=T_tenax_new_genome.00g002260.m01.exon2
JALKBU010000101.1	GenSAS_6311ee18973ee-publish	exon	3638	3983	.	+	.	gene_id=T_tenax_new_genome.00g002260.m01.exon03;Name=T_tenax_new_genome.00g002260.m01.exon03;Parent=T_tenax_new_genome.00g002260.m01;original_gene_id=T_tenax_new_genome.00g002260.m01.exon3;Alias=T_tenax_new_genome.00g002260.m01.exon3
[truncated: 107,544 more rows]
