# Supplementary material for: Comparative genomics between Trichomonas tenax and Trichomonas vaginalis: CAZymes and candidate virulence factors
Source: Front Microbiol. 2024 Jul 17;15:1437572. doi: 10.3389/fmicb.2024.1437572 (PMC11288935; doi:10.3389/fmicb.2024.1437572)
Supplement: Supplementary Data 3 — The FASTA file with all 20,286 annotated proteins (integrated from the above two annotations) (flat text file). [file Data_Sheet_3.FASTA]

>T_tenax_NG.00g000010
MNFVLQAVVDRLKFYANDFQAHEEHIHQIEKLVLSTVNGIPPHLYKDIISTRLIAYFIQY
GLDPKATKPVVCSTMRIMFFVSISDQKPSPKIDYNKLAEKISTFPMDDQLYTEMLSLISA
RNNAFVGIGNLESYSLIYCLLNSTYKESFLMMYLDILKKSYIQCFTSAELGLPIDLLNMI
NEDLSDDENQLLITVFEQITSCACNRPTFYRFMTLINDSKSFKMTIYMLNTLMRLISQYI
PSFNLLQFQKRGHAIKLPQFQGKYFSQGISFSYRILFSGFVDDNGIELIDINKSDSKSRM
QIIITSNELIVVSNMLDIISNGFILAKPIPVNQWIKLFLAITTDSISLYIDGELQACIKA
TLKQIPDMFDQFTMFERLQAQKTKEIVCIQFNQLVIQSPISSNIQSAAKAVDIAELANQP
NTLIIYNASILKDNYLVNMMYNGFPDASFKSFYYPLISQFNKVFITSKGVEYVMYLMYKV
KDITDDDELHLFIMKMINTVIIIISAAPESQNIILNYNFFEIFADKVSNTSKFVPTMEIF
NSIYTLSTNVTNDELKRSLYQNVILNYSIWKRGDVDFKFKVVSYWLKYAKSSKDESHFFR
LCVTLPLLLIIFVDLKEHFNAQRIAMFSDLSYYVAEVAFNKFNRHIQIYLIIAACKDFID
KPELILMFLVAFTKASKLRNCFEEFAENILMASFIVSHPSPLIQAFLIKEVTTCNQIACC
QHLLQYLALTNHDELVIPVFRLYVGIEKELKYEEIIASAESWHFNSYAAPFLLASSFFLS
PDMQKIFSQIILGILSNKVNYNSFLSYNKSLTEILFVIYMFYSSSKPDAMIFNQMIRCFI
SDPSFGHEILQTLMIISMATNINNRSLQQTIINSIIKLANETKINNQQQILDLIYTYLNE
TPNNFEILKQSEKYELSCIDTFKKCITFKDYRFVNKPYFMNDVWLDRRLAIKYVRMAASL
SDQLDFSHVSFVIASILRTGEFTQDIIAAINLLFAKYEGEQMDKLAPIYMYFLKDPQVFA
QTPMNKVGLGSDPFKVFELACKAYTELPPIVYQTNLIHDISIITKDYKDVELNDFKLFST
SLVANDFEILNSNSFKMAQKAFSRLESQIFYDASPYSDQHKIVRETFFKRANFYDAFFRP
IVLLPNLSFNPHDKRPEINSNSKENTQEPSQQRMDIMAIIEKSVLWSDICERIKLTESFQ
GFFSVFEDHITFKANIEINIKGTDVKDVFWAWIYQRPIAIQIFTWTNLSYLFSFKNQENH
KFVQNLKKCAMPNIRFFQENPPQQELQRLHITRDWQEKRMSTMEYLLWLNLLSGRSFHST
KFYPVFPFIPFNDENNFDLKNKKMYRNLSKNLGTMNENCLEKLKMQSEALADEFGHTFLH
SSLYSNPFSVTYFLVRQEPFATLQIRYQNGTFDVASRLFRSIPYLFSKIKSDSGFNREMV
PELFFNDEPLINCNNFNLGVDVDGSKVNNVELPKWALSPIDFTDKLRRMLESTYASSHIN
KWIDLIWGVNAYGDGAVRNNNTYSPLIYPNTWQNEHNDNEAVQGALNTIGQIPQQLFLTS
HPTRNSSSSSTDRGTLVMSQLDSPVVAFKCFGTSMQSIRIFAVLKSGKMFLLKTSAGHMP
LNIIREDRTNLFPVDNKLIAYIDGSQPSFVFVSPRADSPSFFDFETSSVKKVSSITPHLD
EISCICAAGNYFITAGKDTCISLWSVKNLSIINTIIAHNSPILCMTASANYGIIVSLSIN
RMIVCSLHNLQFIRMVELNFPVGVEPMKVFLTPMMGYIVIVTSKMIYVYTINGRFASSIS
LEREIVTACSIQTQDFDDKVVVVRENHAVEYYSTPLLEYGGQICKPKESITHIQFALELH
SIVCTTIRNASTTFNFN
>T_tenax_NG.00g000020
MAELLDESGTPPSIKYNIQFSDGKVIQMYSYSSDNVESVIKEIQKNPERIPKENQELILL
YSGRVLKPTDKISDLNLSDSSTIICSCKLKKVDNPNFKELQGFDRLARMGYSAADIYTFR
NQFHQVIGDNLTDEERLAIEDEWLPALIVANGMHLDQEVDLEEREPDVLERVALRPHNFY
IVHITMFSIGLILGKYSFVILILADRNNASFYLSMIIGALVRIGLVMIIK
>T_tenax_NG.00g000030
MKKSSSIPAIMNKNVSFIDNPVCWLFYAMLFSFIRIIIAGIGVTTSFAWTLVNWIHGVTT
IFLFHWIKGSPIIEDHCTYSHLTFWEQIDDQIQFTRARKFLTIFPVLLFFLAVDAGSWEL
AYFAMNLPILVISILPKLPFMHGVRIFGINK
>T_tenax_NG.00g000040
MSNEFVFLTPSMIEAINHDDIDMFHQVYIHANLENDILNKRISDLCVNDQFLKSKPTLLC
FCIYAGARNITKFLIVNGAGLSIFDQKCRYPIHFAAASGCLDIFIDIVNTGVDLSVVDRF
NKNVMHFAAEYGCYE
>T_tenax_NG.00g000050
MTDCYIGIDLGTTFTSVAVIRNGKTQIVEFDSQTAVPSMVSFGNEIFVGFKARQQQIRPD
NCKNVVYDSKRMLGKTYDEIKDEIKYWPFDVRGDKDGNPIILVTHDHADKVLHPVDVSAA
ILDYVNKMLKKKEIPVTNTVITIPAQFDQKQEDDVRAAATIAGFNLEKLFLFKEPSAAAV
AYSQHIPNDKDCHILIYDFGGGTFDVSLLSVTPEDIEVIDHEGDSHLGGQDIDNAIVNRF
TEKIIEQRNDLDLESPHVKYLLKDAAENTKKILGCGQQSHAINVEIHDFQFEYKMRRKEF
CDLVTPIIQRTINVVESVVNKHQNINVDKFILVGGSSMIDLVTEMMEQKYQGKVLRGVDQ
LTAVAVGAALMACNHFGKQNIQSATEPSPNYPKIDDFVLPVPTPEPAPNPNIPVPSPGGQ
IVLRNVIEKVSISYGIRIRQGGIYKFDKLIEKGTTLPTKPITKRYKTVDDDATQLDLRVY
QGEDSDISKCKQVGVYAFKNLPPRPAGQIKVNISLQIDIQNNLIVRCQVEGDEGTLREFR
TVQSDTTTKSVERIEESRRLLNPPGEISLAQLEEIYDDISKYRRLAHRQKNKDAEDEANE
ILDLFDDEEGNKKEIAARLNQFKKDYPDICK
>T_tenax_NG.00g000060
MSIFVTSKRLDPRLKQSNASNTVNDDSSSTNANNIIDNGEKIKKVLTTTSSIEQIEDEYS
DPDIYSDEPEEDSNDMLKKIDEEMKDKPLQLASSAQRIFQQAFDDEMTIPISKQAIIDIQ
MTFTPKYRELIVRWLIQLNYHFKLTSDTLYCAVTYFDIYISHRKIEMNELQLYAIVCYWI
AAKIDNRCQPPIAEFNKISCEQFTQEQFAKAEINIITALNFTLNYPTSKFFMRRFLMLTR
NDSYMIEMTNFFTETALQKWEFLEIPPSICAIAAIACAAASLGYIADAKTVIHAAKYKDY
ELLLYCAQGMLKHGKETALKQKERGNEIEMFSKVNFDVDISKNF
>T_tenax_NG.00g000070
MSSQRFKDVNSSDFLNCCWLARLPTWAVNFGKAIGSMFDVVNVTLGFELAIVVAKLADYK
YKEQILAKMLEVHNLVIVPMVTIVGFYMIFRQRRPCFDSDKGCPIGTLYGMPSGDAMYGA
LIGCFVSRKSYVLGVIIGLSVSYSRVSKGYHSILQTIVGASIGIITYVAHLYINNDYQWV
NWLVAFILPLQVFLDPHLKKQIPQNFYNLHAWVFYDISTLMFDVLICPPQKINAFRSTIE
LPETLQTLGPSAFMGTGFETIEIPYHVTSLGYNCFYSCYSLKRNCTKLKAIEIPFNVTSI
GNNAFTDYSSLKTINIHNNITQIGLQAFYRCVSLQSFYCLEDSKMAKVLNSFIHWHYAFR
NIAKLSIEIYSDTVKFGTKVFSDTTIETFEFCGVNITGDVDFLLKAIYVTNVLVSSNYTE
ETIGGLNITGCSRCDYPEPFIPSPTLEPETSTPVPVTHTPEPITNTPQPESPTPVPQPVL
SPGRYLFTLTESSISYSVEAGYSVVVNPVGNSNVKVSANIGSNSQEMISNDVYSVLFKQA
RNLVSGKDSLKVFVFNQNDIPSGDDEVYFVGSAKYKMTNYSINQKNGNIKLYTMDGKVIN
TNTLNEPFIIYCENKDDLEIYVKSSSETSFIINNQVGDHKSSSLDGTIEPKKQGKSIIFI
ILAVVFAVVCIVLFIVLWRKKHNEKNGVIDGIQSESMI
>T_tenax_NG.00g000080
MFGLCYSMNCTAQYELNEIRDSQTHYRISTNETTCININATLYENQSNVILINSVPEAYN
FTVYEADEEIYPNSIVNPNQEVLLNKINIVFVITFNQTTNHTNAYDITLQKYKIDSKTKN
EFEEKFILIRTKPDSDAKLIPLYVFSYLFVFAVFLTAFILMAQKHPSRAIRVGMLYPCIY
KKFCPGYWEQSYEYYYINKKGSNWRFCLSEIFCSTCLCECLDIGDCCIPEKYFCKGGLFG
CTWLKYFKAPKCEFSLIGLLKSSLFWILFIFFYPILFFYCYIISPFVLMVAVIFMGCKGT
PEEVDFERKLKDDTKTEDLYVDTNPSSSKKYTQVDDYKHPVNQVSYDKEIPVAQNPYQSA
LNTVPINQPNYYPDVVVPENYQSPYEMH
>T_tenax_NG.00g000090
MERNSHTDDIYANCIRSYLAENRDLRDQLKKYNNEVMDHKDQVSVISQNLANEKQNHNAT
KNKCHKLENELYNLEQTNKGIINSANERINLLNNELKSLLKENGQLKEQLLFYQNENKQI
LSDNKKMEIELNEKESTIKILKEQIDDLRSTEIIYKNKIAENQSLYNTYFKKCQDIQAEL
DLSHQNNQQNNKIVSLEEMVRRTKSQESVIIEKDLLIDDLHNQLIKANSKCQAVTDALQH
SQDKLRESIHNDQENAALRSRIDVLEMTIKKYENELLEKNHMYTESLVKQSRTIDQLRRQ
LSNSLTSHDYELMKSEASEARRLANSLGQDYYNIKQTFDTISNKVSNLESSIRAANSAPP
SPTRISTYESGYMDEIDDNFKRNLISSDYL
>T_tenax_NG.00g000100
MQTYQIKLNNSVLERASNCGNNFEFTFKVNGKPRTILTSLSMASALSSKVKRSSLDPAKN
QKLIVAEDLDQDAFEIIEEVINTGKCDKNKPESVCEKLFQVGCEIQSQYLKTPLLQLLKD
REITPNNVENFAFYTLKDGTESDFSKRILKHLAKNFHPLIENIKNIAMNHGSDLIEKIIY
DKDFCVLDENEFAGFVLDLCLKEDKREFIKMIEEIYPQFVSQQICKNFIDLFERILKENL
DGAFNDILPFFTFIKRALVQEDKMDKYPRNSWFPDHFHKLLTFHMQDGILLSTLRTKIEN
LKTQNTGNSTKVKDLQSQINDTAIKITEKQDKINNLMSLLADKNKDLNDLKDNLSKAPND
KKQEIQDKINCLTKEISDQKLQGQIDNHQNNLRALQDSKDTFESDKNKLNDTIDKTNAKI
KTLNKCVDDVLFELNKKESENQSLRQLNTNLNLQKRAQESKVKAYEKELSQKKNDFKEYS
EKNIKLESKIQELKSEIDELRTTLNGYVDLKVEIISRMEAKSKLDGEIKSILDNLK
>T_tenax_NG.00g000110
METKKLTEGWDGLADTSAYQLEFTTLSMLTGDMKYVKLAMKTYKLIWARDPWAGLIDPNY
ASGSNVHVGGGADSYYEYIIKLYVMTRGVSKAFLIKYLQIVKDIKSKLIIQTTKSNITGL
GIINSDGKKEPVQEHLATFAAGMIAVGTVKMNRYAAEDLRLADKLASGYIAEYAATATGV
GAEKVRFLDDYYRDFRYEDSTYQLRPESVESVYVMWKFTGLPKWRNSAWDMFVAINKSAR
SGNGFAWIDNVNSNYNFPAGKQESYFFTETLNYLYLTFEDTSMISPAQWVFNTEGHPLRI
FTEREAHQMMTMKPQYEKINHTYLLTIE
>T_tenax_NG.00g000120
MFCFFSLLSLVKADDDEEVGTVIGIDLGTTFSCVGVFQKGKVDIIANEVGNRITPSIVSF
NGGQRYVGDSAVPQLISNPTNTIYAVKRLIGRRFDDPEVQSEIPRLPYQVIDKDNRPYIR
VTVKEGQTKDLSPEEISAMVLTKMKNVAEDYLGKTIKSAVVTVPAYFSDAQRKATKDAGA
IAGLNVKRIINEPTAAAIAYGLDKKDNHKILVFDLGGGTFDVSLLSIEDSFFEVLATAGD
THLGGEDFDNSIVDHFFQVFQSRTGKDASKDPKARAKLKREAEKAKRALSYSHQTTLEIE
NFFDGEDLSETFNRARFEELNLDLFRKTMEPVSRVLQDAGVSKHEVDEIVLVGGSTRLPK
IQQLVKDFFNGKQPCKSINPDEAVAYGAAVEGGVLSDDPEAQEIIIINVNSLTLGVETVG
GVMAELIPRNTRIPVKKTQTFVTSQDDQEYVRIQIFEGERPMTRDNHFLGAFDLSGLPPG
PRGSVQVHVTFELDQNNILKVTAEDRQSNNKESITINAQEARLSEEEREEAIRNAEQWAA
EDEKTKSSVQSRSNLEMLVYNAKNALTKDEIKDKFTESERKEIKKTIRETLEWIEANPDE
DAEVYDEKLKEIRSILSPAIRQNEIPKQKIETQTEDDDSDSDSDDGDFGEL
>T_tenax_NG.00g000130
MNPLDDFDTWLAIARTIVMDVTQFSSLYDSFETLINSIIETDFLPETAASKTKEFTSTIS
NSVCDYILMYGQIIPQYMEYPIKYLKLFLKLSIYGIQVGDQELISIGARILNNKDATFYS
KNEEENVFQRLTNYFVQNLDSTSIITDSIKNRVDNLMSFYNVQQMMIYSVKFDQNFAFID
AINVSAPTILKIFQHNIAKSQINCLPNIIQQFLMIMPVEENAYQAFLTLFIPITLDFILS
NKINLSYNGFLSLSKILDYELPSALQYQKTACYLITQSLQYQKIAEIPFTKQLASFMQSL
YSKLAKYNLLQLDTAMRLWNNHATIHMNEKSAFFKMQIEIIVNSSGELLAGLIDFVINTK
DSIENWIDFISNLIERLDKIPILDPSPFTQFRNYLFQQSISNPSLRKPFDTLLKLTGDSS
FFDSVIDYMNSNTYDKEFIYSTLCTLVNHCQDIHVDPLKVNLLLSNSLEIAFEDDSPFQI
LDFIPVLCQKQNVKITPEQISTIVPHILTSPYFFIFLDNIINFKILDDETIEKLIDEISE
TLDNDFFNFFSKICERANEYPKYYVDLDIKYGKYLWKFALTKSPAMSQFSTLLCNLFAQN
DPNYVSDEIMYQTFFDTIEDHMREDGNIEELIELICTFIDTIENVQDSMYLIHQADMNYH
NPEKNFESLIVHVYYDGQLEEYKMPQLATAGSVVTHYCRMKRYQTQFLVCKFNNIELKPS
CKIADFIANGQSKIRLDIVSKSVPQNQYRVRQKLPCQFIKERNWYGEFMQLMNKSSIAAY
KFMNSTCTTLELCEPISRIMNEKTNESVKNAFDLSTPYVCSYNLGTVHYYLFTQNAKTLI
ESLAQADFFTYIFDIAYVICTMDRKLKVHDDIILLIIKIISKCNIKFSGENSDIIFRGLM
VIAASTNQTSIHSKIFTTIQEVFKDTKIPFSEQFKPTFKQLLIKSPQFIRKDCVEAFKKV
SIQPEVFVETLIEFQEEVSNEFIQLMLDTHINYTNLGKKVVITLMRCIDRSQGEHLRLFL
DLLNNILYHPEAIIPLENQAFIQDYLVDRFIKFDISRADMRVFKSAAVCLMRVDSAVDEN
NNNHLYDRLNEFHANRKPMDCYNVDGEKFMLNIERPGIRKYYQTCYLNSTIQLMFSVIPL
RNLLLSAKSSQKMLANLHDLVMRMHLTKCNSVSAKTFADHCSMFEGDVFSPHEQQDAMEF
MGQLLDKMLEDDAYKDAFKQICQGKIEHHLEGIDYEYNNTDHETFSCISVETAPTLEESL
KIFVSPTFLVNDDKYQVSDTQKRIDAKRSSAFEEAPTVLFINIKRFSYNMNLRKREKVTT
KCIIPPVLDLTKYMKDKSQQKVYKLVGAVVHKGTALRGHYITYSRSMIGDFWILLDDGVE
SRETEEETFKAINGVNDEATGYIFAYLLKDNNEESLSSEQIHNFEFSKELIEEIDNENEK
IVQASFFCSTGYHDLMYYLSSEKKTEYSSIITRYLCDSIPYISKDYSTGKIYQNIHNKMR
SDKVLSRMFFEYCQPFLRDMLVMSTNTFVRSETTSLILASIKSSGVTFEEYIPILVNLID
GLFDKYDTSNDVFRAIYLVLKSYDADKILKKLEYSNKIMEFFTVQFNDFCLQHPELKRSY
ILSGIDMTYYMKILARLHFSPDEMPALYNDSTFMQFMTTKSKAGAVSKFVLTYFTPESYV
EFFKRSSHGENLANVSQVLFEVCPDQAITLLHTSGFSQEDIANSLVSCGKRKKRFADILL
DQTPIWCRLYLLHIDLDVRTAAKVIPSAICQSADLISLAEEEEDDRQFILTQDEIQDRCT
TLMEKLLDCVTDAMNALVSEKKNSNETIYEYISVIESASKEAKERVVEHLEKLSALFEPI
GLYSTKFSEQGSELLSLSATYRLDIPSVTVFSLFRDSNVETVNEVKAFDMYLPRLVYFLE
RKDLCFDLLSFFMDNAVFCISNLAPSNIVVINRILQHLVSNKREMLITYIDENFPDILEN
RVYHLVIVLKALNIKRPVIAQYASDIIDGKLYLKAEELENTLKVDSTKEIDGDIIEIFNS
QIQMDSLETLPLKVRLSSYLEEIPLKGARHEDDEEEEIDIEEFKNIEIYNAPNPKLATEI
FHNLAPVLLWLHDSGPNLGFWQSISSTVFRITSIKTFPQANFERFLQVVFDHLNLFHPVK
IDDYISLIERFHQAPISNFLFVTFAQLFSKTNNFIYFLSILRLTNHTVYRLLLHEQGGIE
KFVDLYITFLNPQYATITAECCKPRLVLAELIVDMVCDSPRDLVNQTELYLTIYQTLSRL
IIGVDSYVAVPFIRILISFHRNTLNKVSQSFIAKRLSTLLCLIDPSTPGYGMIAHFAASI
CPKYVSVDTLVPLLASQYFASPLEFQLIYQKCNTSSADDILLGVKFFSRIMILSFYWARL
SGFYLSRLLTKGSRHEKVQEWFSSFLLQLKASTIMQEHRNKYMNRKLRLKEIFRSSLFSD
LGVVSEVFDTPENDELIPVIAEIDHNMHDSSLKFLPFHTKGIDLINAVRQKHRKKMKRSK
LSPKNAQKE
>T_tenax_NG.00g000140
MSNKFDLKMNPGVVFNDDFVRSHQDIEILDLSHTDVYYFPKAICSLKNIRVIDLTASKIS
YLPPEIGEMEKLEDLIIAETPILTSDLYHKLKLSEPNELLRCFKLAASKAQCPQFFFPVY
PPDVHVFSVFSWNLLANKAVKSNLYPLCLERCMNYNHRDILTFDIVNQIRPDVIALQEYE
VRQVGVWNKPLTDTDYFASFAPKGRYYEKRSDQQPYVHGQATLVNIRKFEVITTQMIYPR
LSKLVTTPDPEIAGCDDVVLLTAIRTRLRPSKNYVIVNVHMKYTSDKLRTKLAEIIMKEA
LNFSHQIFKHFGLIVLGDFNDESQNQTLKKFYDFKLTNVYDSHNVNPPTANFQTFGQSRI
DHVLISQNIRIKSLINQETYAQIMESHPFIPCEYFPSDHFPIGCVVEI
>T_tenax_NG.00g000150
MSWETTKNEIMEKMKSIQVALKSSLDSSSKYQLSSSKSKFRSKKYASSSDSEDETPHIRN
KYKYAKKFNKNVSSSDDYSDSSDEEFYSKLSTKSARKYDDEDDRPHKSSYLNIHKLANKK
KFGIEQKSSILAKSKLKYYDDSSSDDDSSDSAEEIYKKYSNLYSKSKIAAQTSSKDYEFS
SDTYSESSDSFDQKFSKKRSKLGKDKLEVNKSKAKAKCSDSSDEDYHQIVKSLNKDKISA
GSKKYTESSSDNDEEPTPQTNKSTNLKEFKSSGSSDDYKPLSPCLASKKIIERLRRCNMS
DSDEDSDSDSVDLPKSDKNEFLQKYLKQLSDSSSDEDVKNVKPDIKKKPVVYKHEKSSMI
SNGSPLCEIESFEKNISPIAYKSPAKESKLGTLSKIPFDISKDDSSDIQEVPTKTKTQET
TKKVSQKQSNISFSADSQSQKIPKPAVKDISKLLELDDSNDDGFKNIDSIHDSPKNKKRR
TSKYSSSLSSPIPDSEPSDFEYDNSKGSDDKSLPKVNTKKNSLFKLPKDIDEEEASGEDD
INDQMNKPVPEHDSLFDSDVSDEDFHIPQPRTKEWDEWLKKQVESIDDSDTEESEQEKEK
>T_tenax_NG.00g000160
MLLFLFLQTISCEVFFEERFNTEGWTRRWVKSEKHPPGKPFGRWQLTAGSTPGDPTKQRG
IKTLDDFRNYAISARFQKCWTDKNRPLVVQYTLKMDRPIICGGAYIKLIPDGLDQRRFTG
GTPYSLMFGPDVCFAHTDLIQFIISRNGTNFKMLQHVEPKRDGHTHLYTLYLGTNGSFDI
WLDGRHKYEGTLKEEFEYEGPKYIMDPYDRKPADWDDREWVEDPDDKMPEGWDNRRRIPD
PTVQKPADWDDEKDGEWEPPLIRNPNFTAVWQPRMIPNPNYMGIWRPRKIPNPDYTPDEE
FGKFDDLCYLGLDLHQDNAGQLFDNFLITDNLTYAGEVAEIVFYPIVPKENEVYFRWGGH
ERWETQRKWGIEDFGRSKDFGVDANGNRFDDPDSFYKNTHRKTIAEESSQAQAISDKAFN
ERNDL
>T_tenax_NG.00g000170
MNEILRKLSEIPKGQSLQEADQMISTSLYTLHEMMTESSEAFSKDLEEILLNLIVANERQ
LSPVTTNAIGICLLAYFKSQKSPDYWKFLSLMTEEIKQYNLVAIVVLGILSKGVGSSFKA
QLSLHITTLSNSPNPYQFPYICQCFRRILLGTGNFLIRSIPQIFVFIKRCVTATAENLRN
QAIKTLPVLLTHAKIDIQKLIPVITPTLYTDSPSSRYVIAKSLAKLLYKSSNDDINHITK
HYLNFLQNEKNVHTVCSSMLTAFRFFEPIYLVSKLKVISKFIYNVSTLKIGIQSMVTITQ
SILKAAFSVSGSTSGKSICTYLVEMIPEGKITIPNALVLITALHNCEVPHKVLQQGLRLT
YSLLECQISEVRNIAVGCFGNLGSKDSKTANLFLETFLVLILDAKDHGLIGYANTIAIST
GLYQIDDKRHNRFTATYLVAGKENPNIAKSIPQFITNVLQILSNLSGAITFCLWSLIPMM
QINEQLSQLFISAAISVISSMFSIENFDIDTVITPFTDDLDITSLLYNSKVSNNVSSLFT
MHLKLSGQNHRAGACRAVIEAFPVIIRRAKKESITSLIDSLFVGTSDSIIAGRLMLVRSL
LQKKATFGFLPNDTLPKLLVIRTSSVTVKRIAASCVARFLSFYPVLVAPTLDTMEKSRKS
LDFTALTLADGAQILCQNGVGARVLKLAEDAANSSQSPEAIFAISQAIKSGAGDKKSQIA
VLQRVLFGGRICTPAEISQFVSCLSVVGKNDPQFMKASINCLLNFHTMRGVVQLLAEKVL
EESNYTAHCLSDRLSLSTAPALFANALHFACPEEIIPMIFMLQQQLSSRRVSDLIISIFE
TRPDVKTWTDLCKRVILNMCVPPAERKGEFRVAPTRAVMVSAMQVAALLAHHVRQGFPAG
LPCVDDIVSIAFNAVQMKDTKIDSHAFAIGSSIIREFSDVANSDGPFLALFTAQFHPMLL
HALEEQRKFFSVAEFVLDYLSFLRPPLLHDAAELVSQRVAKLKVTKQNAATLARVTSQLI
ESSTSASDNIISIFVNSSNDVMNMLLRQKIKLSDIGSQLLQFARCILAHNDDMSRPLILL
IFAQFQIITRDLALQVCAEYAKKGLLTPNDISFIIPRASIIHPSRVSVETFSAFETEIDE
NTYRIVSPAESTAPSDFLIAAAASASGKAFSGVRSQILAIASENQVFSALANVVKNASDD
FEILPPIFDAACKSDAKSAKAILTIVAANSSLAVIDGILEHTANAYKLETSQDAMRILLK
RCSNTSLRSLKSVSDRVKIELLPTGVTFLCSLLSCQETSEIAVEICKLGALEYLEDILDI
KNVPRVLHFLRLLVKAAPDVARGAAALCLSCLEMIAEIADRQKVVSVATALLAEIPREVV
EKAYADFSGKAAVIKCLTPPKKVAPTLKLISFGTGNSRRSSERGGWQTLTVGGEDGDL
>T_tenax_NG.00g000180
MSIKLDDIIHTYIPGGLPSKEQIEKMSQSERDELFSKQALIISHYRRITVAELLNYEVKM
SKMQRILNGEIKCDKIQKQDNIVDYKENRKAIADSINNIFEELHSLKSSE
>T_tenax_NG.00g000190
MFMLEVVESETEEVNVELIKKYKIGNFFIRISNRKSVKDLTKSLQEYSYNAFGVPALISI
DFEGGCVRRGIDIIPGASSVSSAGSLELCEQLSELCAKDLLANGINLNFAPVCDVCTEKK
NLIGISRFYGQDVGTVSNFIKSFIKGHKKGGCFSCAKHFPGHGFTSIDSHYQTPKINRSL
DELENIDIVPFKNAIAEGVETLMLGHLITAIDDENIASQSFKTVQYIRNKLNYNGVIVTD
SMNMKAISDGSFYNACKKSILTGVDIILRTVGRKEREVIYETIDKIAEDVRKGEISEEII
DRACERILKLKSLIKPCNYSDEYEEPINALAKEISRKSK
>T_tenax_NG.00g000200
MVVELTLYRILGVHPTASRSEIKRSYQKKAREIHPDKNPDDPSATEKFQALNEAYQVLKD
PEKRDKYDKYGLESVKNENYPTFTKFFQFFRATRTRVKTEDISIDLNCSLEALYSGRKHF
YNLTRTFVCTDCNGIGTKNGRPPSECRQCGGTGVFISTIYRGNILMTNQCTCPSCHGTGV
RIADTERCNKCHGHKVIQKNDKFPVNIEPGMYPGELLVFPGESNQLPDVDTGDLIFTIKE
KPHEFFTRNKDNLMCEIDLNLTQALYGYDIKIETLDKRVILLSQHQKTTRDGDIIKIPGE
GMPIHSSNGLKGDLFVKFKLDLPERDQIPKEVLQSLNEHMPVKFPEIPDSAEVKHCRPFK
SSSDEYKQTSNRRNRNSSRGESQEQSNENISCRIV
>T_tenax_NG.00g000210
MEIHVQEPWFSYIKQGVKTIEGRLNRGRYSEIQVGDIIKVCNSMDKFDVKVIRKTLHKEF
RTYLQAEGLENTLPGIDNIEKGCERNVYKDQIDHGYVH
>T_tenax_NG.00g000220
MSVGASNQVRRPCCPWLYQKIKRGLFSNPQNQTKLTKSTRNNKIDPNSQSDAKIIKSTQT
HNQNQESVFNSQPFYAMLNITHSPFLPQCPQTDPRRYESCCKTSNQQEVEQNGDSSESES
PIHTPEQNFK
>T_tenax_NG.00g000230
MCFEIVLDNASRIAIQHFGKGEKANLIYNGTNILVDKGLLSFFSPTFLEKGSVSVTMFDL
APARNRVQNLFKLADQDSVTIEVFDIKFYLCLFHHLGDDLAYSTIFKNLPLDKTTENYIT
EDTGYIVSVAKELSNEELLNAIPKKCIVTNLEGQRVISIIKDLHYTKGYIDDSIELITLL
VKRNLPMDIFDSLGFVNPVHIAKIKQIALYNHFYDGRDMFDGILQNYINVAKRSSLSYKN
CFILNARDHKDSIENIISPNASACWSSVNMPYAWIEVEFVQHPVQITGYSIKTSHTSQNS
AHLRSWLLEGSNNHISYEEINRQGPNNDLNGPEFQKYYSVNSDGSPKTFKYIRLRSLTTA
HNRYNIINICQFELFGIIHLANK
>T_tenax_NG.00g000250
METTELYVNNGYHAKKDDDFMAYIGNNPPALKVSIYSKADKKDGVVDIELLEYGSWEAVE
TENVNIDKDICIIKPKYEFQLTEFMQHRLGSIRDHQMEITN
>T_tenax_NG.00g000260
MSEYPLELDSAIQLQTIVNELNENNIASSIELIISSVYVQEENIPDLCREIVRMVPIRSK
KIKLFANVLTEIAKKMPNQEQFEATLLDIIVDEDVPQLTYQLLKNDIFDIRDINKKNLTC
KTFYFFDEFNDGSVLYDLEVFKDKLKNEEWKAPLEDLRDNLWLSNSLAFAIKNDNVDAAQ
KILIASGDQIDWDQYIKWSEFEVCEAPPSTTILGLAAFWASDKVWLFAKTNGAKIDKNVA
KCAVMGGNLEIIKECADLIKDCNEYAFIYHHTDVFEWLLERETCTLTPIDAMMAHDYKCL
VKLVKKGTDINTLAISESGISPLIFATQHSLRNVIKYLINSGATVDQADRTGLTPLHIAI
KADDVKTAEVLIQNGANVNAKDSKGATPLMQACIIGSMRCVKLLIANKADPTIADNKGNI
PAKRTFNIDIQKLLATATA
>T_tenax_NG.00g000270
MKIAALILRNLISTHYDQLNEEQIAEIQQEFVNLLSSIEETTIQRYVIDDISEFLHKFKQ
NIEWPQVFEIANNFLQNQQTLLAGIHVWSEIYPNYQQQDSKMILIHILNICMEILQKSQI
QAERNEALTFIQFNFVRVEEYQTEEEKTICENLITVIQNDIHKNLYEKQDEQELGAYIRI
VCNLIAESPQFFVESRNDFLQLAISTCADESIPIKLRISVHNIIEAFAELIATEMKDQIP
MIINNSCELAIEACKNDLDYNFPLSFFHGLSKAFDSEAEEFFYIFMGIVDQLSNQEDIYS
KKVGLLILRSISEGFQEIITDNIAEYLRYAIQSDADDEDVVNSVCNVIREITDNTPESLI
PFVDNIVEYLVTRMQFHDALIVLDNFLFKVENPPTDISGVIESLVNGIENQDDFTIEKIL
SCITSALQHFDGVDETIFTHMQSLFDYLTHTREQLKYSVFECIGRLTKCCPLSVEQQIAT
IINEIEPCFAEKDAQIESLCLCIEAICQVLPESFSEYIQVIVPPLCCIIQDEERQVLDVA
CCLRTLAKLFGLMPLKMQDYEELIIENLKKKPFENTRFIIPCCEGIGYTIDGLVDLSHDT
SFFISIFLPCIRGMDSKDSIFGMLMICGQAFSSLSNLTQKFFNEYFAIYVDALSLKFSGL
LKSDVSQEIDPSLIHPLFYSLTQFLHVSGPKLVGSIVETLFTVLQPHINSSSSIMRVYCA
NCLARVCKICGINNELFDFTANAVYSLTSDGNEIVVRVTLMSLYYLLCACKEKVSNVLDY
VRSCYELSSPTVLRRAAIVESKIAREIPSKQSSEMIEEALNMIDNPVFDSDEIVYETEFA
EFLLKNGVKLENVIQILVEFFASTNFYTNQVLPDTYQFLLQSLKSYPIEAITEIAKFNQN
KISRITKRISS
>T_tenax_NG.00g000280
MSALLPFCEAFEQTRESNLSKMGLVFQYLSSVETDVDEIPNLSNDPQLKRFLYHIYDLVV
NGNFPAPSHGIIDPVYVQILQHLTILSQANPELCDKIAEIAPFNVLPKVLFGNHIKNDKI
EDPQPSHLLSSVRFIAAISFSHKINVTSTSSLHLLFVALFSMLNVSQLAAFACTAISGLA
HNCPSANAFIKSLPSFTTLRQELACLLSSSDHSVVLASLSCLTCLFPCREDTDTLMRAAI
HGIVSPPPYPLSSVLATWSVRDLANKASISTDATKKIFAALLNSCGTRALAITVLINELF
SMGFDIPKFLVSEKLLVPVLNYYVHSAHDFVTAAGCNLLREIFSMNDNLSFGQVDEIFAF
ALSVVVASNITGSLLRLESLLMLLLMMMRQENTSEYVTQLLTSNEDPIFIAFQRQIERGH
SFASANFFLFLTSCFKIVPNWNKKVARIVAETQFTALLVHVLTHSETRTTVSDAVFAINL
IMQGVPSALRQNALVDTITSGFLYMNKSIQEEISAAKETLEASILTMKKKSADLDEQRDK
CKNEVADARKEHETLKKTIQEQEKTIEALQTQIGGSSAYMNAKVAKINGLKKRVEEQTKE
NAALHERIEGLMGEVSRLKEEVAEKKSEVKEISNDMQRIKEENLDRQRLENKLKLANQVN
EEQRQSILKIMGDIDTEKLHRREAESALYETSKKLTDITAKYHENDRQTVEAIDQIKRFE
ALLARKTERLAATEDVNRQLREEIERLEERLQTSMKSERAAKAIADELRARVDQLENQMR
EHETLYNFIHRVTEKVAAQDVDETAIETDSEDISITLQ
>T_tenax_NG.00g000290
MPGVIISTPLASGKAIFGRAGNFFSPRDQHIIVVHPRSVELLTYLPENDHIQTIFEAPIY
SYILEAVLMRISESEMDSVLLFCSDFSIQLLSFENSQAKCHEIISLRVEGVRPSRNITMK
AIGQKLFIFLYPFILYSIDIAHENSFNELPIDKFSPKKIQISNNICITEQNEYLMICENF
VESFESQNFAESVKSFEIPFNIDFWFFEENIIYIFANNALILFDIHEFITNGFSKPIQEF
RLPSVDKVSFSCVFPDGIFISFDDSTIFMLANGKFRQLDGCPPLKMATIINDNFFLYITK
WNGFAIYDPIENRFLVQPDDIGMIRMHRTIPCSSDNLDKLVVCSGMKPSALNVFVLALNF
EKKAVIDSIKDVSLFSSQSKIIISGSDQTLFIDKESLSEILVTRMIRGERTLAYYTDENY
EVQVTVSTIVVFSDAAFINYPIQAELAVISKDLMAVKTSLSNISIFSHSKSELNLINSLE
IDGEICNIYIHNNFLIVTTWNSTPLSVYDMRAGKLCSTFSDTSELLISVVNVSGTLVFVS
STGFVLCGQIDSDGVFTKTAEAKACGSATSITTYAEQSEFALISGTEPTIVKISQNGLGF
YPLLSQDSFISSVWLSKDEIATLSDHVVVFGKLVEPNITKQKTYNFNGFIECMDTSPTGV
ITFVGRENDRVIVNFLNQSLDELASVNLKASFVYNGMCCFVTAGRTFFAIASASDDGGGQ
VIFVEKTEQGAEYLSNLEFDQPILGVTYAGEYLVVAACSDLILHTVEVTQTGSLFLTVIS
VQNVRLITRLISSGTRVMSIGAQGELNVYECGYGDLSLENSDDNARKTVSSTFYGENGLI
AGTLRGEIFVMCSSHGTFSMMNVARIFIGSIMTTISPWKITTDTTELCIGTTLDGSIVIL
NFVDNDTFEKLCELENAIIKSNEEAGDALCSKYRRLLTPTYDENSYGFADGDLIRVNEDK
LEQIAAKYNLSPDVLSHQVN
>T_tenax_NG.00g000300
MDSLSYYALEITRELLKGESVNPTILDFLKNYASTLKVDQENQGENDLLKSDDEFDIEYG
AKSITGMQNSINIERTNTIKKLYQDPDPTEDNKSRAHFVTFKKPLTIHEVQKSKKNHMDK
MQKRRKEMFKPIKPETILQNQKEQQEMLKRIGAKPYRETLSNQDLEARNERQRRQDTRRR
YGETLSATQRQRITQKSQPVQIIQEKPAPPFDPSLRDYLSKINKEVQQYDSFIDDLCKEV
NLPYYDTESIHTLLDTPLNPNQSGSDYHMRFAILFQQLETQEERIEQLKADLE
>T_tenax_NG.00g000310
MQCDPEELFVALQSDDETTLAQLFNTGLQLDAKLIDANHVLPPFLQNQPPLLAVCAYYCA
RRCFKFTAERYQQFFVKDAIGTPITEFAILGGDCDIIDLLKGFGLEFEKSLPFAAKNHCD
TAFKFICQIQDKIFDIDILDQDKNASIHYAAMNGDLDLIQYIYLARGNISLRNGNGDTPL
ILCCKNGHADCVRYLCKIQGLDPNEPDRENSTPLLWSVKCNRTQCSRFLLSLPAIKVNEK
NKEGIAPIHVAALSGHVSIVRAICQTEGVEIATKTNAGLNVLHYAAQCSNEECLRYVLTL
GLDINELDNKKMTPLHHAALNGRVGNTRLLLEQNGIQPNLKDDEQNTPLHAAAKAGRTEC
VRLLAEREDALINDGNFELNTPLHLAAIAGHTETCRYLLTVDKVNPNAKALWEKTPLHYA
AQYGFPDVCRVFCDCERCDVNQRNVWGKTPLHYATLLENTDTVTVLVSEPRIQINIANNF
NNTPLDYTARTGAYDEALLLLNVDGVQYNRVASKGLTPLLYAVMHNHERVVDLLLEKDDL
DVRFKDPLGRSALDYSNVIGNPIVKTSLYKYIGEAEPTNAGLDAPPPPPPPPPPPPGAL
>T_tenax_NG.00g000320
MEMQPSIVPQPHSSLQNPKKAKSDIKQFNKIIEEEKISNEFEQSMKMVPDLPFDFIEYQP
ERPDDSNPYYPQRPAMKLLQPEMFEYYDVYILFYIFYYFPNSQYQYFAAKELKRRDWMFL
NEIQQWVHLISHLYESTDRYIFGKFEVFDHSPNSWKIVVKNSYSISKSEINKD
>T_tenax_NG.00g000330
MELQENESVESNKHSRSVKKKFTMSEDNLLKALVAHYGDKDWELISQHFEERTARQCHDR
WTYYLNPNVNNMPWTQEEESQLIELVNNMGPKWTKISKLFPGRTDIQIKNKWNMLKRRID
NDVPVRIPELFLNGYQSAKITKMTHYLPEIRKIETTKNHKKTKPNNTINLVENKPDPVLN
QHLEVMKHQRAFQLHTERLRTQKSTIDQSPPPPCPRLQMYRERRTKELQELQKFSQLRLE
MIKEITGYHDEEKRQPLSARISLKPNITKPAIAKTKRIHTSREEEQEETQEQENQEQKQE
IQEPKKKSPKKNMKRTNPRRKGKKLPVVESVDEGEYEFVAEIESKVEGENNQNEENTENK
KIENKNSEKDLSLKEEIVEKLERAKKQEENQTEEKHEENHEEKPAEKKPPQETCYTDIII
DDQVADKMEDADDERPQQIRENPSESSFNGILLDKLVPAVEEPEEKQESNENNLGRTFSN
DFDLSATGGTQKSNDDTDFESTLGNTFTLSGAVKDKLDEDGDHNPFEHNDGDNNLENDFD
>T_tenax_NG.00g000340
MFQPLQEFTTFLINRFTPCIYCIISNEAVASNPQIYHKVLQEWGNIMNTYHNNIRIIFAY
ARPTLDYIKTELQHIKSYDYNHVPFDFLKQKVYRPVPEELLTTKLLRQRLIEFNFLPTCF
FPDLPIAILEIVIGDEKIPLILEKFPQWARNYIYQIPVHEIKKLPNYENFAKDLVSFYEM
VVTRLLRLIAEAEGAYMTKYARKSSMSLFFKNEQETTDLILTLKRMADCRMMQQRFSDAA
DIYRKVIEYKYPNFLSWEATYLYALCKHILNQRENVEPILIQSLTELQAIINEGNPYYYH
RNAECLLIIHLIRFTLQTKSPIGIISKLMLMLRESQEFSAFIPYLMEQSSKYFSLKKSSL
ILMLAGQRYFALNAKEHSLRCLYFALLNISNDDKVFQRTAQTVIDLVLEINQQCDLSWIA
ECLINAETFVKFDRMEEFFAKHKPRNSVQGRFIRPIVIDSKCDGFAFSAPPNFDGFWYEK
CKTVFNLYNSFDTFEIVKDCGIGMTVEITVNFRTTMDMILENCRLVFEDVKDGSGKPTNV
DLRENSKFNLEIIPKRSGKHKVVGVEYEIYGVKCFTPFSDDVFEINVYEKYPKISIKYNN
DIDLSKVQKRDIFVIDATITNEGDDLQHLSLHSFGDSEFRLVEPYEDDYNGYKFLKRLKS
GETYRVRIAIKARAGSQKFGVIFPHWYQEGPPRYSSISFDFSAHSRQKLFVEQRNCVSQI
NLANIGGAPLFFDSSVINCSSHTSIKDTFAAFSQVVVISAHEKAFSLPDYLSIFNLKNRL
ALWYLHDKYFYAFKNIKDMFAPIIIKVKRIGGDKYLVEITNIGETTIKEMKISFLDPDEN
VTFIVCGLELKIIPEMEPNTTISFSFSMTFFGLSRSRKPKVMLASEEFLAISDLPF
>T_tenax_NG.00g000350
MHSFFSRLQNEPLSVTNSSSFLVSKCEFHNHNDRAIYFNQADTKTRLLVEITTFESCSSS
NFGGSLYFGTNGQCVQERIFYHRSTTSNYLHAFYSFVTNSNSAKNYFMFSSVFECGTIDE
YQMFRSRHGKVEYENINSSFNKAVFISGFYIEDFQPESIVKFSNFYNSTENNVNGYYFSC
FSHVSQCYFDNATISGLVTFVSNVTEKFTVSFTEKSFFSCKYINNKRRLTKEINYNRVDS
YCLLFHSFINVTV
>T_tenax_NG.00g000360
MSYTPPILEVFKAPVNLAITLLNCYIFYYLNTRNIPVQEVAAHSESIIVRKQYWRVVTAT
FSHYSFLHLIMNISSAYNLGFLERILGISQFLIWITILVIFPPLIDAIIRRKFNNGTEIY
GVGYSCVLFGLQTIIAAYMSHMNLFGLMIPWSWVPFMELILISLLVPDASFIGHLSGIII
GYFIRWHFFDWITPQLYYNLLPWIIILFLINYKRTYTDRLKFFSMSKTPNPVLQNGNIVR
TA
>T_tenax_NG.00g000370
MLSSSFTHFALKHFEGNQADLKKFVDGTEGLVVVDFFADWCGPCKNVSKVLPSIANKYPK
VTFLKANVDESADLAEHFKVEVVPQFKFFKKGGAELKEIRTIVGANVDALTQYVEELQ
>T_tenax_NG.00g000380
MIDDFSHRLNRSVSATISPSSLNKYNMKVNRGTTEIPKYSCCHLISVNLWESITGEKANP
ARISQIIDALLPQVPGMAAGTSVATQQSQMYVKMAKDRQDCMSLQDQISRASAAELETIF
NALYPHMSDLVCDGAANFVIQKLCEYLTPEQQSRMLSFFLEDVQTIVDHPNGCRVLQKFI
EQTTPPNIDPIFLALLPNFVGLCSSQNGNHIAQRFILKIPDRVPLIIEKIRSHVYELVID
NWGCRVIQQLFDKLPIQQLVPLVDEVLCRAETLAVNQFGNYVVQNILSSGAPEHIEALIK
RFTGHFYEFSMHKFASNVIEKCIRKATSAQQNAIFTEIIGPEDNYNKPRIFEMVSDQFGN
YVIQRIIEFGTESQQNIIYTVTDENYNALIKCSYAKHVISCLVNLGYEF
>T_tenax_NG.00g000390
MTRSRSITMNHSCPSLKLTETVEPKPIPWLFLETGYVQKKKSNTRKITGQVSLPPKHMTF
GSDLIFANTSVAFTKQEMNIINNAEKRQEAELEIQGDVSRVNLAKQYNAQSKIEFQTLMQ
RQQEEANLRNKAKLLFKDPESEELITPRSTITEQSLFLESSRADYENKVEQDDEEFMERL
ETFDNSQMKNMILDSITPEVKLRGSHFTNSNFTFTKDNEIDEKITGGRRNIRRAVSSMAD
PNEIHVSQQINKFSDPREMNYQSISRMNKFYGGKY
>T_tenax_NG.00g000400
MGMETLECFNLLLDYKYDTEIKVNKRTVLHEAISQGKVAFVDALIHHPTNPCNIEAPDDK
GNTPLLTACIKGNIQIVNILIQANCNINALNKIRQNAALAAMKCKYYDIVKLLINNNCDI
NQTTKYNESLIFTPLEEPNSYIVTGSSTLELINQNTDAIRFQFQGFTSTVHSTKVEYFTV
PSSVTAIDPSQAFDRTYNIKSIFVDPNNKIYKDINGVIYTKDMKTLYYWPPNRNETHIIV
PYGIEVIFLGAFGFSNTTKYIRLPPTVRTIQRFFIFYCSAMEYVEIQNFQNKVTIDNGNL
FEGSPKNIQIAFIPLSSPICPTINCNGMLCYRFLIISVFLIM
>T_tenax_NG.00g000410
MDDDGNDYLSGNQSQGHFDTAETVQLAGIALLKMLKTAQSGIPNEVYGLVIGRFIDDYTV
SVVDVFPMPQNQSVFSAPVDDPYRSQMCGLLKKIARTEEVIGWFKSHPGTGVWLSGVDVS
TQMLWEKSNPRSIAIVIDPVQSVKGKVVIGAFRCMTNNAYTNCEESRETTSFIGHLERPT
TKALVRNLGRQYYAMRVTYRMNIYEQQMLMSLNRPEWTTGFEIPNFVKSDKKGVEQINLL
TKVSPDYRRSILDEEGMDEAELLARHIGKVDPETVIRNETADLATKEYQKLIRIHNDMNS
F
>T_tenax_NG.00g000420
MTFELNDENESLYMPCSDIKDKDMSTTVFHFLPVFYEKPTTFFRLNHAPEDLLKYFVKSI
EALSKNPPEEFKKRGESIKQYYGLTGDIPIVNTADIHSRTYIHVFLELCIKTKHTKVESF
KTTIINQFKQQGSNHLKKFIFSDILSTYEDHRQEIENILDCCEITD
>T_tenax_NG.00g000430
MEVITDDSIVITNPSDDYLEPQDKQSDFKESTIQFIKSCLVNKQKRYDIRETSQNLGFRQ
RRFFEVIGVFEAVGICQKIDPDSFLWVGFGNIRAKIENIAIHHGAFHPEYTLNDIFSNNG
KISVQRITEEFLLLFISLELRRINVMEAAKYLSRNNDKQKTTRCKLYQVAAVLEIAKVIK
KTENISEYELLPEYFISISQKFVPKAADPSVLLTLLNRPEPFYKTDVNIDISSRLSEYYS
YIL
>T_tenax_NG.00g000440
LNTIYDFKYQVMEKPFRVNKPVLAMEFKKYYDMIDLIIDSQTIDYIICFLNTCAVFAAMA
FG
>T_tenax_NG.00g000450
MITQNKRNEINKAAVHPIVLLSIADHHNRVVPQGQKRVIGILLGDIYKGQANIFQCFGVP
FEEDPVDSSVWWFDTNFIEEMFTLHKKVTLKEKIIGWYSSLATVSKNDLEIHRKMSEYCP
DIDPIFLTTDVGASDPHEIPACAFLGAERVRRDGQPIVTSFRNIPTSVQFLEVEEIGVEH
LLRDIKDVDMSAIGCTLTNSIHGLAALEHRLRAISQYLGDVIEGKLQLDNEILGVIQSIF
NLLPNFELKETVDALNMKSDDATFLIFISQLCRSVVSLHELVNDRHPPLSKKDDKNTTNL
ASSDDDVNIHVFL
>T_tenax_NG.00g000460
MSKDDDKRLYQRVKTVAKSAITGTDVRFCQGSMEFLNQLTNEFIEMMALASLDKSERSKQ
YIDSEGVITALRFLGFDSVADELPDFSEFAEDMQKNN
>T_tenax_NG.00g000470
MNDFPSKQCLHFLKMFASFKVDTSELLVLNDFSHESSSQIFDKFKVQMESINTDLGNVDP
TFEMFYLNVLDKFEDILRNLSRPTEERAISEATFIESIMNFTKIIVYAKPNSIFMTSICG
KVEKIIKTHTDSKYISCFCRIFIICQIFILQYDNSSSIQHIEDLITLADYHCEILYKYIT
QTKSPSFNFIQMFLSPNYISDNSSKSRSITSEIILLPSLYPLISAGTVNSYQHVIQKIFA
MIRHFIYVFTVKEKVEIDDYVLLSYFLSSGDLFRGCFCHYLSILLYNNRCFETVTKFFTK
LHIKVAAAIFRQIFALNTTLEFSYLIKNRGEYIAQEAAAVQQYIDDETYLALTFHSEWEK
INLTFLSRKINTEILISQLFTIYSLLARLNSFPIFEFTERINTKIKQLTIMMTEILHISE
KREIYCNHLALKVLANVFLQVYEIFDKIANERFLNTNIVYDFMMKSLNMVFYANITPDFY
AVQEALIRQLETGIDFMTRRHLMNRIAEEKDQKFMVLKGYLVHIMDIKPCPVPISSFIDL
IQIESIMTYSIACKLMENIISNENAVSIFQDLLEMMHAAENKSVKPVQNEANIRTLMRFL
IAFAKGFKNSKNETISSSKIFDEIVEILNDFIRRSDISQRLVGPVTYLLLVFSEKKGHIL
IRESVLVDFITNILHLERFLADATLQFEILFWKLNRTKHEFNLDAVLCSKSTKIMEFVEE
YNSTFNADVDSAAVLIDDEIEFYPKLFWKQIPYEFCVFDNTIVQNPLVFTEDPETK
>T_tenax_NG.00g000480
MYDLSSLTLSADGLKKIAAQQLEKDFTFIVGGKNYHCSSIFAEFVSPKIANLRIQDNTIN
SFIIDIPDPKGYFNLVFSLMHGNEVVANVQESIFLRKVGSILENIEIVNAFSFLNTKKLS
IENAVPTLEEKMENGRDVTKEIQYIASNFYAIKKDTLFNLRLETLSAILCHPSLKIESED
DLYLFITDLIIKRGNQFKILLSKVKYQCLSENIIANFSKFVNPQDFVEIEGLWEEISQRL
RCKHQKKQISSRYIHYNIQVPFMSDPFKGIFTYITEHVTNMKNPIEIGVVDVTVSKDGEC
SVPAHNLIRYSSPPSKWYLAEHEDSWVCFDFKTARIAMAAYTMCSGSESSYWDYPVSYTW
EGSNDKITWTEIDNKDENTEMGGNEKTHTWILPTTSPMFRYVRFRLRNVKKRGGLYTPMI
ELFGLYEPPSVFN
>T_tenax_NG.00g000490
MLKAGSIIKVVVIFSLLLLAYFQTVIDGRKETSKSFIIEQKNLDSNHNDIGFDMNFPLIN
KSAPLEEVAEAELYLKLPTWSNGYIKCSDSGSEVSCFEIVRAYETIKKYEKDVNSQKTQG
NVIIELKDKPFADKMSMIYQGFSVAIAMRRNIRVKSDDFPFELPEYFKSLPESYSGYKVP
GNYKAGCAKFNSNEENIIITELTWPQVFYTHHEIAPFLRENFGFHAAYFIGNYLFGSSQR
SLINCFNSKYEYGVEAWDFRSYSLLSPGRFESVIGRCGVRSNAFVVSNKKPDNFEFGSLN
EPFYIADDNSYVCGLRKLVSSKNIIHTFGSRYGWWAQALHGRKGGFVNSVDNICINATVS
QSASLWHTYCPREYDFIFRTNNRMYICGPNSYDVRLYIDYLLW
>T_tenax_NG.00g000500
MLRSILFSESLINRRMILTAELVYDEANYLVTLNALNDWDISKDLENYSNGRLAYKLNTM
PYLKFIEKIIIESTMNDFTINLKNCKSIKEVRLTDTITTIDGFSDSTISKINLENAKIIK
SKAIYNCTNLKTVVLSKVEQIGNEAFFGTSLEGDIDTPNLKTLGFNSFTYKNIAKFKLYS
GDISESTETPEVACSPFVGCKLLNLHQKKEVDKVRGSLIVCRNISLRFQITLKEG
>T_tenax_NG.00g000510
MMTFAVSTLFNAGFQEITITPSKSFTEIDPKEYNNVFAQKVKECQKICDFSIGIKDVVAK
KTKSDLLKDIIAAFDSPEITHLLTPSSFEKYFKMVTKNICRPMPHLKIVSPLDINDQVQD
TAWPHLFLVYKTLNTLLEQNNVPPINNKNLVQALVSNCCGPDDRERFACKDILRKIYSKC
PNLNQPIMRAVISQFQTKQCSADLLEFYGKVVAGYQAPLSEEQISVFKNAVLFLHSSPNF
LKFCLNLLQVINQYIKVEPRLYEPTIEYIVSHWPSSNIRKQILMLSEVEGLFLGFPKLLN
EISSKLVFTLLSELITQPNIDLSETSCNVIIGPALEEALLAFTPLAHKILDEQLLSVARN
HWNEFVRDDAKLALQLMSDIDNDLLEETLNNAKDTKKRKKANNLIWKTNWAKVFETAKSR
DNNIQGPNLELFL
>T_tenax_NG.00g000520
MKYKIRTIANENFEVELNETDTVGDLIDAACKSLGKYTIGAFLIYSTKKYTDRNQKLTDL
NYIDGKFIILYSVKATNPTNSEQFEQSTQPTEEKPATPQPNDNKIKESKTQEEEKEDNYK
SALSNLTSMGFPQDICEQALRISEGNQNLALNLILYRRNNQPLIHNERRSEEQRIRRERR
RNAKKIRFSPPTYHTQENKITQIPGFKIAQNRVHSPQIISVYSEFIRNNEHTMERLNRII
QKQSLELMDAIQQNPTPMVIMLGLSVQMTPLSGIQTMPFTEVITEPLVKALDLTQEEIPI
IMRLVQTGAPLPIAVNAYRATRNNESLTMSFLRNRFI
>T_tenax_NG.00g000530
MESAKMLQFSDIYHSPSLESVSKEPIPYDFTIYIDDSKYMCHIKQLLPFSKKITPDMNSF
TIEKIKDSNHDFQLIMDILNGKTVEITKTNSYFINACGQALGMQVLIDATDAYCQSPVTT
SNVLDVVRALAEHNLNYSDEADFIAENFMVLKDKRELKTLPIEVLHSIIESSKFSYQNEE
DFFHWINSVVSTSGSSYNVLFGYCFFDKLSAKSMKQFLDVVSYDSIHAFIWNSLKSRLTR
NIISYEEDEEDESQNQPRQQTHAPYPPVFQSNPQFASQKPPIIQFMPQHDPQQTNPEEEE
DVISLEYDDKYFLDGVISYIKREADSSWPDEIIIEGGGTKSYQIARVVDYDHLDTWWDNY
DSVKNKCLKENAWIQFEFVNYALELQHYTLVSTATRPRQHQPKSWIIEGSNDGNKWEIVE
TVNNCDEMNVKNAMKTFKLAKPSKPLQFFKFTLKANHARPDGPNIYELSLGAIEFYGRLY
PIY
>T_tenax_NG.00g000540
MSKSTEIELSLDEESGGNDINAMLDQSIKEFNEQYRLKSQSEKRKEEFKQISFADKKKYN
SLLARVAKHQEELSKLQDENAILKAEVERCEAKIKAYPQAKKRYDQLTESIQRAHQLTTK
Q
>T_tenax_NG.00g000550
MFSFQYNKLPNSLVFTIHHLILAEECDESFKVTWQRGDKYGETTMVFPAKDNVVPFEKRF
TCNATMYVSKRDASVREKLISFKVWRIYPDTSEKLFGKITINFSKFYGIVNILPGTYTLE
SPHRKKSRIVLSFRLVQNQKDLTDVSGYALSDASLTSISETMSIKTDNTNVWDVSEVVQD
SDRKILEDFMATQHRDKSNQSDTGLATFAAQSVQRVQTSTRHGSVLQRDYMPTKHKKPEK
SVDVLSDYLKSKQKTTNKENEDGSHLNEQESISGSKVYLTMPASRNLMRAALSHTWQDSP
IMERPFPKISSVLFSAIEASQILEKLPFSENGYVSLTRRFLELLEEGVVIKNSTKQDIFV
TIVNLLALLPKISDALPDRLFDFSNRLSDLAERLLIEEADIQSEKLSSIATSLENTPDLF
ETVVSSFVEGFSQLKSQNLAYNELISNYAVKQFDRKLALKIIRNPAVLMFRNAISWSSFC
TRILEECEIELPYIKQVSQVLMMSEQLCHDPHLHRDIAPDLELSAVFELLKNQRSDEFVP
VINDTTNFSQIYETEIKELIDIKLAMNVKSIVDKISTDGWDRQTVTTEESVEFPFTRVHF
NVE
>T_tenax_NG.00g000560
MTEIISQLKDLGKEFQDQDQRTNFFKIAPYNPIIVNELIILYQNLCQDVVKIKLPTYETL
QKYILNTIEFYFESKWDLIQETELPQLFYSFLFETCYPLHLKFTSAIRPKYAEILALYFL
LTQNMNEALNFISHDGNRYIRVPFIRMLAQKMSIDPAYKPARLQFIQNTEAQRYFIENIW
ETIKDDPTNLETFKYLAAILPDPSWSFQYLEEINAPYTAIYQPNFDMGNLHAFTSYIEMY
IYLILKVHDPAQQAQFISAYFPIERIDPIIEKAKENPDLKIRVQIYDDYARMLYMLYIYT
EEETYIQKCIAILQFYLENGIPFSSDYYVRLISTYCLDHPEYIKDSFPFVLEYLREVSIS
PTVENFETILDRSQTSLEFIHMADVANHELVSQIITEFLAEFDFTNTSTVCSQLVLSYFI
ATQNDNIDQKTFMNMIFVTMKEMLSLEIDDGKNQGLPVYANILIYTKLLMKLNITEDLAQ
ADLEIASALIPIHLELILNAQVPIHSLVFTYILSKIKQYPQLAELFGGVAEHLFDIAERL
DTNYTKLVSTVAIAFSTAEVIEQIFQKYYDMLNDLERAEKIPVILNSLLFMNNMADCSFP
PEQTEAIEIAFNNMRQVTSQLVNLDESGRCYAEYIRSLRCICGCKTMNPERLQIFIDEMN
SFISMQEFPWCAETSIAFIENVQFLLLLFIKGKSFFNIQSEYVNKCIEFVFGKILSSFPE
FFAPTISLAEVEDNIVRLIGSFRELLTYVITTVNRAHDKFIEGMPLIPYENVEYITQWAG
MILEKYNLQHSIVKIFIKFLCTLSLFEQRLIPLSISKIFEFCEHRFFDPNRGETTEMMNS
LVPYIFTNPNSPFCVDPEAFVQAFQADDGPVTLIGSEAAQSLIDNLEIVRQMPPNVWVGE
LHIRIRKVLNIAFRFNNMRL
>T_tenax_NG.00g000570
MSKKDKFTIPELYALGKGDEHLCTYDFSEIPAEYYTKFFRPLSNLVYKKVDELRFNCRLA
MEEEKSLNKNKKNQNIIYKSIYHLKPNYLNYLCKILKEVLPKAKRIKRIRLNDMEIPSEN
FQELFDALETNNSPLDLLSFNNVKFNTDKFNDNISKLDPYNFRNVEFINCGLTSKNIEPI
IKFITRPPKDPSSADNERALQNIDLSLNNISESERERLQKLIEEERKKWLQKKAMKENNE
EEKKRREEEARLAALKAEQEAKERAAREQAEKKPLEKEAREKAEKEAKEKARKEKEAKEK
AVRERKEKEAKEKAEREAKEKAEREAKEKAEKEARKKAEREAKEKAEREAKRKAEKEEGE
RKEREQREKEEHERKEREKKERLERERALVDEEERKRLDKELEERERKELEELEAKRKAE
EEERKRKEKEEKERKERERKEKEERERKEKEEKERKEREKREKEEKERKEREEKERKERE
RREKKERERIEREERERKLREEKDKELSDKERRKREKRERLREQIRRAREIEAEEDEIYL
RNLKNRIEKDRPRVQKEEIVIELEPELEPPSSEGLDCDFEIVQYIDMYDYEEGTCTHSST
IDFSDVEKIEREVKQIYDEADDKYSSSSSSSSLSDKESDHDVDTDSKSVPIDNNSRNLDF
KEEPEELHIEENAKKSMSQSYSHSYSEGVGELEDKISGSAKLIDDDHDYELSDKKSESEK
DDDNKLESHSNSHSSSSSSALLDLTSGSGSKHSSSSEKEDSVAGSDSGEGVDI
>T_tenax_NG.00g000580
MSSEEGCNCTNGCLSLDCPCFKRGGICGPKCKCANCKNKSGWDEERLNVIENILSQNSVA
FTSTEQLNPEEHKLISNFAMLSSSIDSEPFHSKQRNLSLARLLTQDVTSQAIKTVISAAS
RQVKKQSGSGNIEEALENCVSSEFENVLKAILTAVEQRPTQE
>T_tenax_NG.00g000590
MTYTTRDDNERQNNLKIIHAIYLSTIGKQIMEEAEIEEGKFRKPFDTPAFRIANEYVAHY
LYEKIMVNTLKTAEKETDNYLRLRHNEQWLERKLRVDPGESLIDALFETIPEDTQNSRTF
ESTSSRKMKPKSRGIDASLTGSDAPRPLRPKKETQTATATDEKPVDFIESQDFSQFTNVL
TTNVGGSYENDTTMSAVSGMTFTELDASSTDEFDDQYDPRGVNAKPKPLPKLSKREIQDS
KFKQAEYETTVTQTVIDTIGCTADYNEHKKIRRELKDAGIIDPNATTIGTYHDTMNTEDS
FLKPHPRYVPETIDQTWMELEQPPTTQVNVGHCPFAKDFQDIVARKKKMVSMGMQTSKQY
SEKGSEANSIGMAPAPPLPKNILDAAASPQDVRQQVAHEMLGKVSDELEP
>T_tenax_NG.00g000600
MNFSIPVSDLIAKIGEMQAEKIRLEGEYESKKIQAERSMKQYKDKIIEAKKKLKDAQFEL
EIASSQTSYKKPVRQHEFNVFDREIKIEESKANTMLQAAQKDYEMTYRHFQDEINSLLQQ
AQKKKKEIDKLSVQVDDLKSGNKSLRNEIDQLRSEIERIQQDSREKTEKIEQMHSQNKRL
AAKAEQIVSSRYKPKSATVKIPK
>T_tenax_NG.00g000610
MSRSGSILFSPINVGHHKIMNRFMRSATNEYKATEEGLPKDELKKMMINLANCQVGLIVP
GCMYITSHGRRGTNQCGMCTVNQAREWKNVINEMHKSGSKVMFQIMHAGTGANSETMDGA
PFFAPSAISKGSVALTKAQIEDIIHLFRSSAELACKAGADGVQIHAAHSYLISQFLSPYY
NRRDDEYGGDKDRRMRILGEIVHEIRQSVPSNFMVSIKMNGDDYVEGGLMPKDASYIVSK
LSGNVDLFEISGGAVGMKSMPFNLEERYLLKNAKPDQHAELIRKARFLSKGNEFRQEYNV
PAARIIKKDNPHIKLAVGGGLRNFKSIEKLVQEGVFDICSISRPFIRDPSIVMRYKVATI
DAPTCKNCNDCILNIPRTGIFCHIPSYMQ
>T_tenax_NG.00g000620
MSLPNLCSEDEFSRRMQAINNMKNEIDDNFKTIRSKAVISIKRRNTYSNETRKPSLESQY
RNEPKQKPYSLLKKPPRQSQSRCQEPALIIVKKYVIGSSQGDMSNVLRPKLGSVSCRNSP
MICSTPTFPSRHESYR
>T_tenax_NG.00g000630
MFKEQIGAGGNGVVYRIYYSNSGCDFALKSIFESKFKQNENDCMKQVDDPNFVRLYGYKY
FEAIVYLLMEYCPTSLGQYLRMHKHLCSDTIRKYSIGILKAIRACHRCNIARLDIKPGNF
LIDQYDRVRVCDFGLSSNLSDAEKEQHFAGSVPYMVPEIVCRKVHDPRKADMWSIGVTLF
MLATGRLLWAGKDRHSLSQNSMTKDPQFEFIQDELLASAIKACLNLDQDMRPTIIDYQRT
>T_tenax_NG.00g000640
MFYFDIQEREPDFFKSNITQFYDNIIDEWDHYKIIKQEKLFKEYITYGYPVKSLEYCLKY
DDVTALQAFANESNFDWNQLTIVSDFEPSELSQPLKIWEFASFFGSVNCYKYIALNNVVL
TDCMEYAIYGGNLEIIRLIATDSEKFPSKLAYFALKLYKNDIFNWIIENKIPEKRRNSME
ISIFEKACKFGNASVIMEYIDNGFTLNTELLVDVAKIIGEEADYFHVDRFVKS
>T_tenax_NG.00g000650
MSFLFSLLNSFPKDVVKVSHVINVGNESFTIDFEDTESKFFDNLYIHQNLDNYSKTFTYI
NQSPEPKNVTVDEHIIVPTKFVNFDKNLQLIEINGSKSRIRIDLTRYQTFSIFNLTDDSS
EITFKRFSEAIKPKTNKIALEETIYSDKSVYYHNIDKAAVISKYVKASPINPCTVVIALD
DPNPIQQIQVSSTQTVQYSYTFPDDFKEGSHQVIIFVITKIGYIQHTFTSKFTFKYNPPT
VEFVQNSGIDQQYVKPDQSISLFVKVSDIDKTGTGTLIYSIDGNSSTTYKTNIDLTADST
QQINREINSLSLGNHKMTIWASDGKYESTKITKNFIVVKTPTVQFQDPKLTFFFKSSEEF
KLNFTANIETNEILNFNFSILGTDYEILNRDVQNGLNIIHSDVSNLDIGNYTINVKVFNQ
FNLEIEKNYNLTIKSNPPQINVSLFKNNYISFRDKFIRGNITYRDIGPNETIKIYYKIDN
GDKHNYKNYTIEDESYHQDALKIKIENNFTSGDHNITFWALDYYDIKSDDVVFNITYKHY
PFTPEPNAYEQ
>T_tenax_NG.00g000660
MSLSRERQELKERMGEYGSIIQLVRRTLSEKCGIKSFPDLRNYQDCVKKCLHIPTHRIDW
RTKKGIYLWFCENWEQISINFDKIEKSWSKYSQKEKRTNEKVHSPVVSDEKKEIIVKNEE
DVILISAKKEEESNQSDSFDDLFNILDDFDIGFPLADIF
>T_tenax_NG.00g000670
MLNSSENISSRKGTPFNSKATASAEHHSTSKSSIKSSKKSLNSPKKSISKSDDEEYYSDE
YYSYSSHHQHPEDKNFKSKSSIKSKQAPSIKSTRKTASVRDILVSGQSSSVQTDSIYTHS
FHGKVDSPKPQGPPPLKRTFIDDSLESDNFGEIEDFDEFHSHAFVYRKPDWKFPVKRVTR
NEDEGLYDTLRERFSVKNIVSKLKRTQ
>T_tenax_NG.00g000680
MKNRKTKERPPWDDGSGQQSMRRPPLNPVWAAEVVAIPPRGNTLPINPDDLPPYQDPMGE
KLPQPPKGKRYTVSGRKIPEDDPNMIWQCPYCGSEWYADDPGRCPKCHTDLYAPRPTYGL
MHPLIAAMQMIDEGYDPRTGEIDEVMDRLMKEQIEAVGGHRPDPPKRKTTSNVRRLLFIE
PGQEPRQRDPAATYLDLIDIPAGSKANKHEFLEIYSKRIYKIAIPVILTLIGDVWCTRAL
EQKFGNLELARNFASTLSTNSGGVPATIAIYIAIGFIVAIALVTALLLLLYWYGCVKCIY
VWMVVAVSLLLSYYVYLAIGKLPRIYNIPMDYISVAIFLLNGVVVGGMSIFWRAPPIVTQ
CFMIWISILTACVFLNLPDWTVWILLVLLIIWDCCVVLCPNGLLHLLIKKSQERGDAIPA
LVYSSAVFFWEEEESSSSSSSGKKKDDNQPVNLDDFVGLKKEPEEPPQPQDTHAQNPESE
EKNPVKKRPVKKGQPKDPENPENVGKKKKRGKDSANATPASEGIKLGLGDFIFYGILCTR
AARVGWDIAILDMLAVMDGLALTLLCLAYFQRPLPALPFSLALGIIFYIIGAYTFRPFAT
NLRYLYGCVRLKVYEMSHGKSFKNLRRLQKCVKNCLRIGTKRVDRRTKEGILLWFYEYWE
IISQNMDKIRRICFRLVQKSKKVQYKGQENISKSPNIETGCLDIDNDFDDVFSSF
>T_tenax_NG.00g000690
MIADVLYYLQSQQTKPRKRLFTKEEDQTILDYIAKHGQNWKEIASLLEGRSEKQCRERYR
SYLNPNIRKDPFTAEEDQLLVQLYLSYGPRWVEISKYFKGRSDNMIKNRFNYHIIKKPRK
LKIKQEAIFKQLAEYNVAPLHSITPQEQLSKEKSEIDLEHLFLTDTFDESLFEF
>T_tenax_NG.00g000700
MEVSIPYEGFEVLKREGICSIKSHRNTPIIAYITKDEVFLHDSSTIDFRFISNFKRDEES
MNEFGPNHWIQWINPQNIAYGTCAGTIFHHEIDSDGLIQDPKTYSIEKVITSTFTTGNLL
GLCTSSAEIIFYDLKKQICQTLRLPQSLNAIKDTYYIDPYTIYGLVNNQPFHIQLNSQIL
HGKESLVPKVTQLNDVEMITYCKQTQYAGMIMKDESIKIGLRGREDFISMIKYEPSEVIG
LSFKDQGNVLMVLLRNGKILLWNSRSGSVSAIQTDIVKYCTSFCLDPTDQQLFIVTKDSI
HSIEFVKFSSHIGCTPRAVYNITQQLKLVDLNDKVITKEFFPLSDAHVIDEEHTLICNKN
GFTTVCKDHESKIVKMKVLYAAIVMNIIVIVSHSKEMYGYFVSFFDIHCRELGWFPLSHA
ALSMHVCHNKIVIAANTKFSAVKMSLNPIDTRTITDGERKIYINIKTTNITQQILECLST
QNIKSIVLTVNGDVMNFSTREILANNATRIWYIEKTDMVVIQKPCQYTILFNGSLFNFLG
HVLFSDGYLLVTNNVELQLGNIDFRRENVVPYLLLPTIDNDQNYEMAINHFIECPYIYTL
LSDTMNFALKNDRFAQFFTKVLEFNPSIQGPCYSHYISKTLSEDMNSFYDEFLSRANVKD
VFPFMNVEGQTAVLRKFTPELFIEITSNNIEYFAKPSDIYKELCIDLIDKYEIYKAIRII
QIFDFDLIKICNSIKVLSPDSPFESILMHVLVDFTTFSSFKMPQILPFFCATLINLNRQN
LALAILLATGNSRKASSVLSINDVLLEDVKKIKLENESVMKTISNTLSLV
>T_tenax_NG.00g000710
MERKRSNSCQPTAYTSHGALYHIIVDAPYSSGSKTGIFTKIRQGVVPGLTVEDVVEGFAK
SVLPNRPDVASPLNPLGTSGPIYHSDITTPYNYVSYEFKNYSLKATHIIARSYTHNYPVS
FNITGITRNQESIVIADRKDCQDFKDANPIYLSIIPEANLKYLKFQLTDKRYVDYGSSRD
WALELRFFDIFGSLIFFSMSLSPSQWFFFEPKERNVDSGDFTFIINSYNGQDFFVISISS
SIASKKSHKLEGILSSQAKKASITSKNPFEVYCLLRYANNQPFSIQFNRIQVMAQESLQF
DIKIPSENEFVPIPQDLEQFVKLLLKTHKERKNYYVFKPFFIANYNEIQKLHIFAKLPKN
LIADLLITKDYMSYQDMLNKDRCISVIEYLEKLVRSRESQMQSSPKHERSIQELQSVIDL
RNNEIHELKAQIENLEKSPKNDIQIERLKHQNKELQGQAMSKLTKASDEQITKMDQENLK
LQNEIHKLRSHSNTDLLKKQLIEKESEMDSFRASVKQSDSQKDRQIQMLNSEVAKLLVEM
QQFEVNKLEAEKNRKIIKALKKEKSELEKHSQEIIQNLQQKISVLTNNYEMMSQEKDKIE
QNYSSVKQETSDSTKAMNDKIEYLTQLTNDYKVQHNKMKKKLKNLQNENAELLTKVIKLE
ESAKTNEETLAKANEHIKIANQELINKDGSIRLLAARIKELEAHDSEISSKYKQLKPYNK
NLSKSNEQLKQSNGSTKEMSNSIPKLMKKLRESEKKVEDLMNEREALLSRIEDLAERLYQ
QEEEELLEIATLKKKLQSSIDKFGNTENQRTIDELKARNDDLQAKIDGRKSIASTNYNNE
LRIKELEEENQRLESNLIMSEKTKNELEEKLREMPENSETIKSQEETINQLKNIINQLQN
EKKESDDEIKDDNELDSLLGDKIDQLKSQIKAKDETIREQMEEIDELKAHILTMKSKIEK
LMTSANESTAKEEDSDYSYDEEKPTQDNEEMNLKVALEELKLELSQRPTEEEYQALQTKI
KTKDQKIAELEKFLNDKNDEEESYDEIVVQSRDVDFTEQKQPEDFRIPNYEEENKQLQNE
IEKLKEELNDLKSQLESKSSDEEITKAKVLISDQKQEIADLQMQINFLASNKQKEGIEIS
EVSMQKLQSEIDDLKSQIMLSNKENEMLRQSLNEKDELISTLKKQQQNDEEYYSDSEEKP
KEQNAVKEDSNEIEMTALNLEFEKLKEEMEQRPTKEDIEEKDQEIEELKEEIENLKQQLS
SNTKYGEEIQKLNNELSSKPKQEEIDEKIQEIDQLKKQIVSLTQKINEKVSSSSSDDEIE
GLKSENEKLKQELSSKPSNDEINEQIQTIMNQSEEIDELKKQVVNLTQKINEKSSSSSSD
DEKDSTEIDSLKNEIKRLTEELSSKPTAEETNEQIQTIMNQSEEIDKLKKQVVNLTKKIN
ENCGNPSNAELENLKAENEKLKQQIANSPSAEEINDQIQTMMNQADEIARLNKQVISLTS
KVNELMTHGSGDETDQITKLQEELEMERNNHNQKQF
>T_tenax_NG.00g000720
MNLGNAGLYANIPGNVVGDYFSIIVTGHRFSNSFGHFILDFICPLLIMPKEALLNSAILV
KSNKFIIDYLPYLGLNNKVIQIEDGEWVYAGNAFYSAVPRPHCSHVGNIYKKLGKIIREN
LNLTDVKPDRYVLSNRMQEVRHIVNMEDVFKKVKETYPNYNWEIDEMRPRHLNELAKIWG
HAKILFSVCGSNMMNCFILPKGCVNIQVFVNICDFSSIDCALASEAKMIAMFDASFDHAL
PKDNKLNINQLLKALRAAFFYLENEKWPNDGDGTIIAYNKTIDKKTKSTAD
>T_tenax_NG.00g000730
MNIKLQQRVVDVISKAESIDEFNALGVSTDAMNQRVLPSEQILLDSRFQIPRGATILMLA
ILREWDELVECIINKVQLDYFKTAEFEAFTALRCAILTRNKKYMKMILKKSFPNKEGIES
HELFIRSHLYTIVGYKYIDLLLPYLFFFKDCKIDFNIPEPLDVDEMTLYEVAIYNMDPKS
IIILYFNNIRQFNRKRDEYKEILKFKNKSILESEGPFVELLEKGLDKLDECDNDYQNILK
EFHYVKCSKCNVFLDDAREDEESGNYYCDVCYQKLVKNR
>T_tenax_NG.00g000740
MWGKYEKEISALIDIMHRAIPLTLGIQKNLELEEVRLKKDGTYVSIADYATQAVIMEGIQ
RMLPGDDCFGEEDTNRCSPNFLSIVKKVLPPEIDPAEICSKAILTFGPENHRVWVIDPID
GTAGFVQNGAYAIATALLIDLKVVCSVTAWPLHDPKYTGIELEGPVIFIATDEGIATAMD
LKGNTVDMRTPNFHEPGILTNGLGRVQACIKERFQIDNVISLISMVKGFILAAGKASVYA
RIHKCQEHVWDVAPFELFVRNCGGKVTDGLGHPLVYLPNGKIKDTEYGILSTIGRSEFHD
NVLATMRDGLKNISQID
>T_tenax_NG.00g000750
MDSQHVDLGNYILLQTIGQGNFSKVKLAEHKETHQRYAVKIIKKSKLEDNSDLALKIHRE
IALMKLLEHPHIIKLIEITESPRHLFIVQEYAENGELFDYLVTRHYLSVEESMKIFRQII
YGIDYLHSRGICHRDLKPENLLLDSHNNVKIGDFGFARWLKYSTTQTSCGSPHYAAPEII
RGVPYDGQKADIWSCGVILYALLAGRLPFNEPNFKDLVAKIKGGHFRMPDFSSVVKDLVA
RLLTVNPEDRITIEQIKHHKAFRIGLPQFYTPPLPFPLPDMNQPIQIEDLSSDVQETMLT
IGFTHDELNEELGKNGTNTAKSFYVILTKLQTFDSYPWTSLPSNVDENNSSPTNQSDFMN
TESIIPKDQFYKFKHSNTNIAYSVESPIQSIADVILWSSQSSQLNQNIKDNEIVVNVKYQ
LETTVAQIQKHLSDRQIDWLFPEDENIFAKIDNTIISINAYPDTEETSTVTISIKSGSID
KFNTIVDELCTCLDTHRFIMSY
>T_tenax_NG.00g000760
MTSKKDVFSEWKRQILGNFAEEIQDKRSLEQMNQIFKEIIENGRLPEQFGESTEDFLNGF
CLSLINKILQSTKSDYTDLKPLISVLVALSYLYSRLIPTTYEYFLQNAVNLFFDTNAPIY
ETTKNEDELYSNVYLQTVKQISTPQFLTEIEIYFDKPFSVSFERFNFILSIITFSINLGV
YNFFKDEFMAHSIPCMIEKCQCIDDNSIQNISNLPIESIIKYLNGLATNDYQKRQISLAK
VALDVQFATSTIESKQKEGITEIKKLLLNTPKEEMPDIVSFIKKAGLITKLTNSISTELL
HQFVTVLEIIIPYNGMTPQHYINLWKQTIEKDEKSIQIFFKNWCYLLRSQEMVSNGLFDA
VIDVGTYNNQILDFLQIISEICPESAKQSVFRQVSDAYFEIEESNELYIDLIIKYLPSDP
EFQNKMQNRCINMIVKEDNIDLAVPLLKATIRGINSEKSREILEKVSVGAHKNILSLLEM
LIYYINDKLNENEFSQILEVIKTLSNENIERISSFIVNIFKDDRTPMTEEQILKLLDVVC
HLEDKSPSSLSISVLYNLLNQKQREEGIKMIWDVLFRNGSEDIANFMVKIFVNSQNNDSI
PHFIEKCAEKINSPGALMSLYKVTQLVEDGVDRFFNKFIPINKFIAEDEVMKIDIIYNTR
FSFYIQKSLSFQAFKDRISSMIKVSNAAFSLLQRNRVVTQETYKPLEDNIFEVKVWYSTQ
YKPPLPAIFPSQVLMQEKFSTKLFEILNGEDENLAHLALSVLNLMPTLESQNNIIRKFSN
SPKEWAIFLTTKAKYLMLYRLNMIGSIIQGGHKEWINFFYQSGGVKVLLGILIFVARKSF
AKLDDLLMILRVSKIAIWQDTFDKYKEEMKAAFDDNALKSLIQFAIDYSDKSGFPENLLT
ILSKFDIQTSKYDNFPELFNITIFHKSDIVRNIIKTITEKQTPQTQAKLLMPLLNQSIKQ
KSDCYFSLLNKIAEVVDNAEPLWEPVTDMLFELFNPPHTESKLEKLKYEPADFIFAQNLF
VILDKLKAKFEQIPNSRKLFVFIISQILFGGIKYYIPSKEVFSLIFAILNQNKDFGEPLL
EKLRNTQEIVYKIPPEMPDLHLAGNVKYRGIFNPGRIDYISSIIQAVFGINAFTNHFLMA
PLSSINWITEMQYMFGEMMFSPSTYVHPHRFFNLFRFEDNVEFDFTLHGDAFDFFTFFVD
KLRMIDDKELFNIKLKTYLPNEKVDRNLNAIKLDVVHYSDLESSLKAVVGTNKALNETTK
IVKAPRILVFKLERFVRDANTNSTEKTNKRFEFPQNLDVSQYLDISLSKAEYELISVVNH
TGAFINGHYTVYNKVDENKWIYFDDKNINEIDEEKFKFENYGGTENVEFFNSKTYTMQSI
PFEKTRSAYMLFYRKKKPVQNLVINEQIISEVFKRIQENLFKSVSISPEFSSLVLEVSNY
DPTGVFLYRNLITYTQSESLTEEGALSLVEKMISMINNSRTISEFVLSQSNDIDNLLIKT
KNQTTRRVFSLIVSEAIIYAKDLKRSVFTEFLANKIISQSDMISECWSHLDEFWAVIKHA
VSLLDSNKKEVFFEAIFTFIKTVLPLYSFANPNENVFASIDVDTVFDILKLTMSTNPEIK
NKHAANIFSKDFVETWIKPMKHTKSFISFIITFIGNDQNYANMLKKVIIEGSQNMTAMLA
ASYIALGLFIDSSVCEIITSYVMKIVDSKTNDYIRRVTEEVAMRFSHCSKLKNASTTDNA
FRIFLPYLLLDNPNLRNSTQALLISALPISSNSKSKDFVKIVDYFGDIMFQRKDVYNLFP
AQNYFNVLTVIIVKSGLKDLFIHSCDLFVEAISQFGKYYYTPNSSLQAAFDFFVFCSKGK
EKEVWERCSCAKFIRSFAYFRDNFPAREHLRAFLSLIIPSEINSFFTSPVFVHFVRDCMC
EELWSFIVDNVNDENANAVCNILWCYEVEKMQMSTKMPLFFSLSSKILEKCPSTADLFID
FDRIRFYILHMLRLKSPAALLILDVLKSFNNAYVKVNKDKKNIFGQLKTAKLSKIYLIKI
MIDIDEYLNFFVTCPPEAVQIIFSFIVSLLNISQDMRQKFLQTLISTGRCLLQNCPPYTA
MLVCNFYKIILQSSINELQMHGITDQIAREIQFAAEEEIIDEICGAYLLSSMRDEYSFTD
PKNINKEPYNSNKMLIIESINKIINNAKTFKTFSGSFRIIAVSLAESARKEDVQKWIDRC
ISVCNDIATKVVKKEDTNEDRHLFESVLDFATELSNSVEIELSKVTAPKPKIEEMLEEAN
RNPEKIENPDYYPREFVLKLLMKSI
>T_tenax_NG.00g000770
MSDYARVLISGAAGQIGYVMSHWIAGGMLYENKKIFLHLFESSSAVNRLGALMMELQDSA
FPQLAGVIATTNPEEAFKDVDCAFLLCTVFTRPGQKRLDILANNAKIYKQQGEYLNKYAK
PDCKVLVTGNPANTNALIVSMNAPNLKLENFTSLSYLDHLRTVNAIASKLNVETEKIRNV
IVWGNHSDTLFPDVSQAYYMKDGQKVFVSELLEENYIHEELPEFIHKRGWQILNYRGLSS
ASSPCLASILHMKKFLFGTDEDEIISMGTIVPQSSPYGLSPGIMCSLPCKIDKNGVVHIV
DDLKLNEWVTQKLKITEEELVQERYYAISII
>T_tenax_NG.00g000780
MERHIQASDGTEYILLIPNRIDTDASTLKLYNKYEATRPGLSKDFTVYRFIRTTTNGMQC
NEIEKQIGILGSLSHPNIQVLYDVIIDREDIYGIFEKQCIPLTKVIDKNSPISENLCKQI
FHNILSAVVYMHAQKVVHLNINPDSVFFNKINLAILSSFFTAERVITQKEFTKPTGMLNF
MPPEVFYDKPYDPYKVDVWSLGILLLLCFTNTTPYEANTAEEVIQLIKTTDMFIESYIPS
GAKDVIRKCLTRDPNMRPTAAEIFKMPWVMSHVLYPDLDVQLLEDPSDPRIYSYYLKKKG
IQLEDIKSIVSSGAYETGLGVKIDYRDPDKSIRITIKATQDIVLINYTIEDGIASLQFIV
EKNSGDNSLKDLLRRIFEGFRIDA
>T_tenax_NG.00g000790
MIVVAMMGIITALNAACIVGLCRYQMTTKFGLNRCSEKTYKLDKEYTTTYVRLIQNDPCP
GDPPCMAINKFDILGEVIGLDSNSEDFVSYHDDDDDVSIIGHISKNASGSSRQRINGSLV
MTKPEYAIYPWNKQYDWCSNCGKAYDDHPWISFSLDNLEKDFEMKHCNEKSFKLNKEYIA
KYVRLYQDAACPRAPPCIAVNKFDLFGQVLHDGLSIEQFDAYHDDDEDMDVDAMMKCITV
LSAACIVGLSNTNLIKSTQPNMCDLYRQKHALEIHNVLL
>T_tenax_NG.00g000800
MSTLVSFSPRITKPRLKRDYPKSPRYLGDTAQTVKQQQENFEKHEVLLNQANQAEMKNNE
IARNIQDRELLLQHLENKIKKYRYKYERLRHEHRSARHCLRKLKYRMAPETRQQALIHIN
SEINQISQEINALENHTQNYSKKIQEEGSYIIKIRNLNSLSKELISMNKELSAEAFRLIG
IIKHSHIKISAKFLSYLTSFKRKVKSSYSQRGSVLNEEDDRSQLHEEIFQQYDNKVQKML
PIFGEMDSIFNHARVLSPHVQARPNYNYAQIQDQIAPPANDDNSLKSIVFSRYPSMHNSR
ISNNRNTLYQNSEENVQNTENNEEKIPKPSHFSNLVNFRNKYLEEQNKNKPQKSVSFAPL
PVSSSGEKARIHSPRLQKLSDLKSVPEDPNGAVSKPPTYKRSPRRYGMKKTSEIENTLES
IKNDMQNNGAKNEERVDSPLDCLEFVVYNPKSEQFEETKVSNKGKSSTQQNISAFQSYVS
NTSTMTKYDGQNSKNSQLFSLKDMISNSKEFNSAEYGFENYNPVMMVNNSSPTKTTHQAK
SKAALAIENAQRLAMSNENQQKKSSILTENGVIITVINGDNENNEQSYISEGNHKKVKNY
EDYVGVREKNAVSADSEIYEDQSNAFYDAYFRDISIQTSDSTLMKDFNIATQNVADIENK
NKAMQLTNTQSQFTKSLEQLQTSSTQSANSKLIDAESQSKDISNQNLVNQSTNTKDVQSA
SNHAIAENLVYKRSEINNKDVSSKNNEQVNIISKENIVSSNKEFLTEKQNLTIQSSVNKQ
SSKISKQTLDNVHQSSNPLKQETDKSITNESNFNTESKNQTADSTKQSTDNHGSNLTKQL
TENAQKNSNIKSESQHRNLNLLTDNTKQNSNVSNQKVIENIQQSSNITKQIEESQQQNDT
SSKNDIENNQQSSNLSKQISDVMLQNSNISSHNNISSENLLSQQNLQHNSSQSKLVSESH
QNNYSQASEGNHSQVTNNNLMNESQFNLAENYSNEQQYDNLVGKFASSASYRKLRSNRSK
SYSTISTDSTDLARGDFDKILDGSSAFLKGKVKIFKSPSGEVKVYTADAAVIDNRLTAVE
QKLNRFNTSKKTSETSKNKSSIDYSESIESKDVENHKSNIEQTENSKSVIKEIEKSKETE
KLKSNNEENSKSNEADTIKLTLQEVHKSKSNEQTDLRQELRNSIIKDTFQNQEENQNVDE
ENNNEEQIVLKHSRRRSKSMSSLLNIKLEKNKDEQSHKSRKKHHKQQQQTIMCEDGQYVL
VFGESGSVSPASPPTKGLKKAQPLDLVDSDEYESFTDETGNRLQKKKERYNVITDSDSEG
LSSAFYTKGYQDTYNDSCFDYFDSYEDDDYNSQSMSDDIYIGESISINTTTAGIGDARLT
PHWKKHKQPQFTRSMTAPYSKRSQSTVQNIEAFDSSDTFVNKSLKNIYKGETKSNNDKSK
CKISISFDDKDFELFANRKDLDKQNSHLNNEEINNDVSSQEKSINNIKYNKLDEMNINET
ISKVHSKESKQNISAIHEKNINKNISNKDINNSNSKLNEKQSLNNTNNEKSKVKLDENGN
VINNEELLVNEREQNNSSVVSNLKESVQNNSQMINQNNSTNKSLKKQLNITENKVEKSKS
IKDSKLIEGADDDYYEYYDKDEYSDYYAYYYETGNESIEQAPEKMELKPRYRRRKTHKAH
YVLKMERPNIKAMQESGVKILRRRVRLSPEEKEHLKNDPNFMPKVKVFKKLKAPSIPEGV
RIEKTNEYLKPQDFIASMASPVKPQLDHDLSLSESVDEPEFGTIQEDESFQNILKRKMMS
RKLLITKLKLQIRDEEADNQAYDEEIQDLMTHYRLLEFEFRKRMKEGKSIDSFSYSIKVP
MSDAAVETDLNFSNLSERKNLIAKNQYSIISLRENGPKIIANKEIIVSRSKVLAEKKQEI
GDLEQQIMNLEYTIPPMRERISIVSPQKNARLDMESQVDRVKQKVADMDKQLQQLLDVDR
LTRGKVEDLRYFIDEKNKQLSEEQRKPKPDGLKLFKNLDVLKHNECILQQKSKSLTIESE
ILSAMKDSRQTPNKEELLMEINGLSVKLRSLMQDVKNKYSMDQLTELIIPSELESIDREK
SSVRQQIEETDKDITSLKRRISQLTHVLSSLNINNIKMWSGAGFDFGNKYCVVGIPHSSS
ISVLLDQASNRLMPSLVGYSYKKRVFGSLAQQEMLQNLSGTITQLKKLVCLKYDSDERKS
LENLLNYEIIKLPNGFTGIKIEEKVYLPEQIIAFMLKSLMKLATASQPAVAAFCISICPW
WTQSYRQAIIDSCKIANINLIALVNSTTAAAIGYAMDHRAKLPKTNEKPLPIAFIDIGDS
SMNAAIAFLKEDNVTIGSFAFDEHFGGSNFTEKLMNYLIEQTKQKYKIDPRENKRMMHRF
TEATEKLKKNLSINTSIQFEVIGLKGDTDVRFVVKREEFEAQIADLIPRLQNPIINALNS
ANIKKEDLYACEILGGCSRIPIVKAEIAKIIGKDPEQAVNIDECFAIGAGYISAILNPSM
SVPMTFTDITPHDVAAAWKDKEGTKMCEIFPQFSKIPSTKLVPLNIAEEKTVIFGSNNSE
ICRATIKPPKDVSEVFIRVKMTQSSTFEVVDIFYKDNNAEKTVDSTVVYKYGLSDPDIQK
YYKEELELSQKDEYENKVDETRNKLEAFIFKSEHGLQRDFPECFEPNQIQTIKDLVQKVH
DWFSEHEFDRLSLDEYKKRLDELKSHINPAIQRSIFWKQVKDNGNSVKERAAALLDKIKN
TKLPSDKKKEITEKAKKFADDFAKLLENASHMKPHDNPPFNFTEQEDHVKNLENEFQIAS
NEAKSQGTRCYIA
>T_tenax_NG.00g000810
MFRRKQDVQPLKATNPLKFVKDGENLDVANTILSVEVGATKTPKRTRTRASTMSSQRRSQ
SIERIFKKEKKEELKKELEEIRYKEKLLIIQNTPLPAPPPPPPAKLTPIKHEEKSIVPMI
KEMTNRPMIQIKQSEIVAIRRTLKKRTVNKEENKVQDSRANSDELFQQIQSKLSSIRSNH
EISSDDDDNESESSEEF
>T_tenax_NG.00g000820
MIAQLLCHAMSVNPNEVFPSVTFSKISGQKFIETGCISFMNHYHYWIDKCQFYRLNGRSA
TDNTLRIIRAEKSTAITFISDCAFFDNSCLDFGGSIFIGKGGGQIALKSRFSKLDVNITN
CAMISCSGMTGDYDVDSTLAITNGLSVINYVNFSNNKAAWSTAISYVIAKMSGITFSYHN
VVNNTQMGPHGIYKRDRDAIGTSITMTCSKLNIIKNKFVGTDIKCIFLFHHDSENDNFGR
TTNISNCNIADNEATYL
>T_tenax_NG.00g000840
MRISGNNPYLLNYPCTAHDTCTGYKATLNPGMYKLEVWGAEGGRTTVPYFGDQPAAAGKG
GYSTGVLTLKNQTQIFIYVGGSPTPRTDSERKKVTGGFNGGGMNIGIGTNCNGGGGGTDI
RIGTDSLYHRVLVAGGGGSGGYNYNYNSYYGGSGGGREGQSSGWGPSTNGGQQNGPGTGG
YLNQNGAFGYGGNHSADSGGAGGGWFGGASSDNNGGNTGGGGGSGYVFNQSSFVVYDYKL
TSDYYLMNGDSISGQNPVPSPYDMKSTEPNGHSGHGV
>T_tenax_NG.00g000850
MFCINGTVIDDVLIDTLIHYKNPLSKVVLVTDVCHSGTIWDIQSGNPNGRKLPAIIISIS
AASDKQTAKQTVAGNVEQGKFTYNLMRLLKHNPNLNALELKKQLKKVLQNFNQTVTIAST
SMNLITDPLFKF
>T_tenax_NG.00g000860
MNTSKDHYTFKLHSDVNRATVSFSNRYGIKLTGDLYTPKSIKTSEKYPAIAISGPFGAVR
QQSSGLYASELAHLGFVTLAFDPSFTGDSEGEPRNVASPDINTEDFSAAVDKLGLLQFVD
RKNIGVLGICGFGGFALNAAAVDKRIKAVVTTSLYDMSRVTAKGWMDSMKLEERKKILED
LSAQRWKDAEKGDFQYGERILPEKLSKDADPVTTTFFNYYRTERGYHINSLNSNGSWRKT
SNISFMNFPILTYIKEVSPCPILVIAGDRAHSRYMSEDIFKEANEPKELMIIKDADHCDL
YDNMNRIPFEKIKEFFTVNLK
>T_tenax_NG.00g000870
MDKVDKEEEHSPLESKIERTADAIAAYTYQDSDEMAKRIQNNLHNIDFVTVMLESHYGAR
LTVDQLRMFARRLSKRIKVIIDRLANRNRIALLCWYSENWDAIYPHLEEFIPSQNPKTSD
NTDNEPQVQSSASIDPSDISQLINTH
>T_tenax_NG.00g000880
MSTPEAAPVEAPQEQQQLRGEMRGRREGRGPRGPRPQRGGQKGGWQPRTKLGRLVKSGKI
KTLEEIFYHAIPIKEAEIVEHILGEDLKDEIMKIMPVQKQTRAGQRTRFKAIAAVGDGKG
HIGLGIKTAAEVANAIKGATIYAKLSIIPVRLGYWGNKIGAPHTVPNTVTGKCGSIRMRL
IPAPRGSGIVAGTAAKKLLTMAGFEDLFTSSLGNTKTTFNFLVATYNAMEETYKFLTPDQ
WEERVPEQHPFVKNSDCLHGKKKAEADE
>T_tenax_NG.00g000890
MNRLFSYTLFGYKINFIPVYAFSTQNEDNIIVFISNTNLLAYSAEKLVPLYDKIIQYGMI
VEFKHASANKFLLFFDTGILSIITVNSTSFTINNIELEDVAHVIPFDIENFILIKKDCST
QLLKASGEIQKLWDISLPTLPSSAILCNFNLIISTTNKVIFGDIFKQPKQKDMENYSQLI
YIENKDFFAVSENYDSISLLSLVGDDIAIQSAKFISSSVRLKNIELINSKTLVCTENNSL
ISYSFGQLIPLMTKSFNNSKFEYIMPLFHEIFVIATTVGHTYICRITDTEDINERIHAED
IGNLIGSRPICATPVDRDSFIIVSENGTIAKFIGSPDWYTLPYLEEKARLQKK
>T_tenax_NG.00g000900
MQPKVQEIGDYVILQTIGIGATGKVKLGEHKIKHTLAAIKIFKKSSFESRPDLQQKIQRE
TALMRLLDHPHLLKLKEICESPRHIYIILEYAAHGELFDYLMSRRALTVETAMRFFRQII
YGLDYLHSNSICHRDLKPENILLDDNDNIKIADFGFARWMTANTAETSCGSPHYASPEII
KGIPYDGRIADIWSCGVVLYTLLSGRLPFDDPSFRNLVAKVKAGQYRMPDFPPDIKDLIS
RMLQVDPTKRITIEQIKHHKAFRIDLPKRYTIPTPLPKYTRIDPIDPTHVDPAVMVALKD
IGIPEDQIPDLLKQKEFNQAKYFCHILTQKISLDMLPWSVMEEDKPEAVDDSAFLIQTPA
PMGANFNITQRDPFSRRKSYSGSNSMVVYSLIDKTDYVEQEFVMPEGSSNTINDISIQLE
IVFGQIQSKLLEKGFDWFYPNDLTLYAHRENIDPLAYYVIQSNYQNDQLFNLTVKVQGDS
SRFNEFFGDIENVVNHSNV
>T_tenax_NG.00g000910
MSSIFQAFTPEEVESIRSVVIIGQQSDDMLLTNCTHRPLAETRAFIRRFKKSLQDPHTTS
MDISEMANQQYVAIITAARAKKNIHPQTMSSAHSMINLALPFANPQEALPLKFRAKFSRL
ESDQEQQHPKPAIPTRSRSVSNGLNQEAEGKSQIKINIPVVPSVDFKFPHAVRDPDEITP
GDLAAVIKNRGGPTIICRVIALKVIDGLPHALVAFFLNEIGPCYVPLHHLVMLREEADSS
DMKEQIYTVDKLLKKIMVHAQSVVLGNEEVPELEADSAISPEQRKNILFQTLACAAQLQF
LSFIESWEIPEPKQEIILREVEKMCQAKFKSTEETNQSCKDILNKIISFVK
>T_tenax_NG.00g000920
MSDNHGWWNRFKGWAHGKYRSTMDYLNKHGNTIGKAYKTVSPFIDSALTSGVAYGGHPVI
QGIAGAGLALKKLADTHLIEKKDDTKEVLNSVLGEKNNISKVLTKFNEGYEGIVKPRKPR
KKKNNDTVELEPVADNEVNVSDVV
>T_tenax_NG.00g000930
MCKQTKNDLININLRATNDEKLAMFKIKVKSDPNAKEPDWNYVQTHLKKIFTKMINNLTN
DFEMLQDKGAKLLKTPKKENKPKKEKIDKPKTNNQRLTKQQREQIIENFKLGIEDPNYVV
IRSQNTGKLNVKKRK
>T_tenax_NG.00g000940
MEKSQKSAIWDSSSELSSKSQLEDEIDENTSITKESSKNSKSRSSLSQDNSQNTSINDYS
APSSQLSIINGSETLLLDECMEKLENLTSENDALRKENEGFRELARSLQNQLDERVNLLD
SLNNEKSDLQTHLTQLQTQIEQLAKENSEMKKMFEQNNAEITESHDEKLKKLESTLSTKY
ESEITKMKKDFESESLKSKSAEERLVNFREESAKTIVSLNYQISSLSDEINSLNDQLSQN
KQSPDQEAIDENEALKEKLENTEKSLKKANETIEILEKEIDDLSEQLESQSINPNTEEFE
NHVNAVKTLKEENERVHEELETIKNDNISLKTNLERMKSEVESSKRDKEQMQIELKKYMQ
ENDDIIKEIDELNSKIETLEEDLKTVKDEKEELTKKLNSTPENLEKEERDSQISNLESEN
KTLKEGIEKLKEENEKFKSDIEKLQSNIQNINKEMKNIKDENILFNEQKLKEQIDEIQAE
NDDLNTQIEKINEEKAETENEADARYIALADENEELKSQNSNFEEKVSTLEFTIEEIKTQ
LETSEAEAKNLKSENEDLKADIESMQNSHSLIDELETKIQTNAKEENDAKIKDLTEVNEK
ISNEKIVAEMKIKVLEDENKYLRSEAEDIQAENDELEQENADLKAEIESLTNSHSLSMLE
TEMNAKLTTLTEQNAIFKQENINLWKEIERVKSDYSKLEKLSDSAKKELDNVKSENSKLQ
NVVENAKKEAEQLKAENEKLAEISERSNSEKEEYNAMKGIVDSYGKEYSEMKQQIEELTL
QNRTLATSNEDLKQENKAMQVEIDEYLKEIETLRTDINVGDEKQVDALNDKVIEAEKSIN
DMKKEIVSRKESNDNLRQLNEHLSFANAELDKENKALRKQIGYTTESNSISYDSNQLLKT
PKPAPKMSTSEIKLSMSNSGIATSSQLQEEISLLKKENEELKAKIDTRKSPQSPRIMQEL
KSKFKAKSAEADTLRAELASTFDKFEITKNEIAQLKSNKTKLDELIKANETEKKDLENEN
NNLKNDLETSNAQIKNLEDTIQKMKVELEKSKNEIENSKRMSPSRLRDRDSLIERAAKAE
TELEALRSLNVVLNSDKEKLVAKVAELQNQINNAGILEEIRDKVNNIGTHKPPQSPLRSI
AGDNKVIRAEVTEMGGILKSIQTTNEKMDQAQRRISELEAENSQLLKQIKEANVTETQKE
LRVMSRTIEILQKSIAELTSKVALLQNENETLRNESALISNGEFDKINAENEELKARLSQ
MQTELIAANKKLSKAMSDSPTKEKLLKAEKMIRKLTAESKKAFSKNEELQTQNDELSKLS
DDLIGDREGLRQQVEQLSIYNRDLSKKVEKLNFTNLSLIKQNNELKQQNNGLHEYLQIEN
DNIQAEKDKLVKIKENLKQPDENLTDLQAKVIDLQKHLIAASNELSDLDNARNLIRKLES
KLQKLEKGVNQKCGCSDALQSFANEVVDLRKSINSGCAYLKKSERKEVTDLKSRLSVSTS
TSQLTKVAVKSITDFAVSLDKQHNDLMKKLH
>T_tenax_NG.00g000950
MDFQYEFIPVAKELPPTIAQYYYELNYTSLTKYIFTHNVSKINYAYVTDVQPNESHGIGD
DIKLNSLVAVTHFKNVYFSGMPIYNNTGVRICHMAHEKTELHRTVGEVDVAVSYYQFFYM
FGHNFHDFFAAIMCLPSEVISRGFVVLPTPLFSNRMQELFDILGLKVHILVHLGKDEQLF
ARDLYMVSPRDYVHCYTMGGMPRVKKLIEERLNINKIDAKRFAVINRNPGNDKKWTNTEE
LLEALRNRVKVDEGEKWKIYVEKCLRYEDTIKLWRSIKVLVAPQGSMIYNTIFMAPHTGM
CLGFYCRIDEANIQLAICSKIFLIGVFHLDVPTGSDYNVDIDQMCTYTQYVVDCVNKGKW
QNTTGLRPAFNVSKLFVNKKLYFPVQKHQKPFYQEITVNYAR
>T_tenax_NG.00g000960
MPIPIDCNAPDMECQGEPMCESMQQIKKRFCASVDFYNMLNQSMIGPVDFDFQVFKRPKL
ICPENLALINRIPFIDIDNNPNKYTQICRPYTCASDYFSFTMTLKDVDSYTSKAVNITCN
SEKYESGYIMYKNVGTDVNFSYICPPAEQFCRAMALHDSYFEFNPLLPETSGITSGEISA
ATKRNIIIGVVFCVIFIICLTVFLVFSFRYMKKKQAEEDKKKFRAIIANVKRKRRSQTIA
VSEGKKQQNPNRTGRERTNRSVSAMVRFGCS
>T_tenax_NG.00g000970
MLEARLTKVVANNQLGRALHLIEGGANVNCRDSNGLAPLHIAMKHSFNDICDILISHQAT
IDAMSFTKYTPLMAACEGGNINGFLEKHTSFNEECNGVTPLTHAILVNSPEIVDISCKKA
NIDALNSDSRSALFYAAHVAKNKELVKILVKNGANTNDFKEYVHQKPTSA
>T_tenax_NG.00g000980
MFSLDSQEESKVKNITTLTKDLKWGLLKKNQTDTSNKSFKCLTEIHDNLCATSDGESIHI
WEDLVQKTSIILPSNVLIYIDRLKLLVSFSNASPYLYFISINPPYTVRQHPFEFTDIEIS
FMVFFEQSNILLSSGNGILLTRLKFPDNFKSKNPVPEILQFEKIAHLYKDTQFTNKFHPF
VSKNREVFFVQQQNSVYIHQISNGDIIYKINKFPSPEQMLVMYDDIMDTLITATQDCLIS
QIKFNFKTKEVTYENLELCMQHKYMIGTPLYVRIYDVFFMIVITNDRQLYTFSIKTHEIL
SIETVLEDPIDFIARKNGIYVLCPLNIFEYQTHFFIDFVKSETGQITRLQRTKSLKNAAR
IVYTVNDSILTMISPRTKETLYSFKNQRGMRELIAVRYPRDMESDGETLISIRNSDELFV
LFAQGPILDINLDNVTSYVTNKEIGSFIVPSKHSQSVVLNIPPEMRFFDFVHVESKKLQN
SVCAITKNGFICLFTMTNPHFFTSFHLNLTDVSSVLFSGTMQKLVVSHQGGLSIVDPFLQ
VCVETMKMPQYSCMKFIDKNKILCGTTIGHVELRNFPSLSLQASSIKYNVMHKHAEQIEC
VDYCAQREVVMSLVKCGEIFVYDMDLYPIVHIDFCFSLISGCFLNGYGTILMSAFDSLFE
ISADILYSKKLVSRSLQYDDFDMRSDRFMMPILSTDNEEKKPKQIAKVEKPIWRKSVSFN
ATDYNKFENLVVDLEVFPKHYYIEKDERDKGMINYRILDLEAIWKRKKLPESTKLDLFAN
EDDDDNVSVKEYKVKKKVSIKRKEKHSGRQVNDTYGNFVDNNINNTNIKPSKSNGSFIKI
KTDEVGVKSKKEKNDGVSIFDRLNRQSAPPKHRQVYKGEEYGSQKSLASKTSNTSAKNSI
TSNSVGKSTFLTKQQSRPTILLPQPGSNTSQLQNMILSQKESENKVQIIDSNQNENTNIE
SSFVTISEAISRSTDQSGAESAMNNKTDESKGEITDNSTTDNEGNDVYKARPPKVEISNI
QPSLEFLHQENPKTTRKSRASQLNPRLKNRKKKKRKGAASFAPELKVTHITDIKSTGVNH
YIEGTNLDADMFTKYVIDGFSTPFSGFKFPVENNTEEGDAEASESLHLLTSMSHGRQASL
RRPINIKNENSDDEYNDDDDLDENLFITRHNDNPRHHTSKVQEPIKDSSRVRFANYFKK
>T_tenax_NG.00g000990
MLKFLKEKELLTEDKDCYSLSTVPVNVAEAASKIFMADFKNRREQLDLTKKKRVKFIMEF
VAVAFGFEIADHVHIDAATKIYGSWFKNLSMFGNQKRQNKFIKRMLKHMTQPFQFRTATS
KEMFEADFYPILMEILQIYDDFATNSGSILEKDSWEVLFKCLLGITNSIILFRYEKLMKE
ELQVNLRQKAINVFFHICLIAGTFEPAIWSLFTEYCKNWSINIDFIHVWGSYIRKLTNIV
FSRVLKFQTDEKIDGGVFVNGKEIDSKSLNFIYHNFLYCINFDNTLQSPANMFSFQQIIL
KILNDYSAFAQKTSTFYIPRLPSKSFLQMFGPAITHVNLKLPADFDEGFATMLGSILLSA
ANLQFPQNDDTRCKLLQLAYSFAKLGRPQLVASYLYHGSQVFSNWNDFLPYMSEGVLMFI
PKIDYKKATRFDVGALFNAATSMFISASEIYSRANNDFSLISNAFQKLFSETPHDSNKIA
LLTYATQFESINILAKIAEVFSLQNIRKNSTEDSVPYYCSLITLVGTIARYKPEYIDMVN
QLRLIPQITTAVTTSDIRKLKDSDLCIAATLLFIYSIIEYCNNVLNIRENVDAVFEFATF
VQKMIDNDKKVPVKNKRLIKSLLTTVYARINIHFPSYEVFTRVQGDICGTEADITAKYNM
TGCRKYYFTISNSLLITFLEMPNGASPIVILVRGPFGRIAWLIQDNFKADQEAVLSNQLK
PLELKAPEPLQTEAYEPAESQEVPIGIPKVEISGYSEADKALNDKFVQIFTKWLSIDDYG
FMEKFGKENPYLRPRVVDFLLTLGVLDTSNKLKVIAQRDRTQVTKIIKAFDKLDRIPKVP
VQISHITLNDKELPNGPIRNSDKMAQFMSNLGETMRIDGKNIATMPIAAGYAKFVDSEND
FSIRIIFNESGYDFVVPSIRKQLITIAPIGNGFYHVGEKSAAREGVSPFSKGFEFIVSLK
TFRFMLAATIDSSVRYVGKFDCFDVCSKRREMFKSLTDAKVMDDLAALSVLEFKVV
>T_tenax_NG.00g001000
MLSFLFLAQTSNRLDLPILRRIAEDYDWPPLNIYVYPANNFPSRFLSRSANTRYYLENEL
QNLVKNSSLNYDNPKEADLFLVPISLSELTNDEFNGFVSYLKSVGPYYDEYHGANHIFLQ
GKYPNNETCITKSLFLEHPGHMLTEGFVVEGESVKTWVFAKNLVLPLKPLSNFVEDTKNK
IDKVAVDVSTDNCLPQNIKIRKQLKDALKDNSEFDLYETKEEALKGIETHTFSIVSACES
PMAQQFYDALNSLSIPIVFNNVMRFPFESELIDYTKFVVHLDENSPEKAIIIPSKLRLHF
DEIYPAMKEARKMLSMTSNDGEYVWAFAWSLYMKLLSWLPTRRTKIIDDIFREPNVFGAA
>T_tenax_NG.00g001010
MEISPEFVLGLTVGLIIVLYAIKFFTRPKIKVKPSKIMPIFLIYQQVKCNYTETYEKTCE
LETLLSQVNDGKDYSSAPSVRMFYENNFDKKKATKMIIGKIIKGDDIKTTKIPYGPDNSI
KAEGIEIGPVIEACYPMKTFKDLTISASKHVKAIESWFKTAKQKRYGPYIEINYNSQITL
VGMRTQGKGILY
>T_tenax_NG.00g001020
LENFNFRSQYTMLKALFFLPEINDPNCTTVLANFLRVSIFGTSLMGSSLMDNAIYLESHM
HKLLQQLSTSATFDINEKIQNIVFEHQIFCHSNPTLISYAANYGSIKCFKFLLLNNADLN
IADNDGLYPEHFAIMGGNAEIIHLIEQRRFDEKNALQLASLFSNDAVFGWLLNTHKITVT
APEPTL
>T_tenax_NG.00g001030
MLAACFRSFETAKILISNPEIDLSLYSRHRQTALHVAAIVGDSRIVKILGEAGADANPKD
INSWTPLHHAARENNVDCVEELLNFPFIDPYMKNFLGESAMLIALQSDSSDVVNLFMERQ
LLNPNDKRNNGMAELHVACAKRLTDIVKYFLERNDVDINMINDIGHSPIFEAVMHGHSSI
VSLLLQKENIDLTIKDIYGQSITSMMRIVEDNSIRSTIEQFIDEKKSLIQA
>T_tenax_NG.00g001040
MDISLSLPSLSTKLPRRELKTDKFSIFMPTHSGRVDLIPEIVDILFANQSKYMEKLYIYW
NDFNKDKKPDNKLYELAAKYPDYIEIYDIIYRNLTSRFLFPSTLTTSTVLSMDDDISINT
TSLDDAFERYMNKSLRNKIAGPTARRCEKNKYYLHQSKNYNLILTNLAFLNVDFIERFYS
DEFQKQRYFVDKHTNCEDILMNYATSSDTLDSPAHLFIKYSQISKSGISKKRGHIRWRGQ
CCKTFTKQFGDEGLFLNTKSY
>T_tenax_NG.00g001050
MSSQNKDKRSKHELFHEPKLNKNTLLGSTRLQEKEQAEESNLRRHTKTQQQLVEEYIKLE
KKYKKMKNSVEAMEKQVQDLQLEVEERRMQVKGNSNELSPSKSPSKNQTQPPFEDSDDED
LRPKKSKQAKPPKSSSDEEEEAVEAKPQKKSNTKKPAKKSLDDSEAEEEISPKKSGGKKP
TKNAFSDSDEDEEVPPKKSNGQKQTKPAFSDYDEDEEQPKKPEIKKSGGKKMFSDSDEDE
KPVKKSYDQKKPAKNVFSDSDEDEEPPKQPEAKKSADKKQQKKPAFSDSDEDEEPPKQPE
AKKSADKKQQKKPAFSDNEEEDELPKQPEAKKSADKKQQKKPAFSDNEEEDELPKQSEAK
KSADKKQQKKPAFSDNEEEDETPKKPAPKKQKKPPVYDSDEDDVPPPPKKQKKPIISSED
EDTELSKSHSKSIQKKPIHNEADSALWSPEPAPKRESEDNIEEPKPKAKKSERKSNKPVF
SDEDDDIGFSSIKTPPKKMAKPAFSDSDEDDVPPPKKAAPKRQSKAMFSDSDEDDVPPPK
KAGSKRQSKAIFSYSDEDDAPAPKKQTKPVFSDWDDE
>T_tenax_NG.00g001060
MRRGHYGIDPRKYGVVQNPGGSFSRMSNTNPRKYNPYTLNVVPVVKSNQKTSNISPTVLS
HKTELKTSPGKTMDKLFEFSQKYSLAGSIELALSNYIPCQHVVAWFNREKSQRLYSPTLS
KSTNYQNSILSFCYSTKEVISCPNPAIHDFFDPNIDEVNCSLLYLPLTDRKNKVLVIVQF
TRRADTPTFSSDEIGHLMAFAQKFKVYSTLLFQPEIDPLFPISITQMKKGSNPFSVVVDK
LRHFFVCQKVDLYSLNTVDQSYGVYNRDKQEFEKLNGTAGIATIALKNQIQLNLERIMSA
EGYDEHIDGKQDGPVLIQPVIADEAIYAVVLRAPEKGSFSASDGAKLLGFSSIISHAFST
EGDQQNAGDLLAERLRALLEVAEALSGVLDIDTLVPMIMTRACQLLHTERCSLFLVDNEK
KELITRFQGGLNKSIRIPMSRGIVGYTVTTGNIVNIPDAYADPRFDQSVDKKTGYRTRNL
VTVPIYNNRNDIVGVTEMINKIDDDCFDDEDLKMVVAFNVFCGISLDNARLYQASLDLTR
QLRSFVDLSASLNKTKSINEVISEILSQAKVVVHAQRATIFLAEQDGSLTPFESIGDPIN
HGTLFAAQMKQYMKTTIFNETEVQEIVACETANADISSSTASSKGTSLKMSKRSSSSSSR
VSVLFDANSSSSLASTNSVSSAMKNGESIVIFPLLTTSGKYIGVMEISSSSKILMEDAKL
IDCFAVFAAISLERSELREIATLGTIEKGIKDWIKPEERGEYTVPEKLKMDEKVFICREF
DAQSWDNNPIGWFQVIFGIFNHFDLLREFDISNEKFFRFLSAISSTYKKVPYHNWRHAVD
VTQYVTFELETSGIVPKLQKFDIFALLVAAICHDANHDGFTNVYNVKAETPLGILFKNQS
VMETHHCAMAISVISKEETNIFAKLNAEQYKKIWTIIINLILATDMARHFTFLKEINAIM
DQNKLSIDNPDDIPYYLELVLKCADISNVSRPFELADKWCDVLCEEFFRQGDLEMAQGMS
YTSDLNDRSHLNKPKSQIGFYTFVCLPLFEAAARAMPPLQCNVDQIRSNLAVWKSRTEQQ
>T_tenax_NG.00g001070
MKGVDYALEGYNFSGMKANKLEDSKKRKIIRRCVIDAKANNITPSLLNHYFHRLEHMRSL
NSRLFGNITAPVIAQLDPPKPLKRCSPGKMYFIAANFQYFDELLRLNLQGAASELPTPAA
TSQPTPQVAQSPISFSPQPSISLFSRLPQNKADNTPPSFLSFPKDQQNFHEPPREDFYAQ
KSHVQAKQENAMNQKYNQQQYLYMQRTDYGFSQDFHQQQFQNQYQNMQQFKPQQNPQYQS
QFQTSYNYQQPMQQNSFQNYQQNQFHGEMQPSQYHHQDCPSQQSNFPQTQNYMPMQMFMP
QQGNPDPRSMPQDKNAADMSLFDSYFNFDEEDLFF
>T_tenax_NG.00g001080
LPQVLMFPNLVIASRVVHRILLDESPCIWYYATIQLLTTLLLAFQVYIFAIFNTSLFNSV
ENYVVVPNRTQNAPAFVNVFLVGLVYDYKTAVYGKSIVAAIYLVTSILFFAKTRLMMLVS
RHEISSHLSFGLCYFYQFCIGVSSIYYNYKSPYLMHIWFTFLIYFVFYLVSRVINEWRIT
KMKHRIQQASTVEDIKISDGIRFLEYCYVMYFSNPKFLLDGTMFQHCLKTEKDPFIYISL
LRILSCLPASIPYIAEIEKKALSSNPINRYEQFKLYEYQIIKKQRSKNVDPEDFEYYKKM
STAIRKFFELMNSCVPVIQHIQNSYYFFFGSAISELERKIEYYVDLMMIKHPTKIMFLKL
ASPFYERCTTDTMKVEQIAKMIGLCSAYQEDNPLWREMNTQIVFFSQKYEGIDESNESNC
TTESKENNCTSVKSAISNEALRLDSKHLAVTYYLNLFAGIAFIGYIVFITIGTVAFNSNI
DGVVALTNAVNYKQASFVTLIINSLRPCRGIYDNAENRANIQNFNDNYILEYAHFMKDFI
NIISSSSILNSSLWEVFGGNYIQTVTIDGDEFTYSYMTIGTRIASMIQNFIMAPKCEDSP
YYLSTQENLLNLTDWFNQFLDKFNPALVTVFNDMAENYLLWGNIADLFIILSGVVFIIAL
IVYRLKLSHINKTINEGVATNESNIMTKIISGNHKSQRYYTWVIIILFMIMCFKYFFTFF
ALMTTATDTLQTLYSALDDMFREVTQLFYISTAITTTRIGILNVSQKNRSRSVVETTMKM
IMRLNRAKSNNYPLIFKLSRNLALSYYTDDPNLMMNYSDEAADTILNELIPADNLYIDQR
NQTYQHDILIGTFIQIAIHTSVVSIAAVIITFISYVMSEFVHSILCTEMIALLVPYVRTA
VSEDGSNSVSGMNENIFTLDLIGYPAAIIDENDEIVFVNHRWLTAFSGDMQDFIGENYKI
IKEVEFNIHPYVLDGLRVAIIERSREMTALREAIAEKDKEYQSMIQVLHPLEAFSPDMKD
RDAVILSLVFTSFSEGDKMSEVDSCSYEVRTIMFALKEFAKDFQPRFLTWSFGELQIVFG
ICDETEPLIQAAIAALNTAFFAIQKALELEDIFELSIAACIMHGKFADCVFDGKEARLHR
QPNAIIISPSISDLLTDYICDIAFVVNGFITIYVDVRDIKLVEEEEEDMDLDGIYMRLE
>T_tenax_NG.00g001090
MDRMAYMMDARPLLNNKPNQKAIYIRIDGIEAGTFPMDAKSEYVAAVGPRMTYRQHICDF
PVGSKPGMVWSFNFMDAHRSSFVVALYKKRIFGGDILIGELEINVAQFTANFVNSLIFTL
KSADVKYIPPRVRLTVHISDNGSTRFCAPYSGAISSYISAPRGVTCY
>T_tenax_NG.00g001100
MVLEEKLLLRIFRVIDSDNNKSLDMKKCSKFFNYFNFPGPGLLSMFLWLLLKKQKGDEVI
YDEFYNFFKPLDKVSDMPTYIYNLSFDYFDIDKSGLIEFVEIFNIVSKYGVARDMKKEAD
YYMRKFDKDNNGKLDRTEYMKFIKIFGEDIDF
>T_tenax_NG.00g001110
MFFLLSFAKCDGIDNFFDQYPPGWESAGSRGDWVGRDPLLIEGEIASAFNIRAEAIHGFL
SLARFTSRTRRAFHTFAMDKPNDLSRTSRLQTTIIRVQKQPNGLFNVAIRQAWVKTKYDW
NYVHDRTLRFLFTVLFQKLDERALTRVCVPYIRYGQAKPVLPYIEAPNNNHKNTEAVRWS
LPR
>T_tenax_NG.00g001120
MKDNNTNGDIMCGFITPSMYEQIVSPNYQDRESITSNLIVTIQSMPLDIINVDKFLELMK
PLTKDPNMKVVQNIYTMIKTLISYLDQNATLYVHKLVQVALSLYSDTRKFVRQFGNEILT
QLLKSLSPTAVLAEMVRNLNNATPQVSVQALEYIEYLIQYNVVPSALMTQFTFYLDNSLA
SPHTNIQQAATKFLTSLTFRDPTTANNIISQFKPESISAMEKGKINPTDVKRRSVIANRD
GVLSLNGRLSLSRLKVNRASTSHVDPSEIALYRTNPDQVEIPKEGFDFQPVQFGNFTEEN
KNTSTSNIPPTITEEMPEIPKSQIKEVPKLLNHDVLKSPKRPLPLSASIYSEKVSKPFLS
RSVEQGLISNPPPEVNENRMSQRKLPNIKENRSSQRKLPEVEDDINRSSQRKLPEPEYIP
EVTLPRKQKNIEPEKESNIDFTDQQFSKTVPISIGVIPSFDEENNYDNDSPNVEPVQVHH
KHKDKSTKYQQERLALSRSIRARNTMSTDETPMISLNDEPLPESMIIEENVEPAKKKCPK
SPQIQTKFAKTAVIVGDQAIPSRSSFGKQKSPKRQSLSTSKAPYSSQGKRFDELFSKLHS
EEWSDQNDAILEFQTRLDDFAEKLNDSARDVVTTLAECGGSLRTALAKNALSLLLIMIKD
PRIDCAAVGETAGTSLLKIVSAGRQFISAIACDCFDALVDCMNTSRASAMLIAESKRKQD
KSRIRVAACIGIVARKCPDDLILRQVCETMVNDANQEVRRMARMSLECFG
>T_tenax_NG.00g001130
MSDPIIHFNGSAEELENTIKSKKGLVVVDFFATWCGPCKRLGQLLPGIASENQDVTFIKV
DIDQNDNAASKFGVSSIPHIAFCKTDGASFNQVETVVGCNVDAIKKNIAQYK
>T_tenax_NG.00g001140
MTTVFNPSGEDPKAAFPTMRPRNAISRPGAPNQQQNDNKNPQIPGKKMVGDFNVSRYVQS
VIANSLTKYKAKSNDPMKFNFMLKQDITGASALEAFPKCGSVQKEEFPKRSRSSDAIAAA
NETKKAFPSRAAKPQANAAANAQQPQQQEEFPRRTSKQKAFPSRTAKEEPLKQEVFLSPA
PKQEQPQQEAFPYKSSNVESFPSRAAKQEQPQPQEAFPTRPVKQEAQEAFPSRTPKQEVP
MRPEETTPKETTQEAFPTRTATAEKKQEPSPQPQKPEPVKQADDALNVAIPPKSMSIEAI
APREFIKHEEKKVDVIDVIPKLSSRPGIAAKMEAAYEACSKSSSRRAAKEEAMYESSKFA
CRAKKPTIFMTIETKIDEKITSQAVPSPTSPRKNSKTFPSLSGFKETPQPVVETKIKVEN
VTKPEVSQLVTKIHTTPKVEQISSPQKPESPWIQKVEIAKEEAFFTRKDPEPKELFPTRK
NPEPKKLFPTRARNAAKSNEEILFVKSYVTGIVSRCVVKHNAENKNNNLDAFPKRNSVSK
KEALSPFPSRTQKQEQPKNDPAPEPAKPAPKEEELSAFPSRQKKPTNAFPTRTPKPAENQ
PEEVSAFPTRQKKPAENTSEEVSAFPLRANRQPKQKETATTAFPTRAARNPKPSKMTVSQ
EDSSAFPSRMANNAKQTEPITQDNSSQLHHPQPHQSQEPEETKMPPMRPLKTSTKDDDDK
LFVAHPPRHHSPNAADISNMPPRSPRRDDSGTFSEDSQESFPPKLEELSPSKRPAFPPSI
PRKPPIIPRHERSNTMLTRPIDLLKKSASAGSQSIILRKDLKAHFEPTDSSELKQALEKS
EN
>T_tenax_NG.00g001150
MTPSHIAVIKVITREIRQVYGIVLLIDNSVKFRGRTLQDDVSRLPPDIQFYNPQTNTMQL
IEVTIPYGELKDDGNGHKINSIQEKYEKKQEKYDILLTEIEQQFNVSAELTTVQMVKEYN
EKNNENVSL
>T_tenax_NG.00g001160
MIDEKFVSSSNVTELAEKEKEDTERSERIQRQRIIRNRYKARPMIFLFPLAIAIISTIFT
AFAGQYIFQGNVIMLEWLFLLIIWGSTLALLVKFFDDKNFYSKHQKFLMYLEQQKPQTYK
INDLLNELEMELNSPQKEKVYKTLIRLKIYKVDEEKEEITKLK
>T_tenax_NG.00g001170
MMSWQEVVKEPVRPYMMFKPILLFMSEKLRGVPPDHCKYPQSLSIFMNTKNLRHLAVPPK
LGGPENQMMFLILGFSLLFTLFLTATPITAFQFIGFILAISQTFGYMMSCFSYFDDTTIF
TLPLASYLTVFVSILGFASILVDPIRFIRAYMKDYRKME
>T_tenax_NG.00g001180
MSAPATTKDKNLTRLREASSNLLRAVGRDEAKAAEILPYVQAVTQKLMSIYVPNQIYPKG
QFDLPPELLVPPSRETLDERTRIAKRLFGFNPKDNYVIKEIAKRFGGTIKHGELIGIASA
IAEKANLKLDRDAKRRKNVLIRWFDENWETVGPLLDYVVLEDVQCEEEDQLTDQENSPEA
PAQQAAVPLPPQSAQSPVVPPQISLPPPQLPPASLLVPEGTIR
>T_tenax_NG.00g001190
LSSTMSWISQEMVSSFPKELSETPAGFSEFEKFLTEFWVRDYGLKKVITQIVGVSANAFI
DTFKLIDLTFPKIYYEGSGDDESNASNPLISRLPLEHSKSIWGKLSINTMVEIVKAMFFS
IRLEIGNNVSDDEKTFMARHIYSYIDLTKPDHIHRFDLIPGSIYAHCISVLSENNNTEIC
KEFLARLSTLFSFTPIQIEIFFKVFSEITITEKNNFNSKVLENYIEIFQKYYKKKEVPPS
TIEAMFQCITNFVGQILAGDQSLSNSDFIYKANNFTKSYTGNKGYLGYGHQFHALLYNFS
THKKMAQKYVDYCKKYIEPIIGDVSGGFSSIIQLQQFINGLNYATPHALNNGVNFLWQLN
NPRADQPFIDYAIKTVQDYHKSFKYAQNELSCFIVQLAVITGSNFVKHLLKFVQAPFFQD
NMEGVCLAVQKLINKDSKYQGDKAEIIRIFARQCAGMLESSTNSSANTNQLFMWQSAQSL
CNEYDMGVEAVIAKLLDASHPISYNIQPTKTVPMQLNRWQKSLRIKNKPDVFAVNDSNLS
FTMSDGIVDESILQLTSIMPEIPYENIPLKTMISSLVSLSPRNAIASILALEIIAYKYTK
FSEIINILFENMISSTNGCSNLGLFITIVIIHHLFEMSIESDTRLTDDALTNINYLIVVG
ICASSYIIRTTAIRFAKYLIEAKQRASYNYRIIYEIIQDNEERINTDALITIQNQLDPVL
EPDLPDISFNDVITSMYGFVYMFHIAQIAHHLVKGISTENRSGLHLVLTQIIKGNLVNGA
DASLSRNATLIITNSITPDLLDKNNNPTLLIILHRFSRNNDDNNPSQHGALFSTIALGSC
TEILSLNTKDPWSLYSISFAAMRVTSSEEFKQLKEEDKYFPFLLDILDKISNHIYQINLI
DSNNQINLKQFDLMPHLTGFISNVLITLRHIAKLYYSNHSKPLPGPFESEVFLDSNAFDK
EKWLPWVCLMLPTQFEQLATETLSDMLKVATPTENLLTKYSNHAKKFSPHVLASFLHHDI
KQLSKYIEESCHPKRMTTSEVFFQAIALLFKPFVSISEWKNHILEHGLEDSNPEISEAIF
QKSGALLAIALAYLANTEVEREVHLRALTLFANVALGTLSMLRQPDKVNEILDALDSIKS
IISSRHSHLSGGAVCMLSTTLATTHVFATEQFVSTVFHFIMKWPLIPALSQLLSPWITSV
SVSPRSQVLKQGDPAFYAFTPLSFIDDVVALPSSPSTFTIITKIVTSQERFTQDILTVLF
YRMLLSDASAGEMGQRSAMLHALINTWPERTVDLIGDCIGISGYHYFAKHINDIRTFSYV
EVIEILLAVLANVTNILPFHKARILVFILINIDLYTESAAPLIIKFAPNFVQTGEFVDQL
IGELKTVFGQECLRWACCCSDFGLATRGALFYGKVLTPVTTDGIISLTRALADAANMLYE
NPLADDAIMAQNYIEVVTETLSAAVNKLLSTGQTENPLSELFWLAAMLLQCTKSLNIIDQ
LLKILAALLNDEKTMKEAAISIPPSFNGFISYLAHSTFTKTCIPLLVVLLSRLSKYPRLA
GDNGALQLAILVPPLEELFPLDDKSFFSELSNHMSESDQISKWLKQLATTRAVSAHSLKI
KVIEHGTKNLTNESIADVIDIFDHVKMALGRHRYDPVYLACITIANNAKNIQGCHIEHIA
REAADDDNPENAPTKNSLLQTINTKGAGIAEKEKDEKSAPKYIEVPKPERKSVAFSFDNP
SNFPPLFFSSVEVEKLDKSLAGTKTSKDNKEAFDKMPLEPFENLDSLVQKMDEYAPELLI
TGRYEVKYMGKIFVEMFRDYKKNEGDNKNTDRMFFTSVFNLKL
>T_tenax_NG.00g001200
MPKKNEPPKRPFPEVSLDPSVPSATEEKLRRYMEAIGSLKKEIQKLKSIIYQSKILNKQY
TDDIQYMTRFKLTLYHQLQEVKRRNPLNRIEQNAQTINSQQQRFQLPPPPLLSSQKPQTT
TPKQPFSLPKLETPQNYTIPQNQPLVPQPKESTLTNQEFPFSVTSLYSYFNQQTVGIKFI
VDVRTIICTVDYSPDGKYFSFSTPRNMYVVDSLTGKTACMAAISKNTSTDDEHSRALKFS
SDGRYIAVAIAPTSIGIFSMETHWIIKTLNGHLRNVSALTFTKDSSFLLSGGADGVICLW
DANFNLIQKIQYGTGEPSTEYNSDTSVVAISVSNLTDLIAIGYSNGDVGIFDMKQSNIQY
FKAHEETIISLTFTVSGDLITTSADRLIKHWNVQDKDKKLVRIMEGHRNYVTCCCSSSTQ
PVIFTGSKDETIKAWNFMNGTNLFTIKGHTNTVFNVAHHPTQNMFISVGGDGFIIIWQYN
LPST
>T_tenax_NG.00g001210
MEKGDLIVFSTESEQKNDAETDLPWVNELKTTVTELLKLQPAITVHRSKLFSLFDDLRAI
MKDFKPNPVDGMDMSAMCRQFIDAMNRARQAVYHCSAAHWSQPAISWSSSTMKDSIKRIR
EDVQEVLTAFQITNSSFVLPEDQYAAENKVDLLQLKGSLMEYYNHLGNQPPTPQIQQVMS
LINERLRSIGPIEGLQDGPPLVCVPPFLPAKLNLVMTHDQFEIGQVIGSGTFGSVHIGQL
TGTFKKVAVKVLNTKTLGGRQLETFKREVWTMATLNHPNILRLIGVTLTPPFCIITELLK
CSLFDRLKLLSATKRSLIALKVSRAMESLHAARIIHRDLKSANILLDEDDMPRVCDFGLV
GFKTGATRTGFVGTAQWMAPEILRSSPFYDEKVDVYSFGVMLWEMLTLKEPYAGMSQDQM
VMAIIEDGTRPSIVGCGPPRVVELIQRCWAEVPSDRPTFAQISQALSKPEFHYIGTDEEE
FIKMAPKDRLSQSLVNAYDSNNLTQMLEYLREVTRESTDHDSELMPVIMTLFPSLSADIQ
AGFIRHLPAIVDFEQFLSRRGYTFIVSLLSSDNQSVVSATVECLRGIDLHAKAFRQVALI
GKLSHSTNVDAIALCADLCEYEDIAEHVIRNCLPFNLPDSVSLYLLYVYHSLLFHKNLRA
KISLLKEPLEICARNIKSHPFVSSMVLEKFVFSELHSDIATDLDLINLVALQSNANPKSL
KVLRKLFTIVPVEKLQTNATLINEVVKRHRRYFADDILLRKLQQINGSEIKSGPSESLIT
F
>T_tenax_NG.00g001220
MSKGRKYFILVDYFLWLTLYFLYRFWLWMYPWKRNYKKMKSSTEGKINKDEIPTFVPHIT
DLHLVRTQPDEEAHIARLFDIIIEKFKPEYVFVTGDMVDGRKDASKFSEYGQYEENWESF
NAILQKYSNIKFITAAGNHDDIRCNELGGEDHLFVKFCRGGNPENYVTQTFHLDTSRGKV
RIVTFNQSTFPFPPNPLGIFTDIPEESLDKLDKVLKEEDGSYFTIMITHYPADSIINYKH
YEEVVRKHHKIRFQLVGHYHCEYPFYHYISDGIVESIGTVPENGSGYIQVVSIDNGISVI
TPVDLLGESDYFAITNPPPAEQFSSENYYVPNDFRIRVAVWSKEPRIITAFVDGLQVGVL
EKDCETDACVIYGINAHAENGKHPLMLCGDVSKTIEFWVGPENEDVTSYGMGYYMRVWPM
AICALFFNFMMIGLSILPFVLNWIPATKKLMQDYQSWMFDGGKMTDNKIADWFIALFAGP
LYFMWRFSQCSTRMIINVLTVHFLHYLTPFFFYFGKTTFAVFFWGTITKHRIYFDLSAMM
SESIHIMSLSYPYYFVASAVGSGLDKSPPIYFLVCFGMLAIAGALWGIWVMASMAGGCLS
FFTSPILFSWTIHIGILIADLVQAFS
>T_tenax_NG.00g001230
MGGINQSTSVNIAGWLKKKGKLLGLWSEYYVELHQTDLFIRKDDKTDKIKHHYIITTDAR
IRLNSDSKTPYLEIKLPDTRPICLTAPDYTTLANWLMALRSVAFESSRLSMASFDVIAVV
GRGFYGKVMLVKNKQTNEYFALKTVKKERLVKGHQIHTILSERNILAKAKHQFIVSLCFA
WQTASKFYIGLEYVPGGDMIGLLNRKKEIPMQDIRIYVIELAIAIEHIHSIGVVFRDLKP
ENVLIAQDGHLKLTDFGLAKDISETNCTSTFCGTAEFMAPEIILNHPYSYPVDWWAYGII
IYQLLFGTTPFYSEKRDSMMSKIKYADPPYPDSAEPSTIDFLNNFLVKNPNLRKTYKDLE
NHPFFGGLTREEILVKKYTPSFIPIAREYISTEYFDTQFTKEQPLDSAATPMLGSDNVFN
GFSYVK
>T_tenax_NG.00g001240
MLVLMLRRGKPVIYLYPQNEIDVKVGVTIKDDDFSFVYLPFDSENEWSVRAYPGGKIVHK
GKSLKYLFWETLFYPKLDMSKGFVVCGDNIFSLTSEEICDFVTYWGPQLVNHKHVLISFQ
FSNFDDICLLSVSPKPDNVIRVFFAAQPIPSTIETEPQSIPEYKRSGFTVVEWGSTLINH
KL
>T_tenax_NG.00g001250
MYDGTLNSNSQSVLDNEQLKSKWTKTRITLVACNVLAFIVLIFVTIYSYKIHHDVQQPRK
SPLDEVAQKFYDALPESLLPDSFAVDKIYRNPATDQQQRGTCWAWSTLYLLETQYRGQGI
RQGYLKENEYVKFSMQAFGAFLGNYCIAHPEIKECHYGNFLNPRDKKSTDDGQVEGLWYF
MKEIPELHKSVVPDAVCAYVPTGSPDTDFRCDNLTDALKANPISFKIKSFETAYDTRHIK
QLLYTKQRPLGIGIPLGTVNYYVRCSDPIYAELDQCKNKEFICPRSQDETEYCAKMNFYG
YTADGTFVTIDKAIRQNSIGGHAMNIVGYNDNWRYNNRFASDKSVQGSKGCFILHNSWGP
GGHSIDYLMGRRTMENEQTQCPNARAPETWIPATLECVKANKDDVKKCSTDIQRVRGQGL
AIGADLLNCTWNKGDDGKNVRHCPVGHKYVLKRVGDDVDSYELPNGLHSVGVITWSDEEP
EPVETRIETVPFWALHTILKPVGDIAPQNSQECGFYALPYQSVENMRRRAYDLFDNFKVS
DIEVEFESHSYLRSPDSKNYDTKYLSASTYTQADTVFDGAIPFNLIDEHPAVELESLAIP
SSIDTCENIPLTVFYRSFGIKRNSPVDIRTNKVDKSLIPESDNTEVKQGADLGMFDGVFI
RCVLNIISVAYYLRLGWIVGNCGLLLTYVMIIVSSLATIFTALNLSAIGGGVYYLISRSL
GPDFGGTIGVVFSLATMFTGVLNLFGFIETFELVIPHTIPKDGKWDIEVIGTALATLVLI
VICISLSFESILQWVLFFVIAGSIVCVFISFAIPGKPKWNFEVICIALITFAMIHLHSV
>T_tenax_NG.00g001260
MSATKAAAAAPAPTEQTTTGKKDVQLGPQKKEGEVILGVAHIYASKNDTFVHVTDLSGSE
TLARCTGGIAVRAQRDEATPYAAMLAAQAVAARLKELGIDGVHIKFRGEGGSTRRLPQQG
AQSALRALARAGVKIGRIEDVTPLPHDSTRRKGGRRGRRL
>T_tenax_NG.00g001270
MLSSVFLLNKDAMILIEKQYREKVARSEIDAACLAIRDRSHPPPSIISQGDYMLLLHQQN
EIWMIGVCEGDDFATYGVALLQHLGYLISTLLKEGATENSIKEEYTQVYQILDLAIDFGF
PFLDESNAIYTVINRPPIDPKNRGANRIQLDFEKPWRAVNLTRTTNEILVDVIETVDLVV
SAMGRTEFCHIRGEVRVNSRLSGKPFCKIFLSNNTHFEDVQFHRCVEIESGESRIIPFVP
PDGPFTLMKYRLTAVQSTVPLWITPHFVWSKGSVTFDIAMKPDAALPKNVEDIEIRFTFP
PGVGTPSLVATDGRASYETATREVVWTIQTYGKKEPTVLKGSASTESTFDLGGRFPMVGA
KFIYVGQTTSGFRIEKLDTERTDYQPFKGVKYISQGGSYEFCSGLV
>T_tenax_NG.00g001280
MLSSSDNKFAAFSAKSLRKLLKNMSEHQIEFQVTREFVDSLISFGKDARDVHLEIFIKLM
YEIAKDFDITDCVADFILLMLILMERKNSSGVSCYCLLLMKVILEKYPYYTEEILSYPIP
EMCLDSNLFNSDFDPVAIFDTIRFYVGLGNEQVNLTISYKLYLPPIVQLLETDNAEHILA
AVKMLLVVAEAGLIKKEAILQAKLIDAVINLLEHSDMLCKEYCIGFLLTNAIVHLLNLDQ
ICQIYTNAFEMLENITFTRKNLLFFLLKFISSPNPDDSQRIKEIIEESDFIEYIESTTLD
ETEEAYVSQIKQHFNE
>T_tenax_NG.00g001290
MNKHYTFGNVEESKALKACSGMERIHFKPMMETGRVIKGMKAQQAIEYLEAVMRKERAVP
FFRYKGGISHHAQGHEWGCPTSRWPVKCAELYIKLIKTALAGAPQKPGINLDDVVVCHVQ
CNRAAQYRWRRIHQAHGRVKSYASPPTNVQIVLAEPAAIKERSQ
>T_tenax_NG.00g001300
MQPAERILIASSPQTSELQPQDSFIAGFIAGITARSASCPLDTVKMLMQTNSHKTSILQT
CKEIIDKDGVKGFWRGNFIGVINAAPLQAIKYTVIDHLQKYLKREFNSTPAERALIGAAA
GVISQGVCYPFDLILTRTTVNPDRYHNLFQAAKTIIMEDGITGLWAGVFPTIVGAIVYEG
SQYAVQGGFKQFYTHKEGRVATWRNLFIGACAGAVSQTIAFPFDVMRRRMMVVDGNGRRV
YTSYIGCFQSILEKEGLPGFFKGVHVNLFKILPNAAINYTVAEEIKNLILTVRAYQDAKK
REKK
>T_tenax_NG.00g001310
MADVKLRDDTNPQDLEQISKLIKDEIEEKRKIYDKEKITSEVAKRSETQYNAMMAQGEKD
KKLEQEKMKELNSLMDLYYELGLTQQYLENCLSEIKNSKNLLSAKPSISLLSESDAVSSF
QSRGIRTLKGTKIPSAPALDLSNNQLESLQGLPSPQIIKLLQLSHNNISTIEEDPFKDCT
SLTYLDLSYNKIAKMERLFYISQLHSLNLSGNQIEVIENLEGCVSLKQLNLSNNKLRSIY
IRSPIPRLVSLDLSGNQFRTLHGMTVFSGLSTLICDRCQLNNLTGIRSLLNLRSLSAISN
KITDFPAFYMALLTYVDLSNNQLTSLNPLTGFQSLVTLDVSKNLLDDKSLIIDGFFPQLK
EFRANGTKISKISPLATVAPNLVAVSLTFCKLNSMDDILNFVANVKSLKYLDIRGNPVNI
NCYPDINQLPPDSELPEYYSEDNYNQQFRSSLNIRNEYRNTILSAAAGEIAWLDGIRCPG
KDKEDAVPPSKINFLDENDVQEPPSEYPVPIRPVIEAPCQLSLDDDEDNDVNNYSYEDDN
IPNKEDDDVQEKKSPKEKPRKNVPEFEGEFPIYNQPAGQFETSPSLIDSCEDSGPYEVDH
QRKGIEQTAPGLFGFIPDNRSDSSDFDDDRRYVAATDAESEFAYERFIPKKRSQRKSQEP
IFTSMPSYAAKTGQNLEYKKGGCQFWVPVQNNHDNDVRRSVKYPSPPKPNGYRYPPFRNS
PQPRPPPQGTYPFNQKTERRLPWDQSESSSYAKKVSKKKSK
>T_tenax_NG.00g001320
MTERPLCHTITIMGNSNCKHYKNTQEIIEIIKNVTDIFGNEPSFVEVTGKFTVIGDIHGN
IDILLRIFSKNGYPDTTKYIFLGDYVDRGENSVEVISILFAFKILYPENIYLIRGNHESR
SLTSFYGFKNECEAYFNIDLYNYAMKAFDNLPIGAILNNEILCLHGGIPRNINSRQELLS
IQKTDGEPCPGPVTDILWSDPSGNKDMNGQCVRGAGCLFGHEQASQFLKKIGVSLICRSH
EECDDGFNFPFEDQCLITIFSSANYCGAKNCAGIMKFADSDLSKASLDIFKPFAKKNYVL
PDFTVAIAESKANIDSDYIDISSPEVQELLA
>T_tenax_NG.00g001330
MFLFASFSSCWWGHTHSIIAQNAGKFLSSKQIARYEQLVSRGFNKTDLLKVSTWPDDLIA
FKMPAMAEWHYSDVPFIPFDNYSYPYPKPTYNVTSYIRDAWSTLTDKTTTDIWAWTFHIR
NLIHFVGDIHTPHHNVGRYTNELPDGDMGGNLYPIVCEWGSACKNIHFFWDSAIMSFPIY
YFFYPVYQSDLIKNATLIEKEFPASVFDDLTSVDVDLWSNESYKIAVELGYSTPANQKPS
QEYMTTARKAAHRRIAMAGYRLGHMLKYLIESGNMPELPGERVGLLEIFMWILNGICSVG
IIVFIVLIIRHKARPDTVSLISQGL
>T_tenax_NG.00g001340
MQVLFVAMDQYTTPSFILSSLEFLISFSFLFGVVAQIESGQTIMFALCFTIGLDLIIFLN
TYLFTGDLVPVVLCALNRRASAGKLAYALGCVFGAFFTGWVTGLSANPYDNWIGQKVALY
CYKKTHMNYGNMFAKACICNALVSIATFMANMTTSYCGKVLAVFLAISNFSTLGLEHCMA
NCLSNGLIQKDGIKNMTWKATILNLIIVSIGSTVGSCVFVSLPAFLQQEYIEYWKKKIEN
DEILKVKQGLDTVRRLVPLQNVQENSARVRESIPSNWIYNEKLTQNMWDDLEQYKKKNIQ
SAYAEQNPFKMIDDSASKLRQIIGTFESQDEEFILNFINILGESEDFAGANFDSDAIFFE
ARSRLQDMIEHHVDFTQRQSKLLESMRLQDTLDDLNRMKESRAEEATSIHHDIVNNLRNK
VNDYQTQLTQKELQLNQIQQESSRMKNKRRQSRTSARAFAMDEEFQDQQRKILELNSQVT
KLKQALMEVSQNSKPVEEATELLNKIPDPIQSETPTVDLSVQKEIVFENRIKNLNEQLKA
VKDNYKNARDQFMKSKQNEMLIEKKLDATERHKKSMESQQNMLQKKIEQLESSFNERLEA
EKKNSDKIVTNDDTSSSEIIKKYESKIQAMNDANQKLIKSIADQYNNKLRIQMQAITNEM
NSGDAKAAFEETTRSLTTQLEAAKVEADKIVRDMRQKTSEQLMTMSKHYESILRKKQYEN
DTIRNSVDSQVRNKMFELKLEYEEKMNQKILEEQGKFQSEITELKNGLLKQIDVLQNKLT
DVTHERDAFKAILIESDLMQGEEEEDDNDDSKKRTDDDILQYSLMALKEREIEQRVSEKY
QITLKQQQEMLMDSKKWELEQANIDLQSQFDKYLSDFRSKLAEQVHKIYDESPHDNPALE
QLLISVLAQVDVDKRMENKSKMSEPTIPVHEVERKMNELTQKLVEISAENEVYKKLIDTS
GNMISKESLEEVENTIKEQAVKMGDLARENLELQKEIAVLSAKVSASVSRASSFRDLQAA
RRSQYDEKGTQTLDYQPNTPIKTEQMPMTLKSLEITTSQLFNINNNDAHSMHAECVHCKH
LFGFEPSDVQHKLAMSSIISCPICRKLMTLSDNFDDSNNLTNLLLDDSNPQFHNELIEEK
EEKAEIAISESNNFSRPQTQRDGKAELQIDLSAEDQRAEQSARSNNSTGRRSSIADPSLT
ESAATTPKTTPRRSSIVETAVQNTEEVKVEDPKLSKLVENNSTLQKKLVLAAQALKDMEK
QYNEYVAHMENKISDMQKEFIRQNQIAVSASKELPPTKEGEHQKQDTVVKIYKSVREVQL
ISQFNIEALLTPPPANPNQMIQITENALDVMKIQNENRNKNIKVRPDLGTIQKKVAAASM
EIAGIRAQLKQLIKRTNEKNGEFLKILKSALDNYRNQNSKTIHDLKKEGQKLNSIIDDKN
KTIKEREKFMAGLRDELDNTRGENDKLRDEIQSSITEVQRLQLKTCEKSEIFKIMKATED
EREKHIDLLTDDVVTAKKELNKAQNDLQYVENENTNTKMSVGFALISRHEMKQRQFFNST
PQLMHDDKVTQATAKIQTPKNTVIKVLTKPNSSIRVTTAKSSIRKGVFSRPITPNVHNTK
EEDVVNFDLLVPLTVDVTSSSVIAYITHYVKQRNPGQSPLTDKKPLLFPTPVETSEAKTA
VHSSRSAPKIERPTKQGSVIVNSPLPPSKSARVEREQNLEKRIKQLERIIQDKSNEIVQA
NDKIHELNVYVFKIKQEIIKAMRNKHKSDMMLETSKKQVAKAMDHIVERDHRISELKKVI
SDFRKVADNLKHEHELNKSEAKAKSARLPFTANYDDVVLNKYIGFANMADNEMRSIERWN
LRRKKILDDERAKLLSALRASRLLDETPIKQDLIKVTSSRSPEKKTTITPDAKSLIK
>T_tenax_NG.00g001350
MPAYIPCLQGLIPYKVAVHYTDAASVVDCTIIGQLPYEYTTIQGKKLKDLEALATKSCQE
ALGDKIEVHVAFDCARSSIRNARHVFVSLVDVETNKLVDFRIISRDPALLEFQSEKIIVD
PSLNPALFESLGLKNWLDLRLRYNSDSYADKDARDLITKTADIFLRIEKKHHTNYNEPFN
AIKAKLVPKEDRWVSRFPTSIFVCV
>T_tenax_NG.00g001360
MFHQQLNFVLTEDYVKSFISETDNIDSDFGGKTLARICVENGKLDLLKMLIDNGSKPDFL
IRAAVRSHQFEIMKYLIEKGFNVNETTAMTASALYAAVTENLPDFGKELLDNGADPTVTF
KDQALLSYAARNVSPQFFRMLIEKGAPISALPPALPPLITALKKQQMNIVATLLSLGADP
DSYYQSHDNKTILYPLDLAFKNKSSSAMTMLLMTGARKHNINLDELEEDMRKQLEDCSKP
IPARDPQLQRDIRLIISQFKPMESLIHTLAGEITQIQDSKKVTIAPLLTSIRNIFERLSE
FIPRVIQMSKTIDEKRLPILRKQFLIFEQDDRKKLTPVIVNDNDKWRSLFSRTIELMNRN
KSRGALQKNAFIDYCNTELRKRAEKFADQQSSVLIFNDEVAITDSKEMYENKEALAFYAE
ILKQFKTLLKLIHDALVSIQATATTFFTIALEHVDEEEKRLNTLSCSETMFYRAGLPVVM
IQEIQDSIQPKKELVRQTKMILVNNRQMCENCADLLRKCIRKCVK
>T_tenax_NG.00g001370
MIRKRCYLAKGKDSCPLASNEGYFASNELMVICETTKCNQINRKINFDELSRILSVHAHK
IVPATMIQKVLHTNDHHQPETSDEMENGDGDRRRRSRSQCSQRWGRALDPRITKMPWSPD
EEKQLLDIVVELGEHSWAHVAKRLGTRSNVQASSNCLKTRSHRKYSVQSPLHKLYLLF
>T_tenax_NG.00g001380
MISFLLIMLRIVSKIKQGFRTFDGAGVSLVRVIGNADTKDYDPWLMLDAFDSTNPRDYIK
GFPMHPHRGMETITYLIEGEIEHMDSLGNKGVIRDGEAQWMTAGSGIIHQEMPKAKPRLV
GAQIWLNLPKKYKMVDPAYGDIRNQDIPTVQLDGGVLKIIAGTYKGTTGAFTPKYIPANY
FDVKLNPNAEWQLETDPNHTLFTYLFEGSADFSADHKSQMINNKQAVLFTQGEKLPVKAG
ENGVRMIMLSAPQIKEPVAWGGPIIMNTQAELYATYDELDNGTFLKHKKQDL
>T_tenax_NG.00g001390
MSLKKANQQQNVGDLINQFIQRLNNLNKLFGNLHNSIERKNVKNQLLNMKNLDQHITKDL
ETYTQPNKEQLVASYQESKSRYLTIKADLEKEMEKYDAEESKRLEQRENREKQENQPSQM
TQMEMETEEINNLNAAVNDIVEDQKAIGEATEILNTRIQDQHEIIIRVDNTIEKAEGEMG
LANEELDKAKEHHGDMHIKHLVQIFGHKVHFYACFDDSFLHFLIISDALRCLPLVLVYDA
RFDDETGNAVAILGDRNIGGLGEKFTVYVDSERHGSGDTNFVDLEICSKFVSDTLYQTTI
YGINNLALNSTHRVTIQVVNRTVGFAGLVADGDLNFIGVSPPDP
>T_tenax_NG.00g001400
MRISGYYLKAGCCSEDGWCCHDDGIPCCECCLYSWSLQISNDNSTWKTIHKVEKDEEMRR
CKEKTYKFSDIFTTKYVRLIQDAPPPGAPPCIALNKIEFSGNLEGDSFSLHSAVYENEDD
DIGIIGHISKRIVH
>T_tenax_NG.00g001410
MPIRRQAKKVKKSFLKKYGIAIFGTIATIAVFIGLVIYLGANHEEEDPYGAPKPQKLPKA
KHGKIKVSPDGKVTKDILKEGTGPQAKAGDHVRVHYTGTLTNGKKFDSSVDRNQPFEFTI
GQGVIQGWSLGVATMKVGEKSRFVIDQEYAYGPRGAGRDIPPMATLYFEIELLEILKH
>T_tenax_NG.00g001420
MGKERIGLVIESAQKQNSKFSIQIDSEAKTDDLLDIIGKHLGVGPHQIRLTVGGVQIQTK
KLLSDYDIKEGSTIQQLLRIRG
>T_tenax_NG.00g001430
MDDTFFNVFYRYDDEKEEEIGHRVESNGVNKTINYQIETANKLYTVGNHRIRVWVNDQWG
YQSQLVDHTFELVNNRAPEIEVSQTIQKNVFYFHESAQFNIKVRDFNYGDEIYLFVKVND
GEYVNIENVTSSKEWIYTTYTFEYDKIYSEYDLTFYAADETSQSAEKTIHFKVSKTSILI
IETTLDKMYEPDSSVNITCFAGDYDIGSSIEVFYQIKTDEFVYPPCSLEIGDNFRTESFT
FEMSLRSILYTTTNKAPRIISINPLKSEYSSGELINFDSVIYDDTKIHIFYKLDSRPFVP
VQGSIICNNLNTSIHRQIPMPTEYFRPGTHRITIYIIYQFEIKTEESIHQFEYASRNAPS
LSIELLNKKSTFGFYEQAKFNISVSDKDQNSVIRVLSKEGDSSFREIRSDLLSSDLFEYD
IAIPVEGIFTVIFTAPDETDSSSSDVTFNIQVKKSPVVIIQSPINSSYDGGEDIIIRGFV
AEFDPEKFTQVFYSINQGQRVYATSLLKMNEDYKADEFNFSISILTSVGSYSINFWAECD
DVKSISSGFFISVNIGPAIVSSEAIKDVYYKNDYIDFSGRVSDDSCFQIFYFFDDSPSEH
LDEWIHMPSDQDNSLPKPGDYKFYESITFSRSVRDLDKGDSLRVGFKVGSSDLVIIYDSI
SDGKWPDFSHTFRVPQGDGSYSIRVIAVDSTEAKSEEVSLGFKVSKNPGVSIVSKFQRSY
NPGDVIDVSCVLLDFDASSTVRLFYSLDFTEKVHVSDVVILENMTSDVICFGVSLLNLMA
DYYLILFVENDEGHVICPYNENYIIVLLKPTINVTNEINSYYFKNAFVEVDVDVYDDTDV
YSFYEVKRRILQLLIKDGSISYGRHTPNIFASDEFGQSSDFNSFDFEYSDEKTPPTLSVT
SLRKSHACMFSENIDVRCQVNDTSGDSVSLYMKYNFNIYQKVSEFTSTGELITFDYTIMN
PLSNGFHTVSLIAVNQDNVPSNMHLIDFEVIRNPGVEFFRNLKLTYKTDEEIILSGFAVG
YDPGTEIDVFSKIDSEDPVHQAHITVDDRYRNDDFNVTLSPSTNSRIHKVRVWIESNGGS
LYWISGNFIINTKPLINAKVCYKFDEGRESCFTGFYKRTFTYHKQIKVDSFTLGPEKHTL
YIYSYDEFGEFSETFTHTFEFINDNSPELIIDSFDRKDVYNFYESIHVRGRARDRNACDI
ISIVYRINFTEYTSIAEVSVDGEWNAFESTIKLAKENGTFFIVFQARDKNGAFAGDFDSG
KLSGSGRNYVVRDLVVSDNTTTGLFSFDINVPTSVNPQSFKIWAKEDTKVVATLNEGYSV
IKLRPTLNIVNQVKQQYFNKGYIDLEVEVWDNTRVQLWYCIDGGVEINLTDMIETNGEKK
LVVVQIELPAGSLSFSAHRLYVFVRDEFGSESRDKAYDFLFIDQNAPGMEILSVDTKEQY
DYHDVVLLQGRVRDPDPGDKIFVNLQVNLCGYAEIFSTIATGDWQYFNYSFKVPKNDGLH
TIVMNEKPRFEIMNEISNRFSWKAFIGLDINLWDDDRAQVFYQIDDYDEVDFSEFIEIQP
GSIPFRKHELHIFAVDGFGLKSDVQNHTFYYYNFNSPELSIYEIVNTSFSIGDFMNVSGF
VTDLDPDDDLTVFVRFGFGEFKPIHKCISSNRSQCSEFITLIEVPHAEGKHDVIFQVFDA
KNASSKDTRITIIVFQPPPNPQSPTENTDAQTMTPRPACSTVPRSRPSLMPIGFTGRTPL
VTYIMFIQTTEIGKDGIPFITYAESSVLVQIGYSISDTGDVQINDNHADKKKNLLWPLLG
AGIFVFALIFIAVFVFIKTRNKKSSDESLGEMSHCMEAETVQTITNDETMVTSENPLFGS
SSQHDDPFREDFQDDDKTIADENIDIDEDIDDVQEINI
>T_tenax_NG.00g001440
MNVEFELYDDTSCYLYYQFDQQTPIKLDQRITCNEEQINVSKSIGLPPQLTSGYHNITFT
LIDEFDGKSLENFTFELSPFNQTKLSAYMYHEYNIRLHETPYLEISIKDDDPGDTILVQY
QYDNVNYSEFEISQSQLYRLNIYLKRGGGPHTMKWRATDSHGFFAEKTISYKMVTCLGIS
LNDVPGVVIAGNNITFKISVYDFNENDTLTVSINLGETQIDSSYFTTIHVSETCYAEYFP
VFPSHYKTGSQQISVFVSNGETTATSTAQTTITIRQIVYDVMPLDP
>T_tenax_NG.00g001450
MPKVSVVPVDLLNKIEANNSQFKRIIATVAQIFIAFPDPSVWTKKFEGVLTLDYDSQQFV
YINLYDFSSGRILFSHELYYGFKDSFKNASKDFFQFPSDVCMIGIQFLNHNAAKDFYSQV
KSASKKKGKKKEETFIISDVKSVEYVSGAKQADNSGNLQITGEMTDMDRILNELGYTKAD
LTNKAVQQKVMERVQAMTNKKLNPNAKDDMKSKPASPKSSGSSKQQSPKSSGAPPPPPPP
PAGAFAPPPPPPSKGKKSKGSGGGGGALVKPTDNALQDMIKFRKKNATKVQPPEPKLNAK
AAPPPPRQTPAPPPATSPSPRSAPAPKPAPAPKPAPARAAPPPPAKAAPPPPPPSSEGVF
APPPPPPPSKKGKSSGGGGAPVKPTAGSLQDMIKKRKKCANKVAPPEPKLYFQQSGGGGG
GAASPAADAGTSMGGGGAAAAPPPRAMGGGDMQSELFAKLAARRNKMG
>T_tenax_NG.00g001460
MSFLRLSAKRSLFKGVSIQKALTNRHELLKLLPPNKMEIFHPIQILGRGEFGIAFEAQLN
DGTFVAIKRVLDDPKIKSRELPILKRLKSRYIISLKGHFYTPGPKPHTRYLNLVTDFFPE
NLEQYCLPYFQRGIPIPIFYAKLFAFQMFAGLDVLHKFQIVHRDICPKNLFVDAKYGKLV
VGDFGNAKQILTTTERNTTYLIERKYRPPELIYGQEKYGPEIDVWAGGAVLAELLLGKPL
FNGSSTISLLHDMVRILGPPPQEVIDSYNGNLKVSLARRANSTLEKELKNVEPNGILLLK
QIFNWDPSKRLKANEILDSRFFDELFNGNALLPNGERVPVLIRGGVMHFEKLLVDGDDEE
NEDKDEVIGYVNQFKD
>T_tenax_NG.00g001470
MSSELELSSDDEPTQFGVEKVVDHRWINAKIQYKLHYSGLNDNEDVWEEESENPSYTKQQ
LRDYITSRLPKSQANENSKEDDVIVEDEVPLGLRLKFTTAFKENDNIFYIAEDSKGIKRR
FTSKRARNDYPSELLEYLERKWAATQ
>T_tenax_NG.00g001480
MEDGSFNINNYNLISFKNPRLMYVFAKACPFIFYVIIFSFKSTNTLVFTLFIALIVVDFF
INKNSGGPQLVGLGWYLATDLDATSLIQYLSKPHPFVPDSGDSNTFWIVSILTIIFYIFG
ALTSIFTRTFFHFFLAFVGFTTNIINFMLFIKAHHILEVENAMITRRSFNDTLDPLNLAD
LNAGKEEKEI
>T_tenax_NG.00g001490
MSESIVDPSNRYLRCEVRQKINRTTVYKCLDQEESSPADWYEISLENMPPETLQNLKVFM
TSFSQIKHPNILQISRAWLDSARKTLVYVTEVFSRKTLRIYLTELAQRPAMSVISKWCIQ
ILNGISALHNAVPPIIHNDLTCNNIYIDVNTGIIKIGIPSFEAVLFNWISPYASLEVQRG
VAEPRSDVWALGLCVIEMATGEQPYSDKSAPRDTILRGESPAAVGQVSDPSVADFITCCL
LPVDLRPSTQQLFETALISENYEPPPADPVPSAIQQLQSKQKSEYDSLLARQEIERKELI
QKIKAKIRANNQKQASFRDLLKS
>T_tenax_NG.00g001500
MLSQEYLSCILSAKFIEIPDLKTSSAENINIFPSYSPETVSNIILHFNNDIIFVNLLTSW
PKDLSYLIVLIQERLKNIKEDPDRIENISIFLMKTLLSYYLVSKESKQPAFYKVIISSLN
LISTLQNDDKNHLLFLHLIKYHMKMMPELNSFNIEQIQTFYNMVNNISDKMYYYFIEFIK
LSLQGRPQVVNDNALRLFDVVNNLFENRTNFSIPNKYATDIVLILSNIIYSIEPNSLRLF
ENLCPELTQFYACEIFRSITSNIIDKISKYQDETQFIEDNFIQIEKFHTGSSKYDPTREK
TLKENSYSALTIPHEPEILVPYNLKYGLTVYTSIISNNSYLFNVFMNNFDAFEITIEKNH
KIMGLILFIISKANELDPPFRIQMKKFFPRSVLFNPKFQVFKHRNDWLNTAREEYIQHMI
IHKLEFHKLLSKLIHFPEIFIETLSRLSFHKDVLLNDDKIIKQITRALVIFYNHGDQEIF
NYLIYNIFMLLSNNEVAYYFFNNKEFIMTILTLLIGYKLNDKIVDTFKLYLKDKGKINSQ
MFFDIIPELLDKNVVDFLDENVIDFATLLVRLGIEFLRFYKDDRENIQKLYKVFVRIFPS
LHNSTACQQFFIQILVYIRSTGTVAQLKTNSSSILASVAKKIFTDKTQLMLPLASLMAQE
PVYTLDTPIVIRCNQAVKIMFEVVGEESLDYIKMLVSHSQRNRTAAVVSKLDLSIIDAIK
HNTIDANKALSVLIKIIIEKSSTPSVYAILTLFATTNAEEFLRNGGALVSLIQDENRTPT
TYIPVDGNHSITYLKENINRGFTFITWLTLDDTAEQLVPIILKATDEYGHCFELFVTDKL
PRASWSQNAQVGVEAAKQKFVAQNWYFYAISYIINNKHLLMSININGNYIHVIEVNPLHA
LKGKVTFTFADLEQKSNTSLAPATLGPILLYEVMKDDDIIQIYNSGMKSIFMWKNYNFAY
IKSNKSITKPTSFLSILSRNIDTSVLIPMFLYADKTNDIRCFQLCMQCLFEIILSSTQSQ
KHFVNINGFETLSNILQKMKNKWITSSVYNQCFKVLQNINNEKLKEKLILNILMNINIWL
LDPNIDELLHIIKQWQKLLVLTYANIFPSIFSVHMFLSIIIKISQKYPNNTDLNVHFQIL
INIMHSLDQFTFDDFIEIVSILSVSNDVNCCEQLSVFLHKIIAEFRDQIVSDSRFISYMV
SALANCNESIREILVFTILDANININIAKEDFAKCLATIVERDINEKELKQLLGSATNLF
DTYWAVFYSLLSNSHSLEFLPSIFSAVNLKDAVKDRSLLLWICIGCFSNNPETAEQITHQ
LALVENVDWMYVLEAIGIVGSALGINPENQRCRFVEVLLDNGTKNGWENFSVFRKLAHRH
VCSRTQWNLMVKPLNISQYVDNMKHIEDMATTAGFRISKLTPWEDEILAQRITELDMTFL
ENSIMNSLPTSELKELIAIAQTLNIKFNTYKPSIIYPLNEIAYLNDDIRLAEQNQKLHSM
IFKGSAWHSLDDKIFDFTPFEKINAHGTTCTKQFNYIGECTVLNESNARIDCKVYFNNQH
LSITQDDNYFKNFILKLARIINVVNDFMQITFDYGVQLKLILSPTMTQTILEKFGNLENK
KESHFNQKMLEKWQCHRMTNIDLLWNLRYTRGITEKLFINENQSLTIFNKNKPIYNLATG
IKITESISDLEYFCNIVNDSQIFLFKLTPPTVELKTPFVFDKNLKIEPQISVIITGERNP
TIIAGAHAYKLDIELQELKRLSSIPKKHWDFSIASSQINFMFENHLVSRIPYYSYVHDSC
LVKNTDGVFLATAWQKHVNIISSVHGIIKCIKTPGFTELLTLTPHLMIVSMVTRDENAVI
NTYRLSSYSIEGMLLNSISLTKPVSKISSFSNKFGIETLLLIDIENRISICDAFSLELNS
VFIAKPQIIAAHYTFFIPVSSREPFFARGLTVTPEFVNPEDEDAIYKNIHVKSNYIDSRI
LDFAISGKLSLGNITKFDVSGYNYNFSIEACMGYYFNDTTDSKKIYMETFTNNSRFPAPK
WVLYSDSRYRSQLESRDVFSTSTTISRFEAFTPEYMIITYVYKDLILFQHDEVICSLKFT
TEKHLSNDLTITKIDGLINKDPEIELINTTSGAEWHWMIYTFKIPPISGRTVLSFITRDS
SSSEGLTVKYNYDISKCPHVIVQSDIADTYLPGSIINLKGFVLDSTPGKYVQVMYKIYAN
GVNAIDQIGTTQMLMRKNYTSETFDFNITLPSVTSDVDFSVWAVNEDRNSCYSTYKYFSL
NVPPVLESWPSMKSQISIGEPIPITLIVTDDSVFRVCCKFDDRHTNYSYYIRNESSHQNV
TVYFQPPYKFEFGEHTLTVWIQDEYGAISQQLNNSFSYVYSYAPDFVNVSKFDKYRKYLF
SENLTITGKLRDVDQYDTFNVLYSCDNGGQHILDTILSDENYHSFTYNIPVPKIDGDHTL
QLRAVDLPSTLISRLFTDILLKYILDSKDYEIDVVHIEDNYISNIINFTVQLPNKLADLY
MIVTAQEDMISIVREKYIIINSAPEFFLWNTINPVYYKPAYILVEAGLRDNRGVICYYQI
NEAPVKFTSNYIGTNGRLVNDTYQIFINRTEDFTFDLKLYAQDASRWKSNVITKTVNFST
TFSTPELIIDGRIKYSFSLSKSFECDVKITDHREGISKRLIIPIIHAEGKYLMHIYAVNG
DGIESKLYSIDYQIARADHIVYSNKPLVYYPIGSQIKISGFVSDFEPGRSSNYLSNQFSI
LINNDDDTITYSLYISITRNANYITIDNALTLEEFMKKYAPEAVSGNFEIMIINNETNTT
VTTVVQPVVLYPPPDFQLMEVINDKYYGNAYINLDLLITATRSAQVRYRLDGGDIVNSTE
MMPINGRYRSRSQIENLKDSISYTAHNLEISNRTTQYSKDEGSNETVHNAGGNITIKGTL
DDPDANLAVWVSVDQDPFVLVHKCPAIELIVRVGDDKNATSNDYIKPYIFINKSNSNQIP
PRTAPIPIPTRLLSGFTGRTTIIMIPTCTLIHTNNSEGNDTLVYWTTFITYEISLIETSD
NIEIAFLDTTFGKYVLWSLIVLAVVGIVVLIIFLKRQKDKEDEESMDNIAPEETMHQSPT
TILSSQQQMLKTTHSMKINATQQEYRIEDNNEDIVDSDPDPEETKDVTI
>T_tenax_NG.00g001510
MIVGVQMSEVEQKLFDEFSDYVNIVNKIRNLRQFEQHFIDEIFAWQKKHNLDDLFVIEMI
IVLDKADPHRLEIHSELIEKIVSQKQIPIPKISEMLGFEPIHAELQARFGITPKSKFNPW
FKLSKEDRYHLYDTYNPLRWVFDDDIKNFTYYIQQQGQNYDYNREYNSQTLIEWACLYGS
NNIFRYLLLNKIQLFQSLLPLACRGGNIKIVRTLLRSMPNEYVPVQRCIDEAAEMHNNDI
VYFLEELYGMSPKYESIVKYYNIEYFLHKVAKNADFSTALPYSTRFNSLKLVQCMLNNGA
KVLTLTKRKESAIHLSCSRYDQSAIVKLLLDNGASVAVVDFYGNTALHVAASCGASKCAN
LILNAGVKINLANTSMISALMYAAESNSVQIARMLLLAHADPQMHDINGRNAFMNCAFKD
AIEIARPLFTKGININHKDNDGNTALHLCVIYNSFEFASFLVEIGADITIKNIEGKTPYR
LAQDKSDIKPELLELLKKAIMPKKK
>T_tenax_NG.00g001520
MENSSSSPNKQKKNATGFFIFSKEIRHQVHKACPFFSPLDISKVLSEQWKSLPESERARY
REMAKNMTLQANASPKTKSPQKSAPMKKDLLPPIETFGIYPAFEKIQYGT
>T_tenax_NG.00g001530
MFHFRIFGCTDLPIKDANGKIDSYVEIETKGKDQKPRKMGKTKVVQNDLNPTYPEQIFDI
PSDDCYTVKFSVMDEDFGKDDLACWIKIKAPSLMFKLGEKITKEMTVKNPEHHPGCHPMI
TFMCTLDGQLAEDHPAAQPLPKPAVKKYTLEPVMDKYKFHFDILVLKPEEKKYYFSQNQN
MPSFITKDGEKFTIDPEGQGQLIVVPVFRTQRAFKKTEIKVKYNDMEMAQPLNFRGEWLM
SKALVLPEGTVKDFKPIHRNNHETNKWISLLPEELAPKGEYQEF
>T_tenax_NG.00g001540
MSQMQEFIVRTRIQQKEGKCTPYKDIINLFDGKKEALNYPTTFIYSNTIAKCLTDTAMAY
FYEKGQKVGGRHEYLSNVDQNSFSMSLFGKNSEKEIYEVLQRKLEADPPGDCDSLIARVK
VCVVKVLVSAWQVACTRQACNNAARKCGISPAEVEPLISSEFIRKVVTDEPTLSLLHNRV
AAIDKHKYLGASMSQHFNIFAFMQNFNGFLQNSSRALSMIPVYGDGTATVYNMFV
>T_tenax_NG.00g001550
MDSKHKIHWQAGAEKPIAQELLRRFLEDPGKIFCRINSTVSTKANESYNARSCRFTPKHI
NYLTSWSGHTDIATLYTNEGFEGLMKLRNEAQIPALPAEIEEELNNIYNLKLQHQRETKN
AEYKEKRFKMREKRNERVKGSDVYGKNDQWEEDSATVSKPMIAGRLQEKRPYPIPILKEF
HTISLK
>T_tenax_NG.00g001560
MTDILEAELKINGKAFTFATLICGMTYMQAKMFFNNMGLHCPSDKYYYPEKSVLEAALGL
LPNSVISFDGRYSNKRNADECEFVALGPDGSNVAKFVVVRDRPQKPGNYRGASCGMETLK
WTVKPGTVTAFCHDRDNKSKLVAENIFPGIVEFLDHNHCCKYFETCWNKLKENFYAESDS
EIIPFRAFYGIKNKLEAYYKSLAHQHISKEQKLHY
>T_tenax_NG.00g001570
MNDDPFGLADYDENQLNDDLFRTGFELSKPSQQQQAPIQSTRKQVQQKKNYWTAEEDESL
LQAVRTCTVNGEVRNWRQVATFIRGRTYQQCYQRYNNYLRPDLKKDEWTADEIKLLKRDL
GIYGTNFTRFVSDFPGRSYDQIKNKANALKKERTRAQVAISPSSSSAKMTPPMIYDNFSQ
PMNVVNHSFSPNLQMEFGANSLSPQFSGTESWSALSADQEFSFQEFETFEN
>T_tenax_NG.00g001580
MRKAIGWEKNFFGNKTFLQFALKVKDSKYVMPVVQKAIKSVIGFHVCTENDMIYPTKEQT
PVFKLPDTFRSLNEACYYMHEKHTRPLNQALASIGANSDTIVLNVSHAASDARYFSNLLE
VLKSDENLNTPEMLESVDDALKKEIKEYNDVLPAFNAVNPNLTRIHPHDKTYTSMHYVSH
LTTAISNCEDIKCYNKKTKLLHRYSENVWSSVILAASAFSGNISKIGVGTYIDLRPYIKN
PGMQHCNIISSILVSANVTKDMMLGEFMTALRTDFQTKLEKKEHFGYLKAMQVNGTYHRG
TIPGVGIDMSSIGVLKLGSPFIDAWFGLLQRGDRSKGSCSYLNFTLTDGIKSQLVGRIRH
SPFSLSDREANVYVKSVHYALENFDPDITVGRALDELMEYQKQVRRGFPNQIIAAM
>T_tenax_NG.00g001590
MKQSCNTSPSNDCLVHINKGDQGSINFAYIYGIDDTIDVKYSRIPIWNGWDDPGWYVATN
EEKKNIFLSNDALFIIIKGQVEKDLQIRAGTTNPSRCPSGTFILSSLEIDINSFITNHNI
KSGSAFCMIHLLDVGTLELTNNLLPNDSLAYREGNDYFPTINKGSSVTIQSTDGPIYLVI
GLSNSHGNRRLSYVITNANDNIPEPFVVKDAEVLNMTFNPSTPTPRPPTPKPKTPKPQTQ
SYKTKVPLQTPIYTPYPTWNGLYADPPNVIIRGDDIPEIKEAHPPLPTNFILPEVSKTTK
IATISTGTIIIIVVVLLTVINIFRSAKKVRDRGDQFSGQNVSDPDLSMSLSSSYTMISAY
STTSSDIFIMKTT
>T_tenax_NG.00g001600
MVSGPLPGPMQHHNTVVPSLGGRPPDATDPTLREKLNHKTHPSSIAWRPQTNFSLQRKHN
NMSVPQ
>T_tenax_NG.00g001610
MSIRPDWKSIGENFANYANDSSFIDLRTPEELCQILDYARLSPECFITFFNNLMYKHKDI
DFLQKQIDELKELNKSTNNEINEIKQLCQQSTRMSSEKIQLIEQKIQQGQHKGKKYKAEI
TIIKGKDFPAMSLSGKCDPCAKVQLNGTGKAFHTKIARSNRSPEWNETFTFKVPNKEGDA
IHIQVNDYDQTTEKDLLGTCVISLKDLPFNEPIEKTVDLKKMNGLRIDRGEITYRILIKD
TKEKKPSPAPEPPKPKPKKTVIEVTIIRAKNLAPMDLGGNSDPFVVLKMNGRGKPYQTRV
IKKNRNPEWNETFTIDVPNKAGDAIHFICNDWEVNNDYDLIGNYVLPLNAFPLDTLVEKK
VDLKKEGSLRKDRGELYFKFTLKEEEQLRFDSLVEISLSTSSDDVEKDETRRKKKSLVVD
LQQLQA
>T_tenax_NG.00g001620
MQVSTEEKPPKVNRFAQQHLPAWRTMITPTIAIMGFAILAIFSFAVGITCLVQNKKTIHV
EKRYDNLCEIRSNCTVTLNIPKEMNGNIYLKYKLTKFYQNHRRFMESRSDAQLKGEYVDF
EGMKDDCYKSRSINDSESPANWILPCGLSALSVFNDTFQVQDSDISMKESGIAWPSDAQY
LYKSLSTQYSTGQKWLQNDPLFGGQTNEHFIVWMRVSALPTVIKPFSICKNCKIPAGDLN
ITVQNNYPTSTFHGTKSVILTNQTWMGPKNNFLGIAFIVVGVVLVLAIVGLVIANVVRPR
KLGDPRLVVELIAKREEEFTQRWKK
>T_tenax_NG.00g001630
MEQSLRLLLTSNTKITEQSLLNAYNKLTSPSAAGYLSDLFILLAERLFELPPPIQKHIVD
KAENMNMKYNRLQEPMNQFQVRSQIIQSLINNWRGQQHRGQTAIDLNLKSIDFITRALKA
IQATTLYQPLTLRAVFTFYQVALPFFPMELRHHLQTATPIALQLLETQLVNGEFNSTTRL
YVALSLLNGCLLDDNQKSDDASKQIQKVFTFIPADNLMLKFSLLHLLTHFSRKSPGGLLK
VKMDINDQLQKAVILYQGARSNNQTQTKDLAEAFKICTTFLDNKKDSPEDTACFEVLVGE
IGRLAAQFNQMQLAQECAQRAAGARAALGRIHAILINAQLALDHQMSPDEIADVVSTCAH
CMSLAQAQGDTMLVQDAAAMLWSHSLNILHRPGLVKRHLLTAADILSKIGSQANLMRSQI
HFALAKIFEADRDNMKALDQLKKAIALDYLSTDHPSRLLHPFDRFLFPFYKMLNVCLDSF
GQHVDPLDKAYAPIAQSRRPSMSALTQSLEILNSIKPEDVQKYDAVESAHFAGIWAELIK
AASMGQCQVAVDSCKTFLSFEFDNVQFDAAVEIQCETVVPGITSAIASNHPADAVQFLQF
ATAKGKTLKNSRIIFNAIAAIWNSFFSKQEPSRSTEFVDVVGDCVTTLFELDFDPAKKMI
GQIVNYFVQILLEICTEPPPSQASVAQTAASAKKKGPTLDATKQKQLKQAEDTALKALPL
VSSVYEKKALVDRLVEIFARRNALPPNQSDPETSVLVQLATIMNEKVQHKSETLTSIYTS
IQNMNSPALYAILSERANKLDLSQLTIDSSSKMLELTPSPNTSDELYYCGLARFTRGSAY
LKLIQPELQEFSCQDKLRVDAANDFLNAAVNFNQAQNIENAKLSLSFFCSTISDGENFPK
FRQYLSVILPEALQLTRQVQIGDEIRVSIYRIYLQVLIDQKDWPQCRKLIHDAITSLDKN
VHNQLWELNLIVTANADCAKTQTPLIDEMLRVKQLGDSKYQSRLWTFVADLATDVDVQRT
ALVKAEEVLKETDIPERFRTSLNYAKWLDLHGESVETIEAELTKAKEAAMLEENQLFQNQ
RLFEIDYFRLRTTKDISVFNISMEDILKSGNEMWQTIADMNQTPAEEDTSGDKKKGSARG
TKSAAQQHKQGQQTPKEEVQQDFKFAPSNIAGWMELMKLADKHKSPDFEKPYDFANMILD
AIKIIQHTGKEYQLLPLWYVVMVVSKILFHNVRLDQIIYMQFTLFLDRLDTVSTLNYDQD
FNITDAERLEWNQKVERYQSDPPSELPPLRKILLRQCWLLLDLDDIRPALTLAEAAYSQA
DELQDTQTMSEANICLAVINTRSGNLSKAVEQLQCAAPEEGMCLEVWTKWFSAAFATHKD
ENRSAFVHAMVGKFTDSCVTQDMSLADTITAYSLYKHAAQFVSPEDAKDLFQTLSPTLIL
PNTFLPSIDIRLAYTAKMVQTDKFPANILEYRSVGRDMVAFIAALETQYTQAAEQGSESS
VPILMRYVEISNIFGTFVVGYRPQIENMRLNGLDYEIIGSHDSILNEFIDKEQEPLVDLS
ATSAIMHFNSVQNIEGITKRQSARLELLLGRCLHIIAKDTVTTQNSVKYLWHTVPTLIEL
DEDRDAADTAFELLGILKTSDTAGAVQMYVSGQNSRAYIRRISQLKRETPPENRERLFVE
ESRRLSFAFNRPEISPLYVKCQRFFKEVPSITGLLRAHFDIEAFRKVCTDKKLFALVVDN
TAENEGELVGTVVGYVGEKDIIEQEYMKLDLETIAYKVEIFKQIIAPPKKAQEPTPAENA
DEKKKGESPRGAKGKGKKDAKGKAAEQPKQQVPQNPSAEFGAIAAKVTNPEFIEFIEKLT
KSFEQIVAKFPQECESILLVSSIPQFHTIPFSAIPSFSKYQIMYHDYSIISALARKKMVL
SLNRETL
>T_tenax_NG.00g001640
MSLKQFLVIARPLPTKEIANPPAVRVQVFAKDEVCAKSKFWTLAQRIARLKKAHGEILAV
KHVIEPEPTRVKNYGVWLSYRSTRNHHNLYKEYRDTTTEGAATKMYSEMAGTHDVTADNI
AIIKIAEVATKDVRNKHISQFAHEGIKFPILKQSIRAPTAQAKKVFSKVRPSVCGF
>T_tenax_NG.00g001650
MNSSDSSIFDLSKEWKMKADETIKATIEEINKGSENYTQTQLKRSNVNQMQQQTTKHQAT
LAAAAKEGEENEKDRQEWAKTQINELNDQTKNELESIEALRAKQQAFYQSQLESKNEVWE
KCLQERREEAQRLRAMIEQLNSDINVARGEAKADIEAAKKRAKESAQIIRANREKQIQKI
ADLTAQIQKERNAHGPNLKQTLAQANQSNAQKKEQMSRLEQNLLTLKSKLRDRESANANK
FRQQVRTIKDLRAQLQVQKDAEKQKQQELMSMRKMCASVSRKISAYKDEAASLKRQLAMM
TKDNEELQSEIVKLERQMFPQVFKPIQ
>T_tenax_NG.00g001660
MGVLSKIDFKNVNSALIALLLLLLIIPLFMMFVAFFNSFLVCRGTTNLSFTLFIGIFILT
NIVFICSITLSATANKYSNPTNVDKETNASARETGINARFVSFSGIFAGCFCEVAGIVTL
VSYFLLKKKVKKNEYSNWM
>T_tenax_NG.00g001670
MSNKLNEIRVAKLCININPGAVGDQVTRASRVIEQLTKQQAMLARSHRTIPKFGIRRNDK
IAAYATIRGPKALEILNRALQVHDYEISQRCFSSEGNFGFGIKEHIDLGLKYDRDIGIHG
MDLYVVLERPGNRISRRKHCQSRIGPNQRVKREEAKEWFVQKFNGTLLK
>T_tenax_NG.00g001680
MISSVFTVGLKEIYDAHLKPTELYKILECMVRDIPNQNIAELPLDLISMYMHNLFVSQNP
LIRAQILKMIMQLEITSKFSLIEKYNFDKLIANSLEQKTGESNNENDEEKINCFSLVSVI
LRLRNTLPKSIIRALISLYSVPKHNYKSLILTNLASHCLHVKHSSTILADINKLFVESLG
EGIQKIIPYLVQQAEDFNLPARSSIFLSDLLVHIFQNKSTAPRESLISILHTWAGLLFYG
IEKNILQQVFLCIPSESAIVVSFIKCLLNLGSIQHTVLTPYRAYLMSYFSKKGFLDSLLE
VSSKPDTIELYNQLMQLSCTTSPIDVLSSTNIEQPATFVKDPESNSSEVFTFFNIFSIGV
PTRDLQSIVAGQDPLLWDWPQIHNVILRVLPFDETLALGAVNFYDSLLNFFTNQFVTINI
ADHKIIADVLDAFFDFLIIRDYGFAIIASSHNLRNTFLLAIHNLFNNTCDETSPLIHIFK
NLCAMCVKNEGAKLILQWEMVDILFNAVSNMKSLNIAKLTIRSIKLFPVSTISNPMYIRI
LMHKNKDIAKEAILALFEKSKITPMCHLMIFLKLLVPYIKFLDAQPGSEDLLNLALNLMA
YLMIKDQTCIIDVMGDPQMHKILSIRSHVIYSLLLSKEESLALANIDMEIDWWLDVGNLQ
YVGIYDHAVKTAFNESGKVDIIPEVPSEVVHTPPHLFGQLSKTQTGLLKLSTVLPRLIQA
CNSNEVDVQRGALFAIAHLASQASETVVSALDLATIAYDTAMKSNSYILKGTLVVVLSMF
AKTNYLSKFLESKNWQLVTFNGETVAVPNNPEVLITPAPDNFPRNDEGPRYRGILAPLIM
QLSNIIMMKSAKSQLVQVYRERQEELMKPDNALAAMEQLAEYSFSNEARTFVYGLFRSTS
LVPIKPFNIHEKDRDMAKVRIFEGLNNPSPQPFSQIQWQKYEYSEIPKYKICRDAPELYL
KDEAFDKVFGVKKEEFYKLSELEKRMARTKLL
>T_tenax_NG.00g001690
MYRAVVTTTSFRAVIQIAELAIDSNAHLEVITPRMHHTSEHPCDLILANRSIQALEEYHR
QQKDKVIVSELAILCSCPEDDILAIFILNLIKNYFRTPNGHRYEGSLLDLAFIVSVNSEP
CIICLHQIAGFPLIDTIDYHFHQMVQEYKDCLTSMEQSEHVARLSGITPGTRVTIAVDAI
SLHLLWERATDSFRKSYFYIFLVMSLQNEHRNVVIHLFEDESGLISHANHDEIFRRIAHF
KTLFPLSYIAHDGDYGYDAEEDAFNAFWNQAATFNFDAFVQVNRRSAFIFGKIVVAPTEP
IAINPDRLIAIMPELKFALDHNNSMEAMQDSYPLCIFSVLIVKVLLQNRMHREAVFFISI
AFWLEAVRNECLDRESRLLLLRIAFTFEYKFLQACNDIDRTAGIRTNDRGVQSKFFFISS
REAMIEATNALLCNYMGLKNNACLNFSHLQTMTLEHVNGQNRTNCNGDDTCERVVSFLAK
HNIAMNKMEELGISIKKKHDYQGAAWTLQSSWEFDNIFLEYVENLAAVAARIAIPKPLKK
QLRGNHIFPRLIQKVE
>T_tenax_NG.00g001700
MNKKDILNRFSEAAKTGNIDEVGRLIGFGVNVDSRFEDNSTALHFAVYNNQIEVVRYLIE
MNASVNEKNERGLTPLHIAASEGNDLAVCVLIESISACTFLSENGADIDSIDINGYSPLH
AAAEVGAYEVMVVLIDHGAKVNMQYKQGILFSLSGLLYNNDADVSIRNSNGITPLHLAAQ
FEKPDILQQLISYGADLNSADNDGDSKQQENVKLLIDSGVDVNSVNKEQQNALIIAAKAC
NFNAISLLLGNGAEPNFADLQKNTALHYATQKKDSQSVCILLDSGANPLSKNIKGRSAFS
LASAETLPLFKSAIAGIQKRNRLKSIAASRRATSVVDDENKNNSSNDSLPPSPLTSPKAI
KTENSQTNEWQIAEIDEEEDKQQICPDDKNETSSKRENTINQTSEIDSKDVNRQARSEFV
ELKKQVFSELEELRNQFDNQIDCISRMVMKLRHELLERRNRENNLLSNTQ
>T_tenax_NG.00g001710
MSASGTKLVVVGDGAVGKTCLLVVYSKGEFPKQYIPTVFDNYTAKVKVEDQVVNVQLWDT
AGQEELENLRTLSYANTSVFLLCFSVVDKSSYDNIENIWLPELSQFVKDPKILLVGTKTD
LRQDPDALKRGKPLTPEQGIEKAKAIGAIGYVECSALRADGVKDVFDTAIQYALSVNNTT
EGTCCRI
>T_tenax_NG.00g001720
MGILRPDFKTETFLSELFTILFSEGEKCSHLVLVRFDKKFTCRIEHGGQTASFAICEKLG
SILYKKKGIKTIEPITPDEAVENIIASIKSSGYEVDMIRIASFGPLDVYKGSIGNTPKPK
WGNYPIVASIQKEFPDAQVVLETDVNAPDYSEYLHLKKQDQSIKSVAYATIGTGVGVGLF
CDNKPLHGRMHPESGHIKTVHHVRDDFKGCCPFYGDCVEGMISAVAISQRLGIKLNQLPQ
IPNDHPVWEYFTEYAAQLSANMALVYSLDAFVIGGGIVTAPGREYLMENIQKRSRELLNG
YIPKIIKPYYGADAGLVGAIVVALNPEVFNSN
>T_tenax_NG.00g001730
MEPLNDVITPPTIENYRFMGPIGKGSSSVVKIVEDSVSGQLFAAKIIPKTRLLASNSAER
FENEIRIIRQLNHPGIVQLYDLLKDENNYYIIMELCSSGELYEQILENERLSEIEAKYYM
KQILDALYYVHNLGICHRDIKPENILLDELGRAKISDFGLSRFVTAVGLAETPCGSPCYA
SPECIRGGSYDGRKCDMWSCGVLCFAMLTGQLPWTKRNQSQLFDQIQKAEYNIPSYITES
GKRFIRGLMDPNPETRLDVDQALNHPWLQSVPTHRVETGPKRLSVSLRRVDQFFGRDTSA
NVLGELPLYKCASVTIGPIERSLGGDFNASKDKTQLRQTARVTANQLIFKKPTFCYIIFM
DSESFNENTENSKNASGWSSGDEKHTDVDHSFTQHDEKSNNQSNFSLPGSSSSHSSRGTL
SGNTNSEEIIEKAKKSSSDETDSSTSSIDDISSINQMMLDTQSFPTQPNKTYLDPDESNL
SLISNTISKGILADVYNDINSEMEKLLSDLLKNNNPPPDDMCSPLKQYISRVRVDSILAN
DYDRGEKMIEAQKRLKDAIEKRRKIDNANYIESSVEDRLQEAKRELEEVTIERKQIIEGI
QVSQKEQETRLKEEHEKEIERFQKFWHDPSSFHQYNKPSITLLNLRCQEKNYALSGNFEN
AKLIKRRADKLELEETEKAQVRATEGMKSQYHQLEARQKKEIIALQRLGDKLILAATMKL
DSQILPLQMAVKKLERIKNEPQSSQL
>T_tenax_NG.00g001740
MLFSDVLGPPVGNTSSGVGRKSILNLKTAQSQPQIRFDRNQILDFQKQNENATDPNTSFS
SNQDSQDTYIELSKNNSLNDEIKQTNSPNTSKSSIMELKTENTVIFHQQNLSQNESFNSN
NSSTFIKEENSNNSSFQYSQSIISNYPSSISSFENTFKRSLSKSLSDFRYTVSRNVALSI
RSDTIDIAPFVDETISNLNTLIPDAIQNECIYQNPLSNINTDVFHNCNEQILQIEQQLAD
FKSTLEYQRTKSRKALEKVGKSIDACRQIFQEITQQSQEICESFLLSCRSQNDIQKSKVK
SLHRMLRSYNLRNTEINTRAEKQIMELESIEKAIDQAEKFRQQPMSQPSTPRISYSKKIS
NELHAIFDFLKEINEESFKNDLADIKTSLVYLTKQAAAEINALAKEPLVIKSPYPQEVHQ
TVKMPYLSPQQKPLSPEKIRRENRRLHEETQSRLEENRRILYENDPIGYTLDIL
>T_tenax_NG.00g001750
MILNSAILLQTGSNLESLIGHFGFFLHSIIVALLVGILYTFLALITTLFDVYKTYNSPII
GPFGFLIAFSCIDAYVTEQKYRSVFGVFHVPAKFYPYVMIVCCHIALPNASYLSSISGLL
VGTAYSMLQFKPPPKKMNRKKENASRYITSMTADSESSNEGHVHSPFALFTLSWLFKDNK
HSVGEKV
>T_tenax_NG.00g001760
MNLPPHILASPKRVEITNALVERDNAYSTLESVQVAFNYYQQLEQKYSHEIAEIKQKGQI
TFNILDEKANNLMDEFKDLNEKNNKWPELDVLNSMQSTLEKYHERHKLRDSAFIKNLIEI
GIIENKKDFSNLALNIKKLLAKYNLVCRNSLFDFNEFDINDDLTIQDLKRRIKSLKEKSK
MEQEHAGNIKNHYLENMDIHKKIMCKSSIIL
>T_tenax_NG.00g001770
METSVLDEALDTILKTMVEKEKEIKNLEAQLKELKDENSQQIEMRFSEGTKYLTDDLPLE
VCAMYSKWPNCMLVLDISYLRDKIEKLNQEIAEIDFDDCEYEDITNLSKMLVRLQQEKED
AQQIKIDYEKELEELQTSCEEEKAKLRKEIASYSN
>T_tenax_NG.00g001780
MSYTLHVQCIEARDLAKMDTFGKSDPYAVLQLSGTTKTYKTKYIDNTLTPHWNEQFSMPI
HDMNAVLHILVKDKDVSCDDPMAKLELPLGKIPKGTVTDQWYNLKPMRGVKRGGDIHLKL
HIGAPGEAPFQPKPQQYPQGYMSGYPPAGQPPQGAYPPQGYPQGYPPQGYPPQGAYPSQG
YPQGYPPQGYPPQGAYPPQGAYPPQQGYPPQGAYPPQQGYPPQGAYPPQGYPPQGAYPPQ
QGYPPAGAPPQGKPGMTQPGYPGQYPRA
>T_tenax_NG.00g001790
MSITQVDAKNRADKDYAKAQSLASGNHWFRKQAKLTEAAELFQQSANRYKTIRDFAKAAD
SYKNAAQCFYNVEETSTAANMYQEAAHAYIKDKNNKEALEMFRSATMIYRESAKHTQAAK
ILVEAGKLFLEDKNYDEAFNAFQDAVQIYEDENQQMSACQHLTAMADIKSEQKAYVEAAK
IYKKVAEIRLSDRLTQLAATEYMEKCCLCQLAAGDLIGSQKLFDEFVNAAPGFERTREAI
MLTELFEAYKNKDNEARATAVANYDAIKRLDHWHTEVHTDIMKIIKGEGDDEEEDGGLL
>T_tenax_NG.00g001800
MTLKLPQLENIERIQQNSEHINKLSELKRRTVENFAKKYVLDDLKKLYSELQKKESSELQ
GNDRSKPHENWIKPEIEKDKPKEFDGELFNYIKTLYQIRQETKKIVPSLTKEFRDTFK
>T_tenax_NG.00g001810
MYWAEFDLFLFMTAQQWWEWYFPPERRNAGDRLPEHIRSERFWEEYFPPMIVYLNSIQNS
DQFWRKAQRIIESLTGESLPCPFLQFKSFVQQLYRLRNSLSFSSPQIAIRFLEMLPSESN
SDIILWYLPSYINDTLDYFDLLYQLSTSEHRLWIEFMNSSGSIDIAIDKWLPMLKINIPR
PDYRQTTLIITIMQLITDLFISKPGQISDFPENFAQFFKRLLSFINLDKGTFAYYASNSC
LILLDRLTHAFSSNNYSALVSKYILAVRRSPSIITYSMSRLFKIIHNDEIRMNAVSTFLN
SANCADDFVLAVDTIKSTDRRRVTPAVQTLLQIAATSRAFSKASQSVLGEVFNYTGDFPW
ISGYLRKSANFVAAAICNGRYLRRAKSIMDLYLTLYNTDILWLRSVLSDIGGFLLATQKT
PMANLLNFHPSPVTDRKTIGNYTQQMDAKDIKAILTVKAFDEEFKVVEPLNTAKNNHTKK
ITVMQAKKISKPIPNLKKNENTRSYGAAPKNFRKLQPLYSV
>T_tenax_NG.00g001820
MNMKAILAKREQMRNEWGEHANQCEWRGDITMEEIMKHRSADDCWNVIRGDVYDLTQYLN
KHPGGAQAIIQRADLTSVFKTFHKHIKTDFLHKLKIGRLVSSDGSPVQE
>T_tenax_NG.00g001830
MAQTELTLKVVVIGDSSVGKTCVSLRYLTGEFSSQTRPTIAAGFCNAKVKLGKTDIDLLI
WDTAGQEAYRGLTSQYYRDAKVALIVFDLTNPATLNSVTEWHQRLTDANRESVVCVLVGN
KSDLPNRQVSQEQGEAVANEIKALYRETSAFTGKGISEVFEDVCEEYLRLHPTQAPVKPN
QRVDISRSNGNKDNGCNC
>T_tenax_NG.00g001840
MEHLSLYKSSQSSRITALGDLVLSPKSSNKSYTSRSLLTIRCQELRHLIDLYNATLEKYQ
NLMFKMPSNTFPSDFPKTFSDFRDSFEQFIKTIEPYISETPAMAIGEKNILIILNQSTVL
SEKLSCFLRASTVFSNTGMDELTKSIEYSFQTLFKANNSLNTAIKEERAANKELASKGND
LYRNTYKAYKLIKTFLEEKEKTNIQEEDTENLKMLVSSINTEGFNLLSSKVSDNSTNKSV
LMDLRRSYSTNCGCILSLIDVLLIFNKTISQIKFNLLALAKMFNNVIYECKLPCKIDIEN
KFSAAI
>T_tenax_NG.00g001850
MEEESTIKSVLKKKHGFDGLWKSCFCELRNKIMYIHEDLEDSKIECELNITPSVIIHIIR
DSPPTRFTIELENELIYMFATDTPAETVNWVHNLRSLTYTTDKLSMDDFNIICVIGKGRY
GKVMLCEKKENGERVAVKAVKKSALQKSQNFKAIMSERNNLMRTNFPFIVKIKFAFQTPT
KFYIGMEYIPGGELYHILYNNDIRISDCKLYLAEIALSLQYLHTCGIIYRDLKLENIMIG
ADGHIKLVDFGLSKDLSISNETTTFCGTIHYVAPELILQKPYSYQIDWWAFGIITAEILF
GECPFYDTNPTKEMEKIIKSPPTFPDEEDPVAKNFISRFLVKRPSKRAKIEDVINHPFWE
GLDFQKVLEKMYQPQFIPKINDVSENFDKEFINCPPVDSFSSPVNDSKIDISGFSLSEDE
DIEEEIFPSSILTLDLIDPNC
>T_tenax_NG.00g001860
MLTISDYSDPENLGFKYAMKFISNETSVGGALCLLSSSALIYSTDFSQSKAHKFGGGIYF
QGVFKKFESLNTEYLAHQITMICGRNRFINNKALEFGGGILISYALEIYIEQTKFMKNKC
GFGGGAISAANCDDLKLMKCQFAYNTVDASNPDIHFPTKLRTILDIQTINNNFAKAQIPN
HFKSRGGGALCLISDSKKGNMPSGPETFQQTICYTQFCCFYKDSATLIGGTYGDGAGHEI
LLEGYVTWISWNDFVYGFNKEEYVFGEVSQYVSKVYNTWWPDSSGCSSECNGITDDLTDH
EPTFPAETLLQKHPIPTEFSYRATPITRLPYATSSSFQMPFTAFIYLMFDSFKVEYSFQR
FSSMPGMKSFTYIPNYPDRTLKATPSDTPQTTPKISSIETPFTTPATTQTQTPSTTPSTT
LSTMSSTPPSTTPSTTPKTAPSTTPFTTLNYSKDYIIDYTYVIGGLIVVAVVILFIALSQ
TNNKEKSPSFISMVDINEAAVIKMDSDIVHDPDGLFTTQTELTLMTTNYFDSDFTSQSEE
ETNNEKFTLRYDSSMFM
>T_tenax_NG.00g001870
MNEEIGTYIDNGTLFETKIIKEGKINITQGSAVLEQCRKLHGMHHIFEVFRGCNIDFSDD
IDKVVAFTSCTHKTLKARPFKSLNSFIAHANDIIKNLRKDIADLQAENLRLKQQNTSSDD
GMIKMGYLLQDLISGNLRELRMLVAIREKNVRDKKLKINMLNETIKQKDEKIKEMKDKLD
NKNEELTIKNDQIVKYEARIVELEKLIPEQSQEKHYNSNKDMNLDELKSCKKDPKFFDKI
YELLSKCSKETDTNCLNYAVHKGYTNIKDNNGMNIILKVADKSNFLLVKALHKASMLHQF
CQFEFLDGVKYALQFIDVNDTTENRWTPLHIIAYYGRIQCAEFLCNLNIKKNEYDDKKRT
PLKLAQMNCEHVVAEILRWYGCTI
>T_tenax_NG.00g001880
MSNFYDNGRDDDDYGAGRGAYGAGGYGGGSRAYGNRGYNGGGRNMNQGPRYGGGGYGGNM
GGRMPGYGPRERNYSYESSVPAQDDPDFIPNWTQRCDDFDQMDLPPALLQGIYSYGFRAP
SEIQAIAIGAIRDSSNRHVIAQAQSGTGKTGAFSIGVLSKIDTSQKTTQALVLAPTRELS
TQIYNVFKEIGCRIPGFDIALFIGGQRVVEDQQRAASHPHICVCTPGRALDLINTGHLRV
QNFKMAVLDEADQMLSDNFLDQVNEIFEYFPEEVQILLFSATISQQIFHIMNTFMHDPIR
ILIKKEQLTLEGIRQFYVDVQETSNKFECLLDIYGSVSIQKAIIFANSKSAVDYISQQLI
HHGFGVAPIHAGLDQLERDRIMRDFRTGTARVLISTDLLARGIDVQQVTLVINFELPKRL
EQYIHRIGRSGRYGRKGVAINICDHEDMNTIESLKAHYMTNISELPSDIERVVNEANAQW
DEEQ
>T_tenax_NG.00g001890
MNPFVVATQNSMMTCVDEVDCKVQLWSYYDSGVDDPTKLYHVFSITKTTGEFNIKLDADH
PAARLTFLTETAVKFTEMRANAPTNTFNTKDYRNTYKIPNCETEVTYAIFYKPPEQGGEP
ATGKLQLKQLGFSQHSLEDCRAKDALTSKKIFRRSMRHQVLSRQAIAKWVLELQ
>T_tenax_NG.00g001900
MTGFSPMNPRTAVSKGAHIIAQKIAENNFSPDFQFTQTKNETSCIIVNYTQSFSNQEVKN
EDVEQTLNAIYDNLSQLKKLIKNVDTKCKEDYEALHDDKRNTTEVNLRNYKRHTDDHREI
FELALI
>T_tenax_NG.00g001910
MKIDFKIDADENNDAVIVVDGNRYKPEQIIAYVNQTYYNIMMQEIDEYVITVPLYFNDSQ
RKAILRAAEIAGLKEYHLVNDQTAAAIAFSHETQPNKQFALIFDFGEHKHDASVVNIDGN
DRKIMAINRSCLIGDPDIDKCIFDAALDDFIEENPDFEPYYQANKESTYVKRMMSILRAA
AEDAKKELSTNANTASINIPGLWNGKDLRFSIRKSNFLKLLDKNGFLDVMISTVKDAVSP
ASLEPRKIG
>T_tenax_NG.00g001920
MTQESSQEVITNQDEEDELIQMTAFFEKKINHEKLVLSKNLKYKNQLESKLEELYQELNA
INEENEEFEQNTIDPDLQEFNLTGDFFEQLRILEGQSEIINAKLSGLKLGNVDLQAEVQS
NVNKTKIVQKQNFDLQEKVANFKELLEKRKSDIRELEDINTKLITEEEQIKTECLHIKDE
TRKKAECLKAMAKSAAEDIFAQRQLLITTIAERKAELEQYKEIEKNGNRSSFLNEKNRIS
SMKSQSALNWMNERISLVGKVKKAKDKLLELSRHTNVHSHKNVQIKSPILKKESLNDVEI
KKALVLEIEELKNQKFDFLDHSIKSEESYNKALVNELNEINNYTEKIEKFRISNQELVEK
QNNTQENNKNVQFIDEGLRGRVEHNFSPEQMKNIESQAEKHQFETEISKLMNILIDSLYE
NKDIFLREIISNANDALDKIRFQAIRDHKALETGNKELQILIDVDENDRTITVTDTGIGM
TRQDLIDKLGTIARSGTNEFKKMIQSGDTSLIGQFGVGFYSTFLVADKVTVISKHNDDPK
QWIWTSDSSAQFTIAEDPRGVTLGRGTQIIMHIKEKDYQYLNRDRLIAIARHYSMFVDFP
VKIWQYHEEKMSADEVPEAENTEENEDDIFDSPDEVKDEDSDEEIVTISEPEDRNIPKKI
VWEWEQINNRQPIWMRDRNEISEIEYNEFYKGAFKDSKNPMFKIHTCEEGRITFNALLYI
PSQAPSADKLMQHTTRNVKLYVKRVLVSDEWNDELLPDYLHFIKGVIDSSDLSLNVDRDH
LSKEGTLTLIKRRITNKVISELQHAFQFEPGLYFQFYKQYSAALKYGVIQDSKNKNSLAK
LLLFYTSYSPNAMVTLDEYVSRMKTGQDKIYFIGSANRESAAVSPYLESLYSRGIEVIFA
IEPIDLYCLERMDAFDGYKFENPETQNDKGSLTKDLMACNLTQREWSVIQRWFKKVLGDK
IEKVSLSSRLKATPSICTATNWGYTASHERLIRAQTVYDQKLTDNLQMNKKILEMNPEHP
TIIELFDRIKTNDKDPQLQEDAKLIFETAMLAGGFTVDGVLDYTLNVFKMLGRSNGIEQK
VKEFEEANKVYYTTMEDEFKATTSTQKRQRPKKNKETKSDNFNEL
>T_tenax_NG.00g001930
MAQNHPPATPLPPKPRIKPDLSTLFKTNTDDSQYAQDNRKLKVILYNRIHSDLVEETKND
NFESLQTFQGANPVECIKEICELIDSQSYDQLLNTNKKLLIDFVSFIRQKIPIKTTFNII
FNWFPIIPRLVPHIDSVLHLILRIANTAEDGNKVLYWLSNSLFPKQLTKRGTLMNTQLGA
VCRCVVPPSRRAYWALLDTQKNFKLYLLKKNTCALEFECKCGGTRIHEDGKSVVITDENE
TDVKTFLPVDINQAEMWGSALVKQHSPFPYFLSSFQTPLPPEYYHALYECFTNADMIITR
CVTHPTVTPYTDPENRAEKLMDSLLDLFSHGGKVNLLLCQMAAIEFESISKAEDLLSNQT
NFGHLVDCYAERWGKVYFEQFGQKLLDYICSKAAFAKGLNASAADIETPLHTVLKLISCS
SPLVPKELKHFAQVIGAYGCCQFNNKHEALICISRFLLFRILLVTLQQSEFYTGKPCDAP
DNVKGFIEIAKVAFTFGEFQGSLADLNNRLNHNDYPLLEKFLFAISQLTESPEYEGISKE
RFCEVIENILYCISHKENQNTISDKDSFIQFVQRFNESALPTFQEPLIISHNLHVVLSTF
FHNRPDEDMQRLAKEGQDLDAPQNYFTAAEQLPTDAGMGGAYPPMPGDPAMGGFPPMGDP
AMGGFPPMAPPPDNGGIPLESGVAVNVEASAPAPAKSPAKKSTPAKKGAAAAKKGAAPAK
KGAAPAKKGAAPAKKGAALAKKAAPAKKAAPAKKVAPAKKGAAPAKKGAAPAKKGAAPAK
KAAPAKKAVPAKKAAPAKKAPAKGGNKK
>T_tenax_NG.00g001940
MDPETLLNKAKLLKEPDQKQQKDKCMTAALVLSILVFLCSIGTILFTAKSYVELGHNRFE
TPTDKIFKSIVDGEYDYILPSRFGVDESFIMPPSDQMQRGTCWIFSAVLTLESQYRAQGI
KNGWLTEDDYVNFSKQAFGAWIVDKCMATGHKSKVCHHSGLWINETTDGKADSFYYIAQD
YPDFLQSVLPESVCPYIPTPSAETDRLCPGMEEALKKNPISFKINGIKAASDVYHTKKLL
VESKRVLTVGTPLAELVYYVPCDSEAWANDKVCSEEKRKPCPTSYKSQYCGTVELPGRLP
DGTFMVIDDKFNRSAKWGGHAMNVVGYNDDWVYRFRHVTDNSLSNLKGGFIYHNSWRNNG
HSYEYLMGRRSEENEAVICPNHLHSTNWVPGTLECLQKNNGDNKKCGTNYKFVRGRGLIN
HTDKLNCTSKTYCNPDRFYALSQSDLVNEDIAMDHLFTGMDRIRFISWNKDGTDVKYEYI
EKLPFHYLYSVMKPVDDEYVMNDIHQCGYYMMPYQSIEMMNRKNWANLDNYHVADIEVEF
TPESYLHNKSPKYNYTLLEQSTWTFNKTMFHGPLPYKYVF
>T_tenax_NG.00g001950
MTAAFTYTAAPKTVQNVQLYRDDDGPRVACHISVDPRVVRGSVYSHHKPPSDTVKPIKYK
PKPIPPPKERVMENNTEEEDISQLNQEPILSVIERPIEDDTATAAETYIERPATPQEVKE
EPGIDVETQIMPGDLFDFDSEVKPLVTRLIQNILSRSLNEVQEEEELKNLRKHHDSYETH
RNIILADLQRREAATKRTHDEAKHRDEQREKYNQEVNQTNKEIATKGFAEEYAANIVQQV
FESLTYYDEVEREVQEQFLPWLSNEVALAIKQKDFLLELQEKSTEKATEFVKAKQAQTKQ
ERIEKKQEDAKRTYYLLRETLIEDRAAVNIRDRLKKHEEELAAKQKQEEPKEEDEHVSES
ESN
>T_tenax_NG.00g001960
MSAETNRAAKLSLPQRGTSVEEILKRNKALACSRLKEISMIDVEERNKAFRFNKKQIKSQ
DAHHSLSSVYLTGRFRFEKSLIHRYGLITSERLKNQEVLIEVVGPILRPSVAELRYQRYK
NQNKQISYLIQIDDNNYIDLTYAKSIARYLNHNCDPNCQFRLNSNKNTAVLVAKRDILSY
EELTIDYGINSIPRNEKILCNCGNSKCRGFINWRDFPDERYRNLSIGQVQILASQGIINA
NLAAITKIKSKEIETKVPPKPVKEEKTKPKKTESQEKEKEKPKPAKEEKPAKTAINMETA
AQELLQMNLLSRQNPTQFQIKRAIKAQIEIEKNLERFQQQQNMNAEISAKASAKSTKQEE
PPKDDKRKNKPVDKKKAEFDFSTDTMNVQDNLNEHIKLRPPAYNEPLQWPDQHVLDCFIR
TVPNIDS
>T_tenax_NG.00g001970
MNKFYQEWCKMVMDRIDYHPIRRYLSDHIPSSTSIRDFTTILKHLNANKYLTVFDWSIDM
TTLIYDMIDSTFEGTAKNFIAREILNWFERKLDTSPKCYQEFVNKRLQKQIAKISNCIEG
ISAVTISKDTDLNKVISIPELKSLQDMITSISDENTLINVLFILKKYIPNINTDAPIQII
QSQITKQCFYEIENIIKQIDCD
>T_tenax_NG.00g001980
MTKLLRTPSAFEMSDFPTINITKLLSGYSLGAVNYSKFIGWENLTSISDYLFYSMFITTH
IDLSKTRITYFPPNSIRNCNSLIELKLPFILERIGTQVIISSSLRKIIIPQSVNAFDNNQ
KLSLIAYYGSTSFSKKTVSNNCTIKTIRVSYSYPSDFFDIYPVSFDAYELGYTDKCVSIS
NLILIMSGSKS
>T_tenax_NG.00g001990
MTSVLRWMANKVTSASNSAAESILKGVIIRFLEEPIQDETISLQLFQDWTLKLIIRKTFI
CVNLVNPYTPFLHFNSIYISKINFNAKYNLSKFLLEVERIVIDIDAKMPNKVESPDPNLQ
QSLIELKQQLPQEAQKSSSFGDYLMNAMKKVKASIEHFTTIVRIQADSPCSLTFENLSAE
ANSSPHGLTTLKSLNFIVGERRNQINIANIQNTIVKYHETSLSCSIDSINMHLDKETLDL
ISTFISNLPQRVQAHKKISQEQPKRAPSKFVISKTSLIIKQLTISVNGIQITLNNLNISM
NDSLSVTFDTIEAKYNDLTILSLDQTNFQLLMPTNVNKLATFADFPTTLHEALNYNVERK
KGRYTSIIANLGNLSVELTKGFMFSISQIIEWIDSFMESLPETLSNEIPVQNNQSMLVLS
KIPKLNFKFSNICLGIENIGFKLMLASAGMWKNTRVLVSLDKIVFLTSDKYNILEGSKFA
QIAFSMNESIGKDSSLFVGAMIGDLLVRIPGDLSFMQVINELTSALTTTFVKGEEKPKTE
ENPSNQQLQIDVRSQSIVLEYVCINIPCRLFVAVPPLAFLMSSHNDSFNIVLHASLSVYF
TNSRNPISRRNLKIPFKHVESSIAHILDVVASVNLEKSHEKMFIKVNDVKLNGGLCADTL
SLLLAFASHVQYGLDLPLDQQTKTRHFNPPDKLLELQNVVSVSVMQSMKLNQLPTPGNFD
INEMRQKSTIYENIDNMCSKVVVEEGDEYSDLPEAEITYGDVTSEPDIQVDVENANISFF
IYGGRDLDGVYDLCPLKEMPQLLENVNDNSDFDLICMRDESNSVEIKLQGNASIKTYSKD
PLFTLCISAAFPTFAVLDNVPKSDSAIVIGKDPTSPNEDKLQLEFNILKSDGPRMEVTFS
LKPPPKMVTFITHQLIEFFVHSFNCMRPTFPCETIIDEPLAFQLFEIGSFDLLAYAHFTF
YVNVHLDDVNMRVPSCKVLACRGDHLASSLADFYIRELARPGAAAVASGLPVVRSIRNIS
SALSMIFDFKDNQYGHAGGVAMGCIALFKVLAFEALNAGAGATNIAQGVLQATLDVVDGK
NDADEAINNGLASLILSRKGLQALPTLILAPGVLTLRKLSETFKLLRDKVATVHRKRNNL
VKKK
>T_tenax_NG.00g002000
MRLDWSDFFTGSYTKSAGGIISSNGQYLIRDCTFSNGQDRAISSESSSSIIHCYTSDNQC
TTATGVYDINSLTTTKFNLNIEYFSTMKCYARNPYYDKNNPLMNQIRLIAEGSIEISTYY
VYKGKPKSYFGSIMIGSNASYEISSVIETNDEPDSPVYWKYYNNTKMGIASLGKNFDISG
SIINHPVTLIKCTGADVCKVQFLNVSSLFCLEKKGNTARVPSAMMTM
>T_tenax_NG.00g002010
MNCIVYGICATHRAPHYLSFKEKLIETELKIAEINPIYMYFFRKFTIDCFPSLDCFRTTI
FFDELIRLFTYPIDINESMWNRVISHLTSHHPLVVVNTMMFISKTNRTGLMKNFDFKNVV
TFLQQNISSHWSNEIRQQSASFLSELSSSGFYSSESSSPEAVKKWREIASLANSDLEIPF
RSSIEKTDIAADRKNLIEAISTIGSHNVDDVLNTVSKKLTDHCYNSDFVRVVHAMIPRMI
SSPKSRQFAHKIAALSVFRGSNVLKNTTELLIGFLFEGNAEEKKEARLCLQEFNPSVETT
>T_tenax_NG.00g002020
LIAETTQNKDASLRSRIMVAAGGSGSVFETYGAPGGDLFGYSMRAASDATPVINLNVSQT
KGYLFGIGSKGVDDVWVPASGSGGGYYGGVAAAPPLLAAILDAMQFLRMELIRINQITIP
N
>T_tenax_NG.00g002040
MQQKTRTPLQSVLLDIVEHIIQPESIAKNQYIISHLDEKGQIKIANLLGAREFYKVKAEV
RELRLAIMSHQELGKCVQKDCFKFPYQIETRTLIFHHFPKDVTQNEFKLFINNVAGEPEK
TMKSIDNDLAITFGDPRTCMAFWRSLNYISINGHYLEANIPIPKIPENFKTLARSQSMQF
KSKTPVPRPEKLPHLKISFGTKDTNFQKNE
>T_tenax_NG.00g002050
MSNSAFTTQGMYQLGGGDYSYCSFDFSLLQVSHYQKFFNALPNFFYKKVKKVSFNCDFEF
NYSKSGHKSERRENLIADSIANNKPKFIPYLVKILKIVLPKTKTLKSIEFSSMRIPRGML
SILLKAIAKCPTIEIIRFINVPVSDGHITSFLPRITPYQFQEVSFITCGITSRSIPVFKS
FVRKRPTTSVVDRKITTICLDGNYINENEIESLNALIQTDEHLTDGDGESDITIDNATIA
TTTTIGDERFMKHVPPPLFKPITPNSIRSEKSISTSKSPKSVNSRKIADDEKIVAEQPRP
LVSSMQDSDYDDYSYSGEEEEDYYDGVEYSDVPSNDEDLEAQNESLRKELKSLMKRKNAI
LYADDVFFVGEKAQDLAELVKDMKERITLLSGSQH
>T_tenax_NG.00g002060
MEDFLSKLKDFGIGGYSERIPPGVGIHRKGVPNESDLISVPLEEEFPLPPVEPHHAINPE
DIKAALIQSQYEILFTQLETTFTAKSASDKLELLEYGREYESPEELHKFKRALQTYYNEQ
AKNLGCTKPVEICSEPTCLNMAIPSYKFCSNHILNEKKPQPFIKRCNAPKEEGEDDAECQ
RPAPCGVGLCLHHANK
>T_tenax_NG.00g002070
MVRKAMTNPRIIYIPPDRTDGGGFIYSIGKRGELITEHEFHDPEEKKAILKQMSSSKAYD
KPSKRKAAVIPKIKETKHVNSVVPIDRSELNMFVQQTIEIVQSRLQQEIASSIDFVLPNS
FDFVPLLLKNKKPEQHIFRMPSEPQPLGDNFIIPSLSIVNPE
>T_tenax_NG.00g002080
LDNGTTAEHISSPPVKVINIAAWIMEYRVRATRTDFNEAGRERNILELPAFYPLCNYGTT
NVEAFVQHLADRHNTSELPKDMSKLWKMIIVSSEQNLISFNKLTKEQEGFGCRYCDYWSN
NRRFTRLHISHSHKEHQRPGEKEPIGSRIKCIAHPACDEPSDNDDDESINIQNVTQSIEE
NQSEQEEEAIHESLSVEAQDEQRRRSEQDREIRARESATGEDRRPENTGPHCPYCGKGKE
DSLKHRINSCLNAFIVDIIAKEAVHAFAGYTVKFSSTVYIPNKPAIQGESARLKPDIIIY
IESKIWIVDVTCPYDDISNNGETKMQRAYEDKINKYADLRNQCETRMKAYLFPIVISSLG
VFYKKCTKHLMKLNGARKKISKKMGSTIRKMSISAITSSFCIFNNIPIRGEHNEVTDEEM
GNLRNEEQ
>T_tenax_NG.00g002090
MTQQPANILELMKQLLASMDITDYDPAVPHMLVELFYRHVGDVLKQARNSAQKRGRGSEI
DEDDLKRGIAMTLPQSLYQQPTLSTLQSNAAKINSQKMPPIPDVPEVILPPEENSLLNEN
YQVGVPK
>T_tenax_NG.00g002100
MFVWLIYQSCAIKIEKQLDISLQSKWSKTLPVAESICFFGEFAKEKYNCAIKQINTLSSY
DVDIKKSIEIFCPCLSKEEQNLLNYSLSYHVFSPRIAFYTSLKLNISVDKYDFEPNFETF
EYFDFKSEKQFQENVIIRPILSQKSTVECQTLSGYGVELRPFKYSMEYSVKDPSQLHKGS
KSIVDDPTFDYLQQYQVDNDIKSENKIHQHLESFVMNTEDPLYELKNVVENWPISVKKVF
DTEIEEGLTEDSGFMESCMTLNGRVIPYETFDPFTFASHIKEIKTIQKILTEKFDLSQKK
AKVIMEKETHQNPLVIDARGDHILWINNLETDKRYSKYPKKIDALFGRLNEPPKIRYNIV
NMILFIDPSSSKDMKMLLEVHKLLEKGFATRVGIAPIHTSKNEKHIKALYDIFANYNAFK
FISSLVKGESIREAFEKTTKHKFGDFSDESEDFLSTIDDFATRSGINETAVWTNGDYYNG
QYLEDKLAIAPLEAIESARQVALENGASDDFLALVLRHRHAIKRIVPEVSKVDPITTRLS
EESYENIAEFIDFAKSIKYEKSDDEKPLCTAWSYVKNNKKEFESNIKDFFKSRHNTPVRF
GFVDKFPKVIENVLNKDFEYDAILFVNGRIMYLNSSFDEYGHLFSWQSSIVSQLQSVEID
NVSDDLLFFWNAYLLSLRSREIEIKHFHPNDFNPEEHFAIDVDGPEDIEIRAVIDPFTKE
GQKITSFLHHFSQFNIAHISIRVQPSKAITVPTSLYRYVTSERALFSSFNDSITYSIILD
TPEIWMVDQKHVETDVDNVLGLDLTPGYRYMFEYELSNIVIEGYAKDCLNHPSGNIQIRT
TESDTTIMSNNGYFQFKASTPGVYEVSLASDWSTNNFEFVGSHKLVVSSFFWNHHSLTIK
RTGNGQQIFKAVDDGKIHVFGVCSGKLYERLTKIMILSVTMNANNATCKFWLLGNYLSPT
FKKDIEKMSKLSNFEYEFVTYHWPHFVTRQSEKQRIIWGNKILFMDVLFPLSLSRVIYID
ADQIVRTNMRELMTMDIDNSPYAFTPMCDSRMETEPFRFWHGKKYHISALFMTDLSVFRS
MKAGEALRDYYNSLVQDPESLANLDQDLPNYAQEKIPIYSLPQNWLWCETWCSDETMKDA
KTIDLCNNPLTKAPKLKIAKERIKEWPELDRIAGNIEEKGVINDEL
>T_tenax_NG.00g002110
MSSPIESPNEDPIAAGSEPEARLADKLQDSLKLPFLSASIPNGENSPNDLRQILQYYYIL
DQKKQQQTPKSEDTTISIRIPPRLQKNVEIKYTKEDEEGPIDSIRLPISNKIRMSINKNK
SNLRSPSKLHMPKRVFTPDWEAAEAHRHSHDSFYQSDDSDTEPDGAYKDLDDVELHRRLE
VLENRIIYGNFKHVIHPAEAMKLLQSDMNLILTKSEAERSERYEQLDEIQTIPQFWEPRR
YDKPENILSTEQSNELSVKIIQSTIRPEKPKTATKSDKKPLKRSMSVSMHSTKKGRSRNV
EVDPNVLTLPYGTFETDDESVLSEWEDFI
>T_tenax_NG.00g002120
MPETPAYWDLLNTLDQDVYADLQKKLSSSECRNCRNKRLVNFNDMLDEIRSYINKEDGED
WKRCLVCGVCFLSDGIAINTHQLSILIGKCKSSINGSLHRLKYTPFPCSNAASQELVSLI
PKLKVNYSELRQWTLRKKGVMTPQPIVHENKPLPTPIFCTPQPAKKSDDIIPTVKEEPKQ
EEFFYDDPIMLPMNNWNDDYEISTPTELYDTSFYISDFI
>T_tenax_NG.00g002130
MNKIGKPALFKPVPKPSGLNSRIASGRQETNGQSKETTSVTLDFKNRFQVFAETAELFYK
KHDKYTKFGNNFMISLSNAFNSFNSLYQVLIRMCGNALSLKPGHKKGLISGAHAIQTVAI
PFIKDWNNFSGFLEIFEKSCEAQFMPLIDSHLNDIIDLAPSIMPQLQALRQGIISSLNET
EKRTEAGQAIEVSIEEICRNDIHEKCFKIFGNIINISRESVIFDTDAANLMEEYQHFQEL
LEQIIDQLELRDKIGNLKSIKYHGSQPQQSTATRLWQTQKQEPNNEAIKLSSRPFKLNPE
LPLFDFIIDARQQFGPETTPHISMFFDALTECALNFKESFNKEMSNIQHEYIEKNEELLK
HADKLQEQIDKMIGEKTKLNAEIQFRQEKVNMLESAIEGIQKYKHAFNRVNNFDNTSDLP
EHEIMHILMSMKGSGDCQSCKNYESREQKISQAFEVFGTENADVLERAENASKVYKNFQE
NLTKFQGEKEEYKNCIQQIVACFKQTENKETDFCRFAIQAAKNNNAYYEKKIKDTEAQYI
LKSNTILEKVCEAIGIKAGTIDDLIMTIKKKNDANNIFLQEVEVRLCKMSKTNASQNTDQ
ESIRSALSAVEKMLSNAVKTTEKIEDKSDITDIFKRIQRITGNSEPSKGNEIYSKCIDLL
EELANIVSNAKREIRHTEQDQIQNKASLQTIYEKLSRYLGVSPLDIKSMEATQLMHQIMS
SIDAIGNRQQNMLTSDDIANICKDVLKDNSISQKDEPRIYLGEICYSYMIYKVSIEALTP
FNNILDELFTSFDCKFQSFKTTSPQFPFLRQSVASLQEKLNSVAANRISTNVFHNLSRFI
SLINSFMTAVASFSSEGLK
>T_tenax_NG.00g002140
MSLLTSIIVKNLSTYNTNHHNGKRFVNDPNEPKPQTASFKDVPKMFKFFGSRDYVSPMPT
RNMSGDFNKKDAIRSWWVNHATILFQLGDKYVITDPIFDYHAAPIPSMIKRTSPAPLTME
ELPKIDFILISHDHWDHLNYYSVKRLIELNPECIIIAPLGEGQLIRRWGFNAVIMDWRQQ
VELGDITITCFPARHMANRYGPLTRGRDLWASYLIQYKGINMYFTGDTAIGPHFKEVRDY
VGKPLDFVPMPIGPQQPNAFMRMVHLDPKEAAEMSKILGTKVSFPMHWGTFPLGVKPEVP
DVLVFSEVWNQKESGRLFIIKNGGYLEYVNGEFTVVDDSMFNQSHKVYEKISTPFTIFYP
PQEVIIKNCKFDHLTIHIDLSAPIRISDQAFSYHKIASNISIHNCRFTEIECAKSVAAIY
IDHSTSRVIMKDLCKLNCIGGSCLEFINNYLEFNSLFVDCVFFNSTLPDNVTSNFVRPVF
YTEFIETYLPRYQYQDVYFVHVYKSNMTIIAVVSAPATFIIVISSVAGAFIYSCYVRKRQ
IVLEKRHELEQNVFSEFG
>T_tenax_NG.00g002150
MHYITSFSQFPESVPNIASTLADEEIAVINSVIYGCNKFRFRIFLKDAQLFGSSYTGPSF
PVMMMAFSMSLDTDYAVASCMYSYINILATGIILWHYMILNTHAPLLGTIIFFFNGGLAA
IRPIFFKYAQEDDLISNVGRDVPLPWFQTLFYFLSYSKDAMFSIPTALAAMYIVTYRKKE
NPVRYRFAGVLALLCPNPAVSATVFLLSSSFGDCFMNVMPFSLLLPIKFWGVKISHFPLW
REQQMNGHFCSQITSLFEDYGFLPLGIGFSLLTYNSNLFLLRDFTYLSVFIITFFIRVGN
SVTSNVMAQQAVILPYLAAVFSDWYSTLDPNKEQRPFFKSLFKIYLAFFLGGSIVCAYKI
QSCHYLAYTSCALDTAKWAKLETFSHELILTEPSLFNPVSYAGRQVVCGDFRSVWSRGGR
ITNAVPTLRQAETGGWVSLADKLNTTWFES
>T_tenax_NG.00g002160
MGNQLVIPSQADWYEEPLRKMKINVKNCIDSGTFLLTLDCVNANNQNLIIKAYEYTESLE
KDNLVVDNSKQYFQHLTEKIQATQCILNYSTITVSDRYAFLMRPKMQYTLPQRLEEYPRL
EEIEKRWVVFQIFSAIMSLHSISLVHGSLNPDNIFCDWNVRVNVGDMSPFKPTQIRADKA
NIYHHYFSTSTRNGCYLAPEQIYTDYFVLDALVFNNPTFSADLFAIGCIIYYLYTGTHLF
NFSTLLQYKQGNFDIDTKLANIPDTVRGFTLILLDLDPNARLESQNCLHQYFPACFRQIF
NQFLEFSTNDGSLSHFVTMIPVFYAMVDDQDVKVRVILTNLFSPFILTSDDLTSIIHFSY
FLVEFAAPLSEEILLCRILPNIIGLLSIENYTIKTTGLRCIVKLLQACKQVNQDLASIIQ
NYLLSEMTSLSHKNNEHIRVALAENAPKIIREVIRLIPDSLSYVQSIIHFIINEANPLVV
QAFLSGLSTCTENGVKLLQSIFPILLSTFNHRAVKYKAGILQTFIEFFEKAETKADKEVM
TNLLKNLAPAAIGFLQHELNGEMRNHFLGFIDWYFKSGFMDRDLINDLFTTIGTFVDSKD
PMKNFYVTSIINNLPEQYKLVMLPSFILKSINSHATVPTLQEIAEKPLESEPIVKHRLMV
TRKVHIAPKFFMSTRVSSDPIKGITTLNDDSFLALTTNNITLLSSASITEKPHKILGTYN
ALCCLQPTHNVIVTDKTATYVLNIGETKIAQISKRGFHKVKMISSHTFIGANGPNVAMYD
IRMQNKVRSMVFDELRVGDIARWPESPIIGVGFKEGVVEVVDMRTWRTSSMIVTPPVYSL
APQSASSCAVFVASKRNSCLVDFTSNSIITSVNAGGLAVELNGRAVLAGDNGTFFIDPTA
VFRLNENSIEGDRIVPLPGHDRIYDAGGWSHSATLHGHVAHITALTKDKRIFSGDECGFV
NVWSVAD
>T_tenax_NG.00g002170
MNWNENCVFLDGHNTTVQSRSPFASPPLLQFNSDSNSGHSFSPFDVDRFLTDISKRTFKE
TTNERVVYSSPGPLSMPTSPLPAPPESQNEQNDSRQRYEYPPGVMDIIIDTIYLRLYPTD
IWDSSRLTAKQVVEQYFKRRSSKKMPFHYKLYNALQITAQHPNLVGVFGAQWITDTVFKI
YRLPFANLLGVASINGALFNKQGSLPTHGFLTVFPQHLYGIRPHLIADVDNDSVRMFRHN
SPYFHINATESELTKCRWKNPRT
>T_tenax_NG.00g002180
MSEKTPKDKSGSGSDSYEYYSDSGEYYSDSDDKERGSKHKEKDHKENEEMKEEVAKEEEK
KEEIKIEKEEKEEKIEITKEEPKIGLPAKEVPPKEEPKPAEPVPEEKHVEELPKEESKPQ
EPEIQKEALAEPPKQEEKPPQREYSLVEAIWVDSELPEFMYFCNAQGIVIKPEMNAYYPP
VGRIIYDRNGYPFKAVFPKPKTTMQAFQQKLTNFENEIIAVLAGCVLFGIGTGTIYVGFF
KIITELFDIAHLSLVFGGLFAVT
>T_tenax_NG.00g002200
MFFVLFSFSLSDPFGIDPKLSEEYRLAVNQANNSFTCLDQSLTIPLSALNDGKCDCPDNS
DEPGTSACLNGHFYCHNEGGKAKSIPSHKVGDGICDCCDGSDEFDNPQAQCPNVCAAMVE
KAAESRESIYTKIRAGIRRKKESLKETEITYPQAQRELLELRDEMKKFQHELDVLDRKRR
EKKQIWKWEKRAAQGITPEMHAEKERRKHDYINKPSKKVHVEEEIPDPDGLHVPFNEALD
NIDWEVDEGIEELIFHATPRPKPVRRNDQRNDHPGHDHEDTRIRHRQEKWKKMRKAEKER
LQNNAKEQISFLDKAKERVKEIGSKVFGGDQPKSYQEYMAVEHEIEALRNHESDTRIQIM
HLEDKFKHNMGKDNVWWPLSQASFELSKDNNDYKITMFGALMQRTTGAAWYGTAYGEFRR
FNETGRTMLYEGGNMCWEGDPRRTEVYLYCGPTHKFLDMEETDRCVFRAHFETPLCCTDD
YIDWIKNMSDLDLADFVSQWGNAE
>T_tenax_NG.00g002210
MFVLPTGFTQLERLGDGSFGRVELLQREDDGVLFAMKVFETPAAIATSEKEIDLMNLVSS
PFIVKLYDVYRTPESCGILMDPCLGGSLRLKIASKTPDNPFTFNEIIEVTTQLLLALKEI
HKRGYAHRDLSPSNILFCKEKSNRIQLIDFGVSESVGSGSAKGSCGTPNYMSPEMKKGLP
HNQMTDMYSLGLIIFEMCELRLPRPGEMISESQPSLDALIENLLSEDPNCRPNVEDCLSF
PDIGDILDRFTTAKRIQLTAYDWRPSSDHENEDAGDENFDLDFEDLPPIETSAPITPGRL
LDNCARKHWRDPDFASIQEAERVAIEEKERVEQILQERKEAKIAYQQKQRANSKLAAKKW
NEQKGDLAKHGAEFNKRLKQVKKQPRQKRLLLNSANSVNSSHDELRPSADEIEKVTYGLE
KILGLEKTVQCIKALDNNPLLSPGELGVTPRIFDILSKLLRLKKELFGL
>T_tenax_NG.00g002220
MKIAQPKKFSLAEFVGKWTKETSDLMAVFLFSVQIIFCDALTKYGVTAAIWVIYWVWRRD
NWLVAIYNLILFYFIGNDYFELSTRCFLFYCASNIAFHMSKNTVATIYDISLILVFLFFG
GYGFRQNRDVSIVLFASLFFPMFFGDIQNDLLNVHVFAPFAAAGVLLYYEDFVRVFPFLL
SFMATICHWPAEFPTFKNTRYSRNVISTFILIFCAFYYEYRQGIIRESYNITYDSLHISP
ILISLFVSYLGFVFWNKEYSKQYRYGYSQLHHICSLITSIIMIFGIILYLMETIYKLWYL
SPVGSDRSSIVLTVVILVLGVSLYLIFDWKDLDNIHQIIHTHIQILILQHAVVLLSHFMI
LYFDFFRFEFISRLLVAAYSLYVSFSLLKSSVSLLLFHPNNRRGELYNEIYQIIDEFCHV
KHIDIRYGSEKWVVEAKCQLKDRKMRVGVPSKFYHEKFKKLNIDATIEIIDAPPKPNY
>T_tenax_NG.00g002230
MNEKKGQFSVGFKTSGLFAILNDSHLFIHRRPIFNVIFTIILCLIYIFTTIFPTLMTYFK
GNKSTLVYIIYIIFTGSPTYPNTDEVLIIVWFYFIIGAFIFVLYIIIFIVLLKVALPSSS
IKRIYSILSFYILPLIVPIFGKAFTASMAYLSVVEDSYSFFAAVIGELTIILYKILIALM
NSCTAYRVTHLYFQRDTFSSLIVNFAILIIQHTVSFLENPNNILLVILTIFFLAVDIFIF
IVLPFQTKIVSVLACFYIHFCTGCAIVRAFTVYATPTGVAVIFGISVFITGVMFISRLFY
EYSKGELGKLLGMHRPKQLMNLTEGQLAGLSYPQLMVIARAFYSLNDETKERVTTEVHNR
SVHTAEGVFFVNSFESRIKNLNIEAFPQVVNIIERYNQKISNKEKNFWASLWLSDFESLP
GISGQIGRLKHRLYEYCLYQSKVIPTFTVDESVNPTSQKSVTHPVFNTIVVIIFIFSMYI
LAMLIYCYYLSSLNREEFFNFQNFMSNFTLMQSELWTTSGHPILGTYYNNTMTFYNRFVK
LTEGPLHQFLYFKSDGVTMKDHLDQYFTLALEANNTGVYDPLLKNLSIFYKFENVLNFYI
NIFDTKFTNRILVHFAIWFTVNVVCFIVFIICFLFALVVYSRHLHKTFEVFKTFSKKKIE
EFANLDTKAILRSVIPGREGVIEWDASRDILFGFFFTLASFIIFVTSSFIVFSNTSNDYE
YRTNSYVYFQRMDLIMMWLSAVQFQNSTMSDSNISSGISYCDYHMDILMRDEDAKDFTGI
ISDDILTLITDYTLDNEISPNINPLKLISQTFVSMIQLEEPFFNIANIYYITWMVVFLLI
VLSFIIILHLQIMVGRQMDASRGERINLIDKFTEFAGEQEPLDSIVPVENYFLPFLFIEA
NSEYEVTFITQCASRELNINVGNVFDGQPFGTITGSEIKRTIDKLKQYPSSEPQQIKASD
GSYIYVIPSYCGSTMTTLKSFAIFRLPAVLSPFINTGCDKNMSPFSSLFPSVISPDKAFP
HIIQINAAPFLVVLVRLTNLSTWAQTVEPQFVESFYKSVIECADKICENGQLFMRVNVRD
DMILFMTNPDIQIQGRWTFITNCADFSLKLREAIRATAKKYKCPVFGSLVFARGEKQVMY
LGKHACTQCDFLPDTLDLQFVEQALDIFRIDATAFAVAHRPNLRIPNTTLVANYLSSGGT
SIDLFLVA
>T_tenax_NG.00g002240
MDPSRVGYTYGTSQSQNQQYATGHGLNIQLSGGNYTNDYQNQQIYNQQQNLQYLYQQQQS
HDQYSSYQQELNPNYSYDQNMQNYNFQNQYQIQQDQKYMENPSQKNYSPTRSNTARRNVR
KFVVSKANQQDTQQNPQKLENIKLSNPKKKELFTSPELKEIQNQIKSKALFTSPEEQRKY
QISQKLKVSKDLATLLPDPKNQFKSSNIKVVRPNGIQFISTTSPKNKSTTLQVQRAEKHG
ELKLGKIDKKSYGVKIMSNIPLEKKQQEKIQPIQEESNEKLKRLVDEKDPYLEATTDINF
VSVENTNQQENLEEEDININIEIEDAEPADGKKPISISPPSPDAAEKFKEYVPPDQDAIL
VDVIEGTEPISVYSQGQSYVLEKEESEKLPDYMFSTIAQKNIVIGEEEEEFEISNDESSS
RYLQEEADDDDSDPYSDFMLIRQSQMQDLPSEVSECFKDEKGTEIINGIPKEMIKEMLKI
SPDEITDADEKVIKNFTLKVPDSSQPSKSPPPSLNQPLPQMQNPNNYMMPNNQNQQMQMP
PQNMPMNMPQNQYPMPPNQNQFMPQNQQFVQNQNYNPMGNMSHYSNPNFVQPQSFNYNNS
NPNLKVNQNPQFTPQNFNQNQQQNFNQQQNFAPQQSYPNQMPNFVPNQNPIQNFMPNQFQ
NYQVQFNNYSQQYPQVSFVPPSPNNISHFQPPQQPTGKKDFTVDKSISVKEVQIPTVKKI
TLANMNVQKVNTASNVVVERRTDLNLLVSDLSTPKTDIHPPPGKVDEPKERGITIGSNGI
TLASGETIANKTRSLTFNPDELPEHTNTNVKLSNFDFQPLTSNQSLSIPSKPLSSFAAAN
MFTPPPQPSQQAEEPLFVPPVFNEHKTDEIFIPPEETKKSKILHVPINPDQTFNNPVEEN
IHDEPQKAPEIVIPFQQFQLHPDQFNPANNKPIGSFPHIMNIGKQKLIGIDSTEDGSNDS
DQKIVKAPKKSTKSRSVNEEDMKVERFAQPNPVIATPKNDTPIWDSLHMAPLGMSDSSSS
ARPESDSDAMKSLNDENNNDGVRRRKPLLSDIDHPIQVKKTPTVLPINKNKALIWALADQ
CLKLAL
>T_tenax_NG.00g002250
MITEPSSPFDNGRHFMSLTDGFPIPKSKTGALQQILGMNFFCQEQKQKNDLFGLSKSRNE
ECLTVSHSFNAKVNSEANCSFDKPTGIFVQPHSIGLIPASEWSPRSSYFTRRNGTARRFD
VKLYNALCITKDNSSAYKYIGLDHLTLFDKQGPHSKYGIQQVFKGPNPKFRNNLQCYDVD
DVIVRIFVDPLHCFSSDKPFNRVDF
>T_tenax_NG.00g002260
MFLLLFTALCLKDTVNDIQKETKSLLGGAKSGGVKANEISQISNNSTITTVNEIKVLNTA
LTEETTVTGAAANITKTNISETSNTTETVEEDGSKAQQTNSTQTPTLDSPVDEPASKPAE
TEKNTTAAEPEKDAATTAEEKNTTTTEEEKDSDALEAEKNTTKTNTTVAQSTNTIKTNTT
TVPTTNITTTITTTVPTTNTTKTNTTKTNTTTVPTTNTTKTNTTKANTTKINTTKTNTTT
VPTTNTTKTNTTTVPTTNTTKTNTTKINTTKTNTTKINTTKTNTTKINTTKTNTTKINTT
KINTTKTNTTTVPTTNTTKTNTTTVPTTNTTKTNTTTVPTTNTTKTNTTKANTTKANTTK
INTTKTNTTKINTTKTNTTKANTTTVPTTNTTKTNTTTVPTTNTTTVVPKRNATAPATIP
VAENTTVPEKNATTPVEEYNTTSTTIEEHKEETGFKSNETSSTEVAGETTVNATEPAKPD
GEQESEAATKEHPAASESHEEESRTDSENTASETAEHHNTVDAEESNTAVSESKHDINST
EVEHHTQELETEATQEHKPHQTAESEQESEQTKHQYESTAVESATQTHGKEERDSNETQE
SKLPAEHKTEEESEADTQAGHQPELTPSSTPKPEDDDDDDKKKKTTKSPEPKKQEPVPVK
DEGKVPSKDNNPYNKNIVVTTVKIASTAKILVMVIGGVAICLVVAVIYIVFNRRRPQEEQ
QEEPLLITDDSTDPGASLLGEYCPFIADVPITSYAEPFPIPNRDTRGEEEIKEIKQNLKR
LTNSKHFTPPLPLADFCLIAKERWENDDSDGSECSLGVCKLL
>T_tenax_NG.00g002270
MENCSNLYPQYFTCTAERCKIGENVTAVCNVNKYAVCSGDKNITVTMPCNYCWQLPKSEL
HCGFPGRCTPSTKPQIGICAVLATSTCLGPRSFESQMFCQTNSSYSHASAIVCSILFGGF
GADRFYLGYTFTAFLKLLTLGGFGLWAFIDVLLIILKILPPVDGSFYTS
>T_tenax_NG.00g002280
MSNKNDDQNLPVIDSNDMVIIKNLTKRLNNNDEDLVGFAIDDLIEGINQRKHIEFSYKSH
VDQIFNKFDLFFAKKRTSLFPKLKTCYDCVVRYIDLKKPDMINNILSRIISRRLVSDSKV
GNLIDYYRAVHQLILANTNTYSEDRINYIVNHSFANKNFVKIQASANLLLELDVINDALR
YIGQFLNPVDISKFFQNLILRFSSDMKNSSLRVLILEVFKNLTPFLRKYDIDNLFEDQNS
FIYTNAKTEAPFYALTAIIPSKPSIFSDHIPEVVDIIVKYLNANTNAANADTVFPEEEPS
ETKINNVALAASTLSILISTYPSEKIFQDLEEELFARALQFSVCGASIEFDAVIENTTDQ
FAFVRKAGLMLLGSLSILDIDEWLNYIFGQPENVTSCLLDADIMVEYEAIQVSKIVAKHF
SPENIGDDYNEFIIKFISPLAKMLTRNNKSKIITNYLEGIKDIIPMVHYLPPKLALTFVN
NISGIIDNANAKVAFEALTAIVKFRRDSEMIAAITELLSEDYAHQIKINILQFLEELISL
KPTYCDEMDTILDFVVDSDNMGKRDFVSKAVLFLAVYTTLYKNHAQAAIDSLMHAIETQQ
AMRPLTLAFTFIAAKDISIIAEHAKAISEFLSQALTSFDGIVKFRAMHILRLIAENKVAG
FDVQKFIPDVIIIIGLNDRLSQAYATKLVTDFAQGANIDATFNTIQSIFTKELTPDFIEE
TATFLHKNFKKKHFDTLMSTAQKLIADVKTEKIASDVAKIIGFAVANEKVLDEIISKISN
LTIKIGGAAGLKTDMTSKTAFIEELFKHASTTDDLSYDVGVALGYIATKSAKVLERLAKT
VNEDNVQSYLHAFETFSHNFCPKCVKAEELTTIFNYLIQSPGGAKNANICCTIISNFAVK
DANIFKTCVEKNNPITLQATFDIISRSNDSKYVMDILNKITKFINNDDTKVATPIMLSIQ
NALRFKENIPEIVKLIPQITSCTVFIPSHEFKQKLGDFQADVIDIGKNHRATALDILMQL
IGNEKDEEIANVAVKAMVDPNIEVISKDTDLLRKLSFANPSLIKKSEKQIIDGINKFKEI
KADQSGKNLVEQEVVKALAALTVAGCESETFTAMAKKISDNPLYMKAMFPDAVVGKVKEE
VQASIYKYMQTEASAIAGVFTE
>T_tenax_NG.00g002290
MHDEYKDFGDEKRLRPNDSDNTDDSKFSFMYQTYENITQSIDVFENLSRFHQLIKEKEIL
RIACKDDIPDNIIAMLVGAADENIIIMILKIIKRMLRSDKSKQIIGKCFEYDVNSMLQTL
FAENNNPKVVFCAIIVCSYLCTDNMSSNIFTNYQLSQHMVEVLSTFIPTKAEKIFNAVLT
IIASSPQYAENLTFFTYCVDIWNPSINLMLLNAVVGMSVFDIDVIFPHLMASENFVGGIM
NFCYPDNEEFSLPMPLAPLFVGNQSRWALEIINNLLRCQPNFNELINFIDIEGLLINIKK
SYFPTVQILSMRILAFIMKFRDISSQVLDAQLNYVQLINDGRIEVKAETMIFLSVFFDKY
KDPTFLNITSPELLQLIIDNVTDPSQECTQNAMFCLQSLVNLFEFNRFTAARDILTSEEF
FETIEDCKDDDGASEVFIEACEKLLTDIQQFFSLIPS
>T_tenax_NG.00g002300
MQATNINSIFALAMQRVSHSPYIWYKEYLNHIEVSPELPVFPHSYTYYEKLLKSSLSAIG
IDPASYSTHSNRRGAAPTENSQGIDHASIKSMGRWKRIIQRLTSLSNQALESVNALRKEI
YQLLQERIPVETTKTSNADLPWNFQPAPGKSFNISLKYCLNVGNVITSVQYDPTGGCCDF
HTRILRFSPDGKLIAVSTSGSQIAIFSMQKRAVLGILEGHSKNVSSLVFLHHGKTLISGG
YDGNIIIWDTNTLKLVNKITHEAQPNSNEHMIISIAPPFKQPMRLFKAHEEYILSITAAP
QKSIICTTSHDFTAKIWNLHDTSKPITTLTGHTSFVINSAFAPQVSSKMALTGSKDETIR
GWDYTTGEPLFVISPHSNTIFGVDHHSTEKEFVSCSGGSMVCVWEY
>T_tenax_NG.00g002310
MVQFSRFLFPLFEFNDTFNVVKASSDDILQAYITTVNDCATITSPTELSDPLTYVNGEVA
NAFIKLCAALSVNIGLLFQTKCVQYPTGVLLLSIYVARMISVNEFDRCDRENMIADLLTV
CPRTSSNFHLLIILSGYFVVGFSSKRGLEVLVDGLAMNSRQACNWIVSDEMPFDIVFPVL
ATQFDADKSCELYLHTLISLLKVNVPQIPDELPIDDSVTAYSDSNFESISSLSRFNSDNM
DISDLQGVPTPSTTLFCHVISKYINHPELGALVPLAAASVSQQFAVDLTRNMKQQKRKRA
KLELIASYSNALQSLDVQTLHSLAQTFLLLSPGMSMLFLAVSLQRLPPEAIKRMMQKTAA
FASSSTESFAKMVALVAHSHPEIALSFLDGFTESNIIKRRVFFFLRTNPEDNEPAYIATF
QAIGYFCTFVDNGFFINEFLPFATRFLNKHLTHNSKSYQFNTAQLMAIKRISNRLIAYQE
DHTDHIFPFKDFLVQFVCSLFMDVGDSILQPSATQPKSNKSTQMVVAILQTLTALLPIHP
IRINDRHDRSIELIVLILQYFTGDEFAMIFKAASSFILELLKTNPSVLVLNSILGPIFQS
ILCTKEWRAMCSLTLQITSLWETVKLVQGGPYLSQLVGAIGPMLTSVLPILASDIGSTAI
SIVENLCNLQCAIRNQILSLPRNIRPSMPSIENADAAEILRIGCVFTCKNLMTSQVFDVI
GGLLDYAVGDKIVETHIRGCILAATHLLSERGNEEFRDDAKIVALLAKAANKGEDLLEVC
LRALKVLASMRFFSIVSSLFAHKSEVEPFASKIIAALLETDGTAMQMLSVVSEMSVDETQ
DNSWFTSAAFPLLSEAVKDSSDEQWAKIFMGVAKLTKDSNSSVCASLFKANSMEEILDKA
EEERPLIFTMIASLLPEGYDRYYSHLSLELAAASVENCSALLSYFFTDVRAADETTFEHI
LKILIKHPYESWREHANTLAILIADNIFSSPAALKCAHSYIDNCDDDSLTFIWAAIISHV
ISDFEKWLVIIDELSYRIDPVSFSPIIPILVVHAKNAVCAKVLSLIADKVAANISGDVVS
KVLKSDIYKHIDLVSEFSTMLKRNDHSAESVAALSILCENVSATNSYAIEAIIDEAIRSN
GDEDTCAISVLQDKLQNLESLLGLYPFPQPPKESRQYEDLSLDEIKGGLASVIPPNMNEL
NTPFTITSPDKLKIIESLTAEFSNAVQTVDNLFQNSFLCPDHETRSVDVNTVRQQIAAQQ
PGFVAYAPEHGRLNEFIDRVPNKYTVLVPAGNYFVSINFKHDITLIADGLVTITAPKNQP
AIVCTSSGGQVQDFTFQTSEASVFPTADISDGHVAFVNCTFVGSKGAAAKVSQIARADFF
HCDIRDSEEYVLNVADNSIVNCVDTKFSHGHKAGVGLFNNSASIFTKCRISSNPEGAFVN
DSASVIFHSCNIANNSSNGVRIRSKSPFIKLEKCELSSNSLMNQTAQPQAAINVCSSTDS
VSLTIQECTFQGNRACIFASDKCQIISKYNRFSDSPDNFILNLTKQTKYSSESDTFTGNC
RCCVSVADQAVFEAIRTAFTALIYNDATAIRAYHDSTLVLNQCSFEQISKFCIFLENKTS
VVIHETKFSSQSKGVIFKDEVSGRITNCKFSNFEGAMHFENSSGEINILNSDYNNNTTSI
DFTGAAKPRIIKCNFETTQATRTKGVQIQDTNAEPYFEECKFTGFYTAAFFKNQSHPTFK
NCIFFSCHIAVKILNSSPIFEKCKFSIMEEGIQINASSTPQFTDCIIEASRNHDITLEGK
GSQPHFTRCQILSASRIGCFSKDQASPIFDDCSFMDNKDLNISCLQSSHVLLNNCELQNS
VDGVSVAAETEGVFTIKHCRIHDENSVGVFIKNGGLTMEDTEIYKCNTGVRIEMPAGCQN
TVQILRCKIHHNFNEAILFICGKAVIKNNEINDNSSGIIVLPEPYENNKDNMTDNTFTNN
KGKDIKVYQQQGKQTTIQSNTDGGALPGKNPAQLASLPPTSAPKAPIRPVGGFAGFAPPQ
GLATMAAPQYARAGAAQTPYAAQGGQFASMHPGMGGQYATFRPQAGQGATAAAAQQYQSA
TMRSGVASQFAAPQYAQQQYQQHYAQQQYAQQQYQQQYQQRMMNPQYAQQYAQQYSQQQY
AQQQYQQQYQQQFAQQQYQQYASTNPQLAKSNSGGLGPR
>T_tenax_NG.00g002320
MSSISKPGLTPEQTEKCLAITQKIYDLPFTTEFRDPVDINNTNYYETIQNPISLSQILDN
LKKGEYKSIDQWKDDMRRIWSNAMEFNKEYTMLYQLAKYMKEYYRSKIDSISKNDSDKWR
HTLKYEMNKLIKLLDMRPKPAGKIILLKPSH
>T_tenax_NG.00g002330
MFNELFDQILEPLEEDLVFQNTAIKQEFDTVKNSIEVAAYQLKFLAFMKRRLYFEEQSLA
QGDRLMQNPIEALVSVRLEKVVDDIYRILFTIYEDSTPFIISTYFDKVIIKVNDIQVEWT
RNADNLETDSIEFVLPRDISFPIEFSIWLYPDFPVTFYQVPDFLYPIVNSHQTTHAGVIR
AVSSYAVQNGLINDGKLYCDKDLKFGPEITEIPLKQVAYYIRSVLAPLPPININAFLNPE
SNIINHNFKITLPDFSSIPRYVDDFHLDDLKNCVFEFAAQKELVESLAAVARNPIEAIEA
EISGHCTQCDLSDESNDKGPKESISPANPARRSSVYYWQQWTSDHISRFLEENKMIHARY
QPKK
>T_tenax_NG.00g002340
MSGARFSRPRRRNIESNNSAREKVKLTPQEQSSSAYRLSKANAKFNQSKAIEQGLNRTYM
ESYYMKHPNEHVDKRTIKEKYKELQKAFENTELEENQRLNLLVQEKALNLIQYGENSHQS
FLSFINIGICYNRLNKQTSAIRNLEKAHQLEKVANATPGEQQLIAIETTEAYLVLFSNSV
RANKTDDANKHIRSAFSTIKPFQDAEIEDPELHFRKSLSVAHIYHIKQMYNDAIPYFESG
IQEFNELYPEASESHAQLYVEAAENAEYVGDSDKHAVHVKFSNYKKAYDIFKQLRMEEEA
KEIEPKLLKEGEYTETEPPPEMEGAAEEDYYEEEEFNEQETAYYTTDTYQTQDYKSYQYK
VPKQGDEGETAKEEEKSTQEESEKHQSEEEHNKEEEQQKEENNNESSHDDFEQKEEGSQE
DFESENHHENNEENPPEQANNEGEEEDDFM
>T_tenax_NG.00g002350
MSQNSPESYVNEFSTYIAKNPDASIGLTVIRIFSQVVKSSKSTTVSGIDQELAAVTDGIQ
KANPDLPLHFNAAAKMFKALIIKSFTEDMTKWKEIFIRNVPSQLIELEEKLTEIPLIVRP
FLQHGMTIMTRGYDPYVISCLIPPQDHHFKFNIIIAEGAPQKDGVKIANKLAAMTDYRIT
VIPDSAIGACMHSTDAVIFGADIVLDNGSVIAPIGTYSMAALASLSRVPVYCICQSFKFM
KHNIIYERDELGELQRNIDYKPQGEFDDNIKFFSDKYDLTPAKFITTLMSEKIAMPPTAV
THELTRIFGVI
>T_tenax_NG.00g002360
MSWLWGKKKKEEKPSTVQDAGQSISEQVDVLERKIEQLNKQSETMLRQAVAAKKAKQPKK
AMECMKRKKVYDNQISKYEAWRMNLEQSQMQLQSAKITASVFNAQKQAVSGIKAQMAGID
AEKVEEFREEQEELQDNMHEVEDLLGQPMGEAADEDELAAELDAFMEEGEGEDIAEDEPA
PARGSKAKPQAEDDDEAVNALMAGF
>T_tenax_NG.00g002370
MSDCSDPAISEAYEEVRKDNIDTNWMLITYAEGSDKVWTLAGKGSGGLDELKEHLNENFR
GFGYLRATTGDELTVRPKFIFITYCGQKVRLIHRTKLTVHKADVLRVIEQVAISIDVSNP
DELQMEDIQARLLKAGGNR
>T_tenax_NG.00g002380
MSTDQNIISFKNRYGDTKQWTVDNIDRVIKEAVDAKVGIGYILTRAIDKSLSSEIISRIL
SSVKKYPSEESGVKSALSSFFQEKSCDEILIDSADTKFQPYIVSSTIQRNKSVDKEEDKV
IVAQGAIKAANFNPDCLEEYGQVIRENLSKLDVDDIVRAAISSSKGMKFILSTIVPMIIN
KESFAFTVMQTLCAEPTASPARLVAEDLKSKFKINCLL
>T_tenax_NG.00g002390
MSLTSDKDIVYDDPNPIVELEFPNKTSQVMDQFIKLLKNSTSTLDLMISYPLSNQENITI
FNQALENATSKGVRVRMFTQNQSITVPKGVECRFWKDNSKEFLANIAIIDSKKIFCPSSF
IPREIYLNVINVLSYYAIIKGGNAVKSAQMLFDFIWNMPDGGYNVASWKFINQIPKITKF
SFTYNPQEEYIVNRSKISTAIRSVLDQSAEQKMIASSSYFPDKFKDYMDGLNYASASTLL
ELQGVADIAVDFFVPENEFYSKESKYNSIRYIYNTSINFNFKRCEGGRTFDGTMIFANDE
YVLAPAPFHKLFNSNVVMIGIFHKVDNLGLFKERINKFNCRKLS
>T_tenax_NG.00g002400
MDEDGKLILNLPCSKEFDFKLEYLDILADNSASPSDSLSLISKFDALNKKPEGLYFAVNN
IMQASNDAQVDKIIQLFERHLNYSGLGQIKSYQFENYEQVINTIIELFFFAIEQQPYINQ
FTWKHRINNIRTSIIVSLYGDEDARGRTLILQILEELPLNLVFDFIQVLVNSLKNQKYFR
AYNYDGIIATMAADGTQENYLNYVFEKINNEVPGSIEALSYLIEWVDSNFLSAFPLVDAL
KAMINPNAISIGVLKCVNSLYKRDPENIPEYVVKFNMKEYLTVILKNPTLSADQFVAIQD
NIKYSVVSDDLIAEFWEIITFAYLLAILKFNNDNYFLRLFFEHYISSHPDQLEPFIETWV
HIFSEVLQAKNLENFDKSINSLLTLMTTIQKVLRLQNLILPNLESIIDQVIGSEEYIVEE
EIVVRGILGYFSDEYHNVPGETKIQMMNVFSKFMNNEVISESRVMCYTEFLDLLMETDVN
AENYQEISSEAFVRSITILCSENMMATSEGIVLAKALGDFIVKIGQNYVQLIADSLQEVL
TLLFSADRSEYIIFAAILVEATNSFDESGELRNSVFSLYLNSLTESLNNLIATAEVINRS
VKNCFKGKFADGLNFINIVNNITSPEAFAASKRFFEFGIQAFATYMKNQEESELMCKCIM
KMHGLEYPDFILGKLDSISNSYELRITLLQLIFAASQAPGIENIIGPVMNMLQNRLAFEE
IAGMTMIKKKTNNEVNMTYYILVSQFLSNYFMNFVKQEKIERFFDDIIRMCSQSSFPASA
MVIIFPLIMNFFEQGYNTLIRSIFPCFANIFANVNQLEQEDNMALFRMFIAFHTRIAQVN
QDDLLKSVRYLNTPIKENYIRLILGQYSLEEFIKILSQIQAKSHPSIPNSPELIETTEEE
DLEE
>T_tenax_NG.00g002410
MRSLRSKLYVISKNADAILAEYNKILENCHKENKKYDDPSFYPNIPTNPKDARLLKDCEW
KRLEEEYGNNVFDNITEYGLCQGELSDCYMISVLIHLTKKESNVRAMLQDPLDIKTGCVC
VKFQIFEKPAYVIIDTKVPFRNGKPIFAHPRTENDSYWFALIEKAYIKFMGTCRDIKGGA
AITACYHILGYTPTTIKLAELKTTPSEHIQSLFDLNCDVYASIDKNDEAVKLGLIEDHTY
AVLGLNTPGGKAKLIHLRNPHGKMDDWSGDFSAMSDKWEIGYKKQVGYKEGGHFWITDGD
FNTHFTSISAGKPLLKGWFQQTAEIDIEPGVLDGRTPFGNGPFVGSLKQFLVTFSAPCKV
EVLYEEVCESHHSHVLFMQQNEGAKLSSAGEEYFTIKSSDETISDVWDIKDVGSPYTLIM
SREHAKDKPAHYYVRMRAPVRFTIELLPDPDYDSMKVDRIQAKLVPGETDGRYPGKGKNV
SASTQWILPLQKPTKLYMRARKPQTGQKVTVFLGHAMKDGKVSRKLRDYFLVNKKMHQKS
ELEEWVWKVTDLRRPLVLGVCRDMMNQPCDVDVEVFCEDQEIKLTKFPEFEDLQKKFTQK
IEGTLKKGWTENRSPYGTIEGLSPLQQYKLTINDNKRMYFVFTHDSTSKHRIALQKTYHP
IDHFGHGEDEYFETSMRYEMFYFDPTPGTWHLCVHRERDKDKKDSHWNLEIHCETEFKIE
KVPLPDYDNLYLEKVTITLGPGKAIGGADGIMPFKQDLTPLPQWRVLSPVAQTIHCICKR
KKGPDISTAVFMQSNGGQKSKCSYQDVPECFYKLKANSRGEAFDFDVPKMDLPWSLTLTR
AQKHSSFTKIQLEMYSEYPIKVTRIDDGIDEDANDSSSSSSSSSDTRSKIFDHKKHKSEG
GDDKKKEELVEDYRESKDYPLKDYWEDRSFIKQQRTEVNKQRPPHEEGKEDDPDYTMVEY
LDDEYKDRQEQEKKWGTAFIQTKEKKPLSQMAQVKDECEVSTQNVPAAPQFILALSAPGT
LVIDVFPDNFESNVTVFVTPTLKTNRVGFARWTKVITENDKEFKVEIVDNTMPLALGFFC
AGGKSAKVKFNVSLDNYVEKDDEKQPDFIKQYKDPIKVKKEPINPEARIYGELKIEKADE
FDAIPFKELKGELSKDDEKRSCFGSENGLTPLQQIQLKFAKPTEVILKLDHKGSSKFFIA
LQKKVGRIAHFVTTLEDKYFETTQKDDVFAFRFSKDSWTLCVFSPENSSKTEYDLKVCSY
GEFEFNELERMKEDDLKKAKIEAKIDTFMPIFKSKLTELQQWHVTSPSKQGAKIVLKRKS
GPPCTVIFFIQDFGGRKVIASLRGIPEKKFTLVENAKEEVFDFEFTHEGPVTCLFTRLPK
KGAQEGEADEESKVEAEFYTKDKILISEFNGEEYTDEKKARDKKFIDEFKQQANK
>T_tenax_NG.00g002420
MNLFKFSLIIILLLSLLAYLCLSQVQALREIRAYIIEILSINLKKSTKMIPLSTGITPSL
SQKYKYEQTEKFMAISSSTIAESIREMNEQKIKTDLSKRLFRRDISSKILNQYKANTEKT
EKIEEIPPPLNNLMLNKREASKHEYGIILTKPKVEDFKPVAIEEKKDEKDQKAESEADNK
QKSVLGGGGLGKSAIGGGIVAGASKVGIGAGKGAASPFAAKPVAAQPASQSAVKPLFGSA
KPTFGAK
>T_tenax_NG.00g002430
MSAPLLGTFDPNAIKKRRHIRMEVEEEFRNTTGESILSTYAELLSRAFNLMQNKNPDVDT
RQKKIQLAAPVINRKGKKTQFVNFTVICDALHRSTEHLKQYINTEMNTDSSIDGNGCLII
SGRLSPNQIEKLITNYILTYVQCPVCHCMDTCLEKGNRLQYIKCNLCTAQRTVQQIKAGF
VANTKKHSQR
>T_tenax_NG.00g002440
MYDDFYQILGVSCNASQEEIRARYKQLAMEFHPDKHPENVDYYTKKFAEITNAYKILIDS
ESRKYYDMTSSPPGRRTGMRYPNSANGRSQLDDLYERFYGPSNETTNSFEIPSRARYQAQ
RSRTHSEVGKTAANPVHRPQTNEFTPPHDQTSTKEQNSNSDLLSSLIGPIIVNVYCTLEE
LNKGTQKVFTVTRSRDGVIDNKHCTVTLYPGIETGTEIVAIGQGNKAHNQPADNIVFRVC
ETKNSRFKRVGNDIHETIHINLKQALRGFSLNTTDINGDLITRNIEGISGSDHTEVISGR
GMVIPKTELCGNYIIKIKIDFPNKLTAEQQIQNRRSQQGSPVHTCTSTAQNSDSDDEFVL
KSNDHKNRNYGKYYESQRIKQYKEEKKRMKARSAFISQQNSLSNLPVKQENDLELKGIKV
VGKSITHIRSNIFDQYPPHQVPHDLKVINPGAHPSQVAFKARMETLKRIEQRRNPPAVNY
KDIMVVSRELRRLSSLK
>T_tenax_NG.00g002450
MTFRYKELKPFPVQVTEDSIIFSPPQEYNQIRWEIRANGGTAIDNLSKYCSFACCKITSI
FGGNQSIHFYYKNKEIFKEEYEITHGRITCYEGDWKRRICRIKDICFDNGTMTLLAPYNI
TPELPFATIGARNPPYDQKKDRQTVFNINISTRTIASSRQIFENTTIYTSVFHNSHMLWH
VLFDFSFPLYHTMLFFNLEDSLPNVIVTPHGGKIADKQFKKILKAFTNTVYYLKENACYK
DLILGITKVKEDDGINYSFPKNFTHSLKPKLYKYFNITDVEIPRPRVILVNRKDTRKIVN
SKELLDKLRELYPQYDYQELFLEKMPMGYQISNISMCDILIGAHGSGLAHVAWMKSGKDL
IEIFPYQFNCKNWYEKAVVVSGVNYHSYMPGSSDESANIANAVEICWDKENRCTGKCHDK
LRDQDIEVNITRFIEQTSHVFKPQTVT
>T_tenax_NG.00g002460
MNAIFKDFGPEEENPTEIIDRDEVMKTKLFIIEDLQGKLDFFIEQENIVEIDSCLEQFAD
LLSDIDYHPLLNYRRSMTQILLSAFRVDFPIKTIILAIDGLTKWVAAQSYDNDLLYEEEF
YIKLIDLLRNDGFNIRARGNILCLIQNLAIQRSAILEYFIQTNNVNVFENYFTVTDIYQQ
NPIPYILSMLIKLQYDNLPFYWEFLEKIPTFPVVYNDENLFFLYMFSTKIPDAMPHFLSF
IANTDVILAMFPLSINLVRIYNVLFQTVDYDEFQTLLFLFDPRECYNHLKNSEDYEEIIT
FIINYLIYMSESDVKMFRIDQLILEITERVSQSTISIYAIFANAVEDFFGKADIGKIQLL
INYDFLNAIFEMLFSDSVTIVKSGFRIFMKIMQLTVINFSAVTNIAMRETDNFLIKNHVE
DALEQAGELMTEENQEELEAVIKAFNETLEQYQEKYDELESERKPNPVEIAEISSDEDFD
DKIV
>T_tenax_NG.00g002470
MEALIGSLEKIAKQKRLIPAEQIICNLLLDFEKVVPEKLTNEDGQALEKVLLPLFNINSG
DLSMQCANRIAKCLIKIYNSQASPKLWDLVTLVTKKPNQANIIGISLIIDQLGHTFKSML
PGLVQKIIPLIPKLQYPCLMALTACYIVDKTGLKSHAEEAFQMTSKHITNSNETYQLSAV
RFFIALLATNLLPTQKFVNIANIILKHAASTFVVDEVCFLIAQIAFLPFSLKGDKQQQAS
DFSISKKGGQTGDEPYFEEAFGILVAFKQNFPMILQHFLDLLQPQTVHKNLPLLFNFVRK
TMQSEIVQLMSLFGTDVRKELFTSVAHEQPPSAAQLLLLRALSCDYTSIREIAALALQLT
QSGNSSARRTAAAFYSNLCHSHPEHARLYLETATLFLAKPPDNNPNCDNDFQGMATIVTY
ILGASKLRMKWADELAANIGLFLNRALMLTDIFDIQFWAAFSLMTVLPRCLVPHELVSTA
LDNFIAFFDNQITIGDARSKRLKNLGLALSLFLVQHSNYEQGPRILQLLMDQYCLQCQTS
RLAVFLAGPKIIPKTPELTSIVLILLEPILKSTPSSEYSRERIKCPMPSSIDLLQPLTFK
QYNYEIIFDKIATPPFNYYTIENFSILVAALESNAVDVLVDRLLHSYEHSLMGHNLLLSI
VSDPKTRNLLPSGIHVSLIEQMNDNADLIQQQVSAEVIGIWVKDDIEAINQVVQLLQKQR
SRTKCLIYSAIIAHASLDENLISLMMHELNDIAKNTNATPYALHALSVLYSCHSVMLSAM
KVTDIQCQAIIQILNSPVILNPFNLYYLSLCFQNILPIISPEIQDSRASVVPIIRQIIQA
FRQIRIPFSMQIIFRILRPVFAFARELIDPEPVLFPSHQGASIPLQLAACGAFADMLKVP
SPNDPDFFDFVPRILILLQRSSDKRADQFVNAVANVFAESAIGHEDEEQIRARLTQWIRH
IKSILSASAIPNTGDATIEADYLVKNCALSVAKTMLSVLSKSRPLLTECLDDLMTSVTRA
IETGKAELVQLSFQLMHMIIVHFEGVITDDGSRLLELYDSQFAIAVRFGFHSDLALSGPF
LIKFLSFHYDNLKNHPEEFMTVLTGFVNGLTVCKQRTFAYYNISSHLCSIARQNEAVFKL
TVSFSEKLVPDFGGIIKHSMTLWRGKSKWSDIAQFRLDYENFYRELTTSFVWLQHYFKLD
IIKIADLVDFFIGEIVTCTESWRILAAFEALAATFMYYDDEITEDNVTNAISAVHHANQL
SSQLLSYALPSFLLSCSRLIKPGNDQTWEHLIAFALKSTFSLESLAHLVMKGPAHAVDNL
AEEISGNVLKEFKSGGVDGLKAVAFFAVLFSRSPSLASKVTNTVYADCELKQSHLQFVLD
LSKRALLAKGEIDRKMVSKFAWKNFMKGGMIFLADLLIADPEIGAEVVSNDEFKTLEEFC
SNDINNVVVFMQFIRLAITAIDKSSLESKHKSFVATSRIAIVVISNFGTDVQRGKDIVST
AVNIIQDVKKIDEAAVKEAFNAASQRQKQTTVQSTEKQISKLETRKKVRTLKTFGTIKKR
DRGGDDEWQSLD
>T_tenax_NG.00g002480
MLNCLIISSRSFQTISFPQKVDHFDCGNKETFTQYAYYDNNFISGGKISSIVFTLIDSFQ
ITSQNPFPRPVIDIAKQTKSMLLSLEMRYFGKSILYNDTTEENLVFLTIEQIHADIAQFF
DIYQKNLSLTNVRVVLVGSDLSATILSWFRIKYPQYSVGLWSSFATTKIIFENTFADTTI
LSRLNEISQDCAHKALDVFDTLDSVINNGDKNRVKDLFNMFDFDIDQFIGLDYTDALYIW
AQIFPLLDQIQQNAHDNFQLICDEFTTTNDSLTAFATLYKRLLSQTKISYLSMMPSNYRE
TTIESAYRRHRLIWYLKCSELGNFRVSNGFISPNVNLSYYKNMCFYLFNKFSDGQMQIAQ
RRYDNAYLGNQIIFTRSKVDLNRNLMPEEDYRNEIQVIELECAPKSFDLLPDSNETTKLE
TEAKNIIKQTVVKWISDECVAKCKNGKCLLGKCVCNDLYEGEYCESKSLDSYHFKIVSIV
TTLLPTIITITFCSIGWLILLRAPVTNFMSI
>T_tenax_NG.00g002490
MDPYRPHRQTSSTSIGKISIDIKDEVDETTNQEEQQLDELINESSWVSGKIESKMASAPS
FGDLMVEEQTKKKQRRKKVTTNSAGPSPAAIERPVQSNHSLRQQQPYPENEDVEGEEVWD
AATGKTTFIPYVKEQRYENFYDDGIIEEDHFQHSRGGYGRGGNRRGGYGRGGYGDRNYGR
GYRNQGYGGNQFYDDGESNRDFDRGSRPYGRSQGNQFYGSGGRQHQPQLKLSASEKYGDY
TKKANGSSPALASQPPRRDGRSAFQIDIGGKVQPPPPPVSQPSTKPQTYVPSFNPAKKQP
EAKVEEKPVEKEEEWNPDEE
>T_tenax_NG.00g002500
MSKKGKSAPAKQVNPIVAEFQASCKALNFTEEDIMTDISNSLNQFETQIRLTHKNISPAL
GKVLLRLFQRYQRLQSITLYACVILDPVFLKQLGTDLVKSPVTGISFDYSPIQREALLPF
FNLPSLDVLSLRGNQCLTPYDYISMTQNPFPQTLNAFYNALTTSNLKVLNLYGCHLGDDG
TIALANALYFNNSLKCLCLSRNRIGDAGAAALASALSYYTLSEAESAIVDRLMNEESKQR
ISDEGGSLVKRKKGQKAPPKKAPPKTSGKKGQPTKAPTERLLNFDPTTPVMAAVLAKWNT
CVTKENGARVLPGNITLSTLILDENQITGTGAAKLGEMLKENNHIVHFTIANNPEIEPAE
EKSLTRVIQE
>T_tenax_NG.00g002510
MSSDGEDGDSPRNVQKDEKSFRMLLLSRLITAIPVDHIKNIYNNFISKEARANISLEQCE
EMYTKCLYEPNFAKEVMQSPDFTRRTFKSIPPTKEEEFYVFLVKRYYGLATLRELTSNLR
SHLLFQHSEQQIKKIFETISNMDASKLSQLVAQYAFQLATEEIPVINETFSEEELASAGV
SKELYEWWKQSLSMPEEPAQQAEINSALLCDAKIETIERTLEFLTQSSSSNFGYISTTEK
DYLVKSKHCLLYDNDVEDTDILIIEFPEYAKPESGNYGALIMFKKDTEFYLENVGSETVV
VDAIPIYPNEVIYLKDNSVIEFGDAACIFKINWVFVNNVRQAMFINT
>T_tenax_NG.00g002520
MFKEFMQEFQKAREQAQAMNMPPQEEIPPEEDDGIPLPPGFTTHVVNFANKEGHNKVEEI
RELEINYVLYGSIRANLQSIIISFFMGFIMMVIGNIMEWFKTSFNLLRQAFKHPNLEIQQ
RLLLIAESFGFIALSIYKAYSAGIIGFKEPSVEQVFSTPFLVVNQ
>T_tenax_NG.00g002530
MLASVLFLISESAPSFRPVDDDIGDDSLEGKINYFLCSVILDNSTFKNNFAFGAGLDPGS
GGALYFYGCDIQAISSLGTNNIFSVNQAVTGGAVCMVESNAFFNRAQFENNTAQKSAGAL
YFEGTITFKHSIFIVNANFTKNQAKISGGAISACFLNEIYVEESNFETNHAGYVGGAIDS
IPDPTMFVYFATAITRLPHPTSKSHQLYSTKITVSLSTFTVKSPSTPPPTTPSTTPATTP
STTPSITPSTTPSTTPSPTPATTPVTTPSTTPATTPSTTPSNTPPTTPATTPSTTPWETL
HKTPEILRTPEATILVSAEREASKGETKSNSISHTNTSTNVLTKSVILVSENGTQTYLYV
LTYVYTLTEVDIVIEMIVEDEQYKGQMSSMRFLLFVSGGLLLFFILAGVGLFLYRRSKAP
TETDTLTEVSDETDIDDISEGHTKMNINDTETAITVEDDLNEDDNYMNNLDF
>T_tenax_NG.00g002540
MAENMPSFINSEEDPNKANIKEKKICQNPHKLQNLDIGRQKGGGALYIINSEIFFPYLEL
TEDNSESFFQSSEHCFVNNYGGNDSYNAIGTCHSILISASSNCTIRWESIDDDILPNNKI
ETYVVYRVQTKQYIDKSKIIEYYREPSYNFQDIEKIERKSFPSFLGFTSSVPQPTDYIYV
ASPIPRLPGSTKSQYPTAHPKYFRITANLSFNSYITLTVRTKLPPTPIPTPATTPSITPS
TTPSTTPETTPFTTPSVTPSTTPVTTLFITPSTTPSMSPFATPRRTLHNTPPLILKTKLP
SHKSIPAVREAGEGETISTSISHTNISMDVLTNSTILVSQRGTETYSYVLTYVYTLTGVD
IVIELVVEDERNKGRISAVRYILFVTRGLLIFFMIAGIGLFLYHRSKALTDSKITLTELP
GETIIGKIVEYFHCSITLQDSTFTKNHAFGAGLDPGCSGAIYLFACVLQSEPSTEAGIRI
ENNCAITGGAMFLVETDALFMNCTCISNRAEKSGGTMYFEGGARDEAILGSLYIYNSKFE
SNTAKVSGGAISACLISTFNIENSQFYKNYAGFIVEGIECDDCNCIHLSRNTFQRSYIEM
VSDSIINQKIGPEENNDPVENSVSEVNNVNVAKNIKEVNIDNEQASVSDVNNDNDKRVFT
ELTKLYKSQNFDENCPRGGGSLYIVNSINSFEDDVEVITDTCCFVGNYVKFNLLDNFAYR
ASPIKSTEPQTSSVPKPTTFTYAPMATLSVSEITVKSLSLTYTQIIRSIPSPTPCQTPKA
TPSTTPETTPSTTPSIIPETTPSTTPSPTPETTPSDTPSTTPSGTPSTNPSTTPSSTPST
TPSTTPVKSPFYTPKYFKH
>T_tenax_NG.00g002560
MFESQHYEHIQEIFHGENSVTVWCCNDKRSGKKVVVKTFPKEAFDSSFYQNELTITELAQ
GSNIIKLLDRFETQVSYNLVLEQGECDLFDFICNNGPITEERFMKTFFGLSKALERLHNK
SILHKDIKPENIVLIGNSLSFIDFGLSEIMSNVNQNNAFVGTTLFTAPEVVLNKIYTPSS
DIYSFGIVMFFVLSGEVPFDCENSFQYVMNQINTPPDMASLCNKHISHRIISLIKKMLST
SPKDRPFISEVIATLWPQQQDGHDNNTSNLWE
>T_tenax_NG.00g002570
MDMTDNNILNALCKFDIFPKYTDPDVKVKTNSGAILSLVAMAFMAVLFLHEFYRFIFPRV
YEDIAVDSSIARVSLFRMMSINFNISIQVPCGKLHVSAYDSEGNALETQINNIKQQRVDE
NGFAIDSKNFISLKRTEKQKKKKDSKPDSYCGSCYGALPRDKCCNNCEDVINAFKAKGWG
IDGIDRWQQCVDEGYADLGKESCNLYGEISVPQITGFLYFALGEYRIGDKRPIDISRLSS
KYNLSHTIHYLEFGPRVNQEPGPLDDLTVLQEKKGLMVYNYDLEVVPTKWYSKRGFPVST
YKFHPMITQKNLTEKVSHNVPGIFFNYNIAPISLVQYEIISTPWKLITSICAIVGGCFTC
VSLIDQLFFRTLSSLEGKRQIGKAE
>T_tenax_NG.00g002580
MVVSFVEEFLASIWASTPKHLIFEIALLVAIFVLLTRKPREIIIKNDEELTPAEEDSIID
AWHPDPIVPELPDDYDQSVLDNKTVTSAPTDKITVEGKEALNFAVPNFFGLNNNKEILDA
AQKAIDHYAVGSCGPRQFYGTMDAHLDVEEAVARWTGVEDSVNYCFPFATTTSIIQAFAH
NTDVVFIDEHCWFAIKIGSELTRGKVVVYKHNDMSDLRDKIIKAKNSFERWDRCNRWVVA
EGISTNDGSVIDLPTLIKLRHEFCLRIILDETLSFGSLGKTGRGACEHFDIDRSEIEISI
GSYGPALASLGGFTISTKDLCNHQRLSSHAYIFSASPPPYAVICARRAVEIVEKDGAERI
FNLRANISQMHHELADIKGLEIVSDILSPIVHLRLGKETPFKEANETLQKICDAALNDAT
SPTFIVKSKFTLNRDANKERPTIKVHVSPAHSQQQIKAAAETIKRAAASIL
>T_tenax_NG.00g002590
MFAQLKGPPQIVQLEAFTNAMDQLVQEFANRATVIAQLNHCIINIISNEVPDSGVYFVKI
SDAYKKLANLYRHVAVSLNRAIEDFKDINARYIVGKRLSKRRHMIKQVLEDASKHGINFV
KATIPVDVLKDKVKDPEFQKKINITKDLYDTDCELIEFQKKFALFKMRRVKSGWMMLTQT
FSNFTAMECSFYNELAGLYRKALGFLPIEPEPIVERPIELPITLPPEMLSMQRPIIQEIA
ESEETPEMINTNVSVDFRY
>T_tenax_NG.00g002600
MDIRPPATVLQFSATIISDNKHEKLRSFIIQYFVEDKAFQVFEKVVPNSGFKGGKFITKF
PSKNPENGKPYEPKDIYLGAKVDINGFRFILQEASEESLKIMESRPDVFIKSDLSLVMTK
LRGVLVGKIPKVLVEFQKYDTRKQLVVSLADLQKVLESFGIIMGDQEFLTVYRRYQFGKI
DGFMYQDFVEAMV
>T_tenax_NG.00g002610
MFSQGVQKIKLSKNFHDTCVSIGECKSREAEEAIVRGWMADVKKTLSKNKIGLSDLYENV
ISLVHLTLLGYNTSFGQIHAVNLTQDSQMMTKALGYLACSALFDSKSDLIVLIVNSTQRD
LSSGHPTSMALALTAISHLVTPELIQPVIGFVGQCLNHSVPIIRQKAIMCVHSFIQKDPS
CVVEFFPELCRLLSDPDLSIVNAVVATFTTLLKHQLNIRQICDLIPDVCRAAQLILSNTA
KVEYVHQRVSAPFILVNILRLIQRIAQNLPGINEQVEPILTQALQQGVLESPASASILYE
AIRTAIALDLTEIPQLRGAISLFMASKEQNYKYIGLALLTSIPDFASEFQPTIIDCLEHP
DPSIRLTTLGLLHSMASEDNAQIIIINMLRFFHRIKNEIIRRELSDRITDIASKYAPSPI
WFAKTMEQLFAIGGDLVRPEVAFQVMKIIDEQADEEMRHSIVNLYLDVAQSSRRLSDVFV
TVIAHVIGNYAELSDEYDLSFIILLLCDLADGYDAPREWVLNAILQLLPKIEDVPQEVLD
VFENYKQSRSIVVQNICFEALALLNFRESLNIILTMNQEEDPTLSFLDDFVSEAIANGGR
EYIQIDDRDTDLVVSQKPTLIYHQYPNESRAGVYDPDGVAAGPTAIPEEDNTTLNTAGVA
TIWTQQGLMEQAPADETKPLGLASANYDAPQAQASPDISPKKSNLFGKLSVAAKKTHNAE
EEKKEKLAASLFKEQAAMIDAAVQECAMPPPQAIIEFSQSGVQPVPAFADETIKVLSCSA
NGKILVAVMNATDFPIPSFKLSIDGPEALTKDVVSQPANICCIPPQNAVSMLASFAFPKQ
MKGFPQFKFVSNIEYNGKKVAVPLPANLLTFVAPQQSTTAEFGAAWKSGGSEIVYSLPRA
EGLTIDEISRIMNTIVHVKTVQRIGQEEIFMGLLTSTPFKILIHVKFGAQKIDIKVLTKA
QPLTASLVNDIKAIFA
>T_tenax_NG.00g002620
MTHAPVPVNPEEIPQIVTGLRTYFKTKATLSMMWRETQLNGLINCLKEHEQEWTQAMFDD
MGSHMFEARMFIGNVISEIQHTLSNLKSWLNPESLSSPWAFTPGYSKVVPEPYGVVCDFI
PYNYPVYLGFSTLLPILACGNVCLFKPSSNTPACAKLYQDLFPQYLDPQGIKVVCGPTSI
CDTILEQRFDFIFYTGSPAVAKIVMRKTAEHLTPVLLELGGKSPVYIDKDINLYKTARRL
VLAKMINGGQTCVTPDYCLVHKDIVEAFKSEILTTIKEFYGDAENQYNDNMTHIISRRHY
DRICKSIDESQGNILFKGFRDPERLYIGPTFIESPAVDSQMMKEEIFGPVLPFIVVENED
EAINFINDREKPLACYVFTTNDKCFEKFKESTSSGALLQNDATFHVSSPYAPFGGVGNSG
MGQYHGPYGIKALSHWKPVFKHYNIFDISKRNPPYTESNLNFILHFA
>T_tenax_NG.00g002630
MSSTEKICKSIYFKIPPEDLDPFKQEVFNRLSSIKSGPEPHFANLTSIVTNFSTLTLDKL
LVSWVSFIHLVNSVPKCGLRATILQIFDLTEKLRIWTCKLIGVLQFLPRTQSAAFFHEKI
FNLFNQLQTNELFTAEKYTTILNLIAELTKLSTEIDIGPNHFRAYLKISYLVQLLEHLKE
NMDKIAFVMQFITSINNISELFSSYTIGKLDIIDTNIKLYNDCAMNAYDINFKGKIQITN
EERFLLLQSIDAISELGFNMSTDEGIDITREKLKTPSLKEIFKIIPEVLQKLNTNQYTSS
LKERILSVVFKLPTRKAFTDIFTEILIINTFYDFTNEQSAELDLLTHQLQIIHSILMFLV
AIDYLEICPYGNTIRKIYLRTYCVKYLDQDLFITSLIDKVPKELVDSIHAKLEEANLTDA
HDTKRSVISTIRSIYLDSIIELNNLPFDSFKPVYKFLFQIETNTIQRQEVKPILAILAPV
SETSPNLYKLRTELTDFYKKAYQSDEVANGVDFIWYFIKKFSHSSGSSRSVKFRQSLFQE
FMKSIKFLQAHNIIIINPTIDLISLKVDDNFGDVFVNFMRNINVNTPGLVRAINSTVDKL
QANQQAKNIDIIVLLDHIIRGALDFSKVINILGVNSQSNIKDVYDICYLLINVIRVFQLR
DEFVTYLINREPKYCDAKIYFQSLKQFNAKRFLDGFVTIMMYIHTASMIGGKATSPPDFM
QCLLNLRSANDEIPDFTPISASQTHKLDTAFWSVYTRLSLVSMEKFLPHIKSLLRMSISD
MFTKANANELMSKIEVFVAGLHSDTEAVTKMTELIKSLTKAQSMIKSSGKSVIDQFIIST
NTISLFKHALQSLYTYFQFLVSPSVQYVNLQWPYLIANVLQPNATSQIMPLQLFISNGCS
DLSSCADKLQIDIAKSIINDTQFENEINYPIYSKDQLSLSEQNKLLQFVQQETHKSKQGS
EKNSKINQLMKIRRDITLEKKRAVELMKLKNEVFRTRQSEIIGLKKQLAENLNFYKSGEA
DFNNELKVMNERINSLSLSIDHKLQIIEELQQNINLVKLNEELLQPVTDVEPFTETFSTP
SISGYLLKKQENEVVVEIQHEEDVQEHVAEAPSETVKEEEDGENEVMEEVEAPSALRHII
GEKWPKHLQNTIQSSMRAFNQPSSVSMMKTLKDATPEMISQIKNSLLEFTSATDDQFLVK
DIVRRTNIMKEILNE
>T_tenax_NG.00g002640
MSKQREMLTRGAIDSAKLNPAYFENLSNKAHMTRAVWKEALENSPNNPKFCEEFCRYLVE
AECDFPEAIRIKHRAQVIEMGNNFSIDTSFRSMVRAFPKYLTAKILNIRGTIIKTWKKDN
NRSASSSQSSQNSSNQSSQHSSYDREDNLDADLEEFVGKQTITRPRTRLALHIALENKLR
SQTWPISRLDYISQTSFYASLADVNLIIIYIHKHGILKNYLPALMYLMRFTDPVYINVEA
DMLLETNEFTTNSSWRFGNLINSVAELALEGENIYSFASALLKPVSAISICDQSAHVVST
VKESFSSPASMMISHQRELAGNKTVYNLLKDPNYSEIFFNFDTFYDHYSILFDSFCEHQK
VKYITIIAVCVCILLVAFIIATSFYYQNRSSAFRAILCILKRFNPTVLVNKKLFSSIIHN
APDAIFFTSSFGVVEIVNKSASALLGYTPEQILGQHISSFFTFSDEDKISTKLEMMKSGQ
SSNYVEEDMTAVTDNSSEISCHCSIIRIKNNNGDINSFTIILRDQTASVQPMKTAEEAKA
KSEKLLYQILPRDIVVQLNRGEKDIAFTVQSATIVFIDIQRFTDYASGFTPQDIMANMNL
YFAAVDKIAAKYTMLTKIKLIGDIYMAATGFFNPETPPE
>T_tenax_NG.00g002650
MRSLKAVLVGDTKVGKSCILSRFVQDSFDINTPATVGAAFHTKIVHTDYGPIRLQLWDTA
GQEKYRSLAPMYYRSAAAAILVYDVTNKQSFDNLQIWNQEIIEKAPAGLNIFIVGNKCDC
VEERIVSTAAGQSTAHDLGHSQFFEVSAKTGEGVNNLFLKVAESDVRSDAPFDTDRVNPV
AVKEEKKGGCC
>T_tenax_NG.00g002660
MDEIMWWTMVGGSISFVLLFIIVLVIIWKKIARDKTIVYKTLLNFPKNVVSQVSESLRLV
KDGSNTATEHSMNLMSTAKMNMYIERNRQEENLLKHSSELSFLSIVLFLFFVFSIICQMS
IVQGNHVDKNCQHLDNLLTISAYLCFLTMHLNDIAGIFNLGAITDNADVAWKFAFVNLLG
DNVSDYYTALRFGYGNGVQYPDFTVLTNESLVLSGCNKTKVPGNYSEAFACLTPDSIIRY
AYNLVSSLIDPPIIIKKMYNMTIPVELIRLPISNHLLMFRVVDGFLYPGSISVFRVNESS
GQRMLQRLVGVINDNIAATPPEANERPAPRKSLRSPNAKPVLKTVKAKKRSSSPPRKISV
TKKKMFWQEEQQIPYKYSNSAKQRPQPKKRIGSPRKLHILDKPKHTDVAVQTSKALILDD
DDFMEEINDFTRSNMKLSINSALLIKSRFFNIWVTRWYRISASNVRKVIGLNLAKKKASS
TQVPPPKNEAQNKQQSKQEKSREKASNSNHKLFNFNSDESSDPEFYEQLKLIADQASKQK
ESKEQTSPKQNNSYSPNKMSLSISASYDNTGDAPASPMTDSDLEPPLAPRRSKNSLKIIQ
NLGNLLEEEEEEKVDKNSSAFQELNGSSDEIKPRTVPPLDLRILDKNSSSSRVPPLNIQM
ALKPKQSDSKLKPQKKKDDKNQKEEKVEKIKPQKKKDDDEDGKKKDDESNEEKMEDDDAT
EDEEDEKKKDKMKKDDDQDEDEEKEKKKDKKKTKDKDDDLDEEESDRKKKDKKYKKDKKK
DADEDEVDEKDDKKKKDKKDKKKKDDDEDLDDEDEEKEKKKDKKKDKKDKKKDKKKKDED
LDDEGEKKEKKKDKKNKKKDKKDKKKRDDDEDLDIENEEKEKKDKKDKKKDKMKNDEDDD
ENLNDEDEEKEKKGKKKDKKDKKKKDDKEDLDDEDEEKEMKKDEGKDKKKEKKSKDNKDD
LADGNEKEKDKKKDNEDKNNKKDKKKGDNKLEKAKDEKKKDDEKKDKKKEEKSEMKSDAK
EEKDKKKDEKKSHKDDKKSGKEEKKKSPKEDKKPVEVKSPEKKGENIEFEEYQEEEIRNK
IPSDEPELIFDESSEEEKKPQPVPLLNLPQKEEDNNDYDIEIRRGPPSEESTDDSFNIYD
AIERSSEPIIQEEEEEVDENNQTLQEQLGDQFKDLNNIMKSSSEDDSFAQNEALAGIYIR
AKHTFDVDNVNEDGTAQQLPNSEEEDNIRKFNLEETYPEEEENAEENVEELSDVEEFKLD
SDEIFKSERNKSFDEEEFKLDDEEDEIPKPKPVDKEEEIAKRIEERMAQLTKEIQKSDDD
FSDHKENESKEDGGVFFTMPSNKVIPPPTDIPKVDISIGEKETNKNIDDVDVVISEGENQ
PSFDFSDSDGIQIDVSDDDIIEEPPRKESPIISNSIKLPKNDNKSPNGDIVIPKIEIKSV
QPPKKSTFDAQKIDNFADLGDIPSFDPSPKKEAPKPAPAKQNVIDENSSNIIIDDGWQLQ
DSDDADIKGISSEDSDYFM
>T_tenax_NG.00g002670
MSFRKLDLFVKLDDEHRIGTSMGGILSLMAIGLIIALFAAEINAYINPPIRQRLFVNNTR
PTEADNRTISFDASEKTKFMLDMTLPRAPCFILHFDLLDRLSQLQPVCHNRKLTFTRLSQ
FGSPLDTIDPDSILHTNAMEGCQSCYSKHVSPSICCNTCQDVLEVATFQNIKDLPQCAPR
LQELQKMKEEGCNVKLQFESDQIAGEFHIAPGYTFYDEDGIHTHDVTSFINSSDLNLTFK
INAFRIKDQKSSLLDDQHVVQTEKGLMVVHYLIDILGNNFTAYRHVKIGPELVPEIAFRY
DFSAISAELYKDKPPFLHLMSQLLTVVGGISFILKAVDYVFYHILKINRKKGTRLNARMI
>T_tenax_NG.00g002680
MFDQCSSAFCAANNKRLVIANNDSNDEVCKIYQDIHFSHIINAVMVDKIYFKVVCEKNHT
YTFKADKVDTAERWIVALLQDQQCQKISLEDFNILKTIGRGYSGEVLLAVKKSDEQIYAI
KVLHKQQNVEKAITERNVLIRAKSPFIVKLYYAFQSNSKFYLVLDYINSGDLATLIHKSL
QSIPVDLAKIIIGEIAIALEHLHSLNIIYLDLKPENVLITSQGHVKLTDFGISRELPEGE
TAKTLCGSYSYLFYNHLPFHGQNEKLLFDAIIQDEPKLPFIQQGLQEFVAALLTKDPKKR
FTDVFSHPFMANVTRESILENVDEKIVKPENFLDNNVDEPSVNQVHYPNFSFTYEENEES
YLSTDF
>T_tenax_NG.00g002690
MLRDASVLTPVFQQNYVYLGKNDLRQSFCVLSAPTVCDIELLPNSITFQLGNAENIRILR
WKNFGLVIKNDNTRIKSAEEQTVQHAL
>T_tenax_NG.00g002700
MTTPDSIFSKFESFGNYKNVNNLIDFINICVECGIVTPNDLKNMRPLEKLDEIISAGKFD
LALEFAGVNRIDFFQYLFVKYRANENILKLISPIYPMASLTMALSSLTSLELTRFRSIVL
PKNSSKYVVNYYNRKVSPIIEPFVNEHNDQKRAKISIYIDNDDVNLDDYLYSVDPKFISE
IILEKANFMPMTKLLKYLDFLDCFVQNQDLLHMKEMVTLFLSLKNPPSTLNEATQQIDER
LSQLIRKNKYKIAKNFAELTNKGDLFAQSMIDHVINILLQRHESEQALTYCKGFEGEILA
QIGPKEYEKRFELMNMSTELRNSNSEEYRALSVYFSVPPRLRSKKPDISLMIDNVCIKGA
LNILFEMIVSFNLDISKISDMANKETVSLVTSYGYSLSMPILVYMIDDINKIITKYNNFV
EEYTQIADVFVPIAMHIAAFVVVDCLEHEAFCERFCVIFSAFLRKLRRISSMTQDLDNLI
EKTQKVKALASISFFARHHFDYGIDIVGSDSKSDQIHDKLISNDYGLLAKSFKHTSENSA
FFFTMMKFTDFEKASVEFEKFKDHIRNTDDFMKRLMWALQSPLCLDEEYVRSPIVDIAPQ
DLYHSINEFLHTKTTAFCPSWPSVATYYIEKLKGYSSVIKFYSEIGLFGRSIKELKSRGF
DGEIFINSILEPSLSYGKVNVMLEYFEASDPYFESSADAMDAAVKWVTKQGLDSLRYEMD
IMIENFADAVLAAQSMYAKEKKAENRAKILEKCENDLPHELLNYNYIELQKEFVKIQKDN
GIPYNVNVHLFSDGLINAMEILFNKKLFQFACKVAVELKVDPSPIINRIAKTMNQSRARK
FVSNLAKSMPNNHNFEDWVTVLLHYFNNNPKTKSYVLSLIEKEISSAKFKCHLLIQCGYT
SEARKLAEKENLAE
>T_tenax_NG.00g002710
MLSDQLSVEMFEHLQEQYSDYIDFYGRFHSLKPGESAKMKGEAVSLLESHQLEITVIYSL
INLSLRNHRCLLRDLWDIFKFVISRYKINPIFDDFIPILRCLCSKEYGVEVEKKFFTLV
>T_tenax_NG.00g002720
MHSGRPHYHIKAKFVHFTDVKTGNGEFFELDDKGALIKKSNGKIEPVRTIQYQINTGAPP
PPKVLIEDSKKEEEMEFTLVPAVFDDFSTFEANDISFVDNTPIDFYVF
>T_tenax_NG.00g002730
MISPFRTPLKAASVITKSPIIRRTPSGRIPKITPYKTGSPVESYEIVPNESIQEEIFSEM
LMPETDIRMHLQSLAEALYKLSTGREKFSHVINNIIKFSKVFLKYGHNYEELIYLYFAAA
DCPQDTLLLLLAIGAFCCLHEVKITSKQLETSLETAQKLMSDHPSYSLWGKDQKTPKQKL
REIILIFKGHKIYFQFDFDLFKQPESPPRDPNTPITSRSVIAKESPPSASPQKSSPGSKR
RRSSGAVRNLSDFVGNDERKSAISPNINRVNAWRRLTKQEQIQLIKQNKFNELLRSGKQT
MYYADYTERDIYFDFISKHFRIWDDAYESVCTAWDKFIKSEDFDLSMLLTQVPSDIQSTQ
>T_tenax_NG.00g002740
MLKFYVGSDISAFYPISDNDEMQTIKNTVSFIKRTNFDKSIDFFQIGEINFTISQYNQIY
FIVQATNLSKRLMQYIANSLKNIAIFLFGQDFQNCMLDNISLSYQTVFTNYVSAFHDLIS
LNPRYLAGIIPHSNSYFKNCQFLVRKLPPSGIPAALEFVECIIFNENEIIGRFSKDINNT
LDCFDMLMLSIFHQVEFPEKGNPDRNLIEVNYVTNSEPSPVHYRAGFLKVNGKLQRCSIA
AVRLGLNSSYSSLFITLNPTEYEKRDFAMNILGLVSAAVSDMIIKITPFSFPMPPTVVGF
MVVNRSTGETFEANQAKNERTHNIVDNLFKNLFKRSFEVIPRGLTTLLWNDSYFDFSYDI
LFKKQSGTIVPNGFDTFDMYEKNIYYKQIINIIFGPRANIDFIEVYSIFMSTHSQHEVIV
VAREMAERIISKMLHREGPNLTPKHQRSVSASKMYNTDSPKMMKSESATFKVKPKKE
>T_tenax_NG.00g002750
MNAAKRVQSMKITHFNSSSNIDMKTIKKVGNVEIIKTIGHGSFGRVYLGYDPETQKFYAV
KRASYKDLNHMVNGIGQLEREIRMLQTFNHNNILKLYSVYQSLEKPYVYMIMEYADCGCL
EDKMDGSPSPYKFEDILSIIKQVAGALTYMHSMGIVHQDIKPSNILLCSDGRILLSDFGI
VYSDGPIKEDVWALGVTFYQLLFSKIPWVGENLYEIVHLIKTTPLIIPEGTSPEVSELLN
LMLNKDPIQRISMKELTQHTLIVNASDIIKNPPPPFKNDLPLIIDTKEISVKQIMPGEPL
VPPDYLARGFGPTPGRIRSSPLYQLSIPDLLYNQ
>T_tenax_NG.00g002760
MKKSNPQHKPIEKSLSKSFSIHSVSDVELSDYKPPQTFTINKPKSFRHTDGSMHLEWKHR
PSKALVVEKISSPQSRQYLIEVVQYLHFEKKIVPYIEPYVAKELTGFKFTETFEDVNNTP
IDFVLVFGGDGTLLHVASLFPEYAPPIVPFAIEQQGFLTPFLASDYKNCLELLLRGSFYV
TLRTRLFCDIIRNGKIEEVYQALNDIVIAPSETGKVCALNCYIDDELFSTLYGDGLIIST
STGSTAYNLSAGGAVVNPSIAAILWTPICSHALSAHPIILPDCVYIDICIDPNSRTEKPY
NVAIDTKRAQILKGEYIGIHQSPFPIPTVCASEPMNYWLQSLTNILEYNEPMDVEE
>T_tenax_NG.00g002770
MTEERFKIEDEPMEPVEEESVPEQVPPELSDSEEKETKPKRDPASTIEPMSDAEPEDGFV
PIVSGKIKMQANEPVQQEKENNIEENNNEVSKSKCCYII
>T_tenax_NG.00g002780
MFILEENMKSEAKQEKPKFINTDNTIAACDWVNEFANTSNWITIIDQTYLNDDFNFHGLK
KVVKNYDILVKYLRGQSVDLPPDTPLETLNHDLEILYINLHQRYLLTERGSKRVDPKFNA
GAYGKCPRVECENCELLPIGFSHIPCVSKAKAYCPKCQEVYETKENVDGALFGPYFPHYY
LCFDKTNRFSGERSKNIHKFMGMVYEGYQDLELQA
>T_tenax_NG.00g002790
MKARDGDSNCRRYFPTAVEQFILIQHMGKYFSYPERSPDRNKVAEEVATILNPISGHWTH
RSVRLWFNNNRNSSFCLNSQVSKASSYHVGSTQTRSISPSDDKKFHSWNEGSSDSDSSIS
KIPSIKDIDAMLPHGITTFPTGMMPFHQLMNVEPVH
>T_tenax_NG.00g002810
MTDSENLIANSIAQKIVLDYFQSAMNSRESIDVFYHKEAVLEWEGQNFKGQNDIREFFTS
LPPNLTFRLAGFDVHPVVNSDLLVMLIVFGTYQNSAFNLRDFHSTFYIGVRKNEGKAYIH
YHVFTTF
>T_tenax_NG.00g002820
MSVIRRELPFQIPPMKGEDIPYVKPKIEQVNFRFKFIKSSKNIEFSPKINHYWNEILNGS
IHTKFTDLFEQVKKCDNPALLMSAFSDAYQSESQLSLDLLTLVQNYSKVLPSQKLHTIFS
PAHLNLKDFLAELPSPGKELFSSIVTLTHVIIDNLPNYNDKMEVLSRTTSALIPRSYKEE
MIARPFLTILCLIPICDSKNQKYWLILNRDLSVQILNMETKAIEKQFSLDNVVVEISVGD
NQIEFENYGSFKFTSPNTVTIWKDAFNETNDVLVNFLGCFPAIIQYKDYIPTIFFDQMRN
LINSDVYDFTRCFGLVTVTKVGKAAFSNLLQYILYCGNVTTLVRYLFGSQINATVTENTI
FRETSACSVLFSLIAENYGFDFIEHTVSKAAKAPNRKECAEMICEGMRALPPQIKYLLAA
VFRSTRRKFPDKLIPFFAISSMFMLRFVSPQLIQRGASKLAQKTMKAFVFYNDDVDPEDD
IPKELFKKIAETYVAAIQFEDPAYHVAEPNIGDIVADIATHNKELLDHLKRKPQEHPLYW
SMLELLENVFIGEEDLMTTISQGYITA
>T_tenax_NG.00g002830
MCSIEEIRKSEFPQFSEVMFFDYAGSMPPCTSQSKKLLDLQMKGVSNPHSQAQVNRSTLD
MEDLRYVLTNLCKTSLQEYEVCFTQNATQAIQKWAELMNWNEKSHFSYLIDDHNSVLGVR
SVATKKGASVTCVSGLPEKVEGEFHVFAFPMQSNFSGKKYPLEWITEHQKKGGFVFLDGA
AATAPDLSVHKPDFVCLSLLKLSGAHGGALLVRRDRIPMFGESTPAGGNVLFSCARTGVY
KLLPTLHQQIEAGTQSFIDLSFALKGLEIRRKLGTEDEIKERLAKISEKFYKELTELKHN
TGLPLVHFIPQREENFGPVFSFNLYDNQGYLISYQDIQYLFSIFNVVARFGGHCNPGSGF
PALGWKETDIEKIAEENEKGGKCLSSLCEIQGRPVGTIRISFGSTTTCEDVDRLVALMKH
HFLNGGPCPPVGDVIVPLTVKRLFIFPIQSSPGFEVKEWKLTPFGLMHDRMWKIVDSSGA
QLRTTNCTPIATIHPTVEDDKLVIRINDEEIRVPIEGFEEEKNLPEKILQYGQIYKGKVN
EFLSRHLNRCAFLVKCDPTKIGKMAFSAVTEESMTHLDPSFDIQRLRINLLLNGAPAFSE
EGEVKGKLQIADIPITVWRWRIICMTSSVDVETGIVDRTLFRKILNERSRNGAFTFGVLF
STNTNGMIKDVKVGDQITNI
>T_tenax_NG.00g002840
MCAVRADLRTILLQEKEHPLSQEIESLIDVSFWPNYVKPIKAWALIHDEKKRRKLINLLN
GGNTVKNIPQIVTRTLEPNPDFILTTATSAINVNQCFPQMQPRKKRLDVTRRSQILDQGI
FGTTTKYCDIQKPSGSFIEFQCRKLFSPMALEKILPMAEINSAFIRQIQNWCDTNANHYP
HVDTSPDFQSSPRGQAYLFKRILKEDHLHQNTYVKTNPDSPRIREPKSARIDEMMYSVYK
DTFSPDSTKNFKPTTICVPPLNQCPYSKYPQVQPEEFIYTNKQVQEQVQSNRSARKAYRN
VFNAKTKIVI
>T_tenax_NG.00g002850
MTKIIRTARLIVDGSSEVVRPLRKNVSFAVVSVIIRYNWDIVAFLDSRSEPEWTEPCIIF
SICEGNFNAAYNILKKRLDSGAEVLKRSAPYEDLFFGVGSWVSKRAKFAVYCAQRRDIVV
HQHVWIDFLEMSAMEVSSEESLLLRSFIVQCQGNQTQRISFSQIVPSPGYETFERIMGIA
VNQVRIKGFESRHYCLSCDKILENDEDLANHYHEHTDDADFEASLFYQRLLTMTKSRGRV
PSVQEFFKDIHIGIFDTLIEYKTERSYMITGSDRIDYVHNKFPANADDAEHPHFVFNTTV
PPYYISIIEESKLLYLVRQHQGDEAEFNPIFINDVSFPLSLGNDIYEHIVTMYENQATEN
TQAENEQAQNITIINTKESYDENVQYQDVTVDKTSKHSITTLTTSRSLKVAYHGEEILRN
STIHTCPYSTCNYFSCDSHTFSAHIASKEHKGNSYVKKFSLFWCTTIEDARQGHLPRKAV
LINTMNLKSHCKKKHQAPFILGQEPDNIEVSIRYSSGEDIQAALANDQRKKNSTLITFTQ
QLSATTSNASIAKTEKMKKKCQGLFLPLIQQSMKPSSRKLETSSRISCQRQRKAMHGLKN
LCVTQLLPLADQFMPRDDSPDECLKLDAMILEADRICREFMCSNLGRDVKHIGDNNANNT
DENSKHENHSQLKATTAKIITLLHKARSLTKDKHIQIENNKYQKT
>T_tenax_NG.00g002860
MTEIINVNDSKLQLFRQQTWDEFEKIIIAVPCEYKRDKKKFSNGFLVCTYGTNYVYKAKI
IGAPVLQFVFHLLDCNKFHVMKDKLVLSYDTCNVEIKTQNLNTVASSMLKIFSEMTWKCH
DVEFMKIQTYIKLPDYKVTKRAQNSLMNRALFLAHFYNTVGEQLHTCDYFKKIEEKPISN
LVISKRFHPGNFASPFGHAIAWEASLDTLSMQGFVASKFSRFFDALLQNSQNIDRVAFTD
YKDAIPQFDISNIDSTNVRRFWFLRSSAAMVISFFAASENLPTSMKEILISHCVFKPQEF
TELVRKISKSQSASDVQKLLITKLVMKSFPFDDFTRLISVTNFLETLTLRELDFDGSLII
KAISNSSTRVRHIGLSKAVFKTAIPQGLVPPATLLALNISYCGFTPAAFKSIFEYLCSKP
ITDPIIFTAQGLNIKPEVYVSLSELNYGSIYPNIAEFDWSGNPIPSDTMRFFFAFLFTQK
RNHLLMLNEVHPEDKTLFLQYLTKLVISVPLLGLDLTGKYPSKSFIPFIESLQEATFIRR
LVLKCKTAGDNGLIAYRKLIMNLPELTEVGGDGFRPATAGPLVDFWKAVHDHPKVHSCNL
PQEDLGVLGMTAARMTQEMIQLFADLKKRPRLSTTMQRLEYLTQQAKKASGIEDSDMYTY
TTEQGTEIFEKTATMDFSDDQNEEEEIDDAKFGTEDNEDFEEGDDE
>T_tenax_NG.00g002870
MRLSEAINALNEKKLTPDFVLKWISNNIAFDAAFQVNQDAWALFHQSLDETTIESNKFSL
TMKPSIAILNAFKSEIRDIALKPLQILQSKYPNSWRPKFDDLISTLSQIFQEKEIYEPQI
SFLLTLISSHRELTIGSEQVFKKVVEIFDLLIDNINKLNQEQVLMFLSRALCGPFFFQKL
SGKELGSSLDSFLEKLKQPAENAPIRPGVINFIHVFMPIYKETATAFKISNLFFFPLNLY
KRTQSLDLAVPIFEESCKLQLYTPQSGTQQDFEYLNFITEEAIKVNHFACLAALCRLDFR
LVRPTLSILLEIADEQFAVACLEMAFSLRMPQVLFGYNDLPPDPWDGSMRSDTKLDSHIA
DFPVFCEKYTDLVSHLNSAQTNGLLRILAVSTKQSDNAFLFWTVKNARFTHEHIDVVEYI
IRTAGDDPWRAAAASIAGRYLRFKSQPFVTTQMLEAHPICLYCFINNPSEQNLPVPSALP
GKHSQIPEEFRNGLVSIVPTPSMPEPAIYRLVFTIQHLPDLYHCFGETDMRSILRFALKA
ALLATSLHEPKTVCDFCLRLFTSSTFYESEPLKEAFHKAAAELLKTSKDESKKTFVAMLV
SSMPSEFVTSSDESDMEPIAVHAFRILLTYIDSGINIPEFSTPLFAEAANSVGKMIIRLC
SCFPYNYIKENFNEIISSIPSALHKEALSPLLFISQEFPPMESLGKEAVIGVCEYAIQSG
KPLPFTEVAFSDDIECVCAQTKAQSAPAAVHLLNKVIFNRNNIKEVLEAVSYVANISDLC
KHLDKKIERLMETSYKDGNMVPNELVTNVVRVLPRKEIENYNVTNPDLVVKIIQKVPDIG
KIAIFGGILTTKNVFKASYKPIIKQIVANNLDIELLKSICDLKVARLFSPKIIQGVFIEI
IRLSKDIKNINDVCTLLSCVTNFLTNTRKAARVHTVINECVRKLMALFFRYSFNPTYKNL
KTFSKFLESAARIMRPDFQHYLIASFVSHISNISLDTTKQKMLQNSIFPVFQKANKDQLS
EVSIGLHETHRQQFQLLYKRWQEESQYTGKV
>T_tenax_NG.00g002880
MIEEQQKKVGSVLTGLAGVIFSIAVMAKFHRGLLLFSNLLFFAGLIVILGIDKFQKLFTQ
KQRLPGTISFGVGLLFIVINKGFLGFCADLIGVYICFGGFVRMMIMRIRKLFKKHDDEEL
PR
>T_tenax_NG.00g002890
MTELRVNLEKIKEAKERIRPHAVETPCNFVPNLSKVTDCQLYFKLETLQRCRAFKFRGAL
SKISTLPKGSTIVCASAGNHSQGCALSAQLCGMKCIVYMPITAPITKVDATRGYGAEVRQ
YGFSFDEANKKCAEDLASNPEWIFVPPFDSDEVIAGQGTIGLEIAQQIPDIDTVVVAVGG
GGLAAGTAVAIKALCPKARVIAVNAAVRPASYLKYKKVKGQGVDPNTTTKFIGNPLADGI
AVINPGKVTFPYIEQLVDDFVVVTEDEISTAIAYLAERSKMICEGAGASPFAAVLFKKFQ
YRPDEKIACVLSGGNIELPMLARCIDRALFLQQRRVNFTISLPVSCGQFIKMLQILQQFK
FEVVGTFALPNANCLANHIRYCVTVDIPNPALMEDVKAEFEKNGWTINITETNPQDQ
>T_tenax_NG.00g002900
MRRSKLPSLRPLKTPAKAKKQATPKAELDLSVDKSISLSTLRSTDGIEAVIKPSKPLLEC
PPKDQHKLLVEKCHECCIICDFSSANADSKAKQTKTTLLKHIAAAFTIPHLVRSIQTETI
NVFLKMLSVNLFRPFPVIPSLSPIDAHDSLSDASWPHLSLVYDALLASLNCPLVQNCVTT
SFLYKLIGNCVSPDDREKAVVRDILHALYTKFIHLREVVRSNIAFQFSNNICSSELMEFF
LSIVSGFNAPLKQDHVDFYYKYVLPLHCSQKYSVIQRPFVQCTIRFIQKSVLLFTPTIMY
IAKHWPCSDRRKQIDFLNELTILLSTFELNVTPKVASTIFKIIGDCVESENTDVSEASVD
FLMNPELASVIRTHSTIVFPIVIEPIYRAAKHHWDECTKTNAYVVLQVLSEIDNQTFNKA
NDAHKLMKAQRSASFAVFKNNWTRIFENAKSADKTLIPADYETTIATHAIIQSTQITENS
KKITLILDLDETLVHSRFHKPEWYDHKMNVQYNGELYTVYVQKRPGFDQFFKSIENLYDI
YIFTASIPEYAVPVVRTVLPNFPLDRILTRYHCQLIDGTLVKDLNIFDKDLSSVLIVDNS
PACYKLQPENGIEVSSWLGDASDDELLSYLLPILQAGANVEDVRKFIVNILNMS
>T_tenax_NG.00g002910
MPKNLKVVVVGDGAVGKTCLLWSYAKKEIPPEYVPTVFDNYVVHLEVNGEEVHLQLWDTA
GQEELENIRILSYTNTDVFLVCFSVCDPNSFENVQNIWLKELKKHVQNPVYLLVGTKSDL
RSDDATLQSLAQTGKAPVTHQMGEKLANEIKAIGYVECSAIKQEGVKEVFDAAMKFALKP
KKKICDLI
>T_tenax_NG.00g002920
MQEKVSIVAKDHTITRITESMKTKKDRKTKACRTAKLQLYQYNYFPQHQQLYYPMAQIPY
VPPAVEKHESSMPKELSVEFLLKEPIHQRKPAFEILTQGRIPCVPFPCDYMYSGVQYH
>T_tenax_NG.00g002930
MFFALLSSSLCDEETRLYSKIWTQGGIPIKDIVEDDGAFKTYQEIKKFFQPSGNILGLIQ
SIDKVIYNEQTNFSKVYDSFKVYAKNSTKIADFFSQEELDSVDFKKYEPLRPYVIRAIEL
LGMKPDNFKGILDDIFSDKPLQKTVKDYIIAAEFPAEFIYYGSEVVKYSLTDKDFKFENV
PPHLQMTGKLMAVLKDAQKFLEKDTIKVDDAAAEFANVMISLKDAIQGLQKLINKSVVLA
LTPLTRIIPSSADSIADKLEKACQIFNELSTDPKVPQEVINEVNKASDIFAKIKSWKNEK
RFSYPNEDLHFLDFPLMLTNINTPLISAIFSGKNSRVPDTIIDVARGILNDYPLRDYLID
AFAFGDSTRRPQIVKDVEGIMTSLNTKDDDTYTHFDASAIAEFLNKKSEEAKIPIAIFSL
FDVNAKVQEFVKTQNMEKMDVASVKRALNSLADGIATLNEIYPAGPLAIVEDILRGISKK
LAEDSTFSDLLTAVPLGDVYTAMATFSNKLCNTQDITAREALKGIKVRGLDVLATLDNIA
KLKVTSVLNLLDCAVATDGQAVKIIEGARKIIARAPTLKVTFKELITGINFDYNFIMKLI
HVNLTRFTDRINKILIEAKGGSIRFDSVAEIAEQINNEVFPEYEAGQKSGNTSKKLFGIP
VWAAVVGIVAGVVIIALVVVVVLLAAKRKKEAAEMTATAQATLLT
>T_tenax_NG.00g002940
MSDNSLSILAEVSQQKFVQQEKKCEQNNKAVEAQLAILNEYANSYKNVEDIENSLAEVNT
LIESVEKEIQTAQKFLNHLLLDRIEYRKQSECSDMMKLIMESTMQNFTDTMKATIEKQNL
NMSIFTIIELENNFAQLIAKLKDQNMYPIDKEADEKQNQKVRDHNAKILNFLQQFVGEK
>T_tenax_NG.00g002950
MNRIPTIGLGTWKSPRSEDLINAIVYAVKEAGYVHIDCAACYENEDVVGQALQKLWAMGV
KREQIWITSKLWNTQHRPDHVEAACRQTLQDLQLDYLDLYLMHYPTAFQASEPTGEKFPR
VNGQIQFDNDVSIIDTWKAMEQLVEKGLVKRIGVSNFTINQLERLKNADTKITPYTNQIE
FHLYMQQAPIRNYMHENGIVLTGYSTLGTEDWAKPGSPTLLKDEVLVKIAEETGKTVGEV
ELKFLLTIEPGAALLAKSVTPERIYKNNHLDFELTKDQVERLRKRERFFRYVTPKVNWNT
DLLGDGW
>T_tenax_NG.00g002960
MLPFLSLLAIRDNDGEELTLNFPQILNHDNNEGTFKQYYFENKKNLVGDKPNAIIMKIGA
ESDNLVPAGNGDFIGVMAKKFNAIVLTIQHRFFGKSMPDNGLDVNTLQYLTVEQAVQDYK
VFKDYYVKLTGYDVPWLVVGGSYPGLLSAHVRDTFPDDFKAAISSSGVLHAINDFTDFDL
QDAISMGQECAAIARQTRYQIEKLLADPATNEWVKQLFGVDTTNFPLTDGQFMNFIGELY
TLSLQYNNLSQVCSPLVDARRNNKDTVMALAAYAKGWFAENQARPSEYSTNWLKDTTKPS
NGQRCWFWMTCNQLAYWQTGTNQRLSLRGLQVTKKMFEQQCKDVFGDQMQPPDVDAFNAK
YQDIPARRDHIFYTTASQDPWTWACITEDEEVNANSVVRTYAGHELGHCSDLHAAQPDDP
VDLIRIRQQELDTIEHWLFDQE
>T_tenax_NG.00g002970
MDRKDIEFFASQGLKFKSVIANGGYGVIYLMFSHKYNVNFAIKTIPKEMFKESELECLKT
IDDPHIVSLYQFFDFDSFVYMLMEYCPNDLEKLLHTKKSFTNEELSKYIRDCLLGVKACH
DRKIAHCDIKPSNFLIDKYDRVKISDFGMSTICTDQPKSNIFKGTSIFMSPEILKRKEYN
PLKADIWALGVSIYYLATKHLPFFSQDNEKLKEMINNLKYNESLIEDPELLRLIKRCLVI
DPNERADINELLSMPFVNQHKDENPDAPKARSLQQRASLMKRRSMVNIHPMGEKHRTRSS
SIQIINSLTKKFELSNN
>T_tenax_NG.00g002980
MFHEAEIECMKNLYDPNIVSLYQYYVFNNFVYLLLEFCPSDLNKLMAEKPEFKDEELYRY
SLDVLHAVKACHDRNIAHSDIKPANFLIDKYGRLKIGDFGLSTVSDEHLICHVFKGTRTY
MAPEIFREDKYNPIIADVWSIGVTLYYMATRMMPFYSNDQLSLQRMIEAGIYPEDEIHNL
LLRKVISKCLEVNVYKRATIQELLEMPYFKQGRGENLSLNNNLLKSSNLIVKPRVRDSNK
FFLTKSHVSVYGRNSSRLSLL
>T_tenax_NG.00g002990
MSESDTKLEKDIEFQTSLLNKLIAKQETQIKQISDDFNGLKGDVEHFTREIKSLKNSPVK
DVLVQMASFEDKLLKILENISLVQKVNDFVNNMTMFEEQIRHELIDIRRVTVDFSTFTVD
GKFDTPSLINAVNRDTCRIDAFNGMISTLGNNFNGLL
>T_tenax_NG.00g003000
MISFLFAFSKSEMIFKKVFTQNIINIDISGSSKQVINGTNQLTKPEYAIYPFDKKYDWCS
NCMRSYDEHPWITFSLKDRLIKIGGYFLRSGCCYESRCCCDDEYYGYCVECCLYSWSLQV
SDDNKTWTDVHKIDKDYSMKFCKEMTYKLDKEYTTKYVRLIQNEPCPGWPPCIAINKIDL
LGEVVGNNDVQEDFVSFHDDDDDVSIIGHISKNGNIKI
>T_tenax_NG.00g003010
MPRKPHKLYLHVDPVDKKYDWCSNCGKTYDEHPWISVSMADRSFRFSGYLVRCGCCYSNC
CCEEAGYYIRCCLFSWSLQISDDNKTWIDVHTVEKNYDMIRCTEKSYKLDKEYTARYVRI
IQNEPCPGDPPCLSINKFELFGSTVNDFQSEDGSHYNADEDDDISIIGHISHNGDVKFV
>T_tenax_NG.00g003020
MLFSLFFVFSSENVINGIFNKVFHDGIVNIDVSGSSKQDINGSRQMTKPEYAIYPFDKRY
DWCSNCMKSYDEHPYNYCVDCCLYSWSLQISEDNKTWTTIHKIEKDYSMKFCKEATYTLE
KIYTATFVRLIQNEPCPGWPPCIAINKIDFIGEVLAGDVIAEDFVSFHDDDEDVSIIGHI
SKNENVRI
>T_tenax_NG.00g003030
MPYVCVALDEGSTQSRKRLDFVIENPMFPMPSYLAHMEAMIGLTAEHYKAAITKGLESIH
KHEIQISAVVLDGNRSQLGAFIGTRNTIPILARKDWMKTILIVHCLCHRINNAFKKVCEQ
DNEVQSIVGNSECIALFSVLDFIERHRARITNVMHLSIPPYFDQLYAVTKIFAALIQLFE
NSKTPLSLVYPWIEKAARAFEQLNSKSNPYAMKFRQELLNRTINSSTGSLWAFAFIITPQ
DLMDARRRFNNGEFPDQDFVKMFYIKEKAIDSIEETQNELLNQQTDAHADDELPDLEAAV
EDDPLAFGSIEHLRNVLRQFGRTGKRIEEIVSKFKNMLLTGNCI
>T_tenax_NG.00g003040
MLSLLFSFSIEDKGLFERYFNDNIIQVDASGSSKQFINGSRRLTKPSFAVDPVDKRYDWC
SNCDRTYDEKPWISFSSQNYMIKINSYFIRCGCCYDDGCCCEDIGYCTRCCLFSWTLQIS
NDNKTFTDIHKIENDYEMTRCNEKTFKLDKEYTARYIRLIQDAPCPGDPPCIAINKMELY
GELLANGGIAPDDFVSYHDDDEDVSIIGHISKSINN
>T_tenax_NG.00g003050
MLFLIFSVFSSSVEEGIFSASYKDKLVVVDASGSSMQFINGSKQITKPIWAINSFDKKYD
WCSNCGKTYDVHPWISFTVSNRLMKINGYFVRCGGCYTGCCCEDEGYGYVDCSLFSWSLQ
VSSDNKTWTDVHKVEKDYEMRYCSEKSYKLDKEYTAKYVRLIQNEPYPGYPPCIALNRME
LFGEVLGDENAESNAIESFNEDEDDVSIIGHLSRDGKVFVA
>T_tenax_NG.00g003060
MRKHSKYSSDDSEDDFSQFEGSTSRKRFTPEEDRILKEYVDSGEGHTWEDIARALTGRTA
RQCWDRYHNYLCKSIKKEKWTEDEDALIISMYNRIGSKWTKIAAMLDGRSGNNVKNRWHK
YLSKRMLGSSDEVTVRQPIPELSTQSANLEFDIDMFNNDFAKFFDVFN
>T_tenax_NG.00g003070
MSEFPLQNDTYQTPKNVAVTIYKSGKNVEIVETHPEAKGVVIKVNVDGNEHVKAWAFFND
IKPESMKIDNGSKKIEISFEKVAVANWPHAEADAEATEPLYKKWSKVEFPEEEEVKDQGI
DKFLQGIYANAGDDAKRAMYKSFIESGGTVLSTNWEDVGKRKVEPQPPK
>T_tenax_NG.00g003080
MTEQILQEISGLVGPDVDRKIELDNVIAHHKELNNKIEELKYFIQNEENFQENSKDQKEI
AEEKHQKMQKEYEEARIAFEESAFNNAKSFLATKNEPIIFQSNKIVGCSNYVNITRSNSQ
LLHLRKNYLHKMDKLARLRRSIYCTNTPEENLTDEELEYLKIPSITASSLDSFRHPMKNP
IYSSADEISSILHQNLFEPQQNSLNLNFNLSEFYSNHNTSKVVDHLIQKFFVTSEGQNKV
LDEKRNKLSELENQINHIDNEKNEILSQIKTNIQGHIANLQQNGFLFSSNLIREAQNKIQ
QAQTILDGLDKSIDTENHEIYASDTNIKLLISDISNNIQNIYKKYDSLFIVPKIDSIVIE
KSQKIVVDQISAEQINRCKDKIAKLESNLQSSDSYQKIAIEELKEALDSLLSIVKSRNFE
FSNHKTPEVSNDDVIQSQMQRFMEMKSKLLAKQKNGINKLRDMIETLPDSIRNLEVEGLP
KYENTQQKLPFDEEIDHPMPAISDPYSDSNEVLLKKILERKFKIKEEQIEIDQIKPSNPK
DDDFNEKMSQWTKSLSTDYSNEDIEKRNQLQENLMKAIGENATARDRKIARHEANIQRQE
KLKRLREEVAQTRERYNQTNTTCQQAKAMIDKLKTKISNNAVALAKTQEDNDQLITSQVS
AKTKAASSQ
>T_tenax_NG.00g003090
MDENDRPSIFKQRLNMSPNIAKCEQYDQLLCEINTIPIYQILNFVLTKFEHSESRYLFAM
IVIFSEIRPKFIAAYAQLWVELSKKRQNTFSADNIYNENPLLLRHILNAGGFPEDQDFEH
FSKMNLPEDYPKNSLEYILKYDMVSILSRLATQSQMSLKGYVTTNNSDFFLCKQEMPTLA
FAALYGAEDCFSLLLKYKPQVTSETCEMALRGGNLNIIEMCAKEGGTFDNGAELSSLCHH
GDAFDIFMSGKYGEQFPTVCNSARSMNISVVFYLVNHGFDVNEKDNRSMTPLHYACKHSS
LPIARILVEHGSEVNMIDSMRKTPLIYACAAGSVECVQFLIDNGADVNVCDEMSKSPLHY
ASLSNSFRIVDILITAGAKIDATTDQLGDTPLHCAASVGSIDISCYLVQCGAKIDTRCEY
VGRREYLSGVTAMHVACLHGYTRLVQELLQRGANVEAKAENKMRAMHIACKLGDINLVKL
LLKYNTQVNVMDETCMRPIHYACLCGNLEIVQHLHSLGCEMTAKGRGGNTCLHFACMSDN
DDLVKFLIDIGMNPNVSSSNGKYPLHIACEENKYNMAVTLILGGSELNAEDAEHNQPYAY
AQSYELQKLIINQQNATKCYIS
>T_tenax_NG.00g003100
MSAICESNKESNAYFIALLIFAILFTIASIANIILSIRFRKYNPEVPMKDLISRFVLMGS
IIIKVILLYLQSFSYKFLNMEAKPRSFLISFGGYAINFAYLSIVYSWCDVFIAVVGGALN
KLFTFTKKLIITVGIVSFIQYIVTLFIQNQIARYIFSVLWDFIVIVLFIGMAIVLHKKLD
IHCGSHLSPEQLIFILCTITSVSLCIRMVSYIIFISWYHNGKGNPDCDIRQLVNYCIKET
IGQFLPLLTIILSDIFNNLEVRTDYNDVSGFEAFKHV
>T_tenax_NG.00g003110
MENTEIFHVNFKILGNSSIESLDLPADCGMDTLKVLISDFCQIPFEEMRILFKGRAMRPA
DTLQSLGITNNSTIIVVRQRKTDPAPANADPPAPPQIRVSEKKELRKKLAQLQKVISTLN
SQIVGLQAKLSDQNTQIPQEIQTLKQKVEESTRSLQELSQSLNFDENLQPRPAPTQNTGR
PQLPPLNDLIGALFSGGGNGANAQTAQIQQAPAPGNFFTPQQMEIINADIARMNTEGYIK
PLNESYRATDIYQHTKK
>T_tenax_NG.00g003120
MSAAKVLPWVEKYRPANLDDVVSHEACISTIKKFIDKKCLPHLLFHGPPGTGKTTTAIAI
AHQLYGKDTSMSVLELNASDERGIDTVRMRIKDFASSRSLFGPAIKLIILDESDAMTGAA
QAALRRIMEQFTSNVRFVLICNYPEKLIPALRSRCTEFRFQPLPDEDAAQFLRRIAEAES
LNMDERGLQALLKLGIGDLRRSINLMQTTAMSNTKEITEANVYRCSGYPLPEEIARTLEQ
LMNRPLDEALKALNEQVFNNGLSLLDVIRELHSQVVLMEIPPYALASLIERLSEIERCIA
EGSPERVQSAAIASAFQLLRIEIEA
>T_tenax_NG.00g003130
MELPDDVFTSFWSVDVHHDVVCTVTVPIGASCTISNASCGIESSKPDTGRVNLYIKTPDT
EETLLVPFKMNSFESTMLDIPFSNGDKFQLYTTGVPCHVFVTGYMLGSVTLDVDNPIPKP
EPLTFDNRLQINLSVPQSPPPAEESHVETLAPSPIEPSAQ
>T_tenax_NG.00g003140
LIDQFCQNQEDFVAFYKEIENSCIEFLSQLGYKGDVSLLLHDALMLHILIKKYLEHHPEL
AQRDEDLVKQLNVEDYVNKVFTGNNPEQTAKALKQLAAIYFRTALKIALPISKLKAILRA
FKKMFYIATYEIDEVGEDDMLPIRLMLTGYMRQLWEVKETLDLLILPESLPH
>T_tenax_NG.00g003150
MEYLSNEYLQNLLENNINFTIPEQLKIAYEILQALKYLHERGVCHRDIKPSNILFDAEFH
PKIIDFGVSKEQSDYLNTYCFTSFYMAPEVIKNQAYDGKKVDIWAFGVTLNLIAEKKFPW
VDQHSDIQFIKNVVHDKLRIIVDQMGIIGDIINRALVFDPEE
>T_tenax_NG.00g003160
MSEEGSDKEKEIVIPVVGGGDKDKDDRKRAPPPRADPSKLKGSGGSPQSFMFSSSMSIEQ
VKDQLAKIFVKVYEQKQLNDDTLSDYLSVRKLRVIIRLLKLTDKPESSLRKPILCKLLLQ
FLNSDQMKVKYERASEEREKQAKQRAERRAEKAAQKLQIQAEQAEAAQQQPAKVEYTRTS
RKTAAAAAAAAGDDKRELPRSESHGSMSDGEKYKKQSGQVSASPSLSQPSQFNQPIPSAR
FDLQFTTIRDSERALEALQNVNAIIWKLSERITELERAISILVLRISEAERSLL
>T_tenax_NG.00g003170
MSDTLLKHIEKGFEALKQLTKKDEDELVAEDPNVTLIFTLWQNYEYKSQYPFTIPVRHNL
YENSTLRVVLITKDPHAEWKQKIRELDYPVEIKTYSVKKFGERFKETYNARQLIKDTRCF
LADSRVSHVLNTKLTEEFYKKKKIPILVDLTGEDLSAPIDQALNSSPVILPKGNKFAAPV
GKLSWEAANIAENAVDVINGIFSKVGKENIATIHIRIPSSLTIPVYTADITSVIKE
>T_tenax_NG.00g003180
MDIAWQTENVNSDFPFNDPRFPSAQALMPRLKYDILALTEIRRKSIEIGNHMRFNGFGVF
AGRCDFADFVMRACYFTFIFGFEYDFIPQCKPKSLPVIQEYINDKFYDRLAADMNKLFSY
VHDKLPQLSNLVEIHKDASTSFDPLSFFSNERRKLKAQKQSLAANRLQQMCTEIIKFLIP
IIRTYQSILDEMFKSLFEKKLVDRVNYEYKIEDLNEPKSVSYIPDPVMYPKQECLFNVEI
TPIVSTEKLIRV
>T_tenax_NG.00g003190
MSYYDACVLLKYTQENGADIVKYHPPDFDFGKQRKSFIACSFPEVQELDSIYAFTINKHL
CFVWTFVREKQLYSIVVVTHHCFASLFINFFKSVKQSFMIDPAEEIYEYVMIFLSQWKYD
PQTSRLSVVYPQKNFSTLLDSNHAFHLHFDPVSLIGPTEVLEDVWNSLVTGRGVLLIGDT
AEQVSTAVFSALSLIAPIHYADPILIYTRFGDQRFAEIINGSKKWKIVGTTNTLAEMRCK
QFHTAVRLRTQNVAPAPEVREMYQRRMNKIIKRVESKLNKTLYADPYSDILETPLTYPQI
LEIISHVKFSSADFQLFQRSQTFIEWRRGILVRPHFRDAMLSFLPEVVIENRPDDELIKL
KEALVKLLDKIQGDDHLIAVINQHIHIVNKRLLSADLPTERWKKKT
>T_tenax_NG.00g003200
MAAKWMEPGGQLVYSSIDVMNKFAAYVKEEITVIAEKERSVGVLNEQLTDNFFEISKPQF
EKSKEVLNMFISCLSQVEYARKVMYSRDHQLASMLFASSLELAKTCMELLKKRDQAIRQY
NQTRAQASKTAAQITSATTNCQTANTQAIQAAATYANQLHRDLITILSSYAHAQMELYAK
SLEAWAKFIDKIDEVNLDDDTTTVVNRLKESADIYIQQV
>T_tenax_NG.00g003210
MSKWILPSEVAHHNTSQDCWVSFLGKVWDLTKLVAENKNELGIQPIIKSAGTDISHWFNP
DTKDIKTRIDPVTELEVPHIPFECLLHLPNPTPNTTEKPVAQPWWKDESQIIGQLSKNPR
YIRIVNTLTSKEDLIEVAGEETLNDILERFKQINSHAESYTWKFQGNVLKMEKTLEQNGI
HDESAKFARLGLDFDMYIPAILIYFNDDLTTA
>T_tenax_NG.00g003220
MFADALSYYLPFIRSSAVDFSQIGSSTRPIPKFDTGFVISLSRAVTKIVQNEPSCLIINT
PVVVVGDLHGNFVDLCRILSSQGLPSETTYLFLGDYVDRGQFSTDVVILLFILKATYPTK
VFLLRGNHEFQSMNFYYGFYNEVFKNYSKEVYAVINDTFNYLSYSAIIGDHTFAVHGGLS
PLFVTLADVKYIAKPVLDLEIEKQDSLIADLIWSDPTSEDTEFTSSYRGNGKIFGKKAVM
KFLETTNMKRIVRAHQCVMNGYENLHNGRVLTVFSISAYNDNKTNKASIIKLNNVLQPEV
ITYDTIRTINREKAIFYPVGDTEPHCTKLHILGQPKKVPIRASFSTDGNNKHSITPTPAM
RMMTMKPKLVRRVSAPME
>T_tenax_NG.00g003230
MDPLSLHPFLANVSEARQQAKIEDYENSIKYYDQALDKIDDEIAACHDIQANQKWNKMQK
EVRDEKDSVLKIKRAFDRILNSIDTASTKRQPEADGDNETLEPPQVRQQRRSPEPPKQFK
PPERRRDLPGEKRSNPNVQRRSSVSPQIGVAGKHVHPRPRVMVDQPIKPGKPRVSVAPPK
SEQGQNRPPNPQVKKGNQEKSPAKTPDPLDPSTNPLVQQIIDMGILVREPNIQWSSIAGL
AGVKRLLRQNLVILPMRPDIAKGLLAPWKSVLFYGPPGTGKTYLAKAVATECKRTFFNIT
AATITSRFLGESEKLVNYLFALANQMAPATIFFDEVDSIASQRGSGNENEASRRIKAELL
TQLEGIDGTSDRQSVFVLAATNFPWDLDEALLRRFQKRIYIPLPDYEGRLEILKMSIQDN
ASNDFDYEGWAKKLDGYSCADVTNLCRDSVQMVFDKFTSMLDTQEFLNMPAENAKMIVGN
NDFAVAVAKRRPSVDAASLKKYDEWRLTKGAE
>T_tenax_NG.00g003240
MAPRTLLCVAEKPSVAKEAARILSNGHTTVHESTSKYNKNFCFEKRFQGENVNVVFTSIS
GHILQLDFPPQYRNWSYTGNNVLFDAPLVTFVPESSKTVSTNIQNQARRSFAVFLWLDND
REGEGIAEEVEQICKEVNPGLQFFRARFSGLSYQDINRAFNNPDQINRRDASAVKLRSEM
DLRTGAAFTRFQSQYKGRLQNADLISYGSCQFPTLGFVVKAFLKHVKHQAEPFWKIDTII
KKDGHNVELKWDRKRIFCKLSAFVLYDSVFDDPRATVLNVQEKECLSFKPFPLSTIELQK
RASKWLKISSARSMKAAETLYQAGLISYPRTETDSFAADFKFQDIVNILTGDNGPVGQYA
SKIINSIVPPRVGSHSDNAHPPIYPLKTPDHAIDNADQKKVYDLVCRHFLACCSRDGRYM
ETRVNFNVGGEHFHAKGIRVTDQGWHEIYPFVPLNGKQLPNFVIGEKIEPASIKLNQGTT
TPPPLLTEPQLLKKMNAKSIGTDATYQDHIEKILERKYIVENKPYFVPTPLGLALYNGYS
DMGFDFMKPNLRAELEMGLQGISSGRESFYEVRRTFIAKYKEAYEDTESKQGVLSRAFEI
QKQNPLNAPLPPEGQVARARKAEEAAPKATTTTRKTRKPKNTT
>T_tenax_NG.00g003250
MSNAPEFSTGLFDCFNDINVCLYTFLCYPCSLGSNWSSIMGQHCGTIQVCCLQNPYWARQ
MIRVRKHMPRECFTDSLIICFCQPCAVCQDAREIKNGFGRPSNEEYYYGEQNNNDALVQE
TAPQQSYIPPVQSYDQKY
>T_tenax_NG.00g003260
MKTVGCLPLHSSDVAEDNNKKIVNDSNKKINEISNTTAASEKTKQIPRKNNISSISGSKN
MTKPNTAKISTQIKQNSTINRTNTSQNITKYRSDIHKKTNNAEKSKISIQQAQENSTTLM
KYDRQQPADGELSGREASGHEIKKLHKVTGELSHNGSDSQREHHFSGSHSDREVSGGEMR
KPHHISGEEPYDEADSRREHHISGETDGATTYSRRPTKTRIYGGRRRQRSPTPTPEPTPE
ATRKPTLLPYSERRKHKKVVIPPDPICWIPCHQNASCIEGQCFCQNKTYGDGYICTTVIP
GIESVFPPKARSHTEITLTLQSPVLFQTRGYVRFGNVVTPVRGVHDYIAIVRVPEMSERE
VTLSFSYNSVNWSSEGATFIHVDNGIASGVASYLRFFLLTVFTLYFCICTGYIIGITHTP
APKYIPKDDSFQHFFKVSDDMIMNSDEFEELPLPTKVV
>T_tenax_NG.00g003270
MAELTEQQVNQANVAAALRDYVVHPRIEYRTVTSVNGPLVICDNVKFPRYSEIVRVTLGD
GSERRGKVIEVQGNKAVVQIFEGTTDIDVKRTRLEFTGQTQHTPVSTDMLGRVFSGSGQP
LDHGPPVLADDYLDIEGQPINPYDRQYPREMIQTGLSSIDVMNSIARGQKIPIFSANGLP
HDQIAAQICRQSGLVQHKGKDVNDNSKESFAIVFGAMGVNKATASFFQQDFEQSGSMERV
VLFLNHANDPTIERLVTPRIALTTAEYLAYEKGMHVLAILTDMTSYANALREVSTARSEV
PGRRSYPGYMYTDFAQIYERAGRVKGKPGSITQIPILTMPSDDITHPIPDLTGYITEGQI
YVDRQLYNKQIYPPINLLPSLSRLMKSAIGEGFTRKDHGSVSNQMYASYAQGKDVLAMKA
VVGEESLTDEDKKHIEFLERFENRFLRQGPYEARNVFESLDLAWETLRTLPKESLKRIDT
KTLQEFYARDGQARQE
>T_tenax_NG.00g003280
MRTGKPPRVDGPSKLPQLKKKDSSASINKEAAQRPAQRNLTPKSPTNSAPASQRSQKKEP
DNEDIWKKSERLVKECEKEFGFKADDDNYTEKDKDWLKTFDELDDELHRTFAQESYLDPS
ILVTMDDALNEVDYTEDVYENFSKMINAAFDKIHENTEVLDKILDQRIDVLNKIRDEILG
HNVSDLYKADQIPDEK
>T_tenax_NG.00g003290
MTSREVGTDFATSYKVSVGIDQVAGCCVGHLGKLYALGGFDFKEYQSKKLSKEKNSFYAF
VKFSMEDGEPKFERSELEDSFYIGSTCVFAPEYDTAFVFGGCYSDFSEDNSIYFGNFVLR
HQFGINQKSVVTIAYPKTFIGPAGRVFHSAAWDPDRSIMWVVAGGKYQTELFQDVWGWSA
LTATWTLFSTENKLKPRWGHSMVYYNGRIFVYGGYTTKETKTPRKLYYLRVGNKKLPKWE
SYNLPEVHPQHGTTMNVIDVPGIGPRIIIAGGQKLNLNNELIGKKDFHLEMDADVFQDLL
LTIVDPDSGLSARVVVKGVKNVAYHSSFVMNEYLYLYGGFNQCKGGIANGEEVIRVDIIN
IVLSLFQTKITILPKQIREFGLPSNLNEKPDTSFPQIKRKFSDFWRNLKNTALINVFNQH
QEKPSPICDFIAFSGKNNQKAYKILKTDIVYMMKEVITRRIGKFTERLYELAFNHIYDFA
FYSYTGIIIPEKSVYSNFEDFKLFFELCLDFKFYRLIWLEIGCHISEMKPYEIISLCTVH
DPNTNKPAMENPQLQVLFYVFHETMRVNFNSIKAEELDTIENLSSIAKYLVDFIGYKQTI
QQIDFRFSIPATNVLRDLSDVFPDTIIHINDNIAAYLGESVTFRETEISGFDPSVVESII
KCDMKMILDRSNDEESINRVIDSFGLMNKLQEVNVSFISSYYSPYIPFLRRFILDNNRIH
SAILKLIPNLVHEDLFAFLVILLGIGGEFEIITKDNVSIICKASALGSLVAGNRFVVKAS
ARMMYSILAISYMGEEASVDNLPKFVSRTDLGKAVLSIAGQKPKIISPRILEITRPVVLK
YLELSKEKIDSAFIVRNFCGAVQIGVLNELIGNQSSKDWIKLLEQEHRRDMDEKELRELF
IYNIIEKLIF
>T_tenax_NG.00g003300
MSDRGPKQSITLKDAIRQMEQMDENFLEQFRALEIKIDKDSKPEDIIDLFTVFAERTDLK
SLQKAGELLQKCLANINHEEGDKSDGNEKADNEAPNTNEDNTHKSDKQINEVKDPEDNTK
TCVTDLAPDDDDDPQQKIIQIINEKCGIPDIINQPLTKSLKVEPFKVYFKEILISEDPNI
IEIFTELWKKDPADFFIPTLPFVFPKCTFQGNSLLSNLLPIIAETCKDPQNSYETLQNCF
ENIDRLLISPISTGFYDQYIKFIQKYIDRTKPDDNLLSNVINLVINQIFDLNNRIKISKT
IYDFLMKYLRPNLKINYTQFNNLMIKYTEFLQKEIPTTMKGITNLGCTCYLSSVIQQLFY
TPDVKNLLFSSDPKDKSLAALQNMFKRLEFNTISSFRPVNFIKSYIFQEEHIDPHEQMDA
NEFFNDIVCKLWEEFPNDRNIFQFAMEIDNKDSNTNKTLFKTDEQSFCLNIDLKGPRNLQ
ESLSKFKEPSFVDFNYKGQNVVLKRTRTFKTLPKYLALCGVIVHLGTLETGHYYSYCKVD
GEWYQFNDAEVTKVNENQMLNESFGGDLRYPHATMLFYRNTEFPLVYPKMKPDFMDNYII
QNINIAYKVMNENFEKIMDNILGFNNPTLYVCQLQRLLIGFDDQNQINTLYSSIINSKDF
LIDRIVFSWEYYSLLISSNPDVRKYMYEILETRFLKSDSKRRYNFALDISKKLADVHDSF
FKHDLDHCFNIFTCFRTLDYGNIDANLCNCLSRIKIDYIPDDLIIACFLGREELIEKYIV
PKANELYGIAKTEGAKELLRMCFTKQPTYDHPSGSYYGQGSPHGVYGTSTGNAYGVYGTS
AGNAYGVYDTSTGSSYGVYDTSTGSSYGVYDTSAGSSYQGRGTRNNSRNKRQGK
>T_tenax_NG.00g003310
MSASPSTSDKAPSEAQNHPPKCCGKCPRGQCKYLKWLVDHKAYCKPSNKSSSDKNDGMYE
IDAREYQMFLMWKSLLTPRIERMINEENQVEQNNQNSTLSCRCCSSGCGCGCYGGESQQL
QEIKSKGIDTSLIPPPPSATFCVCSMLNSPNDNKQQKQQNQAQSAPQSPPLPPYGYSYGS
APHPYLYPYYQYNNMYYPPYQGYPQPPAPYPWRNA
>T_tenax_NG.00g003320
MNMRPDQSDSPFQTLNLKIEKLEFDSHVTLNLSIDGCNQIIIDECIKSFEPDDQTMIEAV
KVHNFDLTIACNETYGIKIPIDAVCDYLNLPCFLYIMSSSINFDPYMIKYVRFGLPSLIN
DINSLCPNIDYENPEGITALTLDARYDNVGVLSKLIKLGANIEHKNIHGNTPLILASIYN
NVQAVKKLISLDANIETKDEYEYTSLLWATRFNCVDAATILMESGADIEIEDSNGSTLLI
IATGYNCTEVMAKSIEFGAK
>T_tenax_NG.00g003330
MNFEQFCAKLIESTSLEITTSLASWTLLQEFRNSCLQDCVIFITNLINDASVNEHLKCLA
MILIRNLYRNNVNAGQFMVKNLTQEIFTTFFNSLLALFEYESLQVVSIASSIVFYLSLGE
IQEDNCIPLVRGYADNLQKTTNPYMVFGFSSLLFAICQEFSLPNEVNFAILSAIFQQLSS
GTLPPVVASRIIALFRSSVQKYPSEFMKSQLFSDVLNMLIDLTTLPETKVESILAWAVII
SLNTPFSGDILCKVGEITLNEMHESDDDAVLNAAAIFWADVARKFKETTADLITYTEPLL
LGLFRLLCIRSSDHAHEDLDELPQTSLHTLKTFIKISPISSAPFMAEIIYQHINSRDILE
MSATLIFCAVLVKANILLGDTSLEPIDEAVVVNLIGQGLSLNIPLLTYNSLWCMRCLLRA
TSNPYPLSPFVPIAFTILEGSEYDMNCKRQATLLMSTIAFAPELGYQLQAAAAAMELAKS
SDVIISKDAFRSLRRIGEIEDYHRNDSSPTLDVHREIVPELLSFLSDCVGDEEQIVNVID
ISNVLVPYIINLGPMYFADFAPQTIELLMAALPQTCATFMPLTLLASNFPELFTPYIEQF
VTALVEALQQTENNDATSAAASNLFEIVAHFDISWALQAIIECIVAIMMHCDRPFNVLKD
VADLAIDLHNSDGIEFPFGDFVHSIPLLTNAFVACLQDLDSDNDLVAARFINFATIAISE
SESELKGDAIGGLMILLEKACSICNRYDTEFLSSILFFLVTISREDADFTFQLVQECEFL
KGRLMDARSFKDLRDMLLQLPEQVIEEIQNDVDDDEDDGEIEYQDFYHDLQDENAVKDIP
EGIECGHDSIDQNDPDEDPEPDQSSAEELEAGIHACEEILQLLPDHYTVYDALSDRNIDQ
DIFYRLTDAATIISFLSIPIYQYRRNEVERLRLNLIEKHSQISK
>T_tenax_NG.00g003340
MFLIAFLFYWWLQNPGSGYYNGLQNEDINWSGHEYSSIYSGKGITINVMSDGALFNHSAY
KERAIEDQFINIFNAETYLSPTNPEKNKIATASLGLAAGKPMENFTGIAPNASVASYYFS
DYSGKTEHLQTVVCHRSQEWDIALLQYQMMDCEGRFCRYIEPEVLPKEVLDDCLYNPPED
NWQHPVVVPLGVDSASDPLFSPPGRWPMIFSISGVNNRGMPLSHGSEGVGVFLACPCADN
AALSTASSVGTDLEYANFTSPNASAAIFSGALAVLMEANKNLTVADLFYVTAMTADKTMP
DSLNWDANGFGLNFNRRTGFGRLNLGRAVDLALKFESCGKFYDWSKTTSFNLVLEKGDPS
IIFTVDDPDVKSVICVYIKLHARKLAFGSLNPHLISPNGTRCEMKILTEGNKELIIESME
FSSYKFLGENPQGNWTLTFKETDDTYRGTILDADLHIFYTKKRPRKDQVNQRLGANPFSP
GADVIQFPGEVEPVPFIAGGKFEINVSVPEVNRKAPYLVYLEDESGKRRIKIKMLYNSDF
TKMSLSYVPSVFKTGLNMSLVIESTYPDIGYTSKLQLDYKNPYKPGIIKPKNGSVIPIDE
RDLAVQYALNLDYISDDGYSTSAALTILSASSKVILDRTWMRNVGKETYRDAIPSDRSFL
FQISPSSSDRYEQFDPMTVHIHVSEAPGNYKPIPLIYDLKLMICISILVFGAVILLIFRA
IYLAKEKTVRVENDKTLLEMANTN
>T_tenax_NG.00g003350
MQTRFWTPETFAKWSSEFFYSVHHLSTMQEYMEDFLDLINYICENHFLPTRTGMRQEKFF
ESLASMCGEIVKTRLISDLDKKIIKDYFNIIFKLFKIATSCPQFYIEFFPYYIFNPGYMI
YFNNREFFIEICKEYVNSDILTELFKELDAEYELPLNFMRCAIFFYFVPLATTGAPDEKL
NQIFKQIVDKVTLLQLHKNRNAASEQLADFINNTFLGLTFTDKLTDERAFQLFEFISDQI
KSEFFDKQLFFLKYLHANCNQPKFAPYMFKWLKETKFADYLYHIEYKSAFLPIFAELFKS
FSHAELLTLDNFKAIWSQHSIHQSSSITQFYYLIVEVFSTMRLELINDCINLILDFPEKN
EAWINLLKQICTGLGHRGNQIEAINLVREHINQLAQQEGENQQQIAELAEYLSCIGLTQE
QITAKLTEMSNLPELSRLDLMIFVSLLPSKKIIEQDLADKLLTLVVASITKNPMFAQSCV
SLIHVLTTYNGAQFTNNDVSMLLESSMNSQSLLNFITMLIERYIIKQDLVISIIEKLPEC
KINPKFYMFIKKAFFSFKNDPTNPSGAFEITTLPFRNEDLLWSLSLRYSVVQERFMRLLS
RIYCRNSEIYLADEDMINIFLTRWNERFTHETEFRLRNAYAKLLTTFVKTCEKDVVPTKY
GLIRHKEVRESETITINASYQDEEITITTARTISVAALTQLIADQFNILYTECQLEHEEF
PVEFDKTLSAFDSFETVDVIVMGGKCPEIRERTAIPSLMIVDLKMQTKLIRLMDEIPGIV
ELLDELPTHDDLVDIMGKIKSMELSKIFPKARPAFFKYNFDTFIQAFKIKDVDSLKQVGL
FEYILTVGLDNTDPILLQNIISWLQNILENGVDIGINEQILFDQIVRILRNFPVGDSPSK
LFRNAFDTVHNFNDPRSLIFDVEKIKSLILKFLASPIEYIAFDSCMFFEKLNIPSSVYAE
LSSEVDITRDHFFSSWSDHITTRDETAVKIVMDNLTPESVSSGHLDLLDALLEFHAMTDE
EIEKITEFICNNFLDPRAEAKGKEIFTSAMNVAKHLKGPKIVSALHYLCSKSYFKEWDID
GDKIVLQKSGGYVGLDNLGVACFVDSVLQQLFRISEIRQAVFDYKEKNRFVKRLKYLFAQ
MMLSNQQSVSTQALLNEWSDDGDDVLDTNVQQDACEFLQLLLDKLERILGKEKLSIFNGQ
FINRIESLDGSLSSESSETYIALPVDVLHSRTLDESLKKISTPDFLKGENAYKFEGTDKK
VDAKKFCKFGDPPKNLIIQLKRFEYNFETFIRYKVKTPLSFPEELSLAGKDYKLAGVIMH
SGTADFGHYISYCLQPNGTWQCFNDNIVKQVTLQQVLSIGSGEKGTWSAFILFYDSEPQK
PVTVPKELLDYVHQENDYNCFTRLAFSTPATDLMDYFIGSKDDSLFQEAAQFSMTFAPFT
VDGKNGTKLLRKANETLIERPQVCANLVKELCNLPLCNLFIYCKHSEVRIAASEVVITLM
KAVGSSALSIINRYFEDFHAHPEYTEGVMNVYIQAAEIEECLPILKSKVLPVLEELLRSM
QDHKAKAISMKHIFNAILAIGPSPGFGDEIASTRWIEKYFYGTDLKVIADVIAKSPTAPA
QLRKFAVKFANPKWRTLLKYFPEPEQQ
>T_tenax_NG.00g003360
MEVDFQQLISSLRGDLSSSLHDTRENVQLKREITGLKQRLAEYEKKIDILSQKNQLLETK
LQLSETEISNLKNQIDLLNKNNKTKQKQQKSRKETISEPKETEEDITQTEITDDDISAFL
ETSDNEIPQVIEENPPEIPEKPQSTPKQPKKTYSKTRTDIPTLIKMIENSNTRELDGLIQ
KVLNEYYPSLHTMKMHFINIINAVVMRLFHSDEEDETVESFTHFLMTFVMKVMPHKENKI
KEVFAKKPKIRTMIEFYSLVGAEE
>T_tenax_NG.00g003370
MTPVVCLNEYAFPLYLGSFVFDEENNGHVDMPVVAFSHNMRVKFVYFGSVGFLQHSLIQN
TETADFLENTITWASDYKVSTIRVYLYNLPKNITNTLVADIQSYGYNVDSGPDLPKSAYD
VVFCTTANQDVAGIAKLAKAGMAIFYFYAPPYQPSSKLLGFSGLGFPQCSLKSSSIFMRN
SSETVLRQYLISNVIEEYFKVLDTPESEVSELDNIVSKLRYYISEMTHDNAEIICQIQDK
SMEYLHKTDFRNGEIMCEDTRQCMVCIILSELINKIPPDEVKAAPDLDLFPGVTDEKTCT
KRISIDTTMGIWHSTGLWLQAGQKAVIETSNHVTVQIGAQTLCLLLKEFPWKRWPSVITT
YYVSPNVPTTISSQFGGPVFILSEKNHSVSVSIEGCSIYPYFLYEKPNVWENTKSSTIPW
GEIETKFVNINLPSRMIHNEQKISQLCKRIDQFMQYVRVFQAIKVINFKSRLVFDVEVPK
GEPIVEDVVFMSIEDISTYLTNATEDKLLYTILLLAQSQIIDFFMSSVFERSVASCAVRY
ALSKVAPNQKVPEFLDTKAPYLFKPLWKVYSKHGVNPFSAALRKQATLTFADDNEAWKSF
VQTLGQSAGSDFTKVLDLGVKPGMLLEKSSECLAQYQLDQSIAAFIDNFAQNPAQDIPSE
FLEQLKRYADYVEEYDLKRITREFDFIPKNIEKLIANPYLCVEPQVSDLLTDVLLKFVTG
RDDAKDPVMLWAANLLRKFQKMQKKGSNKSRSKSYLALKAIYQYPKEYFESLSNEKLSTI
ALSNPPQQLVVYLLEELENRNLEIPPKLVLSIDITSKRISPALMTSIFQIYIESPTLQFA
ELLVQAINKRPFLHVLFVSDLSFYEIPVIKNALAILGSVISKFNFDFPLSYLYSPYISDI
AYEIRGVSDPVSEMHYNLFAGILQEYSDTQIQFLFPLILEFPHIGKALSDIDERTHSMLN
GWI
>T_tenax_NG.00g003380
MSDLDWEKLSDEYGKSLFNQFKKLCSSNFSKMKEESIDEIEKSFISSPKTETLFNFVSNA
IENEYGDLQDEKDTKKRMFKIIIDKINSQYGCTAEKLEPVMDMTQKRRELYLSPSKTKIR
ELKEKLNQERQKAVFEHARNSLRRDEANEEKTYIRVFTDLVAVIDSQNFVLTHGTPLK
>T_tenax_NG.00g003390
MKEVGSVPPPEVEPSGAPNVPQEGVEGGEEELTEEQAMFIREKIRPVKIIEFFFFFAIVG
AFLYIYVYVYDQPFPYFLKVLLGIDDCVYPEQIARKPKH
>T_tenax_NG.00g003400
MEHFSLSPENFSKILKFLVGDNKQIPVSWKCPVKMSHNPSGELIIFDANEQTSSMMSIFQ
AYAFVVRKFYPALEGRKLLVHVIIYIIKLIRGQNFIFCTGFSSDGTGYFSSSSSEEVVHR
YLIESTFLDSPQAVLLLALSFCAIAGPAKLSSSHRKIPFLSSEGYASINFILFLLTGFPA
DTPSSIFSIENGSMRIPVHTQQQVGLIEADASSPQYNIGTTLMIPKDKVWVVINKNYYTT
VLCSTDVYFEYKLCAIDGFKVNTIPDDNKLIIRIKEALAK
>T_tenax_NG.00g003410
MFFRKPQLYERIYNTKKILSVLSFLVFLFWFWNFQTDFSLFLTLSNKKAFEIGSGSMIIR
NSVHYIKSSEFALVAMNPLQILNTNYRPAHFFQSIYPGGYIPQESDMEKITPLIAYFQNT
VFTSESVIVKWNGYHFFTLQCHPRYWNSSLSRYYNISNITYFKYKSVVCIGHQHTSDFGH
WFLEVLPCFFAVPQKLLDDSLIVVPYMKKYIVEDLSLFNISSDRIIAGQSSYFYAENLYV
MHSSWCGDLCSCLIQNMKIKFIQLFNLSKTPPYRYVIYNRFNMSREIENWDEVMNAVKTQ
HPNINWEVGISYFTIQENAKYFNTIKLFFAVHGSILSNIIFMQPKTSVIELQMEKWLLSF
INLGGFTDLYMIEGRDASILHIPVQATPVNALYIARLISIGLGKLDK
>T_tenax_NG.00g003420
METLPRPKDIFDNILIVNTIKKVKDEDSETISGILTKAFGKQINEIRILNKEKLVFGINY
DPQEDITGKAIRGPHPKAPDAPEFRAFWNNMSQIQRSTTDGALLEAIPLKSDDPVSEIAT
LALQIHYDPKVSVKLIRRDINPIFEVGGQEIPQSNPQSAFEELTTKLTTLRDLTISVSNV
IPISPFLRKTSVFPYSLVSEKSHYNCTAPEVIKIIIKLEGFSAWPTRHKEVVPFKVAAFL
QIQKALENLHIESRTTPTGIDILFRGYVFSAVGIHNNELSDFMGTAYGKQLEMLERVDRL
QHANVYAMATKYESFPIAVRAAVRWVRRNCVAANLLSHEAIELLMMYIYENTVPPKYAFT
ALVRFISLIYHLDESKQNVFSVLSAHPDLPREDRRPLVVVAPYCRKSEYTERGPSAFIIK
FLRRAARNSLEYIRRRELNVKTDRELLENVFSRVKFNWHYVITPSIKERPFAGRYLFSKS
SHHGNYDVPGNGVAPKIDQLMFGFDPVRMLIDEIAERYGSVMRIWYDEFGGTKIGLTFLD
AALQDVKEAKPENMNLARMDKDGNLRLDVEDIIQQIKVIGGEIIESIEKDAEIPQTK
>T_tenax_NG.00g003430
MHELYWRSYETSSIRKKFTKIFIQRNFLIIICSNFYMSDTSTYYKVIEEIIMLMSASTKS
HYRDLQSIKNIIEGVTKVFAKEPSFIEVNGSYTVAGDIHGNIDSLLRIFSKNGYLDSQKY
IFLGDYVDRGSNSMEVLMILFAFKLCFPKNLILIRGNHESRSMTKHNGFLAECRRYFNHE
IYLLLMIAFDNLPLGVILNDKILCVHGGIPRNISSREELLAIEKTNGEGCTDVVSDILWS
DPTANDELVGPSRRGAGHIFGHKETKKFLEDLKLIMIVRGHEECEEGYMFPFASDHCIVT
VFSSANYENDSNSAGILKFDEPSSSYDIITFPPSENISNYVLPKCVMGQSNNSPELEMCH
YVDHDLTDLLV
>T_tenax_NG.00g003440
MPSKTLSDRYDLIDGISSGTCGDVLKARNRNTGEIVAVKQIKILNQDVGFPPNSLQEISI
LRKLDHPNIAKLIEVCTEKHHVYLVFKYYQYDMFGLLYCNPWKFTVDHVRCFSRQLLLGV
KACHDNNILHRDLKPANLLVNAENNLQITDFGLANPNPKCNTAGVITIWYRPPEILLGMK
GYGKEVDIWSAGCIIYEMITREVLFRSDVDTENQQLQAIFGIAGLPTQQWPEWVNLPNAQ
MYINNRRFLTQNFRNHLLRRLSKEYEQAIPLIESMLHFNPTQRATVDQCLQNPFLASPNG
ELDPKKLPPITILDSHQSIIVPKLPDHLPQTQPKRPPPVKLV
>T_tenax_NG.00g003450
MDSTTEVEYKNILTSLGPKPLADWDVNVKNGYIKRLTDPEIRTQVLEISGANAQRNYITM
PREQNDKLGINLPILSLVAKYIQKFFYIDVFVLDDTKTKRLFRISNTDMKTHVQQSTTKI
PMKLVTGWNNMTFDISDFVRSAYGTNYVETLRLTIYANCRLRRVYFSNKVLNEDDIPSQY
RIVPVSQNESLEEENASEEKQDEQI
>T_tenax_NG.00g003460
MESIPDYASKYDIIRPFGNGAFGYIVLAVYRRTNEPVAIKLINRNDVIKKDMLQYVNTEL
RLLTRIAHPSFLKIYEIIYGKDYIYIVMEYMPNGNLAEIMSGGLCFSYNEKLNILYKNLE
EIEYFHMRQIANRDIKPQNILFDENYNPQIIDLGLSHESANILQTSSRMPNYLAPEIVKN
QTCNGFTADIWSFGITAHCIMTNRNPINYTSDNKVFLPRISTRGEIKKCNTGAIPLLVGP
TNRHPRYRALSRNVDRPLGYCHDETINSKWMTSIPDSVKFSDLNLIGTHDSLSFHGGDAK
EYKLKNNIKAFYEVFYDILNQFNSYIWNPEESSNSKNPCLGETRGKIVILRQFESLRELS
ISWFNFHIQIRYNFVHNWKLFEKWDLVKEQITAANSKSNDDIYISFLTGSGLSFPYFVSS
GQSSHFTSSPRLWTGRINNLFINYLKKHGDIEHVGIIMADFPGPDLINTIISMNKKG
>T_tenax_NG.00g003470
MNVDEIIRRVISKNKEQANISDDVNQLAQNFMECTKKDFFYELPIKIIFNITEKFKGDLT
ESDINRIYDRIKAKYGEKMARKFKSLEPIYQTLAFVQECQAADNFPVMEEEEDNDIYEED
EDSIFEEEEDAIFTPITLSEVPEGILHACWAGDVKSVQHFLVQNPDSMQSYFDRVGYPLH
CAVYNDRTDVVEYLLKKGADVNQQGALGQTPLHFAVQGDVVEIYNLLIKARGIVVDSEDY
SGDTPFIIAAKNEKYDYMKSLLEKGANINYHNHAKETALHYAAKNGLAELAEFLLNRGAN
YNLCDEFMKTPFLVACENGYEKIASLINQKFSETNIVIIEDYSSDDD
>T_tenax_NG.00g003480
MINPYEICEISESFIGKTELNTYLDAKREVNKLVYNIASITELDGLVELTIRLLSQDIDT
ESNNLLVWTLIKLLQKNQEYMLRFSQNSVLDKIYQGTHSVFAEMKTSCFVFLYYFFKYQG
DSNLIRLDEFFTAMDENTSVRDLSCVIFCLNYFLEQNEISIDLLIEFVNRINNIFEREYN
IRQLSISLMISLLNTQNISYDELVDPERMDAFTWIARGLELDDIKTKTTIIDILQKIFNL
ALSIQQIENVQQIFFERNLNDLLDQEANEEDSEEFSERLDSFKQQFFHSE
>T_tenax_NG.00g003490
LIDKRDFFAAQVPCFENSDYFLIDLIKHDTPQLRLIIETYIREREFITTLLYLSNTIIKN
CGQKFELIATKLAQPLHNLESIHIVLLNSLSKVLANQITDYNAFFLEIIHTVNVIPIHQQ
YLSKYLEVEPMVHTFSLLNEKFALHDKPTILVFKEPFTYISDIANLIEKAATFVVSNRYN
DMMEFAVASRNILMSFDSIPILEKIAKNFLIEPFPIVEPGRRFIKQGVCLKHCRKEVSER
IILLFSDFFVYAQPHGGKWMIPAAYQLYKMRVEMPETDIFGLSVYSPRKSFVLEFKSKDE
LQSWYDSLKNAIYNARAGDDTEFETAPIWMPDKATQACMICHQEHTFFVRRHHCRACGAV
ACSDCLKYRAVVRGISSKPVKVCFNCFQKINAAKNMPIQRVIPRTNYSSRNVQSGQAVRR
GSISHPPGSTQQNDNENIRNTVQCSIPPTQKSPMKITSPTPPPVTVDKQDPLITTQTTYS
ASPPPSIGMNMHAKESHRDDYDYYYYTSSDYEYHTSD
>T_tenax_NG.00g003500
MDFFNITREDVANFPKDLEHVGFIIINYRNTKYTLGDGPLNDGYNMSKCLNRFSFDIFYI
VDSKKEKFLEKLKYFFAHVTKQLVVYYVGHGTSVKDADGDEDDGYDEVMFFINGRVVDDV
LIDSLIKHKNTNSKIVLVTDACHSGTIWDIQNGNTNGRELPSRIISISAASDKQTAKQTV
PEKVEQGMFTFNLMKLLKKNPKLNARDVKRGLKVALENTLKHAPLQQHPTFIAIYESYFD
NFSSTGNVTTSGIFNNKDQIKLEFVSLSCPDIDTNIECNTLANKVQLIGHIYDFVKPLMM
LN
>T_tenax_NG.00g003510
MGLLEIIFGLSTVELYMIISLGLYPMARFVFPHIKNRYVSAIIHIIYGEFLSFVLFGVKD
SVIMIVFIILSYFLLFLDPIKAGTIGFLMTMGTHIYIYLQGVSWALDITGLSMVSFQKLY
SLAWNLKDARDMKEKKEVRKRMQQLAVDERPDIIIYYAYLITPYGGFTNPFIEFKTFDYM
LNRGNRTEPLTDEDKYLSLKRFIQAYVLSGFIAATMPYVRWENYESEWFLKLNLIFKVFV
IGGLTALTVLRYFCSWWVVESGYYGFGLASSNIFDNVKNEISNLSLLEVLDSRSCQEWMR
RWNHTTHLFFKNYIYARLLGAGYSPTVGNLAVFIGSSAWHGCRPVYFIILPEAYVIMEVD
RIFCRNLPSKNLFWILIHDIFTSLTMLYSTSTWFYPWFREFFYIRKSVYCFPTLFSVFLF
FVLKFVPPPKRNPAEKEIKKE
>T_tenax_NG.00g003520
MNEFVLPQTADRYSVIEVTERSEDLVVLKVIDKAGTICMCKVFNKVNLERKLAYENFLQR
LSILKHLNHPNIPKVMSVQEYGPYVYIFTDQFQNGNAKDYLMCNGKMSSDEVFTIMTQLL
SAMKFAHSLGLFHGHITLESIMFDLNMVPKITGFHLGVDNYSSAVQTQNDNTYYSAPEEL
KMMATDYFALDIWHLGVCLYTLSTSNYPFADTNQAKLCQSILRNEPNYSGIPNNLAKKLQ
LMLLKDPKSRPSASQLLTQDIDHKKVSLFYKPNTTTLSFKTVQPQQRIQEMTRTTSVSYR
KNMHPSYFELPKFEKP
>T_tenax_NG.00g003530
MSRNISSSRNSSRIKDDEKKDNFYGFTKYSLNEPSASRKTANKESDFQLSLNSKLKPAKR
LVKNKATFRKLVKYLDAKDRQRKDSLLADRPKWGSYQSSRNNNNTIDTEQSLSPQNISSI
SKKPAKPKKKAQPVPLTPTVSSNILKATQARQKARKNVEMAQQYIDSMESYELDNETDSD
SFLFHDNFLDTSNSSLDYNLPQLPDIPSTDDFQVEVEKRRKINKALLDNIDLSSDDYDTP
KPVKQPKKQSKSRLAISSPVSFATSNALSEEIEKLTLLVEKFKSIIENLELSHRSVRSNV
QNDDSFNSNKISENSNNKVVYNDIDSNLDSYEQISFDHNQPISVSNTEEEQYQENEEEGE
YANDKYAQEEEEQAAEENMEKPQEEEEIYDNEEEIDESEGFDNKLKKIMIPSLELPEDKP
PSDEMSDYGDRVEAWQHRYDQQSSEPVDISSSSESNVVKEPINEPVNNKQTVETQVEEKE
SSNTNSAEEQSNFDSNPVRKTASEWRKYFIDFGSESESGNEPNPRFLEFDLEPNCTTGSH
NYSEPEFY
>T_tenax_NG.00g003540
MSLTSQAVINHEINDWQVKFSFITIPSSKNQICSNFHSLISENNETADISSIVDAIASKL
SVDILRDISSMFPSDKNRIAQTSAAQRTTLKYAISNETVSSKPNAAYFANPSVIRFLPQK
ASKMKITNRKVIIK
>T_tenax_NG.00g003550
MSVKQTSDVLFMKEMNEWCSRHSNLSILPRLGEPFANFHSQEKEYDQFMDIDSIIDGVTG
KLAEDLFQDFKIEKQREKSRTALTAIRPRNVNNLVNASLFIDKKNTQRHYISPVKSSITN
DLMNRKLYQTKTNKLRPYMSKRTV
>T_tenax_NG.00g003560
MKRRNFIVFRAPEKESELDQRPDQIHNIKIKFGDFNKALAEKIAKYNGLQITYSNNFDVF
WGISPEIDHFSTFSPTQIFNHFIDSKNIIGDKGSFAQIIQNHYLYSKFVDFFPRTYILPA
DNSLLYNEMRKHQNKQFISKPPRGSGGEGITVITYKDFSKINPNSVVSEYIEKPLLIDEF
KFDLRVYVLVTSFIPLRAFIYKDGFARFATNCYSEKFSPFACITNSQLNRKSKFYGSGND
FKWTLKEVLLEINQRWKVSPEVMMNKLKKLVSRTLLFMQSALVNDRNDISNFFELYGFDV
IIDSNFHAWLLEVNTSPCMGVNEYLDYDMKGPLLARTMSIAMIPLFEKKSEKRMIELEDM
MNNISGSGFERIFPSKFTEALEFHLIKPKVQPVYDLSNLKALGASLTSSQGMSLILHILI
DLENSISTQKAQNMNILRLHNFLSAQGIRILKISSGLRIGAKSYIATVNKWISESNEDFL
VPYDIREKILSLPDKSKLEILSACSMSKIKNINLLFE
>T_tenax_NG.00g003570
MLALFLVSAYSALPVGNKCKNASVAHDCGDYLICNSSGKCAMCTIGKKQCGNHFFCRESS
RMNATICNYEPLTHKWDVRLIIGMVCVFIAGIFVSGAGIGGGGLFVPIMMLLVEFPTSYA
IPTSKAIIFGGSLAVTLFNLNKHHPYYERPLINYNVAAMIEPISWLGTVIGVIFNSIIPE
WLLYSVQFILLSFTAWNTFKKGLKDQRNAKLGIAPNNELLVKGTYDGPTYSVGLLWLLLT
IYVIFLAISFLRGGDGADSIIGIKFCSPLYWALTFGPFPIYILITWWMIHIAKRYPVLGH
KNELTKKDIFLLLMSGFVAGMAAGFLGIGGGMIKGPMMLALEIEAEEMAATSSFMILMTS
SATSIQYIAEGLMPWLEFGVFTGMGFISFLIGVIFLRWLVKKMGNRSIFLYFLAAIIMIS
AILMSVVGIEIIILEVKEHASMGFRPFC
>T_tenax_NG.00g003580
MSFGGNDRNFNRGGNFDRGGGFGYNQDQNRGFGQRENYNDQYNGPNQRGFGSNGGNYNEG
RNYNQQNFNDYDGRNYNSNQCEFNQGNFHGDGCGGGFGGNQDNYGNRGDFGGNRFDNGNY
NDYEPRNGFGGNRDNFRGGRNDFGGRNGSFGGNRDYNDDFNGNRDNYNRNYDRNWDNCGV
NMGFNDNLGNIGNFNQRNFGGNRDSIFDQGNYQQRNQGGMAPNQNQGNQPNPNENRNFQN
DNGFNQGPPGNRGFGGNQDGFNRNQGGFGSDQGNQNRGGFGGPQDNCNGGGRFGGNQDNF
RGNLNGFGGNQDNFRGNSDGFGGNQRGFNCNQGEFGGSSEGFSRNDQGFSSCTCLGGSSH
FDSESLANQVSQMPQVQNENLSRLNVSVGMVTPEEYDEYLMSNNVKMVGQPETRLLQFTP
QLLHENIYKAIVDMNYETPTPIQAIAIPIALSGRDLVGIAKTGSGKTAAYLIPAIQYVLS
CKGLPGPNVLILGNSRELVQQIREMGDALTKYTPEVNIVSIHGGEGNRRNQIAALKTANV
VSANPGRCLDFISNNILNLTNVGLVVIDEADKMVSNDFASQISPIISKCPAQRQILMWSA
TWPEDVRDLAEEYLHDYIKIVIDASEVTVNRDIRQIIIEKNRRNEFEQISEIVAQVKAQT
DRPKLLIFCNSKRNTEKVCESIQRQMKALWINGDKSQMMREKTVKDFRETPGNIALVSTD
VLSRGIDVGDITHVIQFDLPVKIIDYTHRIGRTGRGGKTGVAIALFDSGRNYSLREDLVS
YLQKAGQEIPDFLS
>T_tenax_NG.00g003590
MFFPFPFPYSRAVRSVDPKQDASSIFSEKFCALLEVAYDISREHPDFLQLAVDADHPEPP
DAGGGQSNPADSLFLYLSKNFHYFKVKLTSKFSKDKYLYQPPDGKITINSMEDNSHEYSE
FVQFIIVLDNRDENSQVITLNITLLLERQAPEEDTDEIFSQNPEINPPFISWMNKDEFKA
VINTHGITANDIRAIYWVMLTLSEYIIEDEILNVFSEDGCINTGEKAILFWTHTEEYFER
CVSIYNQDAIDILKSQFEMNALESSKSMVAAAEN
>T_tenax_NG.00g003600
MFTLLTNVAVCSNDYSGVVNRLIEYVINTNFNFYECQFTDVGTSQSNSAIDLYGGSTHYT
VNLVANMFTSGACILAPNQAFDAEFITAYKCESASRNCLFKGGPFLRNINMSNCRATRSK
ISDWSYGNMYFHPTMYGDSLYCTVVNNYSPCSALYFEYLVTYYIINNFNIISNEVKDYGL
IYNYRSPSGPIYVRNLLIQRNILNNKPVFDANGGSIVVDYGNILDRMDTWGSVTVNGYEL
GSGLTEKLFQFYGTAKCDAEYPYPRRSPTFAPSPIETPQTTPAVTPKETPIITPAKTPLE
TPFSTPHKTPQETSPERTLEATQSPMSSAEPTEYLYNEAKSGKTELMLGFLTKQQFYTCI
GTIGGLVFIIFVLVLIIMKRKGGDESSSFSEYYSEEMVEETVKRTETFSSSTTHDNPLYT
ETEQKDDLFAYDFDSVSSDAFESSNNENEPIVDDDTNAPVSAKLHLSRMALRSKAVKELK
SKEPTEEVPKPQEKQNEEA
>T_tenax_NG.00g003610
MQVYIVSAKHKEFAIGLDDGKAEEGNKAELKKLEDKPTLQWLIFDRKIHTLPKKTLALNP
KEDDGKIKLVLKESKDIENKFYIYEDGSIRNKQKQAIDIEDGKFEPGADIVLKEYEKGKE
SQQWLIITKRE
>T_tenax_NG.00g003620
MLKRRIPQTSYLQNMVKALTMSKGNEYVTISINERPFSVVKQVALVLSKKLMSKYVINRK
IDYIKFEPKITFDETYEVFESICNGNIPPNEFDKDHSLDLYILGVEIGNEDLMQPYLSFF
EDSQLNSENVYDLSYIMINKGRINNLIDFISDKFDEISNENIFKLFTEHGFEFTERVLMN
FDHKQSKKLNKIIIQLLNHSFEFLPFSTYVNLDELDNDEMKIIYKLISEPNEVPDQFIDK
ITKENAEKFDNLKQHIMEQSKQVAKLCGENDEKQVIINKLTQERSYVGETLLNLIGELKK
ATVSFQAHFMLMTVFHTSKDIDDLNTKVKELKYFHQNEINKLNDQLKDLEDQKKTLEDEL
SDLQIQHQDDLQKIDELAQQKKEHEDQIKRLKNELQAKHDDDIEVISRDIDFFDELPAPE
EEDDEIVVVTPGRKTQEEEPKENKI
>T_tenax_NG.00g003630
MDKQIVQNQSDMNDNINILKDQIRELEDQQKIDELKEEIENLNKQKENLENRLNNEKESH
SNDLGRFNDEINELEKQKEDLENQLENQRKDHQDDLKIKISKILTNCSNRSKNMAMKKIS
YKENSMKKKIMNKISSINPQNSKNKLVMKRKKQYKDDVDKLNNDLNELSKENENLEDELA
AKQKENDDKVAALENQFSKIEGEKGYNLKEIGDFKQINDLDKQKVDMKNEFARQKEESTN
KIDDLNNQIKDIEDKKQQLIEDHQSELMNLSTSFQDRRDDEVGKLINEFTNTNRENQKEM
HEKQLKLDELEKEKNRLQDELNQQKRQNADLSNSIKKLEVEKQDNEQQINDQKEHLQENE
QHQKALNDQHDKFEEQIMNMSNDFQDIYDDEFNDLNDKLKREKDQHKDE
>T_tenax_NG.00g003640
LIGILKSKKFDQNQIKTLISNLSKKIMENTNLSAIYNIFNCPQNDFITEHGFEIYEYLKQ
HDFNLPMNIYKEIDDLMTAKNLSSRFSILIKSNILSLNPFQKGTFYFYFCELFNYLKSNG
YKLFITGDTAFSQSLGKKDVVFIVKDEIVYGIATQEFKINTFPSIPSFKDLDTTICNTFN
RSPCTTKIRFEFILDVIDDKPHNIIAWKLFSDIRIPSFLSSEFTNLYSFIFDEIRQLHIK
NVKHFLDLFDAIYSITKSQHISSIQELQQICFLKKYQLPEYAKMKPYYIIHVIKYYRNRS
EYFIPQTQKYLQIEELKKINFVQDDNDETEFELMKAIAEYSYISRLIEKSKSGFELYVLD
FLVLLQQNNKLLKHVEELLRNNIEVYANIDKLATSKLYASLARNLDMLFINLLKEKLQNA
NFNIAYFVSYLLQNYPHDMSIVLPKTDIFTFQGNAGTMFPFFGVHDTQYRTAMQLYEASK
QKGKKVSESELAKLHKICTSFDSNLKISFEFDDNAATNALQAFGISQNAINDIIANAKKQ
EGRNIPVLALLIMNLTKPKDTPISILNKTDAYEVANCLMPYIESIQAPLRKPDRTNLVYE
KEALYKLIKSVQPFLKFENEKTIKYTIIFVRSNRLKVIHRQKHSFFDFRPSKDFFLFKLD
QSEDSDMFIFEKGTPEFTTIRLPKQIKKKVIPFSRLQEIVNEFISPPKQAKTTPTLEEIY
DQQSQQVEQINQLVDTINQMPVEIKQNVVPEMKMPMNIFEQYPDLLQSPNAKMINYEGNM
DPNLLYIFQIDQKIISSFSQINIKLEEISVTQVSPLEINIMTNIKNPVIKVNNKLLMAAY
NANVIKILVNVSGLPVGTSSVQGTMMINDFAIPFNFEITKLSSKFNYIRTEGSTISLSVH
ESGQQLPQLNPKVISSNTPIKVATYDSNLSPIQHRIESAKPEDEDMWPIIEQNDEKTVSE
MFLKTNVPFFTVYLDNGLYSSYLMNFNVYDRPFYVLYWDPIKMSLEEPTKIYAGILTFRH
YFYIKTVLDDPEDKLHVKIKWSDSIQVKDFGREGDVWHIDILFYYYTTENAKLQLEIKTE
KTPQPLKVIDINVIPATIKFETRGKEVCFKWTDEYLSNCPAQYYIEQKKIWVDFNAETYV
KIPPFKFIVCTPFTYAWTSFGEQNIETYISFKLPNIIPPFVKNYCFFVLDENDNPFVVME
YEYDPETMRKICIRLCDEPYNPNEDDELWCNVWVPMYDNTDYLKAILYKITSFDKMKAIV
TALMKFMHFEKQGWKEIKVCREIANFIINVYNIRLEKLKEMRYQLRLPMKKDIIFRAQDY
LTVKVAIRNQALAKYDEQIMENEKQFREIQENDLDEEQSATNDDTVKISNQEISFCNFAD
IKVSSNSETTFDLGKSIYNMENIGQIIIPTYSGDINKYVQAWANLCMKLPFIIKITNAFD
CPSRLLSNVFTFNEILTHDSNLIRSIQPEVLYSFMASFFILRKQFIFPTETDFEIIKLPQ
QQITPTPQINQFSPQQTPAAQVQQQPATTQLNPNMYYQQQMMAQNMQNPNQMNQMHQIIP
RTHEASPPILPKTTPLRTPESISMTTPVNTLNLTPIITPVSSPTSRTSNPSAEIQPNITK
WTGPHTPDHRYCERVCSLNQFNSFLSRRNFRVL
>T_tenax_NG.00g003650
MNSAPLLGNKPDKSVELEHYRLAGRPPLKTIMFLSIGPMVSQVVGALYSIIDTIWVAKAC
GDEGMAAVSTYNCFDNIGRSFGFFICTAAATKTAQLFGQRKEPEVNQIFCDLLRCALICG
MIVPAILLPTVKHAARWFGAAEDIVQFGYEYISFLSCGSFCTCLFLTCGGFLQGEGRTHI
FAAMELFSFILNGFLFDPLLLLVGKLGVRGAAIATVLSEFFPSLMLIGWYFKGAFAVKPE
LKGLFRKFSPHTLQALRVGFSQLITNLSYFVPTIIVRKLLGLALPPEQFNEGFAGYNVCI
RFQYLTDSVFNAINQAVIPAASYAHGAERHARWLMLIGHACWINFCWGLTTSTLTWTIPK
QLSMMFSKSEGYLKWAGPMMRFRNALGFFAFGRFNCQTILQSFQKGGLATILSILSQFFA
ITGFSFLMYYIKKDDAVHLMWCYPLTDTFGLICGLCFCSTTLYQAFKLGKTEPREGGREA
SSTTSAQPDHLMV
>T_tenax_NG.00g003660
MSNPLPVIFDVRAKLAKKPIYSRNSATYVLTPQSLADSSNCSSLSSYKDVSELPPLHVKT
ASVGLDVQNNEKRPRRSSYSQKISKKPNPLKDDLNFADASFIKKAKKSIKTYYKNNNKYK
EEEENDSFIEVPGLPPQRTPTKVLSVIESETSLGIFDLSLDN
>T_tenax_NG.00g003670
MFWFFLNFIVTSKKIDTAFSNSIGLSREKAPVFAEVDSETKFLMRINDLKNVDTTVSHTT
YSDGQRVHEYYASSVTIQISQFNSIYAFGSGLEPGCGGAIYLYCSMMEISGDYELEKLTE
QNTSEPIYDGITDGNSNEPFEGSGDLVASRSIREQNLGLESRQFKPSVFKGCQAAIGGAV
CCVYSDLFINDAHFDSNRAFRNGGAIYFEGEKDLIIKSTNRYSSQFKNNNALSGGAISSF
SVNEIYIEKVIFSLNTALLYGGAIDFDNSANLYIFYSLFISNSVSIDNWKWKIKNNDKFK
NYTIHDKLTSLMSQRVRGGGAIYTFPKDAKCYVHITETCFVDNFAKYSNSKVNNEGKGHD
ILAQNTNLYESNVKHNNESLIALESDSSLLRLAAISIECYKPKSLNLGNYDFPAYIPNSS
TISISTSSVPQPSTFVYYASPITKLPQATEISHINYPKTKTFKRPPTLTAPPPPSLTPKG
TPSTTPASTPSTTPAYTNTLINTSQNGTTTQILSYVYTQVYTLSSTVIVIEMVVEDTELK
NKITASNLIYACAGGMALLFIIIGVGLFLYRRSLSKIDSESITEISEETDDTDDSRGQIM
VSLNAGENEVVTEFSDKEDDDFINNMDF
>T_tenax_NG.00g003680
MENENDFLSFLYQKFAAAICINVDEETMKRFPQVSQTKSVLTQFSLDKTAVGVPRIIDWS
EFTMKNEEEISITSNSVFDEIGSLFANEEFYQNFKISDKSETTLNVDQGGKVSIFSSKPT
VLQRLRLATYNFQLGNYTDAAKQFQSISGSNQEYYNYISFMKLLTSIADTRSRFQMDKFI
SQDEIDSSDVLFILIRFVLYLSMLETYDVDIKDIHAMENKIVNLFAKVSNQKLKLLLRAI
AFEEFSTYYFRHGFLKKFTSSLYEAVIQYNKLALTGHVIRCFSFIHQIIYKDIDFNAYFV
AGSPSKSLNRQMSMQWNFIGAHSLLNIAIALSQAKAYSQALELIFVILSAKFNYPLHDEE
TFKTLFSVYNFSRKNIIDVKDINLVSINRDKISIQCYGSLEYFDFDKDEFADIMQIRSKL
YKTVRGTNAISSMWAGEKSTENQSKTIVCGEQMIIKIPIQNDRWFSLLLGDLSLNNDGPE
TEISAIKKIEIEKRKTKVLSFMIKPSKPGTFKITNLSFKYWNILDDIVSLNSVSFTAIDS
IPSLNVEFSEIPQELSVGQTIYAKCKLTNFGSQPINQITVISDQIHNFNFEFPGDLKHDH
MITKVLTGKSLNPQESMEISAILHVFNPGSITVHLIFNFVGEAGTEWRFIPYRINSIIKQ
RETITSRIISDPTTTEKQILLTEITSGDVDIEVDQIQLIGKKVFDFNPIKVSRNSRYSLI
NQIVDDQESSIDANHINFVDSRRYCGVIQTKASDDSTSHFLIMGVPTPKEDLRYILNAES
ELTYSPDMNIELTITIKNFGTSPSKEMFISPFKPKSTRLENLLWYGAYRKLVPSLECGQE
FKVTFNAQPLSPGIYNVGHFKLRKGNSKEILTLTHIIFVRIRDWTEFYDNDESRNKFFHK
STKLSLSPSNENYHISHCTFNSISNDGALYFNQGDYQSAVVPMKILLENSFFENCSSSST
SRSGCFYCRNYKGFSVQQHNCYRDSISSKYSAFFQLSSDNSSSPSYAQYLSISDCGDETK
STEFIILLAWGSLRADKINFTENRAQNRLFYTILDRCNGNITYCNINDNNQTKVSSDYAL
IQFRSNDGSKYNSHHCNVVNNKCQQILFYSHKSSNVEYFVFDENEAKTMFYCYGSGYSIS
ISNSYLSEFSGELKGGSGTVTTTKMRADSQNIGIIDVIPVFLGGNCKIVIQQVTLFIKIF
NPRYIFYGATHFTLSL
>T_tenax_NG.00g003690
MKLFLCSYFKRVFKLLTGFLGDCSGKTVCWIPTAAIPEKTKHYLTHSKESFENLGVKVVE
LELNTASHEEIETKLTNCDMIFVAGGNTFFLLQELKRTHADELIIREVRNGKPFIGESAG
SIIVSNDIGYCADMDSVEEGPLLKGDFSSLGLIEFSVLPHYTNEHFSQSCETIIENFYCF
>T_tenax_NG.00g003700
MSYSIAPDNNMPLHWEILSKLDLSAYLSLRNFFYEQIHKSRKGERLDSFSDKLNMIKKYI
DSSESDKWKRSKVCGIIFFEDRLIINIQQLRILLGKCKSSINGSLQQLGYTSLPQGAPFG
QTVVSQYEFLVNDKSEVKKWTLREKKQENPPPAEPSPPKILPTVQLHKVIQTQPTIETWD
IRNLLNNTMPCPIKFRAKLLNKVCQQVSVPAVY
>T_tenax_NG.00g003710
MSWNDQLVTLKTESSGCAIITQQGALCAKEGTWKATQDELMKYITYFAEPSPALSGFHYG
GEKFICNQANTDMVFAMKGSQAVVLQKTKTLIVAGYTDGKFHPAALSASVGKVAQYLSAS
NL
>T_tenax_NG.00g003720
MDSTTSEDNGETSSQTKTLGRLKDQIAKQKRLKVKAGRINDKQQKAYNQFKEEVASGKFK
ATDDDLDNLIFVPHFEPVEVLLPNVPFAPKSSPKKKTLPRNISQEKLSDIKNKSHSRSKQ
IYEKKMRNYMSEIKNQPPPPKVNNTVEEPAPQKPKKLDITIPKMDRDELEIQYVNLEHNL
NMLIHQNEALNSHLLLLEKAKSQLLIQRNSLREMTNWQRKAIDNLSKMSEQADQP
>T_tenax_NG.00g003730
MSYRPTTYVKRLLSKPCSELELGFHKCSHNPQVINLGTAENHLLNDYLLPLMKNRPEFTE
WYYTYSGSYVKTNLKKAIADLYEKHFGMKSVNPDHILVGSGIAHLVECLSLVFCEPGELI
LIPKPCYGCFEPDMYSSGGKVQYIELDNLPPEPPADARILLLTNPGNPIGEIIPNQEEVL
NWAKKNPLLHVITDEVYGLSVRDGTPFLSMMEHPAADPMRIHHLYGISKDWGMAGQHVGF
FYSRNEEVYNAMSEAANGFSLPGDTKQYLERIFCDYELRVKMIVSFKERLIEAEKTAMKI
LTEGRIKFTKYNASLFLMLDLTEVAPNAEEERKVWLDLIDRFNINVLPGACGFRYKYPGW
FRLCFSHPEAKLVEGCKRLVNAINTLKKEKGL
>T_tenax_NG.00g003740
MISVFFALSIASTNLYHGFNVSEPMLSRISRHRASNALVTVDQMQRMGWKQFDINGLNNC
LSKFSIDTSARIRHFIAQTSHESNCGLWTKELADGTRYENRKDLGNIYPSDESKYKGAGY
LHLTRRYNYQQFANYIGDQNVMNGSDYVATKYPWEASGFWWMNNKMNNFIDRGATVEEVS
RKLNGGTTSLSDRIAKYQLACKIF
>T_tenax_NG.00g003750
MLLLVFFSRCLSQIDNQYFNYSTAMSGCVQGVNIFDGRNNENTQNIIGNKENYFVDYNES
VCIVGSIMIASNTTFSASSIHPYFEKDRSVKTIARTAAKPLFSIAAAPKAYSNDKENFIE
PITQLKCKNENNTCHFQVLFVPYSIIHNKMGVKTLISTSDEGSILLRNFNNETKKFTTQA
LLAYKSARKFTYNETQSRDFTLISPTNQEISNTKSIFIKTNEGKLNNEIQIEYNLVSQGS
SSRKNLDSNENELWLFPPVIGTLPFEGGLFTQANFDSNAKFNTYFNYVPENKTRPDYCNS
VDDSVVMPSSIEDKPKMNSIKKMLIICVSVGAAFVVIIVIISLVVYFFCKKKKKTALHEE
STATLTFEV
>T_tenax_NG.00g003760
MKSQLDMTNVVSTQLESVCNKNVTLEKEIREIQGKYDDLAKRLKISVEKNNELQSQIESF
HLETQSNSSKEIENFKSKIIELQKQINGLNDTNQSLSQKLDVAMHSNEDAKQKIKDILNS
AESYFDQKFITIETLQFRFTQKEQSERPTQVMPTDNSVDLEVIALCKEIKKLKKQNRKLN
ANNQSLNHELQLEIQKNKYALDAANRKYQESLQSARLDIDKQHVLIKELTTKNSELASTI
ATQKMQIINENKGIHTQLHEEINDLVLKLDERDISIKQLTDNLTSLRKDYNALTNKYKSV
QNGNKLLKDQLSESNRTRVELKFTYEHLQTKCEEISQQLTSSESRYMSKESDYRGEQEKN
KALNNQLNQLRSENSKSMKLLSDEQVKVSNLQLCVDQLSKELGESKTASETQSRTIESLN
KRIQDLSNIISKKEAEEAERKQKLILEEKKQTQYISQLETLGASAFEIKELPQELQSLIS
DVARNPSLRTIAKVKNVMTIVAQYYNKFINDKNNEQEVVQNNNGLLTKILSNILEMFKNN
LGLQIEVDDLIQSEQNLTFISNAFAERNFKIQEENEKSNEKENRLLEIFSLLNVENEHEA
LASLEDLLNSLNSLQELVKELRKHFDKQVSEINEKAIHLESENSDLNLRIKSLEQQLLDE
QQEHAQELKTLTESHAIQIEECENAVKKANDRTRDEIQKRSEIEDKLRRETSEREKIQRT
LQLMYTSKKKYEEETHKVANEKKLIESSFQERLLAERQTITSRYEAMINQLKEQLNELKS
AIHEKDENIAELENQNNDLSQMNKDLQLDIQKSSLQMKSNEDQYQRELKLIESQLTTKML
TREKDFNQKLDIEQRQAQSTIRALMGRIGIEFCSLFNTTEEINEKNFEKFVKTLRVKFDQ
LSDENNRLKSILYHR
>T_tenax_NG.00g003770
MFKDKQKNGCKHIRQNSGRITKIVKPQNVGPKKYMELLEVFTKSEKIIIMLDSRAPQAGR
YHQFEKLFSEKIIYVLNKIDLIPREMAIGWLANLQQITPTFALSSINPAEPLIEYLKSNN
IKRICITGLKNSGKHTLAKHFSEFETIVTHDWTFLETTFEHAIIGATEISQKPTLNYEYL
KVFLEQCSTQSLMETFALTYLNDTDSVLHVVAKEGDTILQASLRLYSQIRSGVWPYYSPS
PSKFYDLDFFKSLPSSQKRALKISKPQDAMIKPFLVLIEPIMPNEMQHKLLKALNNADFE
E
>T_tenax_NG.00g003780
MKVSKAVPLNYVYVLRKGSDEQPKRVFLCKNNQEFRNSCKRFLNENEAFDKIWTKHGRLV
KEISRVHAGATLELEIVDANSLLHQSVPQDHLKNIKKYRGASKMFTVEEEQTENIEPQNI
QEGAIKFDFGPTDNKPKVENSKAGKPATKKPILKKSNESLEQQLKKYVYSPTKLSRVTID
DVSSGSNSMMSTLSQWNTLGADYDKIFNAMGQNQMDEITKMFNFENEQANYWVRGIERLS
SEEFKIDPLNIQFIPDIIEHIKQKGFSRCTRVLAKYIYHTFNIFIYGPNKSGRTTMLYLA
AVEAAKTLGIANEWKEILVLPIDLRNIMGTQTNAVKMFHSLVDKTCNAIASEFPIYERAV
IEASECLKKVSDSHPQKLFFNDSCFDSSIKQKLKEKIAEILDDLFDAFNSNNNRYLSECI
WSVPQLLAEAFGIKKLVFIADNIDSCDVTIHMFENDSAIFLSDVVLNTLASNYYIASIGD
QSKFTPLCIPFVSGGPSIISLSTVITTYDIIDEFSMLSRSFVVQTTGNLPIKIDIPLLGG
IPNYVIKFQRAGDLLDMYNRMSDDDEKEEAIAEIFDNVSELLEIVFPEQKLNIENVQLAS
QFGF
>T_tenax_NG.00g003790
MATLVLPPWLESGEAVLVVQEDDMKNDIPDLMSMPPDVEEQTIVKDLLYCLIGAEGSYIR
LNDNQQYKIKCKIHDSVSSFVEKIIPTCNDFFIIRKFAEGHFSFNHGRIIHALCAALRTI
TSEYQQTIAKFENARRLTPSLLLGNLQNPGEMLHALSSLILALRDKRGVPILSEIHARLS
SFRGSPKIRKLFTFLFQTSSVPLLDFIQKWIYMGIVDDPFDEFFISENSNITAEVLGTEY
ESNFWSSKYELYNARLPHFILPAALKSILSAGKCISVLTNCGLQMPNPPKLTLDALQRET
VLDSASLSASLRLVSVMREKYSLLKYAKMFKAVYLCSRGDWVTKFNNLANTSMSVSRERA
HIPALDANLAASLPIEISKHFTAFLEPETLSTQVQTFHSVSKENPTGVAPAAQKVIFGLD
YSWDYFDVKPDVCWPISLVFNNIVITKYQLIFRTLFTWKHLESLLCECWQLSSRTKAILP
DVDGMRHAVHHFCTSYLSYAAIDVIHPLWEKLLDQMESSTSIESLFKAHDDTLDEALNGL
FISSRETFYNLITIAQNTFNFVSQYKKYAISVSNSNVTKIHKKTLVSPVENCYQKFHSNV
AEIVQKLANKSTITGNSLYADFVRLVNVNHDYIVDAAY
>T_tenax_NG.00g003800
MSAEELRLKSIGVDGKEVPKILKNKKLVAKIMTAIEAAHIPAEGCPAAMGTLIIKLCGGD
VPNSNAIAELIGASKIITPEQLAAATEFVQANESFTPAELEAAAGVGVTVTEADVKAAVA
KTIDESIDFIAQKGKKASLSEIMKRAKTATPQMKFAPSKLVVNSVRTSLEELDEGDEIDF
RGIVASFPSPADNAMNNPPEIQKDHMEKTGGLYMTRFPPEPNGWIHIGHAKAMILDFGLA
STKGGHCYMRFDDTNPSKEKEEFIEGIKKDVHWLGFEYWKITHTSDYFQTLYEFALKLID
EGLAYVDHQTKEEVKEYREKLLPSPWRDRDPKESRRLFELMRVGYFEPSEATLRLKMDYK
NVNPNMRDQVAYRIKYHTHPHTGDKWCIYPTYDYSHCVIDSLEHVTHSLCTLEFENRRDS
YYWVLDALKIYKPVVWEFSRLNLTNTVMSKRKLQTLVYNNYVNGWDDPRMPTIAGMRRRG
YTPAAIREFCQNVGYTRNVTTMISIDRLDAIQRADLDENSPRAFCVQDPIKVTLQNLAEE
KIVEAPFFPKKPEAGMRKLHLSKTIYIEREDFMENPDKNFMRLTPEKDVGLNYAKVAIKV
VKVIKDDSGKVTELVCDVEENPEKRDDRKFIHWLDADAVQCELRIYGHLFSEPDVSKVTG
EWTDALNKDSLKIIKGALVEGTIANAKEQDRFQFERKGYFCVDFDTKPGHLIFNRTLPLN
K
>T_tenax_NG.00g003810
MLNLSDYEFGDEVVPKPYWIKHCIHRETGAKLFVQKFSLLQHYTSEIIRFLSSIMKLKQV
KIENFINIIGFTIDSLDIYVFYENDGLVPADFSCLCPEDHYKLLADIARALSILHKYEAY
HLAVKKQFIFKDNNNTFRIGFITPLPHNTIDPEDENNPLFDNKLCYHDIFLYGLLRADIL
FSNSREEILDRIWNLKDPLTVKDKLTESCLCLSADQRPSFSDFANVEKSYPDNIEFSQSE
LFNIIKDIKPIAGSCYLNGFGVEKDVSKARDIFASSQDPISLNDMAKFEIQNDHELALGY
LLKSIESNFSVALKNAGVIYLQDGRIKDGIKFLLQSANLGFHDAFLVLADTFVRSNTSIA
FKFIERAAKHGDTRALVNLGLYYEHAWGCKQDFRMMAGLWVLAAKIGNEQALNNIGVHVS
SRETAMKLWSNLKDPVSFFNMGNILLKKGQQFREQGIEMMRHAADAGYVPAMFNMAVLLR
EKNPEEADLWCTKASQAKANELVMEARMKEIASIAADSL
>T_tenax_NG.00g003820
MSAVKCCSNHIRVPQRVGKYKVIKQLGNGSFAVVVLGHDEKLDNYVAIKILDRTEIVKNG
ILQYMENELRIASRLDHPNIARVYDIIYEEDIIMIVMEYLPNGDIQKVLLNNVIFTYTEQ
VKIVSGILSGLQYLHQRRIVHRDIKPENILFDANYTPKFIDFGLSRETTTIQRTFCGTTI
YLAPEIILCDQYDPFKSDIWSLGLTIHMLTNLTLPFKYTSEAHFLKDVKCGTLVFNNLAH
GVLGEIVSMCIVQDPQARSSIDQIVEFLNHNDSGNFKCSQSQVDKKLPAITTPKLNLRNY
TPLVVVKNAKCRQYFRYAKPLIGSPLRA
>T_tenax_NG.00g003830
MSVDQNSVIMKAIETHKKVQEMTEANNKLRQQIQDRQELLERLSQLTLSSAALLSSVDST
AQVTEMSSVKCLAKLEESSAVNGEDNKKDDDDQVKLIIGKYLNHLLVKLVDFSEKNPKQI
DILGMQEIEEGMAELYHFAEDRGIILETKPTEGWKQSVAIHQQLFEKLKSIMSAN
>T_tenax_NG.00g003840
MTSLSTNPADKMTIGVFKMIYQTVFGTKLDDQLYQNLKISNGVHGEIVYMNGDVACGIIA
SEINAKKIKITSIGVLEAYRRHGAAVTLVNALIASQKNPQSISCTFYKSNTALVNLFTKL
EFKNIEEAGDQVTYEKSLA
>T_tenax_NG.00g003850
MSIAAFLCIISIAFTEESPKFYLFNHTAPAFYIISVIFVYYIPRLISDYFNIYKRCKHQK
TKKSLLYLFSLLKSEIRLNLMRILLYPLIEAIIFIAYYNNTLLKTINPIMVVLISSFLYG
FSKIYYYTTSAALSNKDKWPLIQRTAIYIFESFCFAIALNLIWVYSFSLMSVVFANSFLN
YFDFPNPLILWKKHSTSFIQIFIRLAILFAHIYAFSVTMMFITTSDVNKL
>T_tenax_NG.00g003860
MSNAFTLKCTKSVNVASAKTNFVYVHPNVLAKIPGDDHKYVIINGFIFKVESIGKIEEGQ
ISLNQSQRMLLNAALDQAFTVRPYIQTTDTKFATRVKIEIYFQKQSQSHKIQLKAKELFD
FWKQNLASLPFVCPFEYFVEYDGTPYTFKTVELDAATAKDIADGKEATAATSALFNPSST
IFKFTKTDKNIQIEDEDGGAGAVLFKPNWDFNKMGIGGLDDQFATLFRRAFASRLFPPAV
IKQLGIQHVKGILLYGPPGTGKTLMARQIGKMLNTVEPKIVNGPELLNKYVGESEANVRK
LFEDAIKDQNENGDDASLHLIIFDEFDSLTKQRGRGSDNTGTEDRIVNQLLSMIDGVDSL
NNVLIIGMTNRRDLIDNALLRPGRFEVQIEVNLPDEKGRLQIFNIHTSALRDSNRLAKDV
DLKELAHESSNYTGAEIAGVVKSAVSFAMNERINIDKINEKLDISNLLVTRQHMMQALFE
VRPAFGVEEDTLAKLCQRGIINYSDGFISTRSMMEKYLDALRNDPNQSLMSFCISGLPKC
GQTAFAAQVCRDANFSFVRAIQALEFIGTSEDKIAGSIHQIFEDAYKSPYSAIIIDNIDR
LIEYTPIGPRFSNKVFQAILNLISNLPPIGRKLAIFVTTSMRDEMRDIGLKDNFFYREVA
LNALTTFEELHTVVEAIAPEKFSPSETDKKDAAEFIAKNPIPIKKAIQDIDLVVYEAKGE
PITWDELKFALEQ
>T_tenax_NG.00g003870
MATNFEDFIISILETDTIEDERVVISNELANMRTFIRDCSEHYKPRLVLKLMYLDMIGEN
TAWGQMEIVSLMAHDRPSYKRIGYLAAANILDEDNERIVLITHTMQKDLLNPNPLVQMLP
LTLLANIGAVEMCRNLVTEVQKLLDSPLSAMQKRAAMASVHIIRKVPELAESFRPYVQKL
LNHSAHCCVMAGIMLALEMIKVDPDLVNQWAQFCTPFTKILKNLYESRSSSEFAFSIFYD
PFLQIKIMKILAHLKCPSEELDELLASIITSVDVRRNTGRSILFQAIQTINTCAKKASLR
SLAYNQIGRLFTFKEPNVLYSALSAFSQILYNENQIIDRSSADSVVLQRYKSQVVSCLDH
KDASIRRRALDVITALVDESNVEILIPEVCQYLHLADGDFRIELVAKVFASVQRFAPNPE
WNFTTVLNILIDSGNYVGNDVISSICKLIGQHSNLRYKACQMLTEKLADNSSNQALVQVA
AWAIGEFLEEDNGASETLKRILLMPQTSVETKCYIIIALAKAAVRFNQIPNVVPVFKELA
TSNNLEVQQRAGEILNILKKKELYDDLLAPLEFEEAPVGEIAASQKQETNLLDLEMDTAP
KTEQTPIDAIAALLGGQSIAPQKPQQPAVAAALVTDMAKPAPQEQTKAEITPPKGAVEAL
RTPDYVIYFEFQRNANNPNQLAIRSTCFNLGDIALGQFQIQYGIPQGWAISPQAPSGNVL
EPLGGRPIVQVLMLQNRGVNKLQMKTQIQYLYRSQPLKENGTINPAIFG
>T_tenax_NG.00g003880
MNDELESLRREHIAAVDDFDFKFAQAISDRIKKLEQSLKKENTKNDKEFLETSRKIQTMS
MYEKIRSQREQNEIEDRYNERFHQLYEQQQQQLADLDASYEQSKQRELKRPVYEVELKKS
QSKKFGINHDYYMANALYQEASRIEKNYRDKRLNDVHDLYIKQKAKLLKKHKKEIAFLEE
KKKLELQELAQRSEREQSRLGNSQIVAKVRSNLYTREFPK
>T_tenax_NG.00g003890
MEAVEKFIDEINDAIDLCPPEYIFNCDETPWNFIYGDGEVLAEKNAPQTAHLTSDEKQKF
TRCHGQFNGVESDVNYVIMHSPGNTRTENILKYLEYFHECAEGNLVALIMDRYSSDDCEQ
VEKKA
>T_tenax_NG.00g003900
MADLQGLIKDDRLMSINYDKAHMQKVLDEILLLFQNQSIRLERVEGFLPTFATKEQIDKL
NNDFMQHEKDSAISISNINDNISGIKSNMEASIQQLKEDIENIYLSMISETKRLVDETIE
NFAPNFQPQQSETPEIYKQLQDDIGALQLKIDNLPVIKPKEFDTSDFNSVALRVQEISNQ
LKTYPQIETDVNNLVLQFPTITKRIERKVNEVITAVDNWKFPNISGGNSFKQLPNINTFT
KNTATSPRIPDLPKPPPVVTEVIEDTIPGNREIEPIHISEPSSAKSKSSEKLPAATKEEP
PKEPTLRQAKEEEEKVGELPEKSESRIKLVADVPQISTQELYESMKPLPEIKLITEELPP
LPTRTPVGETKEGDPFQIDVKSPQKVEIFETHTYKTEMKSSQRVVSDIEWLRTAVEQHHA
AIRQLQTSIRVQQDNADNITNNIMRINAAHNAKEQQLVAQLHEVRDDMDNLTLKMNDNIA
SIQRKMVSLLTSSDGPKMPEINEKQKDDSPKVTITKNIRKMEPLTPLPTRSHPDSTTNTQ
RSEPDTSERQTSHSVENTQKIYKFTFTSSHFSIDDIGNFMVTTIDNREPRQSSTSSFSAS
QSDNQFSISDTQQQPRTPTKIAHIDLFTSENSVEPHKFTPLLLDPAGGYEATVPESRAQP
PPAAELEDPPKINTETRKTIIIENNKRISRTPYRPPGYGQQTPLQPLPAEIPQEIIEEKV
GKEARRVIAELQEQVNDSVKKQLAQMHKEVNDAVILVDNKIDRTFVEKMFNKFRVVIKEL
NEKIENTQCSFLDWVTRDELEIVLQKFLGMITNNSDTAGASSKFHCLLCGRPRAHLAGML
EEAPVPSPNSRTGSSTNTRNTSSSVSALPSKPSTAAMQRTTVSVNMKPPSKIQIALIEDL
VM
>T_tenax_NG.00g003910
MHHRMNKGNTQSEDQSNEYYDEKESYYSDEGDQSFDKTDNDSQTIKSETTSSKEAPHKMQ
NPRNAIINKLGLKINNNPDVNNKRIYSVTEPKISARSIDRSSTSPASNYNYHYSSEEDFD
FEQYEAYINELANNKHLPPEDYVDAVEEYINQCIPKAIETRNYKEASMYQKAHQNLQILM
KSQAEEISYQNKDKLQFAQRKIKEFNEKYDQQIRRKCAEFNVLKNNLNEKQLLDLHLVEQ
KYDEAGRFGEADGIKNRADKLEAEETKEARRQLMAERQRAYESLKANQKKQMDGLNSYKE
RETNILELKRQKELNGVEKYAKRQDIANPPPRIKDAKLFKPRQKRYDVETKSYTLNLGKF
NLKQVIHPETARTPRSTKKMTVLPNQ
>T_tenax_NG.00g003920
MESDKKPTTRKEPPVLRNYFIALHFVGLIAYFSTQTASLYKSFISDRPIFFVFIMISFFT
VLYFYSKACKDAGYQIEEPQKTEGLFFSEDAGMHVQVRACYCRDCKKIVLRRDHHCPWTS
HCIGRDNNVYFLMFTLIESILMMIVLLDLFSSLYYSILDNTYLSSLFSWIASVAMVAFAL
FFTFTITLQTVDCMIKNTTVWEYKCHDRITYLDPYPPWLSPFDNGVWANIVEFFTMKSKK
TTWELPSKKFRLQDLRAPTEIKEKMDMYMKKFGKQQACKDKNCQEHNKKKGPRLAPDSMI
YV
>T_tenax_NG.00g003930
MLVPEIEAKPGPFGQGIGYAVGMALSELHLAARFNREGFSLFDHKVFAFVSDGEMMEGVQ
AETASFAGHQKLDNLIAIYDDNHIMIDDNTDITFTEDVQARYRSYGWHTIEVKNPDTDLE
GIKNAIKDALNCKGSPVLIIIKTTLGSDVADTSKVHGNPLNEEQLANAKKFFGFNPEESF
VVPEEVYKYYDDVRSKAHPKAEAWRAMFAKYAKKYPQEYEELQKIINPSFTVKEFKKFMP
QTDDKTLATRMASQYHVPRLICGSADLTLCNNTDLDGEKSFQPSSGEGRSIEFGIREHGM
IGIANGIQFYGLLGLIPFDATFLTFIQYSLGALRVACLESLRQIYIMTHDSIDLGEDGPT
HQNVENFTMLRAMPNCVLFKPADYLETSACYTAAFVGKPRPAIFTLSRRFQDYVVKDTPD
YKLILIGTCTELKLAYDAAEKIGVPVRIVSKPSVELFEEQSLEYRRSIYEHFGLTPEKVS
ERPKSVLKFYETHPIPDLSSIPIY
>T_tenax_NG.00g003940
MLTTFGKFFGRNHSEGAAKKMTSMFGRKALPGVGRILMTTSCKGGVGKSTVALNTALALK
NAGMRVGLFDADIYGPSVPTMMNTEGKPLFSDAEGNFIPVENYGMPTVSIGYGIDPKTAM
LWKGPIVGKVISDFLRNAIWPELDYLVLDTPPGTGDVLMSIAQNVPIDGAIVVTQPQNVA
VADVIRNFDMFKHLKVKPIGIIQNMDGFRCGKCKTITKIFPGEGAAELSKKHNVPLIASI
PIVPEIATSGDKGVPALLAHPDSEYAKIFAGIAKHVIKSLPKKAPRYPARKPAEVAAEQS
K
>T_tenax_NG.00g003950
MLEERLEYLDLFHFVTKLAGEDMSFINVFRDQLSRVLKQKVQRVIQNFNPKGQIKSDQDF
VRHPKYTELLQETKNQFYGIINSIKQNYLWFVQGGGINVGDPAEALKQFATKTTYNVQDM
VILRSIPIERVCFRPEVCLYHRALFYACLSEDDFVRSYAFSQILEAPQLMDAKQYYDVMS
IVISLWSSEKVTIELAGGLHFLLASLGEVISDILDDDIQMKLYALIEDAIKSPNFSFLFI
FDPLLNWLSKSFPKENIKRIEDASLQLLKNGSHAHACLIFSSISRGLTKFEHLLETIIAT
KAEISKWARAVQVETRRHLASLGSRVPKEIMQESLIHISSMLDIPTATFVYSECVISFYV
NSNAEFCEPLFTNLIKVMSNNKSTEVTRMFVSLCAHPVRFLQAINLSNGIEIFKCFEEFQ
KVDFSFYYILFKDNHILLPNNKAESTIAEISTISESDIENASLINNIMIASMIYPSKLQN
VLKGFAQLINEEQKVYLTSVVACLAAAGSFPQISSYAQMIPVHNFTCDYSEYYNLAKSYS
ENSDFATLSSAYANQLSVNKDLIAMALLFEHIIYKEGARTCTAFKRAYIKPALWFAAEFL
SLFSPLLSDPKSFAERLSQVKNDPVSLVSIGYYLASKMCDALFDAIDKEDYFDVPHQAFF
PHVYCVDTDEAEKTKAIADAYSNDFNTIKDVLSKYLK
>T_tenax_NG.00g003960
MRQSPLSPSRARSTLIQPTFADGPAAFLQQLATKVQSTSTMGSGNGAEIQRVRSQLTTEV
QNTHSKQEMKMRQLDSQLTLLQQKIRPQLQNIERQQGFTQNQLDQLRNRVQNLISEDISP
LQQKYDQLGLTFDRFLRVDLESKLRPMQDDLRISRTKLDELLSNVTNGFQRINDSVEELT
SNIDQTVASLALQKSKFDKRIGEITPKVDNLEAQIKDLQNILDGSEGYGSSFTSLDKTIK
SVLDNVQYLQNEYIPTKINESSANFIEKMGTLSTRTDSDLSNIQSELDVILAQNQQAELD
SSISQIHSRLAELKASGEDEDRLQAKLDDSVEDLKRIMEQSLRDLREKIRTTSAKNLKAQ
QSTYSLLSSVRNTLEGDENIVGYLTAVEQQIDWCVRAIQAIDADRIKAQEIGADPQNIAG
RAKNIDERVTNALLRVSRLEEARKRQQSAQGDEANEEEAEQQPKKKKPAPKQNEEEEQNE
PQPKKKKPAPKPKEEEGKQNEPATNEEDEVQPKKKSPKKVTEDEADD
>T_tenax_NG.00g003970
MTSKGSTQFIALRRRLDVMGYENFILGLDSAPLAQQLLNDVFTTTRQLQITEEQLKKAQE
ELEQSKMQIEPLQAEQVRLVRENTQLHKLLIKMTEETRAKEKQISNNMYEVQEENRRVKL
YAQKNDETIKELQAEVARLKALQELPPESQEHTSSRSTRRASSRSRRNGSIAPSIDRSSY
ASSAEHEAEIKQLNQTIVQLKEAIEAKDKEKETMITNINDLKDLLKLRDDEISRLGLELQ
KETGRDGYMISIRYKNQQLQEEIDKLRAQIDSGNFDRPGMTIKEPQTSNKPPPSPTTAKK
YGMSPIKYISIDGEIKQAPERPSKLEVQPKKTAKGSKLDPKSPKPRTKKEIDSKKKQHMK
SIIVDVSDDEKPINNDQNQKIIESLQSENNELKEEVKLLQAQLESTQKDLQEKISTIALM
SAEVSFVGDNIKQIITEKDALINSLKTEIEKVKQEKAKAEQAKKTEENNEEYAEKIETLN
LQLDELQAKYDADVEDKDKKIKQLEVLLQQLSQDKSTPISCPECARLRQQLQDLKQSQQN
SLSAQEQQELQSLRQRSQQLELIIRSSEESMHDNAQLNQELLNAKSKVTQQEQKYEELKR
AATRLQVELNKAKEQLEESEKVSNTVPELRQKFRSILERMKIEHMATVEELNQKNITLQS
LSDKLLESQKLTRDFQAELQKAREQANSAREETLLHRGKSEEVQRLAADKLTNAQKEMNA
AANHYKMTIEDLTNKNSSLSQILSDTRRQLAMTTEQTIPKLKDQIQKMTRERSELAARVE
SLATMAQFAEKSTTFSPESIQFIAALHQFNDQMQPFLP
>T_tenax_NG.00g003980
MDHGILSAIQKLTSQNPTDINEANSFFLERIETDPVEFLFESNVIFKSSYGNNSQNMTNT
GVNVANHIFVQMGPTIDSIIRNLENSKKTWRTHTEESKQGLIFDFYSYLQYEDEYIVSNI
PSILTNFILFLIKVEEIEVFIFKFNSSWILKISNYNKLLKPSKSLLLFFSEALQQGIINK
KDPMYKLSLLKLFDFFNSAITGSPDSDVKLCALKCVQDSLSIFQEIISEDSLKSLFENIN
NFIESATVYIDDDIYKFFGEFIKTNYQFVGRLYRNVKKHIIQGTNAYSYSNSSTLRYDTT
KKMNAAFLFWSKVADLELKIRNDNYSGKKIIKLQNFILGSQEEMMNLIFDLLKKNDPPAS
VVYAIESDMPESYALDLMMKMFNLEPNLIYQYIYTKISMYSMSTDAKYKYACSLLLSAFV
HKTDNEEIQKFFIDNFLPLCNNAHILNLTMRYTTLLAISTIVGTYPNIFAEHLDMVQTFL
DICDKEMKSPNAKIASLALYILSIVLFASPPEQITATNDLRDLTASILEIERNDGDVCRY
VIDCLVAIFRISPNDEKLLIWSELLKIEEHTIYKCNALIILGSFQPPLDILEQSVAFLIK
EAEESICEEAFLALTQFFPMLTNELSQRFIPQTLTVIEQAIESGDKNTIEAPELLLGFIA
VNYNNFFSSHAKVIIDSLVSNITNESLLIDSYISTIAVLSDICQTSYSDFKPHEKLVSDL
ILKLIEKNPVEPLLDAVFTLLQTILQQNYEVGKQVYARGEYPIYRRVFKIINTMFLNKIY
VDQIAQSIINILLIFFDHYYNEISFLMMNESVSWLAKRAFDSNDPTLSKLAEELMKKM
>T_tenax_NG.00g003990
MFIKKVIINGFKAYADTVSFGPFSPGKNCILGLNGSGKTTFFQAIEFVLLESYAMIPVKT
RTNLLHNGTTQKNRAFVEIYFDNSKKLFPIESQEFSIRREIGIQKDEYFINRKHSSRNDV
VALFNSANISLQNQTFIIKQNKVKSVTEMSDEDRLCLLYDISGIQVYSDKRQESVKLIAE
ADERRKKIGESIEYIEYRIEQLDKEKEELEQFHRLDNERKALEYIVYDRQIKEAETQLQS
INDIRSNQSTVLEELRNNYDEVSNSINMINSNIEQSNTTQISLQTSINSMSESRQKLLSK
IENLNLKVESLNAKLTKSNEDRQNIPEEINALKEKINDAERKKNEMKDELMQKKSEIGEL
NTKIFKGNGDIAKKVNQLKFQVESNEKHMHDLDNKINHNKNEIVNIEKQIAKEKKKHHQA
IEDTETAKRSFYDALNARKTLWHEEASIQKKLQIATKSFNEYKQKYSQRMGSHTLDGVNF
AKNSKIEGIYGPLIDLISLKDSKENESNWGDIAPAIDAVGGKRLFCMIAEDDEKAKLLNE
VLSKGEHGSVQIMVLNRLKPSHKEIPTTGQMRPLMSFISIDEKFQKAAELVFGNYGLCPT
LDAAIDESETNKVNTVTVGGDINIHNGVMKGGYRNPLHSVPILHFNLMQMEKELKSIQNE
MKEYQQKISDAEKNISETSNQQTNYENIASEIKDKITSLRMKCEELKLQNNQYKTELDSK
KSRHIILQSDLAQARGELNSEYSETNEEEIAQISEKLAILTGESTDLQLKIGSMDTHIES
LKDKIEKLQSQIVDVSDVTKQTDKYLFDIESMKSQEEDIVVRIDEYIEQINREKEENNSR
NRDLSGFLKQQQDLKRKIRHQQSAFKNLNTQATIQTRIIVDSTERKNFIVPIPEDDIQQY
NDHSNTRIHEILASVNSELKLYRHVNKKADEQTNRFQVHRDDLRRQIAESDTNRAALIDL
ISELDNKKQSAFEAFFVKLSLHFKNIYHSLEPTRNAQLVLQRESSNSDEPTALKGVAIRF
DDFFIEQLSGGQKTISSVAFLLAIQKTTPMPFYLFDEIDADLDPQHRKNIASVINEFSMP
DDRTDASQFIYTTFKQELVEVSDKFFGIRSQNDKSVVDELRTEEALAFITNEETNEPIIE
AGNNE
>T_tenax_NG.00g004000
MTYYSVALDEGLTMGTKLLDFVLENPEFPHVSYPAFTIELKWLKTTDYAAAIALGLADIH
KSQVQIGSLIVDGSKAQLAALLGSKNSLPVLAKEVWMKNIIVIDCMCHRLNAAFRNVWKT
AFVSPAIDSIMQIADVCHENACVLAPLPANFEHLYNATKICAALVQMFENLKMPLSKVWL
WITNAELAFQELNQQGNPFALTFWQWMNAKTIGSNAGCLWAFAYIMTPAGLSDIRQRMNN
KEFKLKQPKKYPILATVDNLVADLEEQQQARTTPTPKEESFQYPNLLIQPPIDDGDGDQA
EIQNLTDERRKQNLDNCYNKALKFIRDTLRHQKRPDGAIDRTHAFQKLLQPLWE
>T_tenax_NG.00g004010
MSDLYKSDDYKKYIQFLENVAHCVYQIRSADKRNELWDRMISPTGSEVKRVIVPIVNLAG
QISAFNLKMNPECSKCKAALRKYNYAVKEVKRMREEMKEQNEIDDEFKDKPAEDKMNMKD
VIMKNYPTIDDFLFSDVKDKYKKTFGIVKTFTELTDMINETK
>T_tenax_NG.00g004020
MHHEKVIPQKKLDYCTKLHGLFRKYKKIAIVTSMNVTATQLLNIRAGLAGFAEVLFGKNS
LMRRAVDQMKDELPGIVELEKHLYNGAGLIFTNGSFKAIKDVIDANCLGSAAKVGAIAPC
DVILQPQRTSMSPNDIKILHALNIQCKIFKGTIEITGEKQLIW
>T_tenax_NG.00g004030
MTVHFIHVRRLKDGLIFASTTDEETSLQNLVNEEERIIKQISPKSAKILSCPTSNGSIHI
CTGDQIYVVCATSREFETNMAYDMNEEAMRNFLMEYKEAIDAVEAKYAFMDFSAVLDNIR
TKYQKQVANGKVHQLKKDLYEVESSMAYNLQTAIARDEKINEVGQMSENLSRNSGIFAKK
AHDLNRLHFWRTYGRPAVILSIVGSVYCFVHFLL
>T_tenax_NG.00g004040
MSYSGDSYEYQQQDSPDEKTQTKVEEEEEEDVVEWLQEHIDTVFAVRSSEVDSKRFELAV
SRAELATSLLNKDVQLLKQLRGITLECGNLRDEVGWMEQDLSDVKETTHRNILAIHIKAA
RDKQTLHDEINEMLVTKKQLEQSLQEQRKYIVYQKEQTDESTVLQNQQLDAEIDKVQRKV
DKLRYGLTRGSHKYEEQMNDAGDTIDMLEFEIHELEKQSKSLDIQYAQTKAEVERIAAKL
RKAEDLAAQKNEELDEVKQQRIKLQEELDRRDAQNWNDKISSLNLKTRA
>T_tenax_NG.00g004050
MSTPPDPNRDLRIVDHREFKQGPRHDDYNYQSRYSNHEYPSHRRDRNYNHGRNDRGRGRR
YGRSDSYDNDSHRDYGYNERRSDPYDSRDSRGHMDPRPLIIINNQPTSATNDNLNRPSTP
TNTVQIIDNRTIKKEPIIIERRSHYYHDDRDEPYYSRDDYDTSSDHTPNPPYSSRTMRQA
PDDLIKPVYENLREKQILNTKFSRAPQFSPYIIVTTKGFLLALFIEHYISESGELMRVKR
LSYTAMFAQFATPTIAMHAWSRMNRHKKFDNRIRHYECQIVPEDYINNLILTRIKDEETS
FDPPKILVLHNFNKPDQEAPNFFQPFEEEGLKQWVKEGSKYITYHSTLASVKDFYSAFNE
GNANIPNSYVTEQFNTTKLKQEVFEIIRRKLIVECMQDCTQMLISDVYVHTLNRVKFFNE
MIAPNLSNIVKRPTKTGKLINFVMSRTPINFRLSPATTIVDILSKVKKVTKERKAITMKK
NPVKFQEKIREKMTEKLKTIETIKQPEISGPCSRLSAIRTIKESRKREYLRAYARARLQP
LVVARDSGLKIRQTQFPAPKLMMQRRGAANDQMRRGINGKRVYFEKSTIQGYGLFALEPI
SPDSLICEYNGELIRSRIADLREKQYEAKGFPHMFLFRIDNDTVVDATMRGGKSRFLNHS
CHPNCRSKIINVGKTQTISFYAIRNIKPHDEITFNYQMEFEDRSNRERCYCGAKQCLGYL
NYCADPEIRRQREHQAYLEWLEAQEDQANPDL
>T_tenax_NG.00g004060
MEDKLPQYWDRLNDADKQTYLLLRNTLSTPNLRNRRNKSTETFAEIIESLKTYVMRGDSE
DKNRALVCGIYWFTESIAANTQQLMIMLSKCKSSINNSFQQLGYGTIPTGANASPELIRL
FPEFKNNYAQLRQWTIRQLMNQGNQSNSFLEIIQRSNQTFYTPPPNQFDVIPNHGMSLNL
NNQFVSAPPPEVFEPPKQEEMTFEDNAQQMNDTYAFENDDISNFTLDLIF
>T_tenax_NG.00g004070
MQDVKLFGKYSYDDVDFSALDPALVDYISVHEKQHVMVPHTAGRYVHKRFQKVSCPLVER
LANHMMSRGRNTGKKLLTIRIVEHAFDIINISTGENPILTFVKAVQYCGAREDSTRIGVG
GTVRRQACDVSPLRRVDQALSLITEGVRKAAFRSSRNIAECLADELIAASQNKQESYACR
KKDELERIAKSNR
>T_tenax_NG.00g004080
MARGGFYRLGLAFCGMQIFVKTLTGKHITLEVEPTDRIEDVKAKIQDKEGIPPDQQRLIF
AGKQLEDGNTLQDYSIQKDSTLHLVLRLRGGGKEAYEPSLRLLAEKTNVKRSVCRKCYAR
LSERAQQCRHKQCGHCKSIRPKKAGKE
>T_tenax_NG.00g004090
MIYSQHTLTYLTIEIQKVTLGIKHSSETIRSKTVTTNNENTAIFECEACFNNPKQDNKQK
LIHIQIGAVGEEETVLGGIDLDLADIDKHKSKLAVKKIRFAKHQKGKIFYRAIVMPVTFF
PHGKPIDFFSTVPLSYTKDDILTNLALTQTMTESIYDEVHEEFIQKTEHGISSLMKFKQT
APEAKIESSKSQSIQPLSHGKNPHRAANLMKLAQNKVRPDQEEENPEEKNHSNVEIKVEE
DHSPEELKKIMKHSKKKLVSALVAQFTAKFSLIVFQNIVCAEFLTEDLSKQLMAPILDFN
LLAAPKITSDQLIYSLMPLFSAIHLTEKRRLEMVPLFTLLSTLINFGILLTSEAEYYTTA
HLPVMLSLEGHISSLISQLSCFLYGPLVTGLTSNPLDSMDQKTVTEISNATQQFFTIAKT
YVSSKYVIKLLVDRTCTLTDEVISNCLIQFTQAFTEEQCNNLKRKLQKVKELFECFVKEI
PIDFPHINQIISKKNRNIQKVESARDQDVQFSFDKLRTIAVNENRSAIDIQA
>T_tenax_NG.00g004100
MKRSAADFLKLLSKVDRNLLNTNSEAEKKPVEESEKKVEIQQPDVDIYQGLPQIPFEGDP
IGFNEWFNEMNHDFSKQRPEAQMYHSPYGVLRTTLSSMPNGPIKLHPMLAEMKQVKQLKD
EILAKPIFDYQDFLYTTKPDEAIDKIRKITALHVLNHVFNDFDIKKNRPTGTAKRDSGFT
PTTVLIIAGSRFQAYKFVSDLLEFVPEDILIEKEDQFRTEYGAEVPQGVLRSHSKDWLAY
FGGNNEQDFKTAIRFFGDKISLCQQMSKSQIVIASPVGIMQHEEHSFLSSIEIMVLDTID
FLEIQNSQRLKECIQTVNQKPTTVEETDWSRLRTYFSDKQHPKMRQNIGYATVLTPDMIS
SFQSFPNIRGSSIVKQSFLHPIFKPSMEQIFRRIPAQDILSTADQNFKIFQLRVLPQIKA
LRATKDKNGRTIILFASSMLFYRVRKLLDDSGVIFLELADEATKKDSSRMRKAFTADPNS
VMIMTERYYFHNRPKFYDASRIIFYGVPTYPQFVTELAKDIPISMYFNEFDDLALERICG
GSMAMRLVKDRVYLI
>T_tenax_NG.00g004110
MSLPPSLSSFWCQIIPAGADAFLEAPIDKVITLTNAVIPDVNNETAKETVRLYATVSTLN
IDDEEKEDDKEKSPEEGKDYIIDEVLIASLTPFTKENQQLSIVFTAANIVKFHNKGNLDV
HLSGFIMDYDEDNYDEYEYEYVEEEDKKEAEKPAEQEPQNPDEPVTVDMIQNRIAKAAKN
MGPRQINFINKKKNKHKKRAHKEGDNAEEIHEENKE
>T_tenax_NG.00g004120
MHIDLLTTSSTIFLMFLNIIIILIPFFVLKYIPKRIKMQQIYIKQPMYTSEPAQSFTFYI
SNLKSMHESYSLTYDIFPFNENITEINFTSYFSTDYSNHKNIETINRIKWQANTPHIKTL
KSGYFNGAKSIKGIFSFPKHVEISQINCWLEYMTASSMAFHISLRFSLLLILYFIYKYLR
KEMRKKGYKSKEQLLTRLYIQIILIILFPIDVARDYLHPKLIRIFRFILDDFTQFFSSLI
LNLFLCEQTNYNPQIKTAMTWIATVVSFIFILASVMESSYNSWQDSIEEQTNYSFYFYIL
LTFSTFLLIYLSIVNMDPDHQYYVSIYSFAAIVNHLIGIVSEFFKMLEKTYVVYDLSEPF
YVINFVFIAVLLTFLHSPIDPEFFVNGGFQEFHKNKKIKSLYQKHEEENPNSTSLFSDSP
>T_tenax_NG.00g004130
MSEALFVIKEGWLTKQGGLFKTWHRRWFYIIGKTLFYSKEPGIAEQGKILLDKKVSVALA
PESKKPFTFKIITPTRIYLISAPDEAARASWMKVLSNVIDESDQITQLTVEDINVINTIE
SNDFHSIQTISRKDNPLDLYMMKTYAKVSNDARFNEQVQIRTSFLKTKLLYFNPIKYLLQ
TDNNVKLFFEYHPFGSIGKKLETEGTLSEDAARCYIAQVLVCLDGLHRNKIIYRDLKMSN
VLINKEGLVIVTDPGLHTQPVLTEYSAPEICRKGNLGDYTDWYSAGVILYEMICGLPPFW
DRTPEGLQATIMNGVLRFPNHVSKSARQFISRLLEKVPEKRIGSGELGFDEIKRDEFFSS
MSWESIYSGTFKVQWQPPTN
>T_tenax_NG.00g004140
MSEDPFSYDYYDVPSFFDSAFRVYKAVNYTDIPIICHFILVILLYYSLLKFRNSTIFLTF
LFIVATACVGFTETINEILCENWQDYYFSKNYFDPQCMFTYLFWTIPHSLLSIFITFGFF
FDLCKSIAVHRFFTTILPDDHKIAKAKSK
>T_tenax_NG.00g004150
MENPDFDPIPQTSPIHKPTLEFDFDLALSLQSPLSAPIYANNISPTGLFEKFDDPALLMP
TADYSIPMQTKPSLKTTQNKNKDRPSKRPRQIYRPFVSFEASELTVHQLRSVLSHPPKRS
HKSTESSFTSI
>T_tenax_NG.00g004160
MLNNWYFKLDVPHFILLIVTVITMVITSLTRPNPLFIPSNDSNSYFPHPGKSTIPTWLVI
VMVVVIGLIVILLLFVLSIWFPTLIKRFNIFAALWNFGLVLTVSTTIVNIIKNYVGRARP
DMYALCRNNVTGDFSSCPGVKRDDFEDNYRSWPSGHSSSSMAGFLYIASVVQRTFIWSKT
ISSFIVSLFILLALYVGSTRIRDFKHHTDDVLAGFFVGYLIYSFIWSQCKGYAFEYISDQ
VHAEPQDNEDALPKDDGQGSP
>T_tenax_NG.00g004170
MSDFNKIEKFVNEFKQKFEDVSIGVSMVSILSKVVEESDSSTMAGLEIEINNLVKAIKQS
CPHLPIHFDSVVQVFKASLSKASGGQGTDWKSQFVHHANKLSRESEDILKGIPANFYEFI
PHGATILTRGYDSLVLDMLTLAIADGRQFHVYITEGRPLDDGAKMARNLLSKENIKTTII
PDSMVGLIMPNVDVLLLGTDSVTQDGGILAPVGTYTMCVMASIHSKPVYVVCETYKFMRK
FILSSSDLADLQRNVDYQACGLNEDDENIDCKGQEFDYTPPQFITLLLTEKGPIPPSAVT
HDLTLLFGVN
>T_tenax_NG.00g004180
MRDVIANLNATIESLKASKPQEGNSRNRESAIQSDYFQSIDVKRYQNYILNILQNHKEIV
TPESTQILFGITNFDSAYSLFCNLSENNDKEAIKIACNLGLCETKNKLLETVLMHASRKG
NLGLVKSLIENGCDLKAINKWGNNALVLACVDYRPEVMSYLIENGFDVNSKNNLNLECAY
YAAKFGNLDFLKLLDSKGAHLNNKSKNGLNLIHATVWCEKAGVLSTPLDLAKTGKDIKYE
RIREILVNAGAI
>T_tenax_NG.00g004190
MFLFSPNYFKTNIITIVSLTCCITVIAAIISMLTQTKTEIPIEYPSYDRPEFYSIEELFD
TPIKNLESYEFSWIDTFVSLMEMNYRYQSSKLGYSTNLNNYVEFSEAYLKKRIAKECSKS
NPTKACKFFNVSDEKAKASVALIPDLLKNSQEFKEGIIPTSNCPKNGNYYDCSQANPKEY
IKYSVSTNGWAMNVQDIKLLLYKYQKPVLFSMPEPLNKKYTKCADNANEQCKSKTVTCPD
SNSNDISYCSVTTERSYTMSGEFFVPDHIQAGDPMNFIIVGYSDTFVSSQGKLNVDYMKY
PTGGFIARSSLSITVGNSINYYLGEQISSDAYKLCPNYRDSKNWIGVKLSCLQENLDFNK
CPAIPSNSESVRAVPVTQLNCINTAYCSKQNRYSMIQIPSDSQYNSLNYDGYPAVAQLNS
TNMSLLIIKDLPVERMNDAFEPSVIPKVDDTCGYWFIPYDLVDRMSRLSTKYLDRTIAFS
FDIQFAEESMPGKMSGFKESNFKKSTHSFSGRKISSI
>T_tenax_NG.00g004200
MSSPLVLTIQSHMTHGRSGNRSAVLPIEVNGIDCDPINTVNFSTHTAYEHIRGTKMSPHE
LEDILEGLRLNDLLKTYTHLLTGYIGDPHIIKVIANLRKELGNEIHYLCDPVLGDSGELY
VDPDCKVFFKELLVPIADTITPNQYEAEWLTDMKINTPKDVIAIVKKLHELGPKNVAISS
VEWKHRFVFFSFDNGRVQLPIETKSYERGFDGPGDVFAALLLSSIIKYKDDYEKIAMYTV
NATFSLIKNTYELGYRELALPQSVNDLINPPLTFKPISIEEFLNMNVNE
>T_tenax_NG.00g004210
MAKLIACNDEYIFAASMPNKLIILDSQCKVVNEMEFEADLNYIAADKDRIAVALTNKEIV
IMKCEGEGKFTQTIRTTAERIGEELIFSEYIGKDSLLLNDGGDIFAYDISTMKNPALLMG
HIATTTSFALSPDHKVMVTSDRDGRVRFSKYPNAYDILNFGLEHEEFVTDLCYLPTGELL
SADGDGQIAKWDKNGNLIAIARPFIKETIITQICYVNNHIAAIAERLASIYIINAETLEV
VEKLQVNHQPLCLAAFKNDILCGCNGELVRVTGNQVAAVQGFDAKIDPEPTKAKCRVTMK
QVVHKDEKMSEVYDIWRHPENCPSKDKD
>T_tenax_NG.00g004220
MLIQERESYRMNVESENRALSHQKKQLDARIETKVKRIERHIDNALEENKMVHQKLNRVK
SVQNEYQNRLVEENQKINQHYKNIEQEIQNLNKPMSILRERIHQIQNEVEELTDAHKNYI
SNARTLFNEQKNSYLDKYEVLKKEYMSTPAITEYDKILFNEKTKTLKQTESLASLFEYFY
KLQQNHNEANAQLFTTNDFSPANFRMILNQLSRSIKEKSKTDACAIFEIQDGKLESVVSH
INEMLETKSVGVREKYKEIINKQQNRIAKLQKQLAIAQKELYGLAKAVPDTKMLNEITSV
QKSLNEKMNVTDEKMSKLQKLASKN
>T_tenax_NG.00g004230
MLFFLFAASVKSVDMKCTVCQTIAGIVAECVASGMETAQIKERLQQKCSSLGFFSDFCNI
LVETYFNKLVSYIRGGETVTKACKYVGACPKNTVESNEFISQQRRPVIKPRKYVRYQ
>T_tenax_NG.00g004240
MEKRPSEMQASDYYFDSYAHFGIHEDMLKDRVRTLAYKNAILTNPTLFNGKIVLDVGCGT
GILSMFAAKAGAKRVYAVEKSSIVDYAREIIQINGFGDVITVIQGTVEEIDLPEKVDVII
SEWMGYCLLYESMLPSVINARDRFLKETGTMFPNTAQLYICGIEDAEYRSKKIDFWDNVY
GFSYAPIKQWTLLEPLVETCPTERIFTDECMISNLDLNKCSIQDLTITSKFTLVPTEDQM
FHAFVTWFEVEFVGPDNTISLSTSPYKKETHWCQTIFYLKDPIEANPDTPITGKFHMEPN
MKNPRDQDFQIEWTVNGETVSQLFKMR
>T_tenax_NG.00g004250
MSEEDVENNINQPEEDYIYEEDEEDSRFFQYDDSFLSRFPRNIKNGQYAPSTLLNLNANG
SILYCVYNTQTGAKMVFKCCPLETQERLTNIHLALTREIGLSSNIVHFSEIVPCKLLVSN
PDSETPQGVAQNTDGPDAEASETNVVTKYGYIMDYYKNLDLHTFLSVGNDEHKLDYDKTI
DIMWSLANAVKKIHEARFVHGCICPENILLNDELEPVLTGFSHLNKEQTKLHDREPNNTY
FHAPEVRKTGIITSASDIYSLGQLFFVLMNSDPDISEQIKSQDDGCDLLQMLAENPKQRL
TVSQVLNSKFFKIHHDKKTPFEADVSKCIFNYSLIMDNPEADNGADPSAYL
>T_tenax_NG.00g004260
MQLETPLLADIDKNTSSDIIHNGEEEAERLGKKSPLATFLDLSIGPTITQLVFSFYTIVN
QYWIGKTIGDHGLQVVASVWLYDMVSFAFCNLFAISTSTQVSYLFGAHMFSEISQVVVDM
LRLSIIIGMGYAALVIPTTKIIVKWITSSSVTLDEAFIYQAISAGTIFLSFFYFTLCGLL
EGEGCAWLYGSVQFSTLILDMLVFLPLFLFVFHWGVWAAALSAILAQFVPFLYLLWLLLR
GKLSIRISAKQFFMKPSPQTIKAVSVGMASFILNFSEAFPHIYLQHFIYEVADHAGVKKQ
VESMWPIMTRLYMLSLSILAALDTGFLPAASYAYGQKNYSRIKALLFHMTWISFIWSAIN
SVIMSVFPAQIFGIFTKDREVLKLLPNIIWRIFATNPLYLIHEQVISYLQVIKRPTRATI
VSILTMAIPIPLVSTIIYYTKKNDLYWMFNTYLFEDIGTALISLTGLSTVLYRMWRLKDG
EDFSDEGDSDDGPHAYESVPSSTVSINSLTQ
>T_tenax_NG.00g004270
MFRYSFNRTIYELKNITHCEIPNKLPVINPSNCILPCSKVPIIFDNQIQIGNWGIAADDG
NLITNVPLEAFENNQNGLSRCLIPLTGYFVADEHICLYAPTLNKEIMFAAGAMTPNLDIV
FITKQKFCYLHEMKELPILLQGDMISNWLQGRIEYDSIPEINLRFQSVSKLSLNNNLYNG
ERCIEEIIPFKTYMKCMQHSKTLLDQTFPEPEDWFDHD
>T_tenax_NG.00g004280
MKHIKCVVVGNGAVGKTCLLISFTTNTFPSEYIPTIFDNYSANLMAEGQPPIKLQMWDTA
GQENYKKLRPLSYP
>T_tenax_NG.00g004290
MSGQIFWGGNTIQVSPQENPVQMNSFYGYTQMPGFGFMPGNVFSPMMPQQMPMQPQMMQP
QMEMPMSQQVPMQMPQNPPQMAPQPNKHIPRPQDFITNAPKKSEKAPMSIYSDIEKSPLH
IFFKNTQYLGEVNNTPKFTQKPQMNVPSFGNPCPQPVLQQNYPTQQPMVPQFGMNPMTQY
GQPAPSFGFTDQQIQNQNNQFSPYVPHSQQQQNIPVAEVSERTQKVVKKKMKNNKFSPYV
VLQDNKPAETAQPKWGF
>T_tenax_NG.00g004300
MSLILLVGVPGSGKTTLANNLKKHLEAMGQETVIITEKGAEAGSYDSTVAEKMNRSDFLD
LIGKSLSLERVVIADGLNFIKGYRYQIFCLAREHHLRWCVAFCDVDDETAFNRSKGKYPQ
EKRLHRLIGRMERPKVTTKFDNPLVTVKDPNSEESIKEIITHAMNKNAKLVPKKATSSCA
ESAQINDKVDQLINQFCEELVKVQEATPPGISLTICGATITPKKKFNPAILKKAKLQFAT
RAKQLSGTTEVVQAFADSLTVSH
>T_tenax_NG.00g004310
MTEAEEPPKLEPKKLPFSLKSDLTVRAMSSLGVKEEELEIPNFAEIRSKNKNLQLANKLY
QRKIENRNNLIDKISEERKKLQTEQEDQTKRLDGTLVKEKFDFERTTTLIEQKNETNNKT
LKRLAIHQLRHNYKKQKTEEKIDKCNALTSDFTEKREQTLSRAYTAVQTRTFATVSRNEE
NPKLEEELANDMQKHVERAQDKQTEIKNKYKQSRDEMDKHVEKGRKKSADILNTKKEKTQ
TKIDSYEKIVQNRSEIVAQQKQKFVEKGQTIADKATTMKNHNHKLLEDLTNQRKEYTEKH
FQHAQSVLEEQNAKKQQKIADEKARLEKMTDAANKIFENQVQKRENFRKELETRDEKLVE
RINTTKSDKINDLFEKAMQRDEKIQQARRNAASILNTTQAERSKSLLRNTAELSAVTKQR
AKSELQLAAAEQDFGNKRRELENALKDVTDKSEEEQIRTLVKVLDISKEEAAEIVNTAKQ
PY
>T_tenax_NG.00g004320
MKTSIHLSSRKEKLNGALCSRVPTSIQKFDVEMNVSLISGTLHYLYTQDACPFSQRYFKG
YWRGFSLDFEESGSSTNLSFTIVRNDYSYNTQHLCMIDTLNPYLKIVVNETEASIYNLQD
KEWQQCGTTHVFPFLVVGYFSFAAFPTEKFAISNIYSFKSSIPKDRVEEYNTKRLEKLVK
RIVNPKNKTEHKMTIAERISYSIPDDNQFSNYFLYIDQILGEMNRSLTKSLGSTELQTLV
DKIMKKKLSRIEKKFEKRKDILLDIDGNLKNVKRTIEADLSTLESNIYSTMETTKRTAVE
ELKKFLEKAHSAEQLTNKTKETANKVKQMWLPTFLYVFAFIELALYLAFFFQKKKATHNF
KKYD
>T_tenax_NG.00g004330
MGCCGSKSIKNDPDPPDPLRICLLGLPGVGKTSLVEYVAGEYDPHLRQIPTLGTVVRCVK
YKEQKCIFMDCGGAAGHDDDYIECIHKANAIIYVMDPVSIHHGYTFTKQLLDKTAEEIIG
QKIPVLFAMLKTTNQSIIPLIKSLVDPYFMGTFYQISTHSSLNDQFLDSFDWLLEAANNM
L
>T_tenax_NG.00g004340
MFFLFLASLRAEDSELESLLAELKALRKEVDALKSALSGVENRVYKYGQRAHFLSNAIIA
KHTDRYFFPKSMYADILRNSAMPKPIYLIVPGVRPASKLRNEFEENFRNDFEDNFRNNFR
NEANIFRNRKIQPLVPAKPKEESSSSPVLRIF
>T_tenax_NG.00g004350
MDNFGGKLPQNWKKEFLAKNSWFCEIPDEFIKDKFNLYGLDMNYPKYLRNQIEGISKEDY
TYYFNVCTNVIIGQQSLETISKSIIKHILHILPIVYGMIHARFIITPDGIQQMVEKYSRK
TYGICPRINCDREPLMPIGASSHPGHSYVNGFCPCCRKVYIPRPLVEIDGAYFGPNATHI
IIGHLKIVNHHLNYRKFEREAYGFKVFD
>T_tenax_NG.00g004360
MLQNNGEQNTNQIEKTTQELYEDILEETKNKYMKYITRTQSVKEYIHYKVRISEKVKYMN
PEEENYYMYDYLLKLLDMNVLTKEAVAKLAEKSKCDKNKVRDFFKNQRKRSILPISRQFV
KDIEFLKNQAVEYDSSVTSYFERLCALSTN
>T_tenax_NG.00g004370
MEICDQNIDKGRIKSSHTSKNPRMKHVKEKNREPDSARRLPDLMDILDEKRQLILEINGL
KTEISELQQQYKQQIYKSESCLLSQNQIQKNPEFPYSSKVIMLENVLETTNNEYTISKRT
FSDDLKDSLTDEIEQQRSFIFSNDRLLKKMKIELSKLQSKINTVHEDSNIEMVETQNIII
EDLNEELTKLKNQENELEEKYKNMVSNNITLTYDGFEYADLCEQYEKAKYYHTKKIIEKK
NMGKRYQADYEKALRRHNEITAEMNAKAERERFRNRMKSRVSTSKMSRRESRAIEYLENE
KRSKLQGKEIIEFGLKTDKVIIFDGNIQENILGKEGPKRTEIIKQKNTDEQNRTEHQETI
EITDPSISSEINISLFADNENDSSIIKSNDDSKSDIKEENIDENNQQIIKDDIELPTKTS
PSNDSSKSEIIENIKEDNIDKSKQSIDENNQQIIREESRLSANSKQNDDVTNSEIVGNKE
EKNIDQSKESIVENIDNICKSEQENELILAAEVSNNSQEVNGNNVKQEESADSKSNLQDF
QMSTVIKDKIELNDQERNVNESNPTIENQHEKDASELKAENLQKSEDHNNDIKANQENMA
EVYQLEKETKNENSLDSNENNIKVIPGENVKIEIDVKDIESEEDKKEDINTNEQKSQVIE
MNQNNSKDEDSLNDERKKELSDESHPKESNAIDISNEENFIDHIKEHLLDKLSSDSLELN
DTDNVLIALLSSDTESSPLKNAQNEPNRSIKCDENFDTSNDSKNQKPNHVSVFGVDVCSE
SLRVSYLTNGQQFELLGEDENTNSFPLIMTVIPKSHPIPDLISEENIEDFEYVYNDRKNM
IKFSNSTIRFASTLLGKLQVVFAHAFTHIYNRIREKLPNVRIDTFAISVPKFFTQNPRDS
LRTTSKKAGFTPYIVDSTKALGIWYGQTFYNQIKKQNVLFINFGVSNVELFVLKFNRTET
KEIFIEELEYIFDDALGGRDFDVLIADFIGKQFSHKITPKAEQILLNEAEKDLIKKLYKL
ENISTALLQDEMMSQAATMFAATLNLQYRMKPFEYKSLDIYRTELFDLRTVELIDPSKQL
NYRRNYYVQINASHYPTGASMYMLYTTAGRNTSLYQTKDGLWRFRKPIGKVNRTWRTKLL
EIFPKLKHMEAAKVELNEAINYMYTLILLANQTLKDEYLKYSSESERLKIQKAVLSSNKW
FQSQKKFKNETIQLRISYLEDSCADVFHRIQNDDLLQIKIDNLTNIINFTHKELMRIMDR
PLKPDRQDIRLILQEIEETKLWLSEKLRIQSSILPNQNPKLTWISVEEKTERILKMISFI
VKHKGPYVDDPTKNGLINVKNTKLNYRK
>T_tenax_NG.00g004380
MSLKHKHSPESYPMDNISLLASILGIEEFDETKIVAENEDVEDEWYDGQWASAFDDKFRA
MNGFSTTIETKKIDAWPRNAIPLDRVEGKQSSKTMYIPSK
>T_tenax_NG.00g004390
MRIPNAITLSRIPMLFILVAFLYSKIPYSATVATAIFIFGAWTDWLDGYMARRLKVVTSL
GAFIDAVTDKIFMIGVFITMLLMNIVPHWMLFLIILILLREFMITALRAVAATRSVVIAA
EKAGKLKTVIQMVSTITLLVWFAFTKDYSDLLSDYILDLIHKFGVFLFGIATFMTAFSGA
KYIYDYRAVLADL
>T_tenax_NG.00g004400
MKAFLQKATNIVTGQSGLTGQMMNISGTSVTVGDKVAEGGYGSIYKATDSYGRLFALKVL
QAPDQEHFNLIQKEFEIQQKCCKHPNVVKVFGMQTDQRSRQTMILMEFCSSECIKEMNQC
FNSGFSTPKIIEIFSQLCDAVNYMHELNPPIIHRDLKVENILYNEGKYKLCDFGSATTRV
YTLETSSERNEATDDIQRNTTPNYRSPEMCDLYRRQRIDFKSDVWAIGGILFKLATFKDA
FPDGSNLQILNCNYKWPSDRNVHPKIKKIVEMCFVSDPAKRPTVRDVLGALATEFPDLKS
GMSQCKPPSGESSPVGSKPTFNPFSNQQQSAFEQSSSQPVFLNFSQPQPQQLIDFQQPQQ
KVEAPAMIDLTANVSSIDPSRIENDRENLIKELLAMNDSQLSSALYSITNVSPNISVPFI
LAIIHQSGTRASKITQYLPVPNQPQLAALLDAHKQFSSKYTQFEGNFALGHFMLANKANP
PPVGQPPICHDAVTELQALITASINALRVCPHHDVAEEAFCAYQVTAYLIAKLKQFKINE
GYIDAAPVPALKNQHNLLKKQFDAMPEKIPFPAEPFDFGNAEFLKKIRAPSSRH
>T_tenax_NG.00g004410
MLANEFKVDAPNVEIKGEEMISKYDYHTSHVVAGADGIKIVPETKKFEFKTNLHVPKTGV
MLVGWGGNNGTTLTSGVYANKKGLVWDTKRGEVKANYHGSLTQCATTYLGQDEKGTTYVA
PFKALLPMINPNDLVIGGWDISKLNIYEACRRAHVMEPVMINMLKEDLEKMVPLPAVFDL
DFVAPNQKNRADNVIPGTKWEQLETVRKQMREFKEKNGLEKVIILWTANTERYCAVTEGV
HMTPEQLLDAIKNNHPEIAPSQIYAVAAILEHIPYINGSPQNTFVPGLIQLAERENVAIM
GDDFKTGQTKFKSVMADFLISSGLKLTAVASYNHLGNNDGLNLDFDLCFCSKQISKSSVI
DDMVGYNPILYPNQEHPDHIVVIKYVPSVGDSKRALDEYDSDIFCGGKNIISVHNTCEDS
LLAAPLMLDLIILMELFTRVQLKDETMKDFDNMNAVYSVLSFLLKAPRTPTGTPVINSLF
QQRACMENILRATRGLQPLNHMHLEWKMPAKH
>T_tenax_NG.00g004420
MSGGYKSQLTAENDISFIGMTGSNATDMPPLFMSIYFKKANFAICPQLFSNILLHLASIN
FQYFVQEITPNFLQLHMNDMRFIVFLSVVEQINSDKFRDYAVSKVESQDIETLNLLVRGK
VYQNLNCLQLKEDKYVPLQYLEGAWRRINQADHKVQMFLEQNNLNNYETLVMKYNLSRES
EFYCLDVQLLRVLPFVLENNDYIDSGVFASIGDCCTSPRLHTALAAINVAKYIFKIPELQ
IPFAKSLIENIIKTMTKESLFVGLKLFLTMLSNSPKSVPADMIHDIQFYCLIGVASSQPN
TRILSWRLLEKCDELLDHKGITFYIHQTMPTMDKNVKAKLFRKCGNRDEVLFRWVSDSRY
YEVWLFYIAEIVGIILAANYTPLMQRIGDNLYNFLMKYGNENVLGSPIVIALYTIYLGSK
VSIDAYLRCPTIYNIPLFEARQTNIPLQASALNIIAKMIEGNENWNDHLAFNIIKYLNIS
YAGDVADILSTCTPEQMPEASTSFLTLIDSPQFNDRILSFILIKALNFLTAMHGALVKLE
ATSLRTITPELEKNVIKASTLCENYCKLIDKIASKNVLVEDWSLSSREVVLRGLLNWAQT
KSPILEPLRNISKQALATIAKAGPMFGDSMVFDKAACDIFGEIEFERYHVLSHILFYHVR
LILTQFCDACLTSSRATADFFFDALFVIFTAGSDFNSNEIGCLLLVGLVYEQIQHPNAAS
FMEAFNSSVYEGIGGTTETVFCEAFRILSIESSHTPIKEIVSVLRSLIPEIRLLPKQDTC
TESPEKYKFYTPYQFLTALMQATEAINEEFSSTFYWLWNDLLEKTDHEEIVPLFIIEWGN
IPIKQKLLLWLIRQNAPYIVEKVISRCSFAYFIHVSSKGRSFREEDWVIQLFSNAFEGRI
GSIPSIIAILHFAFLFYKIPNTQILLLSICKHFDIPPPASSYDEDMIVTVNDFIEKLSED
DPEFLENWGTEALRWLFGSNKLKFSAFSLKIYNLIQKPVDRNIINGMIKIVHYYVSQYEN
EPLCLTDLITESFKFFSAIFPENEIFAFNFASAFLDCSVFPHSCRAESINIFLKSLNNQS
TNKQAWSLLPSIVRPLLSSVEADDRSRQILEILTKTSNSNELMMIAAPLKEAFGGFTFCG
LTDALLEKVDETILCKAIEHYSLMIESASEQLAAALNMIGACTTAMQFVIALAEHNPDAA
ITSGLAFTDWERSFDDVVRALSRMLHIDQLPRSSSIPKLSDSMSLTTIIGFIGCGVMPKV
IPFAMQRKVIKEMKRVVREQSRTKKTSSKFIKSYQS
>T_tenax_NG.00g004430
MQTEEPEKKPLLKLSVNVDNVRDILTFLNDEVAQHSKDIANIKIVLSNLVPLKRFNELEI
MVLDLNDKFYKKFDDLYPSYTKIMQEIDIRFDMFQKQFGSSLSGVYQELSTRISKLEKTI
EPMISMQSKLNNYVDKLDKILSNSGELSSLRSIIDLNRRLTALEQAFTKKNNEEDKLYER
LHEVFESNKNIESFDQETQTPNLNLMSEEQTNVIENENTSKNDANKISKSSNDKYAYKKS
MDDLNKLTIDSNTLDPNNSSQNTQNKNDSLSKHTKREDYRKQITRLEIPVEIAHIAPSAK
TSREIGSLMKVVVSQRNSQPSFKSARKYPLSSRK
>T_tenax_NG.00g004440
MFFIPIVDTKVKIPVKGISEFIAKQTGPSDITITFEDPYNKLVIPTIAKIYEIALQQNKT
EITLIPAYGVVPDEKTIEYQEFEFEPYNSSRANIVAVGGTFDKLHYGHKLLLTATALYAN
NKVICGVSTNVAKKQFADKIEPLHKRIAKTSEMIFKINPGIVLQIEAISDVAGPVGRPGD
LDLLVVSQETTSGAKFVKDLRKEKNLPPIDIISIPLVTANGERLSSTMLRSKESIDQV
>T_tenax_NG.00g004450
MLAYKRFSKKEDDRLSGLVSIYGTSKWREVSKKMNGRSPRQCRDRYTRFLAPDVTHREWS
NEEDILLLDLVPKLSPKWRFIASHFEGRNDIQIKNRYNKLMNMLKKKNKQTQENTEISEI
KDIPPSLENFDFAEIFSAFDGANFHNLHFDNTFISSE
>T_tenax_NG.00g004460
MSNMIDITAAFGSINCFKFLRMNNAKVTEGTLDLAIMGGNLEIYKTVDNLLPHHKSVSIE
IPIKYHRNNIADWLLDCIEVQRIDPFSPCFLGNSKAFAFAMLNDNKTKCYVKSEVLDKPN
SLCFKFAVEHKIKLVEKDPEDES
>T_tenax_NG.00g004470
MKQSTPYILVENETEAVRLLKEDNYKKLYENTHKNNKIIRLTKFLNSDKAAIADNKELKE
KIEQFEAKVQGMNGFNKETEKALEEQTLENYNNQDTINSLKEKIAKNKQDKEVKKKLNAK
DEQIAVKIIDGMITQSNAKSKTLKAKSNTQIESIETLQKKSKELYRQIREFEQRLKEDKI
NELSLFFEGREKEIEEFVAESVSIRDAVATLQKKIEDLQEELLIKTRASYRTTKRCSKIL
SMKEENESVMNELLQRIKENEEEINVLQDNEKVLTETTEGQDNEILKLKAKIQSLETSKL
KETLAEHDAEIERLKKQLKDTITARCQTFTNNENEIRQLKETVATRDEEIKQHKKPYPQE
IKSRRRKKAEIETISNDKAEKENKIQEFTKDLSGTHNKLHQCEDQIANMSKSGYQLSTEL
SNAQKIISNLNAKIADLENFIKNVTEPKNYLVSDKLNIEQNNANNEKEIEELKAAKASLE
DEKKQLLESKAKLESEKAQLEDEKKSLLENKSNLEKQIADFQSAKSQFEADKANPEAEKL
LEEENAAKNEEIDDLTAQLNVRTRDLSLLVDDQNAKLVEYEEEKEKEALGQAIKDLQSRV
LSLDEGLKIKNEEYEKLKNTNMALITGDIENLGHQLQSKQITRRLRSYQTMFKMEIELMH
ENRSIKSDLEKLGRQKQEEDLRIKAYLEKPRRQLQSCKQTIEENMEKMQEMSDTTAAGTD
ANEKLMNENRSIKTDLEKLGRQLQSRKQTIEENNKKKIQELNDTIAANDADIQMNNGTIE
KMTNENKSTKADLEKLGR
>T_tenax_NG.00g004480
MSEDSLLTSLKCNSSRSQSLRDTRRDFREDLKNKLTVFFSDTHILLESFFEDALSILTSI
AKRKIVQAPQNIFSIYLQHFSENMHIVFSISPAGNAFNRIHMFPPFANNKTTGCFKELPK
KALQAVAENILKDVEFKNKDSRNAIICSFTLLSQKEFEITSKTTLKFTLLGKTCSFQKAK
VEMKDPFLFGRLTNFVKYHIQKNSIRKKTAYWLLNLSKMILQIESIKDKLSEEKNKAFDA
IKLPLTIPVSDRDRQADGLNSYKSSENSTNQLEQFKSLNNNIKELNGRILAKDLEIDLVK
SKLMEVKDKIKDIIEIPSN
>T_tenax_NG.00g004490
MSSLPMAASPVKKYNITIKVVKSETNTGEFTVYLTDNKQKKVNVTKLTTSNNTVPYKSPM
RPSSYIPMVNNNSFWTANKLEPKTFAHNQNQKPKEIQLKEVNNCFNNQKTFFQQARVENY
>T_tenax_NG.00g004500
MAESQNEKKETIHMYDLSKPVIEIISNLGITTMKDVANIIEQQMFPESKHKTAQRRVYDV
ISILIAAGIINKDKKNLSLNPSHRSKIYNHSEKAAQFIEKSHHLASTLLLIKRNLKLNRP
QMATSLPSIFIGCDKNTKGTITREFSGHELKIESSQRPTFYSSFDVIDKMNFTRSEEINV
LLSKSEYYKFGLLYKQLFAIGDAKTKAVQETSCSCDYGLFDIEEFSN
>T_tenax_NG.00g004510
MVNSTPLLKGKTDKDLELEHYRLAGRPPLKTLLFLSIGPMVSQVVGALYSIVDTIWVAKA
CGDEGMAAVSTYNCFDNIGRSFGFFICTAASTKTSQLFGQRKEADTTQLFSDLIRCALIC
SLIVPAILIPTVKHAARWFGAKEDLVQFGFEYISVLSYGSFGTCLFLTCGGFLQGEGRTH
VFAYMELFSFVLNGLIFDPVLLLLGKLGVRGAAIATVLAEVFPAFMLIGWYYKGAFAVKP
KLSGLFKPFCPHTFSALRVGFSQLVTNLSYFVPTIAVRKLLGLSLPAEYFNDGFAGYNVT
IRFQYLTNAVFIAINQGVIPAASYSHGANRHARWLKLIGHAFWINFLWGALTTTLTWTIP
RELSMMFSSSEGYLKWAGPMMRFRNALGFFAFGRFNCQAILQSFQKGGRATLLSILSQFL
AITGFSLLMYYVKKNDAVHLMWCYPLTDSFGLVCGLSFCASTIYQAYKLSKTEPGENKNG
ESSSAAVPDHLQV
>T_tenax_NG.00g004520
MHLWSQKGCDTFHSLFNEYWETYNKLQELLTNKYQNSLEEEETNEPARVDKIPANKNELM
LFDHPDDKIITLLDSVEILVVSMVKHDVKVQYFVLTSLERTVVVLVENFESSDCILEILN
KCFILFPYRNMRAKCDRISKSLDILKQYFNRDIQLNRFETQDYPILVNLSKKICECLNKF
LVLKFHSPQVSKSDASSEASLSKLISAIILNIKNIKFYERLEKMPLTGNYIDYKTFIDND
GLFSDDWPDNSDKIIEFSENEKFVVSCITTKWELFDATMSKWTNPEANYGVDIFINAKNV
IRMVKLCDLENFRILVIWIVGNVLPKTLKPFLETHKNLIYRPSFKSSLPLI
>T_tenax_NG.00g004530
MSIDLKTKIVLIGTSGVGKTSLLDCYRHGSIHNTHIATIGAEQFDFIIKVDGKDVRVCVW
DTAGQDRYRTIGSLYYRDSDGAICVFDVTSKDSYSDLPRWIEEFQNAVGPDKFIAIAANK
SDLNKSVDMDTVVGWTEQNGYSLYQTSALTNFGVADLFESLVGDIIRKKLSQKLDDIPVI
NVQKPVEKDEKATKKCC
>T_tenax_NG.00g004540
MEQKKTTSFHLSSSGLANAKRHNVKNDFKFLVGKNPPYKEYPCNSFFANFISPKVAMLHA
SDPNVSSFILPIDDGNQNFQLVMDLMYGQPIKPTDIQVYSLREFAKILGNDELHKKFNDN
SGINSTNVVSRLEEKYSNRMDASTEIEYIAKNIASISSNSFAKTPIILLERILSHPDILI
EDEDSLFKFIKEIVFSRNPPPITLFSHIIFENLSSETLNEALKFINPETLTSQLWESLRA
RIDGTVSIELEKGKRYYRDITECNFAQEEFDGILNMLYKKHKQNPVDSNLIDVSAHGEET
SNKAKILFDFNQSKSTWNLNEKKGSYLLIDFKASKVKINGYSIKSGTSSHWENDQSWVIE
GSNDNVNYKVIDEKVKNKEMGGNDRTHHWTCHSDEAYRYIRWRLTKDGNGNLVSRQFELF
GQYIVYLGKTDDHPNDNYEEDEYPQNFPFSISYPSANTNIN
>T_tenax_NG.00g004550
MSKIPVRGEPVKKKKLNEQNLTAIQLKKMRFTQEINQLYSDLFEERRQKLLQEKKNTNLQ
NKRAEMQKDFDQLIQKAEEAKRELIIKLSEIEQENNELSERLQRLKQHKVTEQKKDESYE
IQKRAEEDLETQLHSEIAALESEHNRLLREITEKKDKKVDLKKKYKRAKDTYKALLRRYN
NESYDIPIVVHEIDESMEILSMSGDSLDETDIYSESNAINDQIRILLSTGQYTEADPLIR
ELKNRLKKN
>T_tenax_NG.00g004560
MNGEIQLAPNIQQFTNAAILSCVKKLKSMEFFYIQTIPKDEVLSNLTIEAAKQSLMLSDV
YIEEILEFLFEMFDKIEEQFSNLLSEGTIGLHKTVSIYSYMLKKNGLMNTESYQNLMNLV
QELFNQLQNEQVSLQQALIGLKIAFENLRKFPDQFVKANSDEFIQNTIIFMANVIQCFTN
QTLLSYPEVNIIISTIIKFLIAIYGNKHSSSPLYNSAFQNLFEVIIVLIENCMNLGIDYA
LIIYFLGQNIRFTSMEQIQRLVPCLLHGSTITDFDEADAEKTFNINFDCHLEKDYYDWYA
SLKTACAVYVIKYYETHRNFGILDLLYNNGLSKELEFLIASLVQYLINMEDYASDELISQ
YGEQYIGPTIQEIQSTEVDFVDLEFISIYPYFNRSFTLSLDFLFNRNFEANITDQIYLTL
ALRLIRNSMKVGNQEYANVETLDILLRLNELFLNRELNETIPFFAIHITEKSDDMIQLFN
ENLKEQFASMIESIGDPLFEAISIQLCQNIELILSVMTPYINIQEIYQIYFETISKIFEH
YDLDFEMSHIVKLMSSTLSVPEVFPLYTNVVLYYLDNTTFHSYLRDVVQPLYSLFDSQPE
VMNFQDKNGKFYVQTILERALPIIFHSQDNNIIDGPDAESFVLILMKALFTGFGITPEEI
PACIELIRSCELKSNLFLVCHLELTLMLINEDLSYVDDEKVVNILYFTSNEQYYAGNYLR
ALASTALMKLSSLNQRFAPLLKVVEILRQNQLSFKASEYTYPDYKLIHGFSADGFVTDDE
>T_tenax_NG.00g004570
MSNEISAADSRILTFQMRPGDYPDFIPLTAVQVNNPNMKQNIKSDVSSFPSEVVDVYATL
DNTELKGAKGQAYRPPSIVRFSKLANSNINFVAGNSTCVYAISSSNRLLVSHANFEEERD
SNTEFINPREISNDYCYSISCGMNHSVLLAVKQDSGTPAVYVTGSNTEGQCGFKGVDFII
HFRQLQFPGPTPRFVQVACGNNFTFLLTDTCDVWSFGHNHHGQLGLHVQSEIVNTPTLVS
CLNGLPITSIAAGLGHSLALTSTGLVYACGRNDKGQLGTTSQSTDTFIPVDSLSGVFVVH
ISACHNNSAAIDEFGTVYLWGEQWGSTPRAVTLDAPDQFVDIAVGNDGRFAALSSENALY
VYGYYLENGMQMTKVIKLMYPQQPYFRVFSCGNFFTVLAGPNIPLLTDNSNAKCFALLLP
NRPIIKDRLRAPPKVLLLNGAHFPIFVTFKNAKQIISLVFSNLGTINGSFILDRFSESQH
TCGVDIELVNSVYEQFSSSVSKPLMDELNNCFTNTLKKILQKPPTILRPGTMRFLITALL
HPSIKVSNTSANYEFWDTLICVILKLHSVRELLIMWLSQMQKKTLLQILKSMNDFLCEST
RHTGIYGKGARDTVEVIKLLWTANTRSQCLPFEEFYNYELCERVEASKELAAYFSTNDDW
CYCKSSPWLMTPAIKTAFVHTRAETIMNQFYINAFARATVYSGGHPVINIDDVWLVIEVK
RDRILTTTIQALQSIKNLNVQMQKRLKVKFEGEPGVDEGGVQREFFELIVKKLTSPDLSL
FSQMRDFYWFNKDLDDGLLDHMRLAGQIVGLAIYNGSLLNIRFPLALYKKLRGTTVGIND
LEEIDPQVVSTLMNILAYDGDVETDMCLDFTYNGVNLIPKGNEVPVTNANKQRYVDLIVD
YLLNKSIEKQFLAFKEGFLSAAVNLTLRLFRPEELSLLVAGEEELDFGALEANTTYENYS
PISPAVKLFWKIVRDRLNIEEKRKLLYFVTSSPRAPIGGLGKVPFKIMRDGDPNHIPTSH
TCFYILVLPDITDEETMLKKLRIAIENSQGFQFK
>T_tenax_NG.00g004580
MNSTLLDNFILSVISSRANAMCRRASIYQMKFNKYFVTDLLDNVTEIFMKEPTLLNLSSD
ITIVGDIHGNVDDLIRFFTTNGYPPETKYLFLGDYVDRGANSVEVVLLLFAFKLKYPDRI
FLLRGNHECEALTAQYGFRTEVSNRVDKETYFLFTNTFKYLPLAALVNKRIFCVHGGISQ
FIRRVEEIKGLQKALKIPQGGPVCDLLWSDPRDGIQDYYPSDRKVSYYYGWKAAKKFMNE
NNLKIIVRAHEAISNGHKWSFNNIPGMKKKVLTIFSNSEYSTESNSASVLRIDNTGNYTI
INYERAHCGPIGYPTWMPENQTQKVAFRMITKSEEDSYESFEAFFDSFYGESEEEPENYV
KKPLFSDDEDEDL
>T_tenax_NG.00g004590
MDVEEKAQEFKVVIMGDSSVGKTSIVQRFNQETFDYNMDTTIGASFLTKTVQAQTGPVIL
NVWDTAGQERYRCLIPTYARGSHAAIICYDVTSIASFQTLDKWIEELYQFCSSNVPLYIV
GNKCDLQSVVDLTLAEELAQKHNGKFMLTSAKTGTGITDLFTLIANDLSKSQMDTQEHTV
DLAATQPEKKKKNSVEEGLVVDGIGVFPVIVRWPLMNELPPAPPDENLHQTLGLGIFRSL
KFEFQAEKNQTQLQGFRHLLRP
>T_tenax_NG.00g004600
MGGEASQCDPALILNTASRQFFEQAESILMSSPDSAKNNKNLLKLRAVIYDSLKRAPADE
KEFSLIVTGQNIGLVYFDYLWPKLKIPTNLTKISFRNSGLKKQHSASVAKLLMSTPTLKQ
LDASENDLGDSANVIIKSATGHPSLTSLQLEDCKLTDAIAEDIINLLNYNRKLETFRIAP
LKLNGPIGNKIKSAALNNQHLTNITINQMIDPTTAAVSDRNNFIFEFVDSVARSPFQRQF
RTKIDAFKSVKGREMLMGRAKQKETARGTDLFTRLEQVDQRARTTESTESVAKTDQLRSG
QAEMVGRRQDMEDVSIILPNSPTQDSSLFGIFDGHGGREAAEFASQQLPKSIAEHLKRGD
SPADAYRAAFTKTQYDMRPWCVYVGCTACLAVVNDKTITVANIGDTRCVLCRDGKAIRLS
VDHKPDIPEEMNYIESKGGFVRGGRVGGMLAVSRAFGDGFLGDSINPTPQFVQEQLTPQD
QFLIIACDGVWDVISDQKACEIVLGEIDPLAAAKKLRDTAFELESTDNISVIVVSFSECT
YYEIDFPPGYYFIELWGASGGWFKHHPESVGYGAKVSGYLKIDKLQTLYLYIGQSGMYCP
TIYCSSENCNHIMYKSYNGGGKGSCGLSKNDKAHPSIGMNGGGATDLRTKDGFWFDESSL
KSRIMVAAGGSGAFIYDGKIAPGSSAGYFEGENGIGVQHHDYNDRQYYLTFPTGGSQSSG
GSGGVDRRTNGCASVDPSSGNKVTVNIAKPSHYSGLIFQDAEMLHGLATKHSEFGIDLPP
GKYFIECWSASGGYASYPSKNMLHYGGMRGYAAGICKIFVKVHLIARKGGAGLSDAISQM
PLPGGYNGGGAVITNVFNNVGSFGGHGGRENGTECSGYAAINDEWTVFGATQTSPGYTKA
TSNGFVSSVASNITLIRGNLTMPSPLGGSEIGHAGNGNIRITTLSSLNYLVVQMTCPYDT
FFISMRAILMNIFISM
>T_tenax_NG.00g004610
MDAGLLDSLFGGKEEPSSFAGRFLEGEKVEIVDTIAEKKKKAEESRLAKIRTPEQEEERT
SRTLFIGNIPAKFDNDDVKRLCKEFGAIESVRIRNLQFKEDRKVNKKVAVRRGDYDKTLN
ADAYVVFKNVEDRDKAIVGLKNREVEGFTLRTDKATAKNVSEKILNEESNRTVFIGQLKP
TVTEDMIRKLFSNAGEIDHVKIPRDRETGKSRNVAYVTYVDERSVDDALKFNGALLEERP
MTPQENKNKQAKSFLKMNAHHSKKKK
>T_tenax_NG.00g004620
MIPKGPLNTNELAGKKHSKKSFKADEEPVSRSFSVDNAGNSQNIPVSVADIRGVIRQLDS
NIRTLSSMPELDSNSGKPTRPTTPYTGRQGRRSHTSQIAPSGSEFDRSNIQGGNTLDIWV
KSKPFFRNTPPDDQLSNLFTVPSIPTYTNVENSNHWIEVLGKYVDETRKIGDSCKIEKIP
KKIDLNQEIAGYWKNKTPTFNIEKSVKKNKTTIHCLLSSLVSEEVTEIQEQPSNVRKSLT
KVPTIDGAEGYASISFEDRLKCELQYLGMLDDENNFSSNNDSRPFSTDLDLLATHINKMR
PVVEEFSRNVSTILPTIRTEEDRRMKLEQEYQYLLAVAKKIHKKPKSFE
>T_tenax_NG.00g004630
MWYIYAFLGPYFILYIYTISFFFDSPNSCARNAFIILCIICLIPVVTDIVSDYKPNPLWF
DWVMACIPSLTVQRISMSLSQLFKIIQEVEDGDHGLSYFTCSSSSLERVFMEIVHMSESS
DIVTVNHEL
>T_tenax_NG.00g004640
MNAQDTFVIKHWYIKKAQFNGDPIIENKLVCKDMTFQSELQPIDHDLAKPLQATLRLCGR
VFGQKNIICNLNIHYPNKIRPFINIPICYCFITTDPVYTVKSKVSFKMLERGGWFNKDTL
HITITLAPSPEMPKSIGQIKKPPNLNDIIRRILSPHDTKCNSLLEKADINWLCAASSSLL
LSQPTLLRVKAPIVCVADLHGRYIDLLRIFKKYGFPDKVNYLFLGDYVDRGEDSLDIITL
LLALKLRFPENLYMLRGNHECELISSQYGFKEECRRKGAPYQPFMLPFDSLPLAAIINDK
VFCVHGGPSPSMTSLDDIANFPRPRELPKEGIINDLTWADPSSKVNFYGPTIRNTSVSYG
REAAKSFMETFGFEMILRAHEVVPNGYKFPFGEEMNVVTLFSAPNYYEANLGATMVFDEN
LRYAIDSFKDSTKTEAAEIMATDFNDMLAVLEIGGFSTAKTNSFTKTSTIQMITIHEGVI
LEHGSFTSAKTNFTYCGIHDSFDPGNIEVVKYITHKVYFLQTFTNSTYANVTAEIIDVVN
KEHETEDDDHESHNETEADAEEHQGSIKVLKELIEEEKKRLEEQKQAEEKKRGQENGKEK
LEFDESSYKGRLSDSDVDVNLEIFYDIPEHDAQAAEDTTLFFPEINATLTANGGVFTASN
IDAAVVIAILLIRAKKNHESYSAVNHV
>T_tenax_NG.00g004650
MIKNYFQLCGFDIEHVHLLPIDWIYANDLYVSESEYGINSLQVAWKELQDVIYKHNKLNL
IEPTNFVFNISAVVRLIASTRILLTAPGSLAFNDIFIHPKCGVYIFSPCYQHNPTFLTAF
SFDLYMLVVGTTQ
>T_tenax_NG.00g004660
MSCSSCPESIELIKSCVGSPDNEIRKYAFKFIYQAVIIDDNDEEFASVFLDSAIYAFSNL
EENHYHEYQVTALKFLCKLVQLRPAITTILESDNIIQTMNDIFEKYPSHSFALSAVFEFI
GHTIDDTFFRKTIFDSFVPLVINAIENPKSSTQHSFAMRFLHDLQVLACRDSILEKEFTP
EIRSAFSKYCEPFDEIIRSDSPVRCGELYDDIMDILEIPFGNSRTIYDSQEFA
>T_tenax_NG.00g004680
MFWFCRFTKCVATDNYGNLYSDDYTTLIKVSESYSGDFVVKSNVVSILNPSGEEKELSPF
YSCRLNLSSVTFEKGSLITYICKYCFKDSNIVSANMSQCFKLTSINSALFSGCSKLATIL
MPPNISYISNGAFHQTKALKSVTIPDSVTKIASWSATFGNVFGSSGLQEIIITENSKLEW
IGSDAFFSTSITTFYIPRYCTYIGASCFSGCKITQFRIHELNPIFKTDGTKLFTGENNNT
LLFVSIFLKGTITIPSYVTDISGAAMRFCVFSAINVHDGIKSIGPWAFAGTPITSFTFPP
LVKEIAGYSFSGCSQLVSVTLTESITKIFSGAFNDCRKLKIINLPSSLKLIASNVFVNCL
LLEELLLPENLTTLEDGFYKNCPKLIIKSQNPNIIISGNLMFTDSGATLSGFFGSTKSQN
ISVPSSCAKLGRSVFYLKQIERIKFDNNPSMHIGESAFEGSSVTQITFPAGLTEIDPNAM
KSCSSLTTVYFDPNSAITSIPDWCFWNDQKLRDIILPVSITSIGQYAFSGCTSLKDIGLP
NTRLNSISQYAFYQSSITNGILPNTIETIGVRAFRESNIQSFAAYCNLSFECCHSCRFLI
ALILGEGVLTIDVGAFENCVSLPSFKLPIQLSRISTATFRDCYSLSYIDLPLNSQLSNID
AECFIGCVNLKKVKVDPNDRNFCFNNGALTDYAQTRLIAFLPYSEIQNFVVPAETESISP
CAFMGSYYLMRVLFNGIKIKAIGYRAFKDCRRLNLLFFSSDSLLSIGNEAFDGCSSLSRC
GSVQIPETKQRIFLDIGFKPIVFSQLCSDSYYISCKETPYNNIKYTTPLIILFMA
>T_tenax_NG.00g004690
MKLLPDYLRTYRSGVSFLQGLYPVQDVNEFLTFYVGTNVRDTVHPNHKMCPDIKKLSAQW
FASDKYVAVHNETMPFAEPLYKLTGNTDKSPEGFESMCDWGITYYCNDKPVIVDGKNIIT
DEMIAACRKVQAYHLYRISFFDKEKLCICGCPLFRQILKTYHERNADGKDHKLDIIAAHD
SVIAFILSSLDIGYDWVMTPPYASYITMEWYTKNGEMGDNTYIFPRENGGYEFMKFTEIY
QKKVKVIRKILNNSRSATLFVFVSPVEGMKLIYAQLLTGVRQISPKLALGTMFERRQWDS
GDLTVTENFLTYLYNARLFDDYPSEKEIFVRSGSEERYIRAAQSFLQGFVPPDSHNSSLE
ITIDEEESDISLLYPCPNACQEIKEQNEKYITSINIDEDWKVIQTIAQKSNVQKSYENLI
SIAELVVSYGCSNVKNALITSEMFAKSKEIIKRHKYNRFTINPNLYGSFLMREFLRIPKK
LDEFKEIKFSLFSTSPDFVDSIFQLLKAGKAEKDEIHFANYISLEIYQDSKGVNQIHLEL
MGDSRKIPFV
>T_tenax_NG.00g004700
MEVEEDIASVESEVIENVEIRTSIIGIFIYLFLRAIALFVFGFVAYYITDPRIVLSIVIG
YRLVIFFATKNLSGLQLVGLKWILLFSPNENGNFIEYYIRPEPFALSSCQTYTFWIGFFA
SMIFWSCMSIFLVIFFEFSKSLASFLNCLLDVLNFYFFSHALAHQKQLNDMKPIRRLESS
SSGEVEP
>T_tenax_NG.00g004710
MAITAQKVGEVPIIKLTQKKAAQLNLAISIPPMYLTIEKYQYNEEFKATFYTIEVGVQKD
SVVCVHTIQKRYSALQEFDSQIRPTFSESRYLRPFPPKKLFGNTEAEFVEKRAEKLQEYL
ANLVRVAGLSETQVFKRFFSIDENLIKNF
>T_tenax_NG.00g004720
MTEIERLYQAITELTTPDNKVLKNIQEYFEDFMSNDLMGFVNGIYQIIQQDQNPIILKSG
LTVLLRPFHSAIKALKVVKNGDTTKEHLIIPPEFSIQFIKQLTVLFSADDPSIRSISQNL
YASACSLLISQEVQENPLDLLMQSAVSGELSEEVRVSCLKTLAEFFTISEYEPELVQTVV
IGLLPIMESGPSVAIVDACIEVFTQITQYFETIFKPQQPEFVRLLTALINFTQNEHLVVK
SLTFWLSLCEKWYSWLPIASQLIDFIISLIPSDDSDISGLAIDIITEIGLADIEVEERDC
LNIVTGKFQALFEPLMEKSLTIDCDTTNSNENFDTALECLLNLLQAPQILEGALSALWEF
CSNGVQSNEINCEVSLRIMAQLVTLQASPDILADCLGVAVQFCDCENKRVQLAAINLFTA
IVRETMDDGLADKLSDEVLNFTLSDCADIYSAASDLILAFCALESFQLHAETFAALFDRG
TVGSLNAAFAVLSKYGNPQMSGPYLAKAAAMASNAIDAKDEALAGVAIQIAKECMMNVYP
NGREFAVPLFKIAQSGYTAFELPESITCMAACAFVEGGTMLFPTALNCIMNYLGEFAERE
RQSAAISSISLYIAKIEVSLEGYIANICSRLLQTLSSVDSDPESKPEALDAMNALFKYSH
REQTMLFFDRFVFVVFSAIQVIDSIIQDDKNLAELGAALADSMITIIEISPNEDTVGASL
AILRFNIARISISERLAIDTLKLIECLISMNAENTKAAFAESKLGEFLQSI
>T_tenax_NG.00g004730
MKVLICGCVHGSWELVVKRINEVVADMKSYKIEGSMGTFHKLVNGELKLPCPMLVIGGNN
EVRNILYKLPYGGYITPKIYYAGRASQIYFGDLKIACLRIPTKFGNQFKDSYKRRNLMYS
DRHHFFGLDSLNKLQQKLKPKEWFAAHHHFKFHAQLDNFTHFNAVTSVENKYIQKQDKKR
GIYDENHPLDQYENYNWWVIKPFNKKPGNFKIAGEWIDILRSTKKFMENPELLRDEEKWD
SLWAEINSKPHEAFPTKMDIPKFAECTIFLILACQPF
>T_tenax_NG.00g004740
MCFGSSYCSKTLLKLSQKKKLIANLIILTILVSSAPYVYMTILNQTISEPFFAECLDARY
TRRMNYTIFCVDREDNTRLSCMLNIPPSMAILKHVLVIGSMTSIGISLVSELKQRQIPYV
EIKGRTHLDLNQMVTYDVLKSVEYKLIFICLEHLDDPSYLLAFIRRLKVPTYTFSKDFSI
PETIIIDSPKIIGPQYLSFHNDLLNVIVSRCELNESPSVNYANELMVGSKSAANYLVEKF
LPYIIGETDDYPRAVMIPARTSTEKLFETIAAKYPKCDISLNGNKVLGKIDPDIEDGVDF
ASSQFAATEESYLSLVFVANELDVTTDNINKQLGWLDAYLKRYPSTPLEVIVVLLTHSRG
IGVIYPGQYIKPHVKVIIVPFDQSKSEETNPEYLMRNVGVRRANGQFIVAASSDVLVPIS
LLDAVRRREFSTISLIRTEITPIYFPYDQALTKFLPQGGTQQIYSWTSPWKEVSAHKENH
GVLQGCHRKVWEAIGGYAEGPWYSEVDAAFVIEFPVLTEKTLIQRFFGAYNFVEQRSLSG
IGFPNIKKITEQAVCKGVSPKKLIGVRQRNWGEFSKKLKIEMFV
>T_tenax_NG.00g004750
MWNPDLSRLYLEKEKLSIFVTHIPKELPPNNLIQWIKDSVARRFDVQNLEISNKTYLGDG
ITFTVSNKIEYEQVLTLNGSTIHDNHIWFLGLPGNLTKLSKTYKDLFELYHKDSILDFSN
LQTKFIEVNANPENVDFSNRGFIEYMFYRIAFEAEAHKVTINVLNLSSNFIQSVKYWEYF
YRFLPDLSHIILSNNSLVEEPKNLGLNITYYLDDIGNDSIYNVTPEQKEDTFRGKKFNSN
KWDNQKPQKKIVDEWSSKAPSQIADTWADSNDDGWGDNKKNKKNTTFNSNMYSWPGFNTY
YQNQNQNQGGWGQPQNQGEWNQQQNQNTGGWNQNPNQGGWGQPMNQPQGWQQNPNQNQGG
WGQPQNQGFNQNGPNQSKKGKKNQNQNQFRNQPTWNQNQNQGGFSQPASQGGWNQPQNQN
QGGWGQPQNQGGFSQPPNQGGFGQPPNQGGWNQPQNQSQGGWGQPQNSNQGGWNQSQNQN
QGGWGQPQSQNQGGWSQPQPQIQSQGGWGQPQNQKGWGQPQNQTQGGWGQCQNQSGWGSN
QNDSWGSNQNDSWGSNQSNSWGSNQSSTPAPTPASSGPNQTIFGNNPPPTRAADPSMLPK
EEIDTSFIPEVEVTFL
>T_tenax_NG.00g004760
MFFCYFAPEIWEADKEIFKKILNITYELQRMKKCLKTIRNKFEEYAETSWDEHLILINQV
WPTESIPYAIEHNDPTYLESLIPKEEEDKKEEEEQKENTCDKKPHFSQWIEFDTGFDWDQ
KIPKNPLDICPMAQECPTFIQLAALYGSEHVFAFLKKQGAIINEDIEKYVSAGGKLSFLR
ECEQAGIVFEKSFVYAAEYRRDHVWDWINRSNAVQYEWVKKEVFLKCVVTNNMNVMLYYA
TNGFEPVQRDDDWRSPIHVAAMYGHVTGVKFAGGAVKSDVNAIDSQKMTAVHYACKEGWL
DILEYLAVRGSDFARKDNAMWTPLHYAAQLGNMDIIKFVVKQRGVMINAKSETDWTPVHV
AAAEGHVEILEFFESMRADLYSGDATRMTPLHIAVKYGHVEVVKYLLKLNADPNLKDAMN
KTCLMLCESPVIRQLLIENGAVESKRRY
>T_tenax_NG.00g004770
MSKYPEFKDLVALQMQLNKLTKENMKATIKFIKKMPFFISTEKSKYIANEIKTAALCRYK
NMDLYAQLLKELINIFPQFEDVAFQNLVFLVSADHATYHMHINCFLRRCIQAKVFDFQKV
LIFINILEDKNVRCHLGIFLSTFYTELKRYNPGILDRFPKYHDPHALVYFGMMNGAKART
DAQVNCWNDYGVYPNSVEYFILFDEVDNLIRASAMPDFDIFTGKPLSQHSIYTTSIPDYN
LLNMAAYFGSIKCFMFLYQKYPPRENKSLFACACAGGNLEIIRLADHRDKNSLDGLYYAA
KYRHTYVFRWILEERHPDLTVSHMTNILAMICTYNNLDLIDAFANFASPHDLSEFSECPT
WRSSLLQGNEVITMILIYHHKELLKYCFHSLSPTAKAIVKQHFKAQSK
>T_tenax_NG.00g004780
MSGGKLPRFPVTKPPRAVTHAETEVATREVAPVKREKKSLHKKVSPNQHTEFRRFYDRGD
IPVRLVHTTFKNKIAWSVDPSVLDYQHYLPLFFDGLREKEEPYRFFARKGTWELLKNGGT
RVLQCIPQVVIPLKKALDTRDMDIVPVALRTMQKLVKSSELAGEALIPFYRQLLPVLNEF
SLCNKNLGDRIEYGQRKKENIGDLIQETLEVLELNGGPEAFINIQYMIPTYQSAKAPGDD
E
>T_tenax_NG.00g004790
MQESYMDELLRLLGRQESTSFRTLISIISTAIKREENILITYSKQDKIQPQIITSLLDYV
YTAIMPLSISVTNNQSITRIAQNRRNRNLARTPMKDGQNSTSDEQRRIGEQSSDDPSPFC
TNVAIFESFHSYKDLQYVVKVAKQMKVEIDENLCELAQPFTIVGIVPDSTFLRPDVLEIF
TYCVHISEPPHSIPSNSTPFFMMYTTFLPEKVPTIYMDRDISTYISEVLLCIDTWPLSKS
YIKPDTRLSIIKAIEDYAFLYGRKYVVPDDVKTILPCLLAHKYQLPNGTTFAKLLDHVNE
AIKSIDVPI
>T_tenax_NG.00g004800
MSEKLDQEQSKLLDITKKLIDDPMHILFKEASMLNDQCLTNYSSIVKTPLALDIIKDNIL
AKRYSGPAAWYNDICLMYQNAINYHNSGNQGALPDLVYLAHFLLWKFKKEHKYMLFKNEK
EWTVKVIKKSNEIIEIIKSMPISSRRSSNINNYLKKNDSHLEPMNPRDVTPLVEKLNTSL
GDVEFRQDIFQLLKVAENIEPPNIPNDTVDFEKLKPATQNAIKDYLSRH
>T_tenax_NG.00g004810
MKLISLQDIDSQTKLLLDDSSSEPQVVVTPKLFEKDETNADLYVVLLMIGIKSGDKLKTR
EVFKRAGDFEAFDKIIQLYFREFKFLEPFPNKKVLIISEKLSYQQRTEMIQQYFVKLLRI
PGIVILPSFLEFFDIPIDLFIQEK
>T_tenax_NG.00g004820
MTWLERRIHSLRTSGKLNLPSEREFNPQVLTEKKYLADVRLTKYLNLSRIPLTTLEGIPK
LPKCIELIAENIQLENLKNIAAFPHLRKISLKNSTTINDKQLNLSLVIALPELVSINGKI
IPDTLKKKTQKYPTYAAKLINKGWIAEIPCPSSDEMREICEKFAVEYIDDDIGFEDSEDE
HEVADDELEYNFEDTIAFLHKAHEDMLVRSQAIFGIVGDEEPFNAQLSELLATHGVNIEP
SDSDALLHVIQTLCDSSNN
>T_tenax_NG.00g004830
MCRKNMDEHGQLQSRIKSSVEYRSTKNDLLDELFSGNIYNGPADDLNVDKSLLAPFSPLS
NSTATLCPVNSIVQILYHIEEFRKTILDLDTINYRSIILKVLKDIFVKLKEGNRKTTLLF
KYIFGDEDPPVRGSDFEIKCFTIKSKPVDQNAHYILVGNKFDEYCKLDDQQKIEITNKSI
KIAKSLKYPLVYTSTSPRINVKKLFKLIIAKHFGIQAEIEKNENYNEPIIMNF
>T_tenax_NG.00g004840
MEKYEIIERLGQGSFGSVCKAMRKADQKIVAIKEISYMQMDQKKKHMLINEVNALRMIHN
DHVVGYYDRIVVREKKLMYIVMEYCEKGDLQQLIRKMRADNDRIPESAIWQVLTDMCVAL
DACHYGPTKMIHRDIKPGNIFIAGNGHVKLGDFGLAREIDDGAASTYAGTPPYMSPELIS
HQPYDEKSDIWALGCVLFELADLHLPFNGSNEVITQLIQTGPLRRIPDMYSDDLFEVISS
MMRKKPAERPTVKQLLENKYVKLYLQMEAILNERARVQADTARLIKKQEQLREEYNKLNQ
KAGRVFFNE
>T_tenax_NG.00g004850
MGEQKRELVPKISIQSNFNYQEFLDSKMMTDCTLILDGEEYDAHRLILANSSKFFYNMFT
GDMDEATTGKVQFEDKYKVFQYILKWIYTGKIIFSGNELLPIIELSNFLGVETLNAELEQ
YLLEHATKDTMPQLLQNSTEQYPAVSSILTKKLPIILQELQNKDEFITNISGDVTCEMWA
KTLRSYNGSDEEKLRLTETFLGDLSNVQPEHVEYYKSPKGIPVIESVGFSDPSVTKVKKF
FINCLSQLPES
>T_tenax_NG.00g004860
MLPILLSLLLFSKLVQKGIKSVGNIAIGTKPREDIPDADPVIGGPGSSVGGGNSGESSSD
SELDVSHTNSSSTIENPGQVNVSNDGYFNGTTIIESYYYTLLNESTSGANGEPSYTIIVT
KKVTESFTHLEYNITELKNTATATSPYKYVFFNPAILIGGLSGALFLIGAIYTIFCRKST
SINYSNYLKNNNKAANDSDSMDDIKPKASRAPAKSKPVPSRVQPKASTKAKQTRKHRH
>T_tenax_NG.00g004870
MRRKGVRSNSAHFLALRRRLDAMGYADYPLGLDSAPLAQIMLEDLVATTEALRDSEESSD
GVMHKLEIAEQLLEPLQIENTKLRRDNTQLHKELITVGEESLKIQNKQATMQFNLQAENR
RITLQKQQVEEQLDLTKQELISVKVQLAQALEPTTSKISSRAPSERSRKRSSSKDSISNI
SASSIPSSSQMDIDTVPKNEFDQMQNENEYLKQQINEFSTQLEGMKACIKLRNDEIERLG
NEINKETGKNGYIITLRHKCQKAEEEVERLRTQMRLVNPNAQLTEQIENTVKTSPQKADN
DKQKNSVINELIESLNIKLEQKESVIAELTAALAFVGDNLNKSLLLGGSDKALAEIERRM
MEMQEHYETEIDKLTAKLNQSGFTAKDAEIQKMIENTASLDSAFRNTNQGEVDELRRKLK
EANYMLQNRQDSDSRYHAIVEQLKKEHQAMRKEIAQKTEEIEKLKKRQLN
>T_tenax_NG.00g004880
MDSNAIMIVDRFNEFRQKSLFIDCIFTSWNKPEIKAHRIVLSKNSSLFKQYFEKHQYSPL
EIKMNIPFNTLDHSFSRIVNFFYSKTIELTKENIVIMYAHSIIYGIERLEQIIMNVICDF
VNKTSIVNFMQQIISFNISADFRKKFPEIQRNYERFLNSIDFLTKFIAENFSEEELYKIF
EYINPRILSMILKHSKIADSNRVKIINDFVQNMILTTRDMTFLTGAVDWGTPDSYLYLVK
CDCDWVLPHISRNLYSKIITNRRISANAFEQKIDSLSSVQPTSNTDPTPVARKFQNWFPF
AWITLVADSEGNIKTPEVELSEFIGTLGGTVKFFNPVSFCLLEAFTSAPMHKKNFSDAYI
FEDSPKYFLSCVSTPKYIGFKMKIPCFKLNSILVTFDNRERGKPMAPNTILTYPDLGKMK
LLISDTNGKTKFPNPVIPGVKFECMQTAVSFICVIPEQGPDLHIQKCLRVSRLKSFGFFD
VD
>T_tenax_NG.00g004890
MVIFSIFHDQIKAMLAKKPPANVIRVQLVSFTRFISCYQALSLAIPLLLELYNDFKFCIG
EYCHIISTIIMQAYRITPEDFQNRVINNVHASQIYELIKKDKNIPEHTKWEALMALVFLL
HDFIKTNQFEPISAQISKEISKKLTNFDVQHFNALQAALYSALIVAETNGNSTYIAIFKN
FASPIADKFHTMQASLFESYHKLRYFLCVDFPVALYFTNYLQFVDIFRYFTSENTIIPRP
LTCRIIDKCMSSKMNGEQRTLMFSAVVNMLESLSSTTDILESFPLIFHTFEVNPDILYKI
LTGNHGLCTFLWRPCPTNGIRSLCNGFISALSIPIFTLTDWMVIDCTISSILNCADFFMS
LKPEIIADLGRVFRFVINTIREYFSNEEKRKYIQVQQMMVTVMQLEVLSLIFMPTPLSAV
CIDILETVVQVIEANKSDVVVTLPSGIYKEFIAEYKSTGKFDINSDKNFLPILKIQTENT
VIVYAYIKHLGNMASALDPQVFKDEERKFTNALSPAVLREEFSLTILLFESFIMKTMPPS
FLAIINCCLSSPSYIGTTGATLFARLARPQIITPIIQSVLMKMQEIGWNFTDVNTQYCAN
AMRMTQLLIAKEEWVVGQIEIFLIVQLTMIFASYMNMLVSAQRLYQCSEFIIVAVNRGRG
NFKAKNRLELAFILASWLSRIECGPSTEKAGASICNAIAKVVEDVPFSLDNYNDLLFLTT
CLNKRLEKQPSLHASIGNAIASLFKSNFWLFSRSELAKTLIGTELSRASYLFAATEALVN
STLLPPKKEENLIDFLFKNNFKVLGEVVSIVPLKLAEGFGNDLVMAAVSRHVELEFISMM
IELELINTTDKTKNTILRGNGVPSRSIMAFAKIFGSEWLKTIYNPMSEIAKDVVSKGKSL
NIKAGRLAQNENIEENRKTFREVFIKAIDVITAAIPKLPTQVIKMVQIVYQKVTEKFGSH
GIMIVNGIIFLRLIIPNLTAPASEDLNVSEEARQCLVSVCIALMAASLRGDLSDKGEDYI
MFNDVAALALDRFTAAVNDIIKTDISGAAFKWLETDESSLCLSLASVICSTPRDLEIFMR
DYKDSYSDEKKMFDFCMKQVAVTKKYRPKRDTENIYASVPRDLKEYVTTMPTEEEAEQLK
DCIFIDTPDDSPYDIAYFVSSKIPNNVSDKTLYTYFFNTLASIPGAFYLILDIPTIDVDR
FLPKGPMIKKFVSILEIALKNTVAIKVIRSNYEFAEYFQQNRSLSHYSELFTFVTCEIDI
RPLQCLSEKLPVECHHAYNENGAPQVTIINQREATIRVSRFCLHTLYRVGSISVVNCYML
SNIHTISEITAPNENLEFTIYLDNCLLVFTTYPASGLYYLIKSAFERVSTKIIKYPQICT
DSGDTAATCWLLLFIALVGLGEENADSYLLETSLQLLTAVNTVYNLEMELPAAVEEVKSH
MIDLLIDACFKRPHECGHIIIEYEKVFNVLKNKMATVKLLRGLAPFLSTVGGYLGRRFLI
ELSVDDEECMLFIKKQIWQEMLSMHPYAIDIFDVFLPMFTMQRKQLLFYIANENEKIVSK
KVVASLFNRLQSAPYAALSLIEARMFDIAGHGPSLLRACLAICGHTAQDDAIAKLVAMLA
KTCVKVTGNIEQLMLGHSNELIAAEIKNIFGKLNLYNQFLEELKSDENEQLKEYARFFV
>T_tenax_NG.00g004900
MGKKNEVLIPQRSEKDIKPLKGDRVRSGDGLDFLAFFALILAAFGLYRFEPTYCLLSFFL
LISMFINQSQGKSWTNNSLISIVMCGVAIWKLYDTLSYGMNPRAPN
>T_tenax_NG.00g004910
MENCLIDLDKIKLVLHQQGYEYVESVGEGGFGCCFRVYSKHYDQTFVCKTINQQFAFEQE
LNALMQLNHQNVIKLYKYFREFDRYFLILEDCTGGNIYDYINNHDLKDSEILKFTFEIIE
ALNFLHQKGIAHLDIKPANVLLDKYGRAKLCDFGLARKDHGSCYQFSGTRCFMAPEVVQK
LPYNSFKADVWSLGMTLYFLAFRCLPFTNKVQCVQFVEFSHYKIPRFISAEFREVLKMCI
QPNPEKRATMAELRAMFRLPQRVSQPNIVVPRPRMFMRAPQVIPALSFNKLPLHGMVQIC
NSQLKFPIQGFKFDNSNA
>T_tenax_NG.00g004920
MTPTIPGFNMALLRLAMNLSYAAYKGAAAFKGGEMVTYSINNDVYHPIYYLYERDSTLFI
VIRGSHSQEDWKTNLDYRERPAKFGDYTINVHGGYLKSAQTIYRSIRQELIKYEGKRIIF
TGHSLGGGIASVLSVIAMTDPQLASKLEKMGGLCFAAPPTLSYIPKHLIPKICIFVYKHD
IVPTLTLKTAYNLVKPAISSSTSPELLKLGFWGFLEILKKTNKEFSRSLYRSVRDKIDTI
VDDIVAYHNDKSLFKIKNIVGTIYALDDVRGPLSECIVDGSKYSIPSFSESALNDHYQYK
YVKALKLKTD
>T_tenax_NG.00g004930
MKNLKSLCQNSNMWIYYAFCFFTLVVLYIFRPKIVEIQRDGEINYRSFSFINFSLPTSGW
IPAEFASLSRTKQNDIIYVNNEKDSINIYSYSTEASNYRLIYNSKFNDLKIVHVYAFDFY
QTGYNDLIITHSQSGEYPYSVSILRNDKGVISEKLEKLPIETTKIPFPFNANGTNPQLLF
TPSFSIHTKSIAHNLNIIETQYKQFDYMGSTRLFNKSANFFSMISISNSKYIEITDANFN
VLSKFEVPPDSTQFTIADFNRNGEVDILITVSPEKENPYLCIFFGNEGKFASDSTCSTIG
SKITSSKFSRSQIVTVGDVDLDGRPDIVISNELGTTIMLNQFCKGCQGGELFFSELATIP
GFGGLFNDGEVGFYDIVTEKGYFSSNLTKNEMFLTITPLNDVCLENCKEAKHPNPQPIST
IIYGSVSKVVYTDKNGARHKAISVSKPTLGLISPQIVFGFGENLHYIQEVSVNYKTNLTW
VLPNSNVYTTEKGQYKIVIGYKIKSYPVICSCTALLLTLGFFVVYYTEKEREEDRQEAEK
MLPMF
>T_tenax_NG.00g004950
MGKNWTASEDTELMRLVRKYGRQWNVIASRMKDRTASQVLARWEKCLDPVIVKGPFTEAE
DDLIREYVKENGPQNWPRITSFLPNRSPKQCRERWFNHLDPAVVKHAWTPEEDELIFQNY
LKLGSKWSVIAKLIPGRTDNSIKNRWNSSISKRISTNSLHKEILLPDRSKKRRNVDIPKK
IITKFETPVDVSFEPFSKNNLLSPSRLNSPAPPIPGFNSTPGAFGGLISPNVSDISPIAT
LQCVAFN
>T_tenax_NG.00g004960
MTELDSAVLDESSFLHDVSTIEDAANSKQDPFILVREYQVLLTKTQKELFDLKMKYKQIE
EEYELYKVRIVDLKKDNTQMRETISENASLKLQFENLKISADKRNKELMIKIQNLQKSND
DLSRDKIKLEDALDDAKKNDLRNGAPISLPDGTKLFLNDLIQKYFSLQTKYSSVTDQIDQ
LRSLSDQYARKGQEIDVLQDKLNQAYKTIENLREQMNQNNSKYEITIQILNRKYEELNNT
REKELSALNQTVIDGTDTIAQQKAEIDRITKQALNYQDLIKQLQEKISDQNDDHKSLESK
LTDAQKHQITEYINTLQKLKHKLSKATEQNRNLNQRITDISGQLSVLTKENELKMENINV
LQEKVKQIPILESKITDLSTENDHMIAEIDDYINKIGEVEKNLAQKSDELKNLELEKENL
NKIIVEFKIKIENYENEIKELNDPHCHCIRRSEFDSMRTEILKSIQSNTTRVESSTVENS
KTTQQVIQLSNIVSNSVLQLKSTLSKQHEELLNLFDSPINESKN
>T_tenax_NG.00g004970
MLRGIFITTKDPQSILSHYMKPPENSDIMNNVLNIAEHSQDPISFKHLVQRGKYFYCIKN
SGEVTIILVVEGDASAILYVSYLEKIEELLHLYVEDPLTEFGVKDNFTTVYRVLDVFMDS
NFPLAEDYNNILQFIPKKDDDKPQLSGVYPWRANNLTYKSQSFAFNVEEYFDYNIAMNGK
INNVQIRGEVTVDAQVNGTPRCSFSFRNSHVFDDISFHRCVDQKLYFMTKRIEFIPPHGK
FTLLNYRLQGQFKSPVDISVSFTPHLTKVDLKITVTANTPANDVNISFIIPKSIENTLKP
TQGTFSALNDQMVWNIGKLKAGKAQELQGAIECADICKCTTFKVGFSIPNAISSCEIADI
SVMDAPEFKQTPTAKYQGHSGNFQIRSGML
>T_tenax_NG.00g004980
MKNFGTRTLVGNWWEERQNLDAYTNKTIEIKDMTVDLHVSARNKNPDLIYDDKTPMASTY
KMDTDQEKITQMKQLRKCVEQTEKRKLMMGATPSATRSLETSKTFDQLNTRFYDPNKTRY
KTVYQKSYNKPEFELIRSQREMTAKPTESFRNAHQSSIDLSWNP
>T_tenax_NG.00g004990
MTDGEQYLDRINRIKRYKEHCARIASGKHAVNDHAEPAIHFMQTTERKNQIRKRKLDHES
ELINEVLQFGYQREMKKRKLQDRLNSPRRSTRRLQKTALTASSQNSESIFLPGIQLDDDM
DYEEEPLCYAESMAKHPQVSTTSNLLFGGNNDEPYISRDLINQIIHENGMKQITAQPLSL
RQRKSKPELISPRPSTTRRLPRPKNVSEPTTSNKAPRKKQDPLKSMPRQRRLEQERKWRE
DFAKRMRENQQNHLQYYNLKLDEDDNGNLENEEHKIHEPERVIVVKPITIPIKEPLPRTS
SNSHMMSDFVRKQLKPIEDELNEDKHPEEENVDEQNKEFEDTEKMVNEKEQQNEVNIEQQ
NEEEEKFENVEENIEQLNEEEDNKKMPQEEEEKHEDAEENELKEDETPSLKGALLGHLQN
IDDDENHKEEKNEEENKSLKEALVEQLEEKHNEEEENNFLKEEIIEKIEQQENKTEEIPW
LKLGGFVNQDEKKLEESKEREFHLPIQEKAKEVEEKIDAEEKPEGDMPLLAQTLGISNEF
GSNNPPTTQEEEEEHKDNEEKTENGNSRIKGRNSLLGKLTNNLDLEQKQKDEEQSPAQEQ
KEEEEPKQSLSLMESISDKLNEINNDDEEKSNEESINREMPPEEKPKEESESSTSLSLVN
TVGDNLNAVVESSDKQPQESTPNESVAEEVSPLSLFNSVSEKLEADKVEEPSSETKSEKS
TESPSEKSIDVENPPTDEETPKSEEKPEISISPLSLLGAVSEKLEEKSKPEATPETSEEK
SIEQTLTEKEETESKGDTSISPLSLVVSISEKHEEEKQIEEPQSAEEKELNEDVPKLSLT
DALTEQLINSEEPNLAEEKTEENNEQKTAEDENQTQSECESESKEGAEQKSDNLPLLGAI
SDSLNIGEDNKASEETPKEEEINQPTEEKPNEEEVNKPNEATHEQSSEEKPQLSLLSAIA
DKLDIAADETPKEREFEEPKEENKPQEEPKEEKTEDAEAKQDENKLSLMDAITSKLTEGE
KMNPEEQSVNTEENKREETPKEEPVEENKEQLSLADAISEKLNEIEQPSPEITENATEEV
PNDSVDREMPKEEEKPQKSLSIESDISEQLKIDESATREPENKDEVPESQNEEAPKVEST
NKLSLASEIGDQLNSVSPLSLFNSVSEKLEADKVEEPSSETKSEKSTESPSEKSIDVENP
PTDEETPKSEEKPEISISPLSLLGAVSEKLEEPHQDVAEEEEKDLSSNNAVQENIQPEES
KPDNEEKISVSLNVAINNAIEENQEEAGKQEKVNEEEAAEEKKNSEDDQEKFCLNDAVSK
ALENSEDSSVEVTHEKAAEPGVSLLSAINEAANIPSDEDKSPESPKELSLSSALKIAEPT
RPPFSARNSINSRRKLHYFEDPPSDLEELDNQSS
>T_tenax_NG.00g005000
MDKVKIFDENIPRVFAVDTSGSTGSCINYWRIVDIIIRRYWRDSDIIIDWNSNANVVDIK
KFSNTISNQKGTGGTSPQTILSYEQILGKLHHLFLITDGEIDSYDVKECDNIITQKYNHN
FYVTAIIVNSTPNISVTCPFTRGRVSQVFTSKNKNDFTEEFCLTAADYVFFENLDEVTTL
AEFNTNYEKIKSVLTNLMVGKPGDEAIKSKIIKLRSKILIEDYKQITAKQLEKSLAAKNQ
AESIEVANDIARQYYSSHNDDHAKFDLLISIASGSIQGVFGISQIKSLRAQRAVDVEEMD
LNEVNDLSDDNGDTPVFVLRHSKNLLSNFSKERTNQMIDFPLNALRNECAVEIMCNRICN
VTTYLEYISNVNSRRKSFRGDKVFGPIPLGADPTHVKMANSTLMQFISGGKKLGNPDFWF
FTLYLSLKKKGDKNADLMIPQIKWRLAHRRSSLSLTGANNFVQFSAPIQVGIWFTLNSMA
FPAIDPANSPFIFHSKHIVFLKDLYQLTDLPPLPEAVNYSIRIAKLKNYLHSQARKKPEE
FANFKNSILFKTVHLINPSMEIPIDGVPEFKSDFKNYTQDEIKYVIQIIDRNKAAHMISY
PTSPPPSQPIEDIREWSSYKFTPFKIHPKTMRPPLSVEQFVPSDDSIHVPWTKIYAKAVK
ACRQFPTRNQLAYQAYKHFVLSGKKRTMMPDILDICDSVINAYKPVVNFSPEKFLEIFQK
SAKRGERANMEK
>T_tenax_NG.00g005010
MSFSPVFFRPIKTLNHDVMVLHCITLFSVTDNENSLPQFDQNLASYIMTTKTEYSYFELF
SIIFNFEGLLKVEVPAKNALLAARKLYALGFFMTQIPIEERAPYYREVCSLIEIVTRELN
SYPRLNNVLSCSAAFCLTQILPHLRSTDISAPESNDLVDISLVAMKLYKATFQTMDGSAP
VFQAFFLYLVQTFNNTPDCRQEIFDLIHDIVILTSKSLYISENINFNYASLIDKLQWILN
TEISGFLFETKVLILVLLTKICGRYSVGIDYFFDDQNIVQISTFVLNYNLSFDFNGLIFK
EENDLFVPSATVPVRTRITSTFDEEFIITNETISKEFNTQITLPSIPASFMKNPIFNIMV
SALTQFAKFRADYISKFLVRFMELSRGKRTYKVLLFAAVFVRSVMIANIQNFEKELVSAN
IMQMLLGEVLTKYTNDELLLFISNLNLNLLKSENYYRSMLTLILQRFERCLTRLQNPRLI
TTALCQVAISCPIELQITLQENKFDLRIANLMFLLQNLHYEFSKQLLAAEEGEAKEKIQA
KFNNVKECRKSLFKFIFTLLTDPICCAFCFESEPLVESIIQHVYEGNVSNFALSCIKKAL
YILDRNSKVIIYIYNFFCQTLEKAKADKNYLSFARAVIATIYDVIEYNSITIASNMLSPK
FADLLISLALETKNDSDLLAILKLAQRCSKLQGKFREFFTSFDLFSKIKPLVEEIAKSSG
KQKLVDNFWYIVFDDQVLPDQFRTIYNAEPLSLIFSLMETDEEKYNLLHYLNETCEANAH
SGLQINNSSFTTTLVQFLCNYRNNEEVDTLFAEASRLFTFLSQYSVKANDLMTIFQNMTA
LQNGKKPITTNDFLMSLLLIFQSPFEAPSSFFHLTEKDACLAVSPMNLSTPLSNFTILID
IELLNSTNKGKLIYLESWSSKNSLTFSMSGTKLKYSYRDDTKADYQDFDIEMILNTWTSI
IITYDGNILSVYNNGKFSVAHEIKIKPFTDKLEQVPICLNMNCNVGICGLSNICIPYQTA
KLMGRIPRSSMTTFDPTEKDDFPAMFESVFTKEIADSFLFLLSASICSNDKVGNMSHLHT
KPSASINNGATFGYYPTSSMVVSAIGGAGVLIPFFAQLDMATGKCDVYDTEFLPILVKLL
IAFLRDNPGNQQTFASIKGFKMIGNLISRASSKHITLQAVELFKVLFMELKNDELVISMI
QDIFLDVRMLMYADIKVHVAIYQVLNEIYDKSDENLRYLFRIAASANKILFTIKTCYWCK
PTPKLSLFAGPKILKNSKEAEVHRPEDLYPVRAELWKLTAKMFRDSFTEFNSLALIYFAT
DVDDLSLTFETLRFMVSMIQSQDQKLVDQIAGHLNFDSFFQLLLSEREELHILCIHIFVK
FSKLERSYRELFLRPYTFEEWVDSILAVLNTNKNSINLADVVFGYIFGLFDEKSDEGILK
VTVSSLTDDKFVPSIEEPSVCALGIMAITPFDDDLAYAYLSNLQKALKKKYRILHKAFSI
ETALLFFIIAHCPDEASGFDNSSKIALNILAALYSSADRNMLDEMIVLFDILNERIQTDY
TYIPRAVLLEVLRCSLTGEHPFASERLLLDVINTVFTFLFAIPNNSKYYSFPYVPKEGPK
VQKLSFQELAMIRMGNEMASFQYSYATRTTEKGAWDDAELADVLLSCIEGMPDYFSPHQI
VIGNQKSLYFMYGFTLAIGLIHAPNFMMFSNHIRFLTNKIPSDRYLNQAQKQAFICYLAG
LSNIYIRTDRNHVSHIYMTEDVEVFSQTLRHVFNLKQKIQWGSSIDSFEGCFKSRGHHFA
HEAIQEFSNYENEMSLFIKEYEKSVPKLVEKIIGASSRVSTNFTKLNDLATSLRVLTKKH
KVNAQIMQFASSLRNEMNVGAKIYKQLIRTLSSQGGPWNSPESKHDIHYKLDDTMQKNFR
RGKMIENTLYTDHKHASFLRDTGNITNAQMLYTDHLKQLRMATFAGEEDIVFGEEVSGET
LHEENAKSEDSTQNILIKIDARLVTMKKVHSGSATLTPECLIFESSNKFIRIETKTIESV
FLRHYLLLDTSVEIYTTAMRAIFLDFPGGKRKSFLDVLRKQKFARKVFIQQSASDINQLV
RKATEMWCDGQLSNFDYLMRINIYSGRTYNDLSQYPVFPWVLSDYTSEQLDLTNPKSFRD
LSKPIGVLDAERLAVMVERSNSSDSEDTRYLFGSLYSSAAVVIGFLVRMEPFTSLHIELQ
SGRFDIFDRLFHSIPRAWESVNHTTMDFRELIPEFFYLPDFLLNSNKFDLGKSAANNGDV
TLPAWASSPTDFIRKNREALECPIATVGIPQWIDLIFGIKSRGKLAIECQNHFCPYFFTD
CITKDFMKDPVKFKFAQEFAACFGMAPQKIFDIPHPEVREHTVALSPSQKLKLIISSLRT
EIISVYTIKQNVVAITKELDVLKVNQNGVEEQEYIGSGISTGFSSEKPIIKVNDNRLMIA
SEFDRAFTFFNPLTFQRLLTTRKHSGKITALAVSDKFWATGDSASTVMLHTEEKTVFVPF
HRSAIKCLSISEAADVAVSCSDDGFISATSLVSGRTSHTISCEEDGIPLFCDITESGTIV
IIFSNDDSLIVKAFDSNLNMINYLNVKGEFVCASVFEWFHKSVHVAISLKNGPLMIINAD
RGETVWSADNIAVRVTSITYREEFKDLLMGTLDEKLIELGANININNRFGVTPLIKALRN
CRQDLALKLLDLGAYVNPLSRIDPLYEAVKAGMNEIVYRLLNRCFSIHREGGIPYFLAAC
SSGNVEIVNKLIMEGLSPNAHGNIDPFPMEIAICNDQPEVIKVLIEHGVSIESRYEGGKT
PLILAAYKGSRASIKMLVDLGADIEARDITGRTAYMYACNLGGNLNEYLVSLDT
>T_tenax_NG.00g005020
MKVLILVSHVDPTKNAHSYRIANAINDSLKESGHECKIIDLVKAGFDKVATVEDFKEVKL
DHFDYEDNQNKDNLIDIIKIQQENIKWCTHIIVIGPVWFGRLPGSFYAYTERVITSGFAW
SKTNNFETGLLSDKKVVTIVTAGAPEFFFTPEGDGGLDAILFTVSYPFRYAGMKIIHALG
IYDAKLAEKIEEHNLWIEKLKKVVLKLDQWKTIPFNDFRYPILANMRTETLDTINITIKV
IKETEVEEEKEAEPEVKERSVEIDIKPEENAVEEKESKKALQKKTTETQITQKNEEMHQF
NEKFSINVEENKTSAKYEAYEIDVVKSGVTKNETSTVIDPKTNAVITTKIEETITETVVS
EEYLERVVTVQQVEISVDPKTKQPIESKPVEKITAEVKFQLDQEETEIIITKTETKSQIA
PSSKNEDNTTIVFDCSGMTKVGIAGKQEPDVIIPTYVGRPKYSNRPGMVMPGVKNFYVGD
EATLKSGVLWLKYPIENGFVQDWDDLDKIIDYTIKQELRIDPANHAFIFTEPLNNSMVDC
EKMMQMMFEKYKVPAYYVGMQGVFQLYPIVPVWEGQAIGHACVRNNFGGRDLTNYLIKLL
MKRGYTFTTTAEKEIVRQIKEEVCQVALDYENVVAAKCHCILPDEQRIDRERTYISLIIY
YLFLAFIIILFMLLWLPMKESTFAQLYTGNGIFSKINSKLYYVIICIELFIISQMIVLQR
LNIISHQIIELQ
>T_tenax_NG.00g005030
MSEENSAANQVLTDSNTQNEPISNGSGKLQTQEHQTSSDELEEKIKMLQRQIEMLKSNST
IKKEASNEVNPQNNETKPQSNESFSSPEEVPNTQLPPNPEEESRIGENETNSNTTELEKN
DEISNGNQENTADSLPSENQTECQANDHVEEHEPQTSIEEKNDSPDEQEIKPLPQAKHIE
SKNVVQESNLNEPNDELHQKKSNVESSAEPTNGIESLKEEQSIIEDKLQFSNENNVRPPS
SEDFVSVSQMNIVFHAIREGTSVMREILENLRQANQILRQRMGA
>T_tenax_NG.00g005040
MSLFTSMLPLFGLHASSADPKITSKVFFKISIDGKEVGTIKFGLFGDVVPKTAENFRALC
TGEQGIGKAGKPLHYKNCPFHRVIPNFMIQGGDITSGNGYGGESIYGNRFADENFKITHD
TPGLLSMANAGPNTNGSQFFITTVPCPWLNGKHTVFGKVIEGMDIVKKIEALGTDSGRPK
AKIIISDSGELKE
>T_tenax_NG.00g005050
MQPTRVFVRGLPLSVSNENLRESFECYGEIKLIHIPPAQPNDKELTAFVVFSEHESARMA
IIDLNYATIGSNQIKLTYGDEKTLNFIQSGENKLIVEGFDPSVLELDIYRTFSQYGEVIY
CAMATAITGKATGIFFITYRNKSEADAAIDQLDGQNLNGKEIHVRYAPDGLK
>T_tenax_NG.00g005060
MLSQSFAVINALEEGKCPWEMLASLLNSDVDEVKAQFQAPEEDIWRLLYRLASTADRIRR
KKPRDYYTDIDRIIDLIDKANKIVILLGAGGSVGPDFRSPGGLYDSIAKDGVFDDPCNVF
DLKYFQQDPSVFWIYAHTIFPAVNPEHSGSHYFIEMLEQKGKLLRVYSQNVDTLEKGLPD
EKLVCVHGSWRDCRCMQCGHLHSIEDLRPNVEQRTVPVCQVCGGQIKPGIVFFGQPTNLD
EKQVCSDAQVADLLIVIGTSLRVAPISELPDLMSDVPSILINRAPVTTNFNAQFLGECDD
IVHLIEEALGWAHFENVSPKDAIFFPPNNFVLESDNALGTKIVETSKNKFLVTSYACDIN
DLE
>T_tenax_NG.00g005070
MKNYGIPFSQEILAQYHEINHGLWREFEKGNITKNTILKNRFRKLFEICISGAVELVKEL
SQKYPIYICTNSVADTQTRRLAVSGLLPYVKEVFISETIGFNKSDPRYFDKAMEMVEQKD
KTKILMIGDSLSSDIMGANKSGFAACWYCRDPKRSALEGSPAKPDYIVYDFDELRKLLEE
N
>T_tenax_NG.00g005080
MSIHEEWSQASSSGTFVDSNSTASGDIDLTNKMTRKCNFSPRVRAPKKFEIEPMENYKVY
PFESLFVEDHNVTQTANNVYHHINDLFTEQRHILDNEIDLLDKSSQKAEDSLERIENNLN
RLTEILKKKKGQKGSK
>T_tenax_NG.00g005090
MISFFFMTEEEDQYEQILNMYTTKMKEDDPMKQQSESIVALADYIEYIDESLENEKKKSA
AWRPVEPSDYADRAYMYLFILGYFCQEADQKLLKQYIEYSEETQKIARLLINRLNNSNKI
DINTEKFIIDMKTRISKNKTLKQLEFYRTALKNKIDTAIISCQLPLLIDEVKSNLTAAFY
KYDDQNKYVNYPALDNSLSIYLHHSKFTNMLYPIFRVIADGKVKPALIALTELTELILVD
IMAVENVARFVLYITLVRVIFEESYTIYPELNRFSKANSVFLERCHQFSEQTIGDIMNML
PESITKNYTKGMLVKTMFKRKAMHLMQDMEFMFSPIDLILHIYRACNHLKSYFSMSTAYL
SEKHLNVLLLVLISVAPPSNAVSIARFIHHWQDFSTKIETKPFVANFVGAVEILYNFTES
MEEDQNEKQ
>T_tenax_NG.00g005100
MKFAVIQVSLVIPRIILLIIWMGILGYEIYYFTEHYCLDSIICSTIYYIIAALWLWSYFV
CCWLDPGYIESYYQEKYLMTDISSENLPDDLQHVKRCEKCTLPKPKRTHHCSTCNKCIIR
MDHHCPTIGNCVGLYNIKGFILTNVYGGTQCLIFSVMHFILSKDQIEAILALLFGLVFLI
FGISYVFRISANETTLESLNRPPTNIYTKGRHNNLKEIYPTPFHFFVPTRPNIDAFAWND
CGLTTEEKEAADTESTTV
>T_tenax_NG.00g005110
MQDIDIPQHAGKYKIVHIISTGTYSVIAVSIDGKEEEVVAIKFIDRKRVEELDVMKYTDI
ELRLLELLDHPSFAKVYDIKYSNDFIIIIDFGLSIEHPEKSETYCGTIVYMAPEVIDDSN
YDATKNVRARNLKLTNVCSGNLENIINKCLQINPAQRPTTKELLTQMCGLFNLLFPMSVS
QKKLVA
>T_tenax_NG.00g005120
MAKVESLATSVLHQLSKLKNGEYISIPAADIISICKEVRKILISQPILLNLESPITVFGD
LHGQYFDMQGFLTKSGQPPEKQILFLGDYVDRGKHSIEILLTLFCLKIKYPERIWTLRGN
HECKEISKLYGFQEECMSRYGDGMWDTFNDVFDYFPISAIIGGKIFCVHGGLSPQLSELS
QIAAMQRPIQIPERGLIVDLLWSDPSPSHDGWHESDRGTSFTFGPDVVDAFLAKNNFDLI
CRAHQVTAKGYEFPFFPNKSTVTVFSAPCYCNEYNNCGAIMNVAKDLRCSFVVIEPNPPA
GKILLGVPEYRDF
>T_tenax_NG.00g005130
MIYVHFLIYQYLGTDAAAISIPETVNKIRGSAFRGKTSLQTVTCKGTSQLKIIEENAFRA
CSSLTSIFNFPQITTIGDNAFAGTRINHEIAFGNKLSYIGLQAFNGCLFLPISFSSIVAL
TISNEAFANCPTISSLSFDECTDMLNLGDYSFSGLTPIQLIFLPNNIKTYGNSCFKACGL
ISVEFENGILGNNTINIGINTSIAQMNLPDGVIELGRQYFKDCISLKSLSIASASSLQTI
GLGVFSGCYNFASITSFRSTHFMTDYGAIYTTDMTKMVVYQAASDSKFFALAYNVKSIDD
SAFIGYIHLESILIPDNSIQGIGRSAFERRSNLRSINIPMSVTTVGENAFLSWLWSENMT
SSEIKRVIDIENGLICCGYEDPRTLWDVMRCAAYLNPEFYKNWKNGTVPFCKESMIEYIL
PARLCLGVEACVIVLLALVTIVFSCAYIFQSSTSPILSIEQRDNEMRNKSLL
>T_tenax_NG.00g005140
MVKKRKVSKMSIQAVGPFLYFYEKDNIVQVVFIPTATNGLNKKSQGSEIKIDSLGNVFYP
ISILFESSDEVKEFRKYFNEIFEKTVIFYEKLTLSSFGLAEALKEIIDAKDTKPVMGILQ
VVSNKHHFQAPRTDTPEFKPFTEKLTNSTLVYPDVSKSSKSIPASCIFSITDFNHTITTH
SYLCDNTNTMMKWVLSIYIAANTPSEYLLPKVQKKLPEPAPEKPVEAPKPMPVKSAPKIV
VETNVEIIKKNTPVKEKPQQEPPKEEKTEPKQEEPVIEKKKPEIVVEKIEKPPQNEEKKK
VEVTIEKPQPVEEKKEPEEPEKKPMAPKLQLQINVKSTDNLLTKKKPELKFSQEKISIKK
NVPEVKKEQPKPQQNNENKNVDQEEQISLPEEIVKAGYKSPSLEQQLSSYNQQYSGFQKK
RELPQRVTKVDQNIINNSFKYDQNYINNEITKLCVNFDKIDHDFEFCLPISVKSPEQLLD
NAISKLTGNQTVDLSTIFDFSKLGVDYLLYFSAKAPLCPIISELSLCSQSFFATGKQIQS
DGQPVYNFIFLIASIFLNGLNETSLIDPIKELALKTPELTGVIPKIQNVTDVNKQATTMV
ASLINEKDLSSVLRSILRIDNWSEKFYKRTAMIRNEIALEEALTMVDAITNTQSFIIDID
HNFMSEIPSCDKVRFIDTPIFSYLDMDDFKANPQKNAEYILTTGIIQKKNFLQQYSALDP
FDCITEVAGKLQENEQTSTFLAAFKKIKDVSVLDAVNTLKANKVLDAMRTSKLSAFLDEG
IKTRQLHKWLCILVANHTIISDWYEEESILRDYFRAKFVISQVYLYEKE
>T_tenax_NG.00g005150
MSVAMFGKNIGQAVLQAIQWAYISMIMSLINNMLTIIAFAFILYYTDKANPIRIMCCYSI
SYGVCIVLLICVDAYPMYQIWKQSKPEENEKDPNEGKKDSTEEKKDSNDTENDQEDSSSD
KNVLPEFWNSTSLPKK
>T_tenax_NG.00g005160
MSSNSDMRSSRPNGEVANIPSIPPKLLKEDFETTQSKLELRRKIREARLAILGPALKQLC
LRIDLRPDINLEQFRKFDSLLDLLYENKSDFESIIDSLEIVRKYIGRIDSPKTPWQLYTE
ADAVIKSSIQNGLIFDMNKIVHMMDHPISTAIKLKHKGKWMYVFYMTKASMLRPLISVLF
NGRDFAIDCMLPKTNAPPNQEHASANSSPKDAALVPIETDDKVETNDNNNHSEEFNNLED
CSDDCTGYECIF
>T_tenax_NG.00g005170
MSLKRGGEPQNVNQLINNFENRLNNVKKELPNLNNKSKREMVKKHFKDLGNLQVQIPPLI
ANASPEQQEKYDGLCGEFQEIKEDAEKQIEIYEKQEAQQQKQGGGSADGALQASLIQETN
EVENLNCETQNIVEDMKAIDDAATLLKEKIDEQHEIVVRVDNTIEEAHEEMAEGNQSLNV
AQEHQKHSTKWQ
>T_tenax_NG.00g005180
MTESNNYSEFSNCVIKQLALEKEMFTYIALPLKQLVQKAETVLNTHYNENLLRQVRKIHE
LYNKVNDDKLYTGPYSETFQILKDPNTTRFDDINLDFELSVNDEPYDIVSIAVILGNTKV
VDHFFEQDKFKFDYRATTYRMAMCYRFDMIEHNIDKIREYITPDLCIDVFNMRLLIQVYK
ENKISLVSSRYVDMAEKQYNYGCLEILFKVENSASMIDDYEILRNCMSLGYKVTANLIIE
KGFNINKRDSDGMTPLIRAAYDNDLDFAIYLIEHNAQLDIKDFDGMSALAMATYYGSFKI
AQELIEHGADKETQNKTGATPFLTALYNDDTDAIKFLVRYKPNMRDVINGFSPIVHAALI
QNYNAVKYLMANSANVNSVDGDKMTPMLAAASNANEDIIKYLGHNKADVNARDKDNNTPL
ILVAKFKKRESTFDIRKESDKRLNSATYLLHYGANIDDQNNEKRTALHYAVENGDYQLTE
YLLQNKADAKITDANGDTPVCVAVKNDSVEMAKLLIYNGVTMDNNALTHVRSTEMKRLLL
QDANIKSQCCLLI
>T_tenax_NG.00g005200
MLPNLTATRVAHSTPKIDGCSIFLPPPIFSSKTTLKAHSVGCYRSTGNKLVLGSSLKITA
KWYDSNADTVVDEDEKSKAIGVSTVCKDTSTFINCITDLQVFMKVENTLDKDQAVYFYDA
RPSFDYKDGGVKYSDRRYYSTIEDFSIGLTTSYTYENNKLTERSINRFHFVLPSGIKYKV
AWEDNKGKIAWGLLFGGLIEGSSTDKEGSKEFDNGPNYLYPDYSTSPSGNGDFSYSASFK
LTADDHPFPKFIGYIENKNRVLDPLTLAGPGGLPVWAWIVIAVAIVVIIVMVCVFICCCC
CKKCKKCCKKCKKYCKKCCTSSSSSSSTDN
>T_tenax_NG.00g005210
MIDPSQIVSSDKAITALIDDIPSGDLDKDIEKLELFLTKSSLFKEPFEKLKQLDFSLISA
DKKIGFASSFLLNARNVKSVKILFEFFQNHLSEKDFYTVMIESHIFCDLMVSDFMKNSDK
LEILLEIFSQFEILKPHQRYIRQSAFRFISLRKETENCLKILYSVYPSRSHDDFLEFSTY
ATSITPLISENQVYARELFEYIMNLAAILKGFMRDWLINFASSFAPLLKLKSVHPAILDF
VKFQKKPQITINHFETSTGGLYNKDLSLSEAPALSRPYALHKQWFVDVKELSTAKSPEDA
YNTLLYFCQTNPNEAPQILAQIPTIVSLPFYFVIMDKQPDAFHSAVEKAINSGNIDIALQ
VLEKVARINPGLIKPHFQSISKLGFARCQVLVSLLIKADILEFKLLFNHIKQSKEESVRA
IIREGILQMQKRPKTRENIDFVLSVFTTFYRGASGQINWSAVADAFPGDFDIAQCMLLSS
DDVTGGEQGKTKLAEWKNSFLSFVRRSPSTMRVLSAIPYLLVATTLPDFKPEEVHSIVSL
LPASRTKSEEILERISLLELARSIIKGTHPQDDPLGKLSAVFDFDANRITSYASVFAHTA
VCLEIGVESSFKQIEQLLASGQSSLMRGAAKTAMIMLNTFAFEAAKKYQFDDEDKELTIK
IMSLLSPTMQPSTFIPQDEKYQAMIKVIEHIHSMVESDIDELCSRKEFGGVEEIRQNFMT
LGLACFILLPSRTVSKSSSDRVLQMVTSTSSSLNQREFALLAIAQMQTAPEANYTQILTK
WPQLAKAVMHVAVRNNNNDLIKYILDKSNDFNVIFALKTLIAFVDQEMVLQYIEKTAKNA
DLQTLLLSVDLFNNTKHILAVIQNLRHFDISSIVKGVGGERLKNALMRLSQEELDKFIYS
DFDDFALVSSYLTNMSVSNVCWKIVQSAKLSVKALVDYAIARKGQIFTFVEGLFAVMQHT
SIEQTDRVIASLAIFMLINEHTQPFLIIKQRLEANPSMMDEKSLVLLLPSLISACSAIRP
EHTAIFEHVTTQKFSSAKEEILNASRLRK
>T_tenax_NG.00g005220
LIEIHAENLRMKGLVVENNCKLDFPANFAVTKELVVNYDIYMKYQEFFDKFKIDLGVEFH
GNHTTVNMYQDLVTLERPNLDTVSFKYEKYNRITLYLGCQMNEILPKSNTLDSMPDICFS
NPEISYAFIPIIWFDNKVTLSDSKLKCHVTNINSFTEISFESDNLLPNLFKFNSTLQLST
DIYQGVYHIVEDGILYSSPNTIYTTGILNKSIYPYKKNMELIVHGFNDKTLTLDKLSWQD
LSLTIKSANNLSINLNLANLQCSHLRISRGIVNIKNSFLKMLTIPDTTNITYDSESVIKF
DTLAFYGYIDTLGKPLYVNSLVTNIYVYGRAMKLMQINQNLELSVSLMDYDHLPTAVEFY
EKSINFVFYKAQNLSIDFSIFKTLKIDLSKYPVNFQVDFLYKAAKNNVFDRNFVFTGHGP
NLWTALLPLDWKNIQPKGLKISLQSETLSYYKTIEDYSVPDGIFDYLNVYYQGSSSGKYC
ILADRVLDCPYCTSLERQVVHTEGLYTEKFWTTPEDMNDDILVNVVTDANFSSKSMDKLF
IEVRTAKANTTAVLKYEDDFKPTSLSIKEINFKFEAPYDVIELRDFSVWGSGKIDFNKHY
LKVLERFTVESYNYASIEKNIRNSTSALLELYFVGLEKNIIAHTRYIFIDADVIDDIYVW
WSDFYHIHFHLGEFFYDWQHPLALRFEYAHHSMIENMFEIYGGIGQNYIALPSYTGQEDY
LPASEKGKFTSYYNTTNFTFQTFSGLIPDSIFEFRTPYITNVTKNASYCLARFDFTQCPS
MNLQVLWKPGEVVEFSQLGEKYWESFEIYVQGSSPEIPLILGPSFSNFTIQLQNIGLDTG
CVHFKSPKLRRISSVRVHVKLDANTSVEFLSIGFISTLYGGNNLTGTFFVTDFGIANVTK
LCSPQATIFWEIDPKNNKLQIYKNHFIVGDLKIENRGKNFFLRYVKPNTFTTALQVTSFV
PDHEQIMYFPNFKFEHNYTFYMNFDNSWDDKTYISPYPFDILAARGSKIFVTANFTSIPS
IFNIPQVDFHGRDTMKVCLHYPGEAECPNPFIRTNYENWTQLSIDTDNVLFSVTRTYWDN
HASLSNIIDNKNVIVVATKGYDPEYLDMAFSSVKSLRIEGELFLNVVLENSKVEKLIFNR
PNITITHCVNLQPLSLDITSDAINYFKYFKFQPDTKVTLRLLNPLNTVKLSYGFYTIITN
ASEQFRFDYNIFSGMTIHAMSTSISLDYNGTQNQTVPYLPEIILIPDERHTYVRFTDRWN
IYTVVSTKLGTIKKPPTESITYYTEYTDYPMQAWSINGSVMHRKRLGFYCLMDHINNSVK
CPFYAAQIDVQKMAPSIEKLVPDENNVVKLWSTAERVKISREFFQYSLSLHGSLNGRGTY
IIEDGDFGGNKAIFKNSDVYILGQTLKLSDLFMSNSTIVAGSATVSIASTLEGQFHDICS
LEPYLTSASSTLIEFTPDMITLSKDAIQVQDSFGHATLMTHKLGSLSFRSIYTDYIAMCV
ESDYDYTFDMLTVGNSTIFLEPALYKYKSSKSSPKITHIFGTLILTSTMLEAPKTMQIPV
QSSTVIYRFIPPRTPLFTLHPTYYITPFRTPEQTPVPAPKPKFNLAAFIYGCLSTIDLCL
IILLTLWLRRQWILAGLGNMKPLSLSSSIEMETSARSPEEKLRTYV
>T_tenax_NG.00g005230
MSADLGHVSSVAGALVTAMFFGFLTVKFHFFPWEKIPAINKYNFQSFLFVLLFKFPAYKD
LKGYNIYPFIVVGLSHIILHLLFAVFFFVPGRNLGKVFISTLMPATYVNYITIGIPIFRA
IWGNENIIFVSMMILCNEIIISPMYILESGLYNLYLRNKYHDIKGEPREKVTCGFFWNIL
KAILTSPINLSMVAGFIFAFVGKGVPKYFQRIVKIGADGVLCVTLFCIGGFVASHNIFSF
PIAEFGFSMLLKFIVFPAINCLVAWSIGLDSGLCRCCAFLTTLPCVFSCFFVGESNEYGS
AVATGMIAWSMILFLPVLLIWIVVFDYLKLFIE
>T_tenax_NG.00g005240
MDLNHLHERRFAEAKKMIIGKMIPRIYQLIFETPQFPFWFVTQCYWAICVAHFVTKTSKF
PRIFSFIITFFLTFMSTELSAFFVGRESPLKISQNSLYLSIVFWVLMELYPSNLLNKIKE
YLSLVLAPIHTFNMMRILHFYNDETRRISWESAFLIGLILSIADIAIGRFIKFAIKGRDS
PFLRGSAFFRIMFAYTIFFFLTEETPAMIIFGVLPYKPVGLAIAIIFAAMEFAVTADYLF
APKEKQD
>T_tenax_NG.00g005250
MLSTFASKGGFSGIRNASVFTNFADNIGRNLTENQEVATWLSGLLNDPLVKLTTNIFEEL
SFYGKTALNAGTAITKLAISPITYPLAFIIQKKPHVLTPCPFSTSKVSFEVETKGELVPR
KQNIIEKFIYKMKNVKNAASVSKNPLVRVPFQAAANASQIIISKLTQPSTEQLVQMSIQM
YFPDFTIAEFKNWIEKSFLPVLLERYLRGNIKQLEEITTQQVAKERQMAVVQFLSNRLII
RTKLLSITDVDIMGFDFTNRMPSILVKCSADHTNEVITMNGLLVEGGPQDICHTDFLVVL
TIDSSREEPRWIN
>T_tenax_NG.00g005260
MTDSKTRPKFDEGTEVNKYRIVKHIGSGGFGDIYTVIDTTASETKFYAMKVEYLEAEKQG
LLDEIAFMEKLQDSPYFPKLLDKGQNDKCRYFIMELFGPSVSNMRRACEGRHYTNYSMLR
LSLEMAKCIEEFHHHGFVHRDIKPANFLIRANRERPVCLIDFGLSKSFINHSTGEHIPFS
RDAGFTGTCRYASINAHDSFELSRRDDMLSWFYSVIELAEGRVPWPGSKDREATEQMKRR
TRAADLCRGLPDEFIDIYRRLRALDFEEVPQYSHIYFLIQKAIDRLCTPPFLFDWESFTP
EQVAHISEIPLTMAPPRADSIIPNTENQNSPKSDNTKRETPDQPDVAEGRVSNPDAFGVV
NIKYKFDSKTEVKLSDSYNRKSFSYPITIPQDLPRGTHTIKIWAVGNDGKTSLYQPSFSF
MFEHNAPTVNFYSTFKAVYTKTVDQILRVSGTVSDRDDTGTLSLFIKFDDKQNLIQNYVS
NIGAGKRFDKTYDLSQIFTEGNHKLQIWAEDNNGIKSSIQIFGFSFVFNDPVLTINELDK
NRIYENEPLPLKITRILSHVDVSLPERGSINIIETLRIEDAPKHGSHNLKLKACDSFNHC
TARIKIPFTDPNHAFELIYKLIYQQEIEIESSYFKTFLKYVEFFENHEFAKLVASHLQKI
ESNLDFLQKIEFNSSYLLLIMPIEKIKMDFERFMDAPFMLTLPVHILDEILPLQFQKPNI
KDSLFKWIYNVVEHNLDRNVSYCSLFCHLNFEELSQVQLEQFVKLCHPDAISGALWMAVS
QRLVKPVHTTKRNSNENFPFNGDGFDGIFHFLINNYKDTISNFVILDCGGSKQWALQHLL
EPNNHSKWWENAATNGKYNQEDAWVFIYIPKMKLRLTHYTLSHSLNSPNTCQPKHWIVYG
SDESENWVKLHEVFNAVELNHEKAYHTYKINNSAEYYSKFKIEQIQNFSKKDAYRGKFVL
DAIEFFGDLLKID
>T_tenax_NG.00g005270
MSSTTTHAEELLKAIANDDVNDLDSLNQYEELADIFVEASKLKEIKMTLKDTPAISIAAL
EGSLKTFQYLWNSGSSITIRDDDSRSCAHYACAGGNIELIQFMYSLGASFEESDRSGKTP
VHYACLYGHLDIVVWLDMQGIAIMNEDISGQTSLHAAALSGNIALVKYLVEKNANINAVS
RGNYTVLSYAIRSKNYELFKYLFDEIHASTESPQTHSNILAYACEFGSKEMVDHILQIGF
NINIKESTGWTPLNFALKGKNVEIASSLIKRGIIIDNLDLYGFLPIHWAAKFNLLEPVIL
LISHGTHFDLKNSKGYTPFFLAAGYGGRETAQYLADKGADINATDFLGFTAFMFASINGN
LDIVKFLYEKGANIDTADHIGNTAVHYAACNGKPDIVRFLVDHGANLYVKNKQGRTPFEE
AKDAKQNECAALLPPPDNSTCRI
>T_tenax_NG.00g005280
MVNYTMIDSFITTIIASRMNCLCRRAHMFQMTFDEDEVQYLLDVGSKVLKREPSLLYLDG
DIIVVGDLHGNIDDLLRIFSKNGYPPNQKYLFLGDYVDRGANSIEVVLLLMCLKIKYPKH
IHLIRGNHESEKLTSIYGFKAETQRRINKGIYVTFINLFKFMPLAAVIENKIFCVHGGIS
KKLNKISEIESFEKPVAFSPNSVISDMVWSDPRPKVERWAPSDRKVGQYFGWRPVSKFLN
ENKLSMIVRSHEACMHGYDWPFIDTPKHAHKFLTIFSNTDYGSTFNNGSILIVPKDPSKY
EISILLAGKCGPFAYPDWLENKTEGTPEIDINPDEIPQIPNKEFPPDYL
>T_tenax_NG.00g005290
MQKISQKSVILSTYFIGSERPFNSFQVEEKLPSGKTIFAQVIDGKCILNNTNNEDPKQTF
SKKYFYPSDGIPDDINELSSELQRIVESVNNITIDIFQLIWGINEGENPYLLQIIDAKFQ
PKSNVQKYIQNTLIFLIDQVTYVHKKYLCYKNAKNCAECLFKTDKIMVTHLFITDYLSSL
PNSVHEDMTKNIIDYMNRFCPNLIKGSCTVCPLCFQRISKELGQNQHGLERISQKQNSFF
KTQTAERCYHHSSRSQTAVNLRSPSRSQSFSTRSSAKSSVSNLNIANLGSISLRLTQNIS
MESYKKAHKVYSSKTNIALFLHKPRK
>T_tenax_NG.00g005300
MECIMKLNQIINRTDSFADNKRAISEMRLTNYQKMNEHLREKAQSVLAQKQKIEEETHAQ
MTLSLDKQNDAIRRSEELQKQKNEELKKEAAVDWEKHKIGSQKARMISIQHHDMYVFYCN
YVTKLHDRGGKDTRILLITNLSIAFCKIKKNPTPDRTMYWPSITNFSYQQSTIIFEFGQD
AFRFESPDSNRIVNVITFILENLLTKSEFAKLNVPRIYNSSYYCNSLGLVSRFKSCINRS
DLHYPQVLFDTVFHAAKFRLQTLELPFNCQKIPSIEPILSALALAPFIESLVLPPFHKFD
VYKSTVDFVQRSSYIEHILYSQANPRSFNDFCQTLINAAPFNLNCISFINAEFRKDHLSK
LRELVISKDFKGISLQNSVHPTATDYFDKEFFKDLPIKLVNFDRSPTIHFKQIFPFLNKI
KILSFGGCKLDVGELLNEMSKNDFSNLKMLNLSVNVCTSPLMPNIKLPKNLVRLDLNSIK
WKPGLISGFFKEIASYNWEKGIYLGFAQQTTEADDWERLFKDFAKLPKNSITDLEWSFNP
VDPRFSSFLRNSCTNLQSIIITDSFTNEKPHEIIAFADTIRTMPVLTKLVITGNDTMFLG
NEYTHIFSALHDRNNIRYLEVSSNRIGNSGVSSLADLLRDCKTISTVAFDNSRVTCQEPI
IKCLDAVENRTSPVYIGWPEADLHSLVEANEVTMDDVAKISTRILNADKDEQSTLERKDY
FSQPFQSYYVPIHTKFPIYYSQDTVDQFQSSVPQYESNQSEVWISSGFTAQMNNGLESSQ
NTPVANKELSKEEEKSDGDDSSTFDLWADSDSDGLAPHRLTIANNKKQVDPARLDHIFDD
SEDEKPTKSPLVSPNTHVEFKLNADNLEAQKDNKQRSRSLSMPKLELFKESDSDALNFSS
DKKKDEPKKSDIQKLKLEPKKGLAAFAESSSDNDGETIKLKSIHRSPLRKSLISLDKWKE
SDDSEEFKAPKSVDAAQQTRNIQLSLQPADDDSDFEVPQSKPQPLSFQPPKGLQIVSKPT
KREINALDSDDNLPKMKPATLSMYKESSSGDLRKVFNQNSNTTDSFDDFPKMKPQPLELT
LKPTTCTPPINEDVVIAEKEESLESPPQKEDVSNVNPKLNITKPPLIAVHDSDHESMPEK
SSVAEEDIAKSNSSVHMMTPGEDDDIVKQPIQHHSMPERDFEMAIDDFPKPDILTSPIDL
EMRHESSSSSSRMRQPLDDSSSSFAQRPFCIPRLTRSSEFFSIPPSKKCIDPKLLQKIGS
PGSAYSRHPNHDSDNVSLEDYMERKTPVKKKDFISLDVFNEPSDQFSIRSDPTTNIYAMT
EEQRRTPPSRLLNKHKYNFPLPPNPRIRRMNDTAISDRKVNILNRRTYNNQRYTSEQIEQ
VLAGLYNQQNNSIPPNLSQAVSVSTPFLAESSRLVSSTEEEDRKTVEEEDIEEDSSSSAE
INVAINLDTNRKAQSARGYKNSIESEESSNMMDSMSSSLFFPEFRTSRGLSKYNPNNEMW
VSAAIAQSSNTEPMEQEEPKTPNAKKMNHAVSAGGNINQLKTVPEVDETKPKEDKLSTVE
FVEEDEKNSDVEMEESEFEEEDVFEYENSEDGGKENFILRDESKQDKADAKAAAPPENQN
ENAEKVEQKKEEETANDENKDTYSGSYCTDSGSYYSDYSGFSSEKTKDSVESDEQIEKQK
EIEKQQEIEKQQELERQQEIERQLELEKQQEIERQQELEKQKEIERQKEIERQRELEKPK
EIERQQELDRLEAEKEKSMKQSSEKSESEHLTFHSTSSVPTPSQSPSIQTSRYEFMDDSL
SSDLLSQPPINYDHGLLESVSTNELDTSEITASGIRRFANEDDIDSTDSPKTEGTETSSK
LKREKRRRSIPISDKVFAALYNSESEIVKTLSFTKSLPAAYKPHRELGTPMSLQASKHDS
MDILIPGPNGKKLRHKRDTSDSSLVFSKTDESDNEGKNSDIPYNQPDWTFPLQPISKPHT
KKLILGYQNKFTFDFLIENLRK
>T_tenax_NG.00g005310
MKSFVMSLARANEKIAEEINQRKQIQLQNHKRFQNMQKIARSALVFHPKKSPSQPMSHST
SFNLRKYEKLKPMEQDHASQQPNSNPFPYSDRPTFLNYALPKQPCIGANRCYNSVAARRF
VNSEIETFIDQVENPNPSLSPLYAPSVDPILHIGEFNELEINWNTS
>T_tenax_NG.00g005320
MDIYQVIPGFAPAYVKENRDALDWGNNNVIAFASGCSIHFALFDGTKFDRVCSIEVGDNP
VTAIAMHSNCTEVAIADMSHSIYIYDYFTRKITSTFKFQRNSSYCQCIQWHDEYLLALDK
NKRLFCLSFITKDGNSTQKTPNVEWEITLPREYQRFSIDPQTKNYIIFGGNSNVFSIYKI
DKPNTKPTSFYETVSINGADDETINFVEWSIHVNGIAFVVSNTQIYMFHLESQSIVPIAS
HHHITSPYEYICQLSDNFRIVVAFHKNGNIAILKSDDDYDFYVVHERQSREGKNTIVSAM
SSPLNKHMIILYLHDVGLEIFDAQRFRTTVVFPIYPCDVTTFDCDGEMYTLGTSNGYILF
GSIREWNDFKRYKVSPTKIIYVSLDIAKSRIFFHSESSIGIIDIARHQVLPLPSRGFPPT
RCIGNHNGAFMVQRGPITVGVFINGKESTVLFKSDIADIAIDNDASDGMQGNFVTLLKSG
EIYFYEYSLENGAIRTSGLRPHGVNAIPVGFAVSDCGYVTAFDNGSLLYFKKSTKACISI
QTSFTTIRNMTFVNDVLFAIGDNSTFFELRNEKISQFTFKMLDFKFISTKLILAKCIDGV
VRFIRASDLTPLVQVSKTLQMPSETEIIRRFVANSEKPSPQNKRSMTCVGHDVWNILANA
DILRLQSLCCSGGQRVELICHKILSSLDCEVEGFTMQKLASFLFVGNFDDAADYLIRSNS
DKNYLIASLASAVLTLFGDVKLSDRSAARIKACAQSMIDSQRYMEAAILFRAGGFDELAF
NLLLESHQIELAKRFCRIMPPGPAKNDAIFKLGVSYYVAGELENATLCFATSGEYHPALF
MTTSMGAAIDAYFIMSYLDEKGLLVEMPQKFYAFMPDIPKLEELKTSISNKVNIPK
>T_tenax_NG.00g005330
MKSEFHIPEKYMDCDYADAFFTTLVQESDEEKKYQEYQKLLQQSCQHLLKGCIISHNEFK
PDDTEVQQDPIFSDSNLFPSENMENQTHSPNIEINPTDPIEKIMGKLQNANPNDLGFIIE
RISDMEAMFPDAMPDIIAKCHRLQSTCYDPIGILRFLEFLLMRPNYDINLDRKPLQTVDK
NRKLIAVSAKKGGEIEMLLDQMDFVTSPDTIFTQFLDHTICISSSLKTIQFRRAVDKTTS
TRPLSDFVDVNIPVLAVIPTKTSFSFIQQTKPNELLLTMFKKHLLVPSPKSYIQTYSFKS
DIEKVIAVNNIFQIYVQNGLKYQINISTLPPKSGTISGMSCYYNGICYITKDIAKTFCIH
NGQIFNENYMIMEVENRAFNDIQKCDEVCESCFWLTKHSEMIINYASDMCNIVLKSHYDH
NIKNYVIIALSRLIILNLAYLSSNKIKPTVLSMNKATECLMKLPNYIGSFDTLTILVSTV
PLEIYNRDFVKNVLGRLTQYSEMSYDNPIMSKAIGLVFITKKMFEQFDIKKSYEILMKRI
PEAIEIIHNFKFDHELLPFFQFYISVLSKLFIEDREKSYDLLLKLSLHIKDICECPIVAQ
YLYEKIFLYLSPIVGIATSKGNTNVLNDLFCSPKPIEVESRSFDHNFMLYGETKFSVNFP
CPTYFYDSNYQHGLLTINDMPFLFDSTKLTDQMDFRGQVRNSRVCHLYLKGTEIASYNIP
KPDKMFVVLCSIVFSLANCLSICLESLPISKQETENSPLLDSLKKSEPQKVQRQTSGPIG
RSIRSIISRTNTTTVNTQEMKNFISEIIHYTGAGKILIDNLRSAVKSVFKKVPHEIKEVE
CYAFSAVIWRANLVSKAMNKTLLNVIKAAWKSTMKVRTRLMRAKQTNDSSSTNLQNRYYD
YLKEIKSKSEFLLDQAHELTGEQSINRSLNFILSDMMMSEVGKILTHQDQRKQIHDNASQ
FIIKFINTNYIPECFKHFIVEWIQIKSKYSSDKFVSESMLNKDDDFYKIMSFKFMPLENT
LQNAKLIESTNNETLKRISSMILYEPYYGSDELIADKLRIVGENSYKLTENRHEVATIID
TMRYQFESKANDLLKLIKGDDDVSLGAMIVLGAEIFNDAACSKVIPEKTPTLNFNPPTVI
IDEEFVNVIKDMQCHFDYSDIRSTTASAILYSFLSKLCKMKENAQLISKAFSDSHVTDFA
FQKILKKHFTAHIYRNSFYDRLKMCNTPSERNDTFLPLTAGFATEDMIETSALEKCLFVY
NREMSDEELYRFDFKILSKETNCLWIGFIDEDSNITCYDLLNNAIANCSKKTIMIQIPQE
SDDITLFKLNNCTVRFCIDDSKKYEICLDSYKKYYIFIMSLCNQCKIRFDVKTEFDDDAQ
LKSAQRYKIYNSSYILHLPDFLIGQSCTIKNVGFGSIIDIKDDNLTLLAENASGKTAILT
VKKSQCSPVKEKLSRTIMRAQDISSIFSSNYHNSKDKQLKTITKLAVLYARELISKLQLD
LSGEQIVRLVSSVCGFRLNDTDDDKERNLMIKENYSSQYQKVYEYIRSAEIKDFDIDRVK
TPEDEHDFDPKFSRYLRISREDSVAFPVFVSDYRDLSYFCALSKLTEFVEEIPPLDFVHK
LLPFDKDYGILIFFDYLKKIKNMQINDLSTAQKYIEIFDRVSSNIQDSTHIGLFWLSVLH
TYFVMNNYDLKVFQARTSSVMKPDSQLNELAYGASCYPKLSVCGIPPVLLNLEMMKINFT
LNRPGTYTFEYPCSFCRGDDVLFDDEAIETMAFTGTHKISFTGEPPEFRLIIENNYNQEE
FIKYMNYDFEKIDEHLAKLIFNGELPPKFDVPDWIVGIRAYAIQNARSLPFKLRSMKISD
AFYILKEELNKELPDTENIVTIKFNRFNTPRFSGRWDHDSMFSQYVNQVANVRNLCKVDG
QLWTAVFVGEGAIDGGGPMRASIAQIAEELMNPKLGVFTNTPNFACDNDSNINHIPSFTT
SEKYLFYAGAFLAACMVSNNPQNFTFPNMFWEFMVNNSFEIEDIIEIDSSINEREDKDAF
INKLTTRFGFVRNGFIKVLPNEQILTMFLPNILKFLCCGYSVTYERLEKKVSGSNKDIFL
SAIKSFSYSELKQLLEFITGSPTMPTDDAFLIKLYGYSDVNFKNKPEKQWPLPVAHTCSC
SIDIPEYTNTSILADKLRLAMIESTTINDNENDFIFDFVQ
>T_tenax_NG.00g005340
MIEEQDFLCRKILSELKKIPVSKLFMDENLHLIPKQVTKPVTIDLIESRLDKHIYSSSDE
WVSDMRMLLMREYEGSPENSIRKAAAMHLSLEFEKFMDIFHPGLSPHIINLQIAEKEIRD
LANSLIINSENKPITPSTPSAVIFERTDDEITPKTIIHKISLLKNPELLLKVLAFIYKKQ
PECLIFGQVTSIEFCLLKEENMIALNNFIKKLLKDAASGVTNPLNRVGSSDITPVDLKFL
>T_tenax_NG.00g005350
MNENQVPEGPITIQGALKHKGRVIGIWTTLNYWLIKNNLYISKTENLSDYYKIIEITPDT
EITLVDRKNNLHFIIENEELGKYLLKSNAAEVYPWVFALRACLYTEHGYSMDQFRIISVL
GRGFYGKVMLVEKLDTGKLYALKTVQKKKLVEIGQVDTIIAERNLLFSIPRHPFIVSAEF
AFQTKSKFYIGLEYAAGGELLHHLSNLPVVPIDDTRLYTAEIILALQHLHENHIVYRDLK
PENVLLDKDGHVKLTDFGLCKEINEDDGTQTFCGTAEYLAPEVVLRTGYGFKVDWWALGV
LLYEILFNGTPFYDENQAVLFDNIVNEEPAFPKYGNKTAIELIKVFLSKEPENRPDFEQI
KAHPFFNGIEWDKVLKKECQPKNFSAVDELDPDNFCSDYMNEAPLDSEALPAGSAFQDIE
GFSFAGSDNFSPNSNNAA
>T_tenax_NG.00g005360
MSVVRSYISFTILCICYGTSYAVTSLLIGKVDDSAFALGRSFAAAIAATLYLLYKFTDPK
YKHEAMESLRTGNTNFFKSFFSGIFFLGIPITLIIIAQNHVPSFIVIISQPTIPFFSMIA
AHIMTTDEKITFNNLAIQFSAIFGTILTLVPSLSLKSDTNSDPFSYLLLLISLIFFGIGS
IYIKVYLSTSEFNLSCTFAIYGSFCYSLVSALYRTGISDLIKGFSGMFPFTFIAVFLIGV
IYNGIPTFLFMDVVMTLGAVKAQLTNFGQIIIGVFVGVVFLHEWDSYPARDINIVCCGLV
LIVFAMVVDMISGHIGKIGRLACVKNVWDIILLTFSVMCFYLFASYQMSNPYRCIGHLYS
EN
>T_tenax_NG.00g005370
LKGFSKIIENSNASKYNPSILNYNAFYTTDYNNFKAPNIYVKKDLEFLSLNHDLIQLFCM
TGFFQKLIIYNFNPNNYRILKVMFRFCLKYLNNSFITYLFDKILSKANSILSGSYEKVVL
YELLMPLSFNEKTTSVVNKLYTDAIYELFLVDPLQAQRVILYIGSAIGADDQINAKIFKN
LEKYTENVGGPLGVNAFTNLLRRCKKDWLDDESFDITKINPWILQEYHWMYDKIDFAKLT
DKRFMNEGIKDYVLSKLKKDPTKNLSLEVLVQLIKDTDIILFDPIIEYFKNHKEQVEEVL
RLFFDEDDHITYIQKIFAIMDVTQERNSYETQVFLHSLVFNPNHAMTLSILQKYLWLPLR
DIVEYYIKIPLKNSIFYYNLRMRKIWVDVDDDSPDAVRYLKQCFYEEPTKPIIKRCVLLK
ISSITQEMVERSQSIKFLLDICQSNLEDLLEYIHEIDFSLCNRENLLDDIKNYPNALLVT
HLAPKPELKFSMKEYYSLKPAQQLYYIDCALHRAPEVVNQFIFPDATGLSPKIINPILFK
YLVCIKQPVNAVVEELLKDNDITALKTLKKHMNFITQELILNVVKTNSRSIPDSVVNFAK
QLLSDENKLQLIKFVNPDNIPVIAEIVRNIPGYEYIAISKIRELLPEKSNSVKFRLFSTL
SQPNKAKFALEMIDSHLLSIDLLQNAAIAVLTDLSLLKVDPSIKFDFILKRIDSNLRRSI
EDPQERTTSYYEIPTVDKVSNFLKIRAQHNRELRFPYYIGDLPSRAEIYLTGDVTYLEGS
IDVSSFYKDFRSTRDKYFLMYYLGFEGDNIVLNNGKPFYLYYGLPCKYINPINIPTQCWS
FILDDTFFEVAILMLLHGYSEPFLFQCNNADFAKYAFNHHPEIILSVDVLTYYALMVMNL
AKLYQPQGDLANIIINEIKRSNNFYLPSQIFLVTIPAPTAIIDFYVALIDTDASKQPVFL
DSLIWILSDQRISPSIYEALQVHKLFRSVLFAIYDDPEELAPVTKDEVPYFIHVPMNKAV
ILLQATKDDELTEKISKFYDNPVEFKNIVEQRRDYLFDLLSSERPEDHETAIKIGNLVAS
NNIIMTIFEEIASSSKNPKLILRSAAIVCNFSKRVTNERLATCFFTEAARHASFDNAFIL
LHKACWMCSNPTSKILVDFAMHAIERTVWAPIHELVFYYILTDTDLRRQTSIPILKFMCT
FNNTAPESSVERLADFMTQSNDIKVMDSIEEIIQSAPKLLKYMLKSAKSYFNSYYSSRNP
GYLITLPLYAISIFVDSHIQEPPSLEHYVEFIDDVYKLCFVDNSYRSLNAISYSKDAYFL
VVQKGIEFPKLCFLEHGDKIAYHFQYYALLCRTIPDFLTDSLKYLEAGKFDAVYQRDIFV
WKSFGLYIATVVEETIAQMRTKDSKILKSVCNMFMKQIVNFIGPKIDFDTADDMLFTLYK
LLKSNITLHYMKKHEVSFVPYTKMLRNMTQSPHGFYLAKLTKLLLNDFQKVVDYESIYDL
VQRVINTSDNLYLNYLDLLDCYLSNAKLDNVAEILKPLCDSNISGIDPAKLKLISKVIQP
KLESIKHS
>T_tenax_NG.00g005380
MSEDSIYEQSLILAEKIIASLDDKELIAQYNEAKQKILTSKNQQISRDSYLDANKSYQAY
LKIVEENKALKEKLKELENIKKDFSNDQENDKLTQVVYEIRQNINIKQSNQPKMNTVVEE
LDFLRHMVEATLNSLNFMKSSLSEENFRLKRELDRKIKVYNDQYNSAKENAENEALMFTN
KDCELDAIISEREEKLQQLMQEYNQVRVENQKLLEDHDKCAEILKKLEEETERAERNISR
MDSESETMFKEIKTMKSKLQAKNQEFAHLQILQKLSNTSTKAFNIDQEIDNLKRKAEELR
SENAQLSFELKRMTEKKQSSILSDPSLVSLDEDELAAQILHSKLH
>T_tenax_NG.00g005390
MTSYFSQANPEELLVPPVNFSLVAKGIYRGSYPNQRNFSFLRHLGLKTILFLCPEDYSQS
NQEFLDANNIKLISVPMEGNKEPFKIIPTELMNEAMCHLADRRNHPIYIHCNKGKHRTGS
VVGCLRKIQQWTLTSIFEEYRRFTGTKARQIDEQFIELYNPPIQKLPHEYLPECLAHLK
>T_tenax_NG.00g005400
MRFYPTTALNDFDQALVADCKALLLKPLGEIFDMCYNYLGNQKKFELTCVLRCLLEKPIT
PEYASLVGWFAINNLIPQPTLLLYMNELLSKKDTYFGEQCCMASDGKGPVKWDRCSYHMQ
LHQIGIWIGLLTISHGSPPPLHYIDMHKLLRESVRIGCFMEAIILLTGYFSRANPIYQLP
CPYTTGILEIMAAVVNNNGVRLDVRQAVDNFANFFGTNIKFFYNRPIEIDPTSFDMHAVF
QINPETNEVYLAPNSRNAILSKDPNKVFNFFNYVPDIKSFPPQMVDMFERANYIRKYYFI
GRARAFNIPRFDTTVPKLTNMIFSLAMSANPVLSNSASKVLKKLLKINPMSPDMSRLRYA
FPNQNVLSALIDTRNVDFSSINALLSDILASTETGPQAFTLIQRMMPLVFRISRDNPEIN
FTSLYMLTGMQPPHDDPRLPSPDHSHIPLLRYFIQYCKAGDETSKQEFIAKFVPGSPAQV
TSLIQLILASVGENSRDYTAIDCYASIIPSLPSKILTEALLPGLFKAFELLPASVVVSHQ
RATFRITWETLTALEDLHPQRLISFFMHYGPGNIPGFAVSWMQLILHPRVLPVLIDNADP
TSIHFTLRFLICTIKLAVNVPDVFYNPTVRVLFTLSDSVPAFLVSYHCLLLEHVPPRAAQ
IRNIILNASLHGGQKVPPPIGITFGGAPEMKVLKSKFEPFIFDKVTVNLEESVAEVCEIV
KTMASTDPSILWRVIVFLIAYYVSKHENFSSNAQIMDLFIGLVKTSTLFISVLLDHIRYK
NSHTIFVMNVIVAMFPRLGENLQEQVVVEMLRRLLCVYRPPISLVEVFNHMWKNFKTDMM
RVANKSVSKEEFLEIVKIILGPNA
>T_tenax_NG.00g005410
MFVGRYAEPKHDLATIVEVIGDRAFQNCGKLTRIEMPSNLRDIGGAVFDRTNAEIVFPEG
SELTMDSQLLLMDKNRFCFCGCRLLLSITFSSNIGLSIANNAFDTCTGLKTVTLMLTSNI
DVTLGDLCFINSIKLSCMNINRQISSLFQSCFMNCSLTRVDFEGNTFRETSILSYCFKDC
SKLSECNIPSNINIISAESFSNTSLTRISIPDSVTQLSHECFKNCINLVSIYISSNSNLQ
QIDYGVFTVCIHFKTISDFRSSNFCFENGAIFNFASDTLHIYPPASTNKFFSFPKFETSR
RVHSLDASILSMSSSGQL
>T_tenax_NG.00g005420
MLRASRSKPLIFTPKKAKPILPVSKPARQSYSSDFLLKNQSTWKIVRSNAKKIVDDDNIE
AITKSVIQYYALRDLSTKKLIVKSQPLDKCQPGEIPQLFIRKCNSCCGFCDFSIDENDFA
LKVLKTTLITELIDAIQFPKIAKVLTIECIQTFFKTFAINIFRPIVQIPILTHLDNAYDL
EWIHLRVFYDSFTKFMYTETIRPNFILSQLDDIFIHNLFQCIRFPDKREQKCACELLLAM
AERFQNLGRVFLNEIERFLSTYIYNEYTQNSLNSFLDFFAEWITIYKGKEWMAFFSNLIL
PLMLLQNFFVFEKSFTALICVFIRKNKLLVDTYLDHIFKHWPITCPAKGKLYLISLQTVV
ENFSQNISTYISTRLALHIALLYNDCTSSLSQHSFKFSQSSTFLALLMTVWNEIGPEIYK
SAKTSHSSHWNQETRELASQFITSLENIDNEISKKEILNNQLQREKTWKQIQGIAEINTN
DKFLFVDQYK
>T_tenax_NG.00g005430
MNQDWKLFTEDPAEEPYQSILNLLPSSLKDVWDDQDPLTSVTVPKSPVPQVSQGIYDPGS
APKHMRPFPFPESAPALSFMEDHEGATPTNEPEVYVNQAFTSDSKYYQVQFHPFRTELYH
WTKNMNLNIGDYVVTEADRGYDVGRVVDEIKFPPSRESKASKGIVRIASQHEISQLPLKI
EREKRAKELCQAKARELGLPMSIDGAEFQFDGKKLSFYYTANAYIDFRNLVRILFKTFGM
RIWMVWHDGNERVRDVLQRSEKMI
>T_tenax_NG.00g005440
MGVCGSEPEVKALIQEGDAKIYFPPTVDPSEVFYNPVQNFNRDLTCLVLQAYNNMVNKPT
NLFEAFAATGLRSIRYAREVTGFQSITANDIDSNAVSVINRNINLNNVDKIVKSSLGDAN
DVMNSHKNEFQIIDLDPYSTVSIFLDAAIQAAADGALLCVTSTDGRTLCGQQQEVSYGWY
NVMVLNTEFCHEIGIRTLLTLIKIIAARYKKTIEPLVSLAANFYFRVFVRVHSKSNETKL
LAYHNAMLLFSPESHLFWLQPLGRDMTKDTNISVKPAQITVPSFTDPYTGRTLEIGGPIY
TGPLHNKEFIQKLLDLLPTMKFFNTTPRIEAVLNSCIRELDTPFYYDISVFTGIIHSSTP
SKEVVVSILERMGYKTSGTHCKPGMLKTDAPGELLWDILRRWYFEFDKKKLPEQDGVAKK
ILEKKKDEEVEMSFEPDPEVKERLRHEKKICKFYMNPEKNFGPKAAAKKQKKK
>T_tenax_NG.00g005450
MFLCFLLFSLVVGVEDTDNDRREINNIKEFSTDLNDGAEISAGSYSIFVSGAVSFPVNAG
TFIVFHPFRNLKTISGVASSGKVKRNFLGSSKVYAIHFKTHGKLTLESIVGSAHLFMSVF
DITNTGDGCDEYYVSVGNITVVTIGNGSAYNYSKAYNFELKKGKQYCILYGFVPDKAVFS
IEYNSVAKVTVYDAFGSQCGIKNMTHPVIVRSSVSDSDYTIFHNAVYIVSSVRDKNYPYF
SGLLTASSDSEYMYSTIDKHRVYVAIITISVLATIVVLAIIGAVYYMFFYNKTVVINKSE
SNDIKSIPKDQEEEKVIDDFLDSPRMMYNYDLRGSSVDTGDYSEDQKSPSSVAPKNNPYE
DSEL
>T_tenax_NG.00g005460
MLRRLRLSKTSDYSNYSDESEPKYTKETEQKPTQAIFENTSSKNPKYFEDLSASVIQEYD
ELCEKYGKMQIDLSADYYFYLNCPSNEVMTETWSPKDKELFNKRCRTIIPRKKTSPDTWG
IFSLAIPGKCGRMCQMYFESKGKGYNRYEIVKAQPTSNLTKNVKSTQPELKLASFECTRP
DSKVVVPRNTYKSYADPEKQTSIAEADLSQLYTLKSVTFLQRDEGYIVKTRRRTSKANSD
KMNPLLKQKDPVSLEYFKNPAMSPDGTVLDYSTWMRAIRQNRKNPITGVFVSKNLLTLIT
NDNIEILSPKFTNIKID
>T_tenax_NG.00g005470
MEQDKTINNVQKYIQMVQKYLPVQESQLFQNAIRGFQASCARQVIQNQDGTNSQYKIDEV
FSAISIAHIKDGLLYTVLVNALSEVPNIDKSYLADKLSRDIIAIPADKNPMLWKYFESIL
LFISKPLKNSFSLILNPLKDHALAWVSDEDPEPRFAGFQLLTILIRNFPQILEGVFMHIT
NIIIKSFKNQDPEIFDVISATLITVLDYETNLLQGVIQQLMKSFEKGKYEQYPGVCRALG
DLLDHFPKATQLCTFTKVPLDILSNKEPSIRIYAYPVLPLIWRTTPDLFKLETQFQIYIL
MYNNIKKKTPNREQGLVALGNFVFTKGKIIANDEFPLIAKCRKAVTEGFDCPEAAYCLLA
LDIAKDEFFQQDASKIYHYASNPLLISGFKRYIDTAGDKGLVITKILLSIANSVLLSISS
PDDQVQNMFGLIITLEINANILSLPLIFEYLKHMNRSNAEVKRLCLKLCLRFLSHSFSIE
LAQRLLALIPTETDKDLRKYLIEKISLDHVDESLVTTLESLLHDSQPEIRLISFERLCSL
SSFPFVRAIIQAILQEKVRNLQTSSTIIKEDIQIFIIALTQAASGNQQELIQHQRQHLPY
IQFLIQRLLSSQQRLSSISLKLLAILVPLSPTEVDLNLLSNHIRSSLLINSSANRLNATL
DVIFSSLRYTKIRDHLLSSDNDIFTKLLLIAKLPKNAVDKMRLLHVIGILGASSTTYVNT
LMGNTNDINVNEEIKINSANHFISTSKCRDPLQALFETAVGIGLINILDILGNESLAALH
PAAIEALLTFLKTNRSLDSELEVYLIERINELLQSKGASTISVLLSNMATLITAIGTRFV
PLVPHVIDLLIEKWGSIDPVVITRTCEWLVISIPYAFVPHMPRVASMFVQDIGILPFKTI
DTILSCFVSFNTLITNVSHIIIPPILDYINDNALETSNARQALIRLKPIIVNDGGVKLAS
YIFNSMIRVSKINRELHNQCLDIVFVVSVNIGSQFLLYKQRIAQTFNISANKNFEMYSAM
IEIGATPPAAIIAETQAPETKKRTGNAREVRLSRSSFAITNEAVKIKIPSTIHTESAWII
WYNEVVNTVIRSSSSRAISSCASLAERHLPVLDSIFPLAFAILYFQYDMKGSDTVNEILK
ILFISPNVPRYIMINFLAVIELIEVLGSPAPVPMQIAKQKALQCNNLAQALRAAESLFDE
GVDDVADDLITINQQLDLPLAANGILRCNLVRGYNASQGELAERLGLWEDALKEYDQTLK
EDPKNEKVILGKLNCLNQLSRYQELKEFSKIDAKYKHYTAAALWGLFDINEFVKVSSELD
QKSENHFEMIYALYGLVNQRKFDQARKLIQSIEEQKLDRIFPMISEDYERAYPEVEMVSI
IRTLNEVIDYMEASVVPMTASPIERELSAQRCESISRRWRQRFELLPNDYKVMFRNLRVI
NLVQSFQETKPMWMKFLDTAVKARASSVLQTTVPYLLSTNKDDFDLNYIYAKYLWLSGDS
SNAITKMTEIAKNPNTPSQIAGNAFLSVGEFIKSGGYLGKAREFFKKATDMISSSAEALT
QWSIINLELFEKTKKTSYIMDAILSSINGLVVATDPLSFTLRVLSILFRFGSAEMYNLFK
SRLPTIPIYVWLDVIPQIIARASSDDEQLRQIISNILLATGSSFPHTMLYPLMVPLKSDT
TVRQKIASSIYDKLRVIYPTAVGSMLKFTQEICRSAVSWWELWYGVLDEASRAYLIRQDI
NDMAQLLMSAHDVIESKPESYFEVSFMAQYGEFLMRAKKLLMDYKAKNDEMHVIQAWTIY
VSIFNQLKPVINAMNHIQLKEASEYLASEEDYDVMVPGTFKYGEEIIKIKKIDAKLTVMK
SKQRPRRMAIFGNDGKKYTFLLKAHEDTRLDERVMQLFGYITRLVNTSTIPMKQHLGITT
YNVVPLTGQVGLIGWVTNCNTVYELIKQRREKYGINVEVEYQTTMKACPNFETIEGIDKL
FSFKKGLAATKGDDLKMILLTGSSDSTHWIERRTAYTTSLAMTSMAGYILGLGDRHLSNV
MIKSKTAKLVHIDFGDCFEVAQHREKAPEKVPFRLTRILTNALEVSRIEGTFRSCCENVM
ELIRNNGEQINGILEVFIYDPLAQWSESIAERNSAQLITDRIHSKLVGTDFEGERLDHIQ
QVDRLIKEATDIKNLCQMWRGWFPWW
>T_tenax_NG.00g005480
MSAFANVPEAPPDAIFGVAKLYNASKLEKKSLLSVGVYRTEDGKPYVFNCVRKAEEKMLG
KHHKDYLPMNGDANFIKAAREFIWGPVLPQIAERTASIQSCAGTGALYFVARFAKDFLKV
PKVLLSNPTWANHKSIFGQQGLELGTYGWAKDCRLDCDACIRDLMAAPEGCLVLLQACAH
NPTGIDPTPEQWEKILEAVSARKHIACFDFAYMGWASGDPDKDAEVLRKYALSGNQFFVC
FSFSKCMGLYGERIGCCHAVCTNAQEANNVGSQFASIGRFTYSVCPQNGSYIATEVINDP
ELHKMWLEELKEVSKRVIDIRAKFVQLLEQKSGKSFDFIAQQKGMFALTGLTPEEVKILG
EQEGVFIPSNGRISVPALNNSNVDFIAQAVANVVAKRK
>T_tenax_NG.00g005490
MPDNSMTQPKYIDMLSESDKQEYVKLRETLSSNIVRNRRGKRLETFAEILIAIKNFCIKG
DSDDWKRCLVCGVCWLPAGIAINNRQFQVLIDKCKSSINGSLQRMGYGTIQSRQESIKLL
SESIPFLATNYPEAREWSVRQYIAATPEPSLPNRMYKLIPTFNSPAPKIPNANNVMHMPT
SMIYNQQPTVQPEPEQEPVQEQEEVDNDPFDVGADFNNFNVDTNYNPFDDYDPYSLEQTF
ATSKTQI
>T_tenax_NG.00g005500
MVHHPKTKKFFCKFCKKHTMCKVSQASRGEERHCALGRRRYDRKQKGFGGRVKPILRRSK
KTSKKISLRFTCQSCKKATMYCLGRLRKFEWTVEKKKKHAEPTW
>T_tenax_NG.00g005510
MIIQVRTLDGGVLWIDANRIWTVKDLKDQISKKWEFDSSYELYSQKIKLDNNALVRNLTE
RGENVFILIIPECFAKVENRTPKLIQNEANEDEINSLINRFVVFCSKSPYIDKILRYTET
FEEDILVPLIKELFCKLRRNLITADEAPAEFVAQIETNLHFWENGNEEEEESFIFEDSI
>T_tenax_NG.00g005520
MKILELLGFENSLFEINVNEPQNDADFTSFVHPLVSGIYLKKGKILFLYYSRASTLKSIA
AVSLKVIITTHKQEIKTILQFSIDQEFVAIPNIDLPIKLKISTNRKIFAKKSVPYPGIYN
LGLTCYINSSIQFLNSAFPIRQLLFDQTPNTGSLSDELQKVFLEMNSSSDPISLRSFVKA
LGGNIFNVIAMEQDAHEFITSLFDKLDTELGKEFVKSREEACGIVESRVLECPAAKIKNE
VTETSNEIQVTVQGFSSIEESLRYATATELLVGANKWDAGEGFGKQDAKRYTRFKKLPKF
LIFHLVRFAYNRNTQRVEEVRSEFECPDKIDMKEFCLPEVELTNYTLISIVAHRGNLMSG
HYVAYAQPNCDGNWFLFNDSSVSAVSFAEVRSTFSDQSSIYSSMLSYIGRNDFLAYIVGY
IRNDQLKKKIKAPSKLSHLISDSLSARLVTMNNLATDIYNSGELESISKGDSLKDIFHNE
TDCNYFFNLPGTNTLIGPVSDDKNASTFLISKAPCSLFALPKKYGKKPIFIIKNEKVTVV
SADNLFKEYKDFSIYYKHIEVSTPDDLDAGSIVTLSPQNIKLMIDGKQIEVQRNATYAEL
QKIINKETPERVVFTTKTNILLPVYYKFAEDFKNEICISSSLLQKGSTVAQIEFYQRIIL
YYFDTKHKEHQCTVWPLKNCTVESLIDYIKEIMEIKSGELILSPFSNVEISKILSPFSTL
RDFAVRADLVEMSPSLSISSCYHQLNEKLSIVEVRHAIGVGAFRNYTTLGFHRITSKVSA
KQLCDELGIKNATEFIVRSARDFRRKKSFDGSMKFGKLFGDVISGLFEDRPVIIICTESD
PQ
>T_tenax_NG.00g005530
MSLFDDDCKIKDLELELSTKDYDPIKYVNTSIPDSASISTINVLSKHINSKLEKTSDFIN
EGIKICSKIDTSDQKLLDIAQESILKLSNKIDEIKVQADDTEKSVRKICSDIEPLHRAKN
NLLTTVTTLRRLQMMASSIVALEKHIEVKNYAECAPNVLALTTLVEDFKKYEKAPQLSPL
ITKFFDLKRFLRNQVNTELDYRLFGGKPDESNLAICAVVDAFADDFRSSTIDWFCDKFLS
CYDNAFEGTDLSEAQNRFRWFKQRLTIYNNQFAQCFPTSWRMQYWITLSFCQRTCQQFEY
ILQQQRPQPKLYLNAFELTVKFESKMSESFATIEVVPYNPDVPLPSFPQTAEGVRQKHEW
LQRMKEKRGTAQKVLATKFIGSIAAAFSPYMQIYIDAERATLTKIIAEAQQNIVNDIDPE
EKELNSARTMIIAMKKSLEKCSGFGVERTILELFSMLRDHIASYAASMTKLLPKKFNNEE
NIKVVCCVANTTSTLLEILDSLATKVTEITSGEKKITIDDAKNNITDELRKQILHISDTF
VRESESQWIAIGNNSWTGGDVLPSKLIDLFNTRFGIISDWLSPMNMNRLRVVLTPKIVVT
IRESLFKTHGLSIESASKIYMCLKDVKETIAYWTKCDSASAKRRLEHEFSRLENELTVLC
CPVMAMTVTYLGKTPARSKEQFMALVRLKSLGQQAEQQMSQEYDQQLPLFTDK
>T_tenax_NG.00g005540
MLAGTPLTLFVRKFGWRNSFYSLGGFGAALSLLVLIFTKGTPEAMGFRSVNGAIGQKKTV
KEKIINFYKSSFKILMHGHFYECPGLPFGTYDVVISAKDDANLVSIYNVTKKLQVVDPNN
PLRPIKEIGNITDISDKLGLSSNACFDLQYIGPTGKKQFTAANMEGYYLGYRLYTDGQPG
ETKLVKHSELSTSTTNEVTVTYRSQYDPITGYLQLIYEVTNDGYFSQTIDLSVAVDTQLS
MDTETTLLKTRPDGRGFVISDSGTNAHMTFFTRDFSSFPNVDAMYLNIWYRGDDYNELSI
NQLPFFLDHQSDSITGDAVFSFSWIKKEILPGTKVTFGIHVAPDDEVPTPTRIIDLTQKK
PYYSSSDDIIIKLQVEDGDPGETITVDLEINGVADSEMFITSLNTKSHTITRSKPVGAAI
VFRYKVLAHDNNERHVSNLIDVTLPVTRRPALELRVEALKVTGTVSDETRGVVKCRFDNG
RNITVTNFEGLDYGFNKWVEIPRQIVSGKDHTLHVLAEDELGVRASTSYDWPFRYITLIP
PHLYKAGFSVKKATANQRVNAYGVINDDISGFDVFLQVRFDKAGKFVEIGRFMLPGSLTP
FALYYQIPSTLSPGVHTVEFKARDIDNLQSTETIKTTIMLE
>T_tenax_NG.00g005550
MSVRIQLPDEQMKQYMKLHAEDEHLGDNLNKFSAQLDLELRQRRTKYLTRHEISKLDASV
PVYQVCGKAFILDNVPNTLKTLRQNLAQTDKNILTIKKTGIYIQSQKDAIKSQINELLKP
YLKQ
>T_tenax_NG.00g005560
MAYPLDLVDAPISCHAWNKDNSMLAMCPNNGDLLIYKVTGKKFELVDTLSEHTQVISSVD
WCHVTDKIVTCSHDRNAYVWTYDAKDKTWRRDLVILKLKRAATYVRWLPDGNSFMVATGT
NKARVCTYDTKENMWKSRTINHKAPTGLVLDIMPDGVHFILSATDRRCYYLTTDEDEAYQ
LGKAAKKDKSGKDSKKPIFVVDSFQSQGWANCCAISPSGEWVAYSSQDAYIRFVKKEEFG
VKDPPVHKININGLPLLSIAFLSETALIGAGFDCQPRLFYLDGAEWVDLGLIDTAEMRDS
SSGAAKGGLASKMAAFGGKAQKAAGAGQTIHNNIILGIRLRQDAFTTCSNDGRIGIWPYD
ALKKCFNGKKLF
>T_tenax_NG.00g005570
MSDEIQDFSAGTHSFYGMMQLKIISGAPVINGATLYPGFIGNLFAPIYNLPMTMEATESF
KMIITPLPKNQISKSEVPFYFPKKAPDGFTQLARCVFYSPMIHGASYPIQLLKFIDQMII
KNPTKIFIAGSKGVGKSTLSRLVANKILSIHGKVGFLDLDTGQPEFSLPGTISFSVLTSF
LLEPPQRHTRLAQISYYVGGASVTDNLTHFQRCIQEIVKQIPSDMFFIINSFGWVVDLGL
ELQKNICDLILPENLIMLTKPSEQAAPIRGYMFKSEITPKPGIISLTPKEQRELRIVAHL
STNNIPLSSMNPIAVNLRTIHVGLICVDIEPTEVLTALNGSIVALCADHRNFAPNKKLLT
LLRDVPPLLCQGFGLVRAIDKTNEILYIITDVAPDSFNTVLMGAISTPVTCFLDTPRLEG
NYLGIGLLDKIGASTDPLTLKKAPIFD
>T_tenax_NG.00g005580
MDPYNETALDDLLIRAQNLEMRTPISIRQSIDTIIQDSKASLRNVDESDDAKTRGQLILA
QEKADATRTREILKEIKLENVVPKTVKTFTKLTEQIMQNNIVSSITQIHDKTISLSEDYI
FKSISNIWDSKASSYYLTYSQARDPNNGFYVPIRTQRQSEYSRYIIPSLKPSEFASKIVK
DALLQGDNLYQNHHNVPLVDTFDLIATLQDNSLQPTKGVLEFLHTQKKRAIKQEVYRYPE
HANRGGEFGFLDTVIAFIHMHHSQLSNGDIYWAVIYYLFRCGETELVRQFTAANEAAFSS
EVINCIKNNAITTELRRYFSVELVNKDANPFKIISLAAILSANPGHVDIVNEMKNYDEHA
RTSDVIRSIEDWIWMRLQIEGATIKDLKNELNNSKAEIAVIQNPFLTGQTLIMSGEFERA
AKWFLAQEDNVDENMHIAIALHLSGFVGASVISQSIIQYAKQIADIFQCVGYFYVIQDVT
ERAKSLAIFIVEDELGINVLTGEHGMPPPISSWLIPKEIKEVMNYAGEEAELRDMHIKAA
KIFKLLGDWDRVIANENIELRQCIENLVDDADESIYGAEQLLVELIENGDEFSVAQFEAF
RLLTHLSRAAAEVRRGNYAEASTAADNSRMFPTTLEEVDAVAEIIRNQPAVVRRVFATAL
ELSLKAYAETYRMKASSGKNIDYENMKMLKMKADAILELTGYFNNLFSQETMRRILDYIT
MFQ
>T_tenax_NG.00g005590
MLSLFVQYSLSAHPFSLYELVPGNWTHIRDRQLHNVLIDIDEDIETSSNTTIAYSGFFNK
SKIVMIVDSPTTLTAKYDSIEFRVNLTHIQDWVTHSEIILPNGNHLSIGTFSPLNCEITV
VDKANNDFIVYGFRKIEKSEYKPKDFIIPTVLAVGILVICKYVLHIQLF
>T_tenax_NG.00g005600
MYHRHNNGDNCEEWCQAKTQPGQSLPVTSWNSVPNIQLSATNCFRGCYQRDPSNIAMSLK
RPSAPINKPVFVLPAGRTFKDYQPQRKNSIVHSKSCDNISI
>T_tenax_NG.00g005610
MSFCDDQLIIYLCQPNQIIKKILVRKSTRVFELSSLFANSPKCFIYHGIALQSNMKLENY
GIKNFDHIVVLQDETSNRYTSEQLMWMNATSDQQEFNDKLFLTTTSSQLEFARLKDIKMS
RIELKRHAFFKVASRVLNESQPRFDLSSSNSHTDLPSAKLSDEPLPVFWNGQQSSNLKLF
RNHSEPNLPIDSPIDVKE
>T_tenax_NG.00g005620
MTSDLYINKIKPKLDQISIEYDHFNAEIENIYCEYLNYINNSRINEPKVNSHYVPKGTFD
LLTQYELIFRQYLLELHDEPINNIQSEIRKAENILDNKDIDEMQDSVIEDLAAINELTDS
NKKRQKQLEDELDKAQLMNEKLKLCKSLNKEIERLEDENSRMKEEHFNLTQENERLRREN
FTAERDKANLEANKKEIAAMKKNVVRLKNEIDNGERYIQELKKRVNDLSIIVNQKEKDFN
NDEHRVKSLEKTMDKTDADLVDTIQKNQMTLASMSDNDMGAEYPSNNYSDEIVKLLNSDI
SRSASEEVLNDRTKLNDSLELSPIKQRIETPSKHLAPTVNHSPKSFNNYGNEYIDELTSL
FS
>T_tenax_NG.00g005630
MGVRAEEVIFPETFTSLPRLTFFGAWFKRFKFPRNLNFYDTGSIGALHHIEYFEGKNPNY
IIYNGAVYTKNFTVLIAYPPYGTSGIEHSVTIISGISGFSNFNSTAIIITSPVKIIGDSS
FRSCHFLQTLDLSQTFITSLPQYCFADCNNLKVLKLPDTLVSVNTLGGMIGEPFLECRFK
SLTLSKNFVNFTGYCFSKAIIGKLVFSSTLREFSFGRTYYICQIEVPLDNDFYLADGNSL
IRKFDGSLQYTFGDVPVTYKIPESVRVFNAVNFIKPYQESAKTGIKVIVTSPSIFEIASN
SYRPQFNFERFAFCYNNDDGIPNHPFVNTDLWGYAQNIYLKEGFEIPYLYSIPRFTGYGC
NESVPEENDSQNENANHGLKRLETALIVTTALLSIALITVFTI
>T_tenax_NG.00g005640
MEDSFLTTFCAQCKTEFNMKLRNIAENPILAIPSYYMHYFIRLLTHDYLNEKFSKVIDME
TIEKTDDQLNLIVMIPNEPEFMRKTLKIFKIAPNATRNIFIFPRYGILCEKLVEKSGLES
TITITEFYFDLLPLESYHFLVPTINCFRRIFLEEEIESLASIARALTKVEMLAGVFPQIL
SVGSIAPTVQNLMQENRAKIGASAFNISPTYSKLIIVDRIVDILTPLITEFTYGAVLDRF
VDSSVGIFELPDTIQYKQKEIMLSDADEVFKEIRTQALPKAAITVQDKITDISKTKEGLK
PGMDMSSFKKQALKADYLAQIKPLLELHIGIMDHLVNIVSQDEHFKEVVSFEADTLIGSE
PEPLLAEKYLENQVNYCEAIRLFSLASHIRQGFPKTYASEIRQQMVCHYGVDFLEDLDNL
DRLGLLTQMHGGFFKKSNQWKTNWTEYKLMPSDRNDPEVVEQFNENDLGSFFDGYIPLMA
RIVQFVNEIKSENEVPKICSDLKIPFEASRNAKLEALAKSNDAKKVMVFIIGGVTPGEIA
LFRNMGKILYQGNIEFHIGSTHILNGTRFIKEICPHV
>T_tenax_NG.00g005650
MFSLINLVCLRKPAYMGRPRLGETTKQMLKRLYADHKTYNYQKAKIYLYNEVECENDQIE
LVYVSNDYPWKCHQTVSVSAVDVNAEHICPQSIFDKKLPMKSDLHHLFACPSKINNKRGN
FPYTETDINTCAYWCNENQCQSNKPSNPSAYSCITKDNKFMPLDQDKGRIARAIFYFYTM
YDQYNLNDKFDLQLLKRWNNQFPPSAFEIRRNDRVNQTQGNRNPYIDDFTLVDKAF
>T_tenax_NG.00g005660
MEGNVSEYYAMLSDSDKAEYNILRQNLTSSECRNCRHKRLENFNDMLQRIRNFINKSDGE
DWKRALVCGVCWISDGIAINTHQLSYLLGKCKSSINSSLHKLQYSPFPSSNQASKELMEI
IPRLNANYAELRQWTLRKHVIMTPQPNLAHEVTPTSLTPIPQIDYGNTEYIAPPPPEYSN
FDGGAFYDDDYMLPFTQWGSIDE
>T_tenax_NG.00g005670
MNYPEYPYNYATYVQAYPTPMQPMYIPMQQDVSEKKTFSVKGPWSLEEDECLRRAVSMSS
PVLWDVVAKSVRGRTPKQCRERWMYRLQPELKKTHFEKWEDELIFEQKKKIGNRWTQIAL
QLPGRTSCSVKNRWYTVLRNKYRDVSDDNNSSDHESCPAAYSIDSLLNQKVL
>T_tenax_NG.00g005680
MSENEFRNKYLSRVTTWNDYNSYLASFRKIDQSLITQEKHNTTQRLLDTRLRGIPISILV
RTLELTPIYPNIFIDLKRNVSRKEPLFHLVLKAYMDQFRDILETFVCSRIQKGVCNFDPN
QKYQECISQFHQDHKYPIQFRELTDVWRIAQCCVFASFVPINLSTVEEPEASFTGTAYAG
TVGTQTGNTQTGFEDKGNTQTGFEDKGNTQTGFEDEGSTQTDSSTGISSGEYMMDEPKTM
DEDHTQPSFDDLS
>T_tenax_NG.00g005690
MSGLYARVTSSTVNPGPGSYNPKLGTTSDKPRAPEFSLKGRHESSENVNTAPYRDLPSSI
GSGPKISLASRHATRDVENTPGPGYVPPALGADTPKVSMSTRHAEVRDSRLDNPGPGAYA
YTPTFGNEAPKAYMHARTGDPMGINSISPGPGAYNPDYSTQKKRAPSASMHIRTSERSIE
TTPGPGDYAIDRSLGGTKPTMHARTGDPMGINSISPGPGAYNPSDSSKPKAPSFTMKGRH
ESVDRPSTAPYRDLPSSIGQGPKISLASRHSTRDVENTPGPNYIPPALGADAPKVAMSYR
HGEVRDSRVDNPGPGAYGYTPAFGNEAPKAYMHSRTGDPMGINSISPGPGAYSPDYNSQK
PRAPSSSMHIRPKDRTADTTPGYTDLGSTLKGPAFTIGLKENLGMIPV
>T_tenax_NG.00g005700
MELQKILNDDQTVFFDIFLPKVAKDSDEYKLLEVLSYGTWKDYKALEPSLPDALKLKPGT
NGERKLKGLTILSHFANNTIASFQTLKELIDEKEDDDLENIVFYMQKMHLLRVQIRQIES
EIECLRCPSRCIRNIPEDIDKVISSINAFKQKVSDVTTN
>T_tenax_NG.00g005710
MIQFVLMFNKAGKVRISKWYSAISQKEKNAITKEVTRLVLRRPQNHCQFVEWRDSKIVYT
RYASLYFLFAADASDNEIFVLDLIQFFVEALDQFFGNACEIDIIFSFYYVYMLLDEMILG
GEVFETSVKNTIDSLVNQHRFIEETEGDKICDL
>T_tenax_NG.00g005720
MSGAGSGYDFNAITFSPDGRLFQVEYATKAVEKDTLALGVKCKDGILLAAEKNLTSSLLT
PGTNPRIFWINDTIACVTIGHRPDCYSIVSIAREEAESYSRQFGIKLTIPELVNRISINV
HQHTAFSGYRPFGCTTIFASYEDNALYALEPSGQFYGYFATCFGKNSNLARAELQKSDWN
SKTVREAVPEVERIIKNLHETQFKKWEIEMSWVCEESHGHPQKVPEDAFPPRAEAN
>T_tenax_NG.00g005730
MQPPAFFGVSYGLPSQETSKLERYIKNIFDNVDNIHSYSYYSAIKTFQSFIYGQFRYWQQ
MNEGNAYLQELFISLSFSKLQENTLVFLIIMNALAEIDLGNKGGVASRIVKDIALIQPSS
NIYVWQLLDQLLVWMTNPLGASLHLTLQPLRDLIWKWYFVKKSETQMSSLYLLDIFIRRF
PSCLNSNFQATQSLLLRALHETDKCVQKAASHTLTSFFNISQTEYVNHSMLIFKQIMKSF
TNKTVPLEEGYVISIANCLQKSSDALSFFTFVEPPINRISYTLTTDTLGGFALISLVYFC
SPKSFTPRHMNAVLDIYCTLFEGTVQLPRSIYKYFGDICFQLDSNSRTQYGKQLERITTI
LSKHINDKNIVYGYLSVATPKSEGYLKLKSSLSNHLFSKIVCSGLGEFCNRYPKESPAIH
AAIIQNLNMILLTSTDPIKLKHSLRALANFEFRRDEVEIEVLMQYSKALKSNDVRIREQT
LKFFLSQQRIFPEIKQRIVAFVAAEPSPELRVSALSRLLASQTDTPLIQPLFALLHDANS
TIRRVALEKLSKIANTQEAITSFISELVRNLNNSEKLDKRTINNLLNAAECIPKALIPFR
SFLMDLVLKSNKQSSSSLRLLSKLVADKQEIDSVLPQIVTHISQSLTLHSTNNRLSAVLD
LLIATLRNSSLRKDMRNKYNNVIMKLISLAEGVEDKETRNKLMEALTEIAIISKQEMLTW
STESTQAFAIQPVPYPSNAIASMPVLSSLSANTSFGIVLNVLTDSSLVALHPKAIDSLLL
VLKSHRILNPRFEDFLANVLKTIITETDNSATVSIILHNLSVFITILGNKFAPIIPPLID
LVCATWGKLESGLILRALQWMSFRISELLSPYLVRITNVILRSLPLLPAKAADDVFSIYI
SMGSMMKEVDYILVPSILNWLEVNFNDTFLSEQVITKLLTILNEVGTERYVSEVIRTLII
VCTQNKALQAKAIDLLVLLAARQRNEFILFLPEIVPVFNLSNNSYMDIIMRSITSGVELP
QFITDSYKTTTRDAKISRCSSAAALEKFTYVRPSNFRIPNKEWDAAEWSHWADEVVQAII
LSSPLRSSSACGTLSEHNANVRSLLFPISFAASIATSNDPDLITALTNIIAAKDVPDCIL
KNALSTVDFLDIAGYKVDIATSVLANRAMRAGLLQQALRYTESLYDMNPSDNVENLVLLY
QMLGFPSAANAALRKFDAPELHDNVAIHLGFWEDALNSFERRLANGERGTDITEGQMKCL
MGLNRFQDLEVMALKSDNAYYKAVAALHMFNDDALKEAIAKLDAPNESTLFYFAFKAVLD
QDYIGAQKIIEPMLSSRALKITSLIANDYERAYSHFADYCILSELLNVTKILIHRSQHAF
DPSFEDSYTKSWMFKFEQLHDSPLHMLEMLRVQSFILSPENMQPFWVKFIHYTANDKNRQ
IRDLALGHILNQNDIELKYTMSEVIRYEENHPKSCATLHQLINLSPNSPLTDSWQRKLGE
WYLEDNDLKQAEEILKKSTIPFRDDANTLLLYAKVCFQLFEGQRDNEVFLERAIEANLSA
FKLAPVQASQYIQHIATLLFQRGHTKVLNSFRKFIPRIPTSVWIDLLPQIIARLGAAGGL
RQIMEDLVTKIGKEYPNQALYALIVQYRSKETEKQAQSSELISVLKSIYPTVVTNILNLT
YELIRIGTSWFEIWTQALEETSKMHDHVKVANILLPLHYIIEKPPETMFEVSFAAQFGSV
LLQARSLLDAFLNENDEDAYNRAWSIYVPVLKKIRVIVSRVKAIPLNEVSPFLSTLKGSD
TVVPGHYDKTIHSFDKTLIVVESKQRPRRVTLLSNDGNSIDFLLKANEDTRLDERIMQLF
DFINSAIERAPDRPRRLRITLYKVIPITNKVGLIGWVNNCQTLALVISKYREPRDVPPLA
EYDAIVRECPDFDRQSAQMDVEELVRLFHIGTSITPGDELKNAMFNHSSDSSHWLKRRAL
FTESLASTSMAGFILGLGDRHPANIMLHDTTAKLVHIDFGDCFEVASRREKFQERVPFRL
TRSLVNALGVNGLDGEFTKACESMLTIVRENGVQIMALLEAFIYDPLLQWLMARTDAGER
PEIETMKRIKEKINDARGVKQQVASLVEAATDEKNLARMFREKLQSKFKREFMSKVESMT
PVEIACSRNAVTEIPQFINLHEAKLSTIDNLKKNIEIPVPYSFSQKTLDRLSSSIDLPTD
VASELNKFYTKEIKRVDDKYKIITDRFNKMECLEGVIPQLSLVVEEVSKYNLARNDILSR
LRPSTFTSFNYNDLRNEIYTLFDQRSRQGILKYALKSVELFPINKRRQVIQRFSETCMNI
IITDRNTNSIPMFIYKEDQLDADLHKFASFFGINQDIDADDSQSFMYHCEKTFNSYFRKF
QVNEIPRKNIDIPVPTVYNSHHNLIYNSLLSQIPEDHTISNLIASIPTIRADQILSNIRE
QSSFYPTFIGQSLQPKRKIQLSLTKIYTWMELRWMRLRYLWEAFVHYTNYFQYVRYYLSN
PTTEIKTQKSEKFKDNIEVYDEEGLFIFSSTDKICSEQASKLSRLVGNFLSKLEKNDQKI
IDRESTVERILTCIVDLNIAKYHLVETLFEILSHKNDEKIINQIHTTINQNPVFDVALFN
SYEYSFKLLTQTIELQAIATRKLINMQIIHERQFSSRIAEPIPIFDRPYLIDQEHLQPLC
EGGTPVSPFEVYENLSLIGNLFDIVSKLVPEFLEAIDAKSDKFYSHMEVSIWNEVIDMIT
QMPNNGRFPFDHLPYKIPFMFSDAVNSLFTSAYVNDIKVIDSMMTGMNDSRKLRFLLSVR
RLLNYVWNLQDEILLTVELQSAYLAQCKKFSTADVAVNLSPFVNQRLANQKDSIQEDIVE
FASNEFSPVTLDFSSLTTIKDFLFSGHLTNVDEVFRSQRNQNMILETAVRFNDFFLDTQQ
IVDLFSLDNVAENTFFVTGTEVANDIIENEARIYNKRFAATIVFFDSQETVKTYRRVKQN
RNEVMLNIRNVKVSVRNNLEATTKSRNTQELRGIYQSEMIETFSSFLYRIEIAKVCAIER
RMLLTNSFVDTFALGPIDGQQFVNEAGRFENFFYVPLWTEVFEMVNGVTYARQAIILKFL
LSYVISRLRIISYTRYMATLDQKLTVVFESISNHQLLVETPVFQKLSNEFSRMPNAREVD
TLAEYMRDKVNLFLKVIHMALLNGYESCFTSMKSDITGGIQKDFIPSGQKELQYGGVLKE
IILNLLEELPSDTNSSRRYIPRWQLEFAYKMQHDERKQFSSQVSSIEQFIDAALKPMRNG
NYIDSFQMVTPMTDFAHLYISMVHLKLAYFQVLDHAEYENLSPITAVAKITQSQYIKGNG
YWTENIMKEALKKITAPGDTPEKVVTPAQQYRFTKAAIEILSDQIENNISQQQSRALEKM
TISVLDSLNAKNKDLLSMKPSSLGIKLQNSEEASKEPYIITPQGANTQFEEEMDYSTGVL
LTSLSKIVTDAIKSTKSPVKEDKERKIILDHKKIEEGLFKFSESLQTFINASVHDEVYTW
KQYNLSAILQLLKIKNNLNSSTIIMDRTKQLYRAEVAASIGAIYQDKIFELNKLEQKKHE
ILHTMDATNNEIAGEIRKEFNGLVKDLNVEIEHEKSKFVTRKRKTYQCILNILQQPHSLE
SNGERASSPSPKENQKILESIKAKNQSMITKVKILRILRTMGKIALERSYMKKVQMAKDD
RRLVNASLWSNRLQYETHGEEMEDQLKAAQKRLSEDEYNIESVKNSLESEKSTNIQMVQW
KATNANRIVELNAKIREIENSIGNENVGNLLSKLWKAQETLNNLEQENAQLEAEIDDNVR
KPIRQSQRVRTAISRTRIARSRILNNMGAQTSLSQRDWSEKKSPTYDEIVAENQQLKTQN
AQMKKNIEKMLDQLDHLPSDMQINVLPPPQLNTKRPNFVRPVTAKAPRRSAVVSKSEMSK
RVKSNTKLLCSIQIALCLLQNKFINIL
>T_tenax_NG.00g005740
MIEDYYEETYNWGSPLVTLKITEANHALMPPLTQDSAHIIVSGFQHMNKKQKLSALDKLL
TIYATNSTPVDQRMIAGKVLLEISNSKLYRNKPCVYENVTNWILQALQLAPPELAQIGFD
FLASQIKCSDKIFLYIYSSEIISEYFIKLGDVIDLSEFFCQITKWEPQESEAAAIIGWCF
DCFRNKCLGNPKSAFNVLSNLSSFQLTYEIPADISTYIIETVNNCEPDLREHAYRFIHFS
NFPIEEIYMQVLKSVLDDSSCEGFKLIATHMEGFIENTKEEVLKAFKYVLNEFQYNYQRL
ALGLLFKYHLHTSFELTEMMKVFARFLDDQELLSTIVPAILSLLAACDNDNDLLELHEIL
KTRTEQINELQQSSDSTLSEFGSMLSEFIDVV
>T_tenax_NG.00g005750
MLCFFAFFSSSVQFISITGDGTITNQMCDSETGCIFQYSGLFSVQSYMVPFGLSEGDQIK
YHYGTVEEPQSWDTAAFTLVNPDEIHRIFGPETDNMEIWLFIKPAVTKVVFIRTGMASAL
LCGGKILYSIKPYFFEILKKPYEIQESQVNYYDALTLSPGSIAEATMGVYSLMGVVETGK
ASNLRIEFEEAEGSADYEAIFDNRIIPLHSPLPSPMMTSIENPSKTPHSTWDGQYADSQN
VIIRGEDIPEIHETYPPLQTAYYKTYVPKMKNSQKKQNL
>T_tenax_NG.00g005760
MNTGTRPITALMYPRGTYKAQTIYFRGDDIHKEPEFLDNEYRAAKLKFYRLKIELDQEKQ
EFEKVQAELAKREGYTVTLASALGDDSKNTEENARLRQQIVSLQAEIDKFDAAIAEAKEQ
QHPGLLATLQKERAFYNAEIEDLRIAIFTGIDNIEKNKKEIAELVKSDEYTSSSMVKSDR
MAFQKFYNELRAKMDKQFSEFSAKQSEAARARQARGRLPSPMESLCYQRLDAVLENEEVK
RNKDFAELRKKLTAQVLLDQIETMNQAILALHGEPTEAEQLKEQYAPESQRKEKTIQAES
RPKTRSINRTWKDIPKPRARTSMASRK
>T_tenax_NG.00g005770
MELIQTERNLVEGLNACEEIYYRPLDQSINSKQPLIDAKTLASLFGNLGQIREIHETGIL
KVMDKILPYIKNPFTPTEMYVYLASELLEIQPRMQSLYRAYLQTNENSDGILDKLRKHKQ
FKQFATSCVYNPLAKCCSIEDFLILPLQRVAGYRCLFERILKYFPANLEKEHKVYQEVLE
KLISLGTTMNMRNIRAGRKYLTQYKFSFIDPNTGREQGKGRAYIFNDIILLVQKAKGKHA
TKAYYSSFPITSVKFQATTIISLADRACLLRADTHVHNLLLKTPERS
>T_tenax_NG.00g005780
MFSEKNYSKKKGKATDKTDKARRIAETMEKVEFKNYIDNLKNFKNADFVILVLDARNPFT
GHYAPYDNLLGDHLLFVINKIDLAPRESVISWFHVFSNIAKTFALCAEQSIDPLIEFLEN
YQTDKSQLDIVITGIDNVGKRTIQTKLKGLSKIATKITKPWNWIRSCSDLAAIGAIKVYA
ISENRIAHARDFLSRCSIFSVMEVFGITFYSEPDVVLRLIDPKKNSAAYDLFIRLAEGKY
KFYTAAPTGYTEVKDISKVQKRSFLYSRTMNQNPEPFICLGSSTPATILPQLVPALEQMA
SEKN
>T_tenax_NG.00g005790
MHLSSYLYDREEFINDFMKSKALAFGFKSIAQLQGHKGCINTCQFDNPGKRLLTGCDDGS
VWMWEPGRTTKEPIVRTRPHFTNVFGASFLTNDTFVSGSNDADICVTKINNNGTSTTTKY
IAHIVQKLTAVQPIDFTTFLTTSYDGTLRLFDTRIDYNGISETKPLLTDADYQYDAYPFL
IDNLYKKNLQPQGAGGGPIQKPISDQRTLMSSFTAPLYSLSVHPFDNHTICTGCGDSSVR
IVDLRNTTKTIKLSMQQEYARNVPVTGAIYDSTGSRIAVTCRFGCGHVIDLETKEAINLT
KHKSIQTDKYINWLGDYVISGSDDGKVYIYDPDTGSVVGGDFGIERNHKGNTNIVAVHQQ
SFQLATSGVDYYITLWGPTSLTNVTPVEFEPDDPATRLFPNFLY
>T_tenax_NG.00g005800
MEPPQQTPQTRIVFIGDSGVGKTSLIFFAKNKVAEVNAISTIACGITRFEEDVDGKKIKF
QYWDTAGQDTFRNIVPMYFKGADAAILVYSVADIDSFHHLNDWLGLFIESTRPDIPVLVV
ANKIDIEERRVDDDEGRKWAVERGYQLIFSSALTGQNVEMITDYVTHNFCIPSINGEKPK
LVSKEEPKSDCC
>T_tenax_NG.00g005810
MESMLNDNNSDDLFGGGSAPAGSNDGVAQPENQEELIGQPENQEIIENQQQDNEEDIYAA
YNEPAAEPEKISALIEWQEKKNVEISELDNKEQEDIQILRQKANDDLTAHYKKLEEAQEK
RKNHNKEVDENTIASLHEHHDNKWESVVSYIDFNRSDLHTKDVSRMKGLLLQLKH
>T_tenax_NG.00g005820
MSGQNGQRSVAENLSSRLRSSADCEILRNKWKKLTKLKKHKKFVKAAYDILDLSQKYIEF
YNHTKRYAFKKWKLHFKWRVFSRKLTLIHKKQEIIQHLHTTAPFIWFSFTQKLIRAQKLS
QYIIALQEKQLFDTSTSFFISWKDSVQESKLRHQHLREKWIEIVKLLIKEFIKADVAQLQ
KKEELRDIWCYFQSEILHRATIDEISRQKVHLDSLRNWQFFSSRLKIRRIKTEYECFVYH
QNLLATWQHIVSQYVIQTKSSEFTAERERLSSALRIFDLASMIIKKRDIDSLKESKCKLD
KMRDQKCLILAFRRWKINSRISNLTNATTRKTFKNSLQVYFRKTADSCAKKIQRTFRIFN
EKNKSKIGFLQKFFSSWFVFTFKGPKKMVEVPEFDINLNNDLSDLFTTDITISPPQCTFD
SVRTMVSFRKLLREREHLKLFPFEYLSITDPEAKFMPIFFDVPRECYDKLTSTVPVEVGQ
IFAKTVQNFDITFQTKFDDIPDDDKHEGYDLMDGFFQAISHSEFGETTSFLSDDTSADNS
ILIPHKLGKEASKNDESLKNEGNSKIEGSSQIIEGSSKADDIFMFSPVNTDIIFESNQNI
LDIKNIDEFPFKNASQADEESTKQAPAMLFVFYDFLSVVPGIVNSIVSSQIDQIDKNITI
LDELKNVSEYLSSDEEELPKIEEEKESQKVDEEHKNIEEKPEIVEESPKSDESEENIGLN
HRNITLDITLDTFMDNDALTIERKRDESSSTDSEPFIFEKQHDLPIKSSNHKKNAEMQTV
DETSFFTQTLDETNKDKFIFAIDETLINRDKISVNIDCEEIELSLMTAMISVVNDNISQH
LDQLSIQGINDQENDFYSESQSNSLTDTVDAESLSQQPESRDNMIRVPELSPFPTPRPKK
DDFAVSQPSKMTEDVKEEEFVTPISVREMKSTVDDSFNEFLGNVNNTQKASLEITQNSVL
DIPKSSDTSTLEVTSTNDEVNKNVISSSIRDNSRTDDITNSHSYEYTSNDNEFPSTYNET
DPKIEFDFLGDELNNVFNDAISSAMSVSVPMIQYFNINEKMSVRISENIFEFDDIIKDAI
AASFNISVDFRFSSIETFEKKSIAYDNSKNNVNKRKIIKVISSDSATIESENMKKSSEYI
SDFEVIELPRHFDVGLIEALEDGIKKAFSLSLPFEIHIDNDETKSENKAVIKSKSKSQKV
YFDSLSLKFLEKGFKSVIEDSVSNVVDLSKNDLAHNMFISNNKNNFSNINNLLAKGFNGV
LNDATMSIFMNSF
>T_tenax_NG.00g005830
MSEDPKIPSSIGFYTFKQTLGHGAFSVVKLAIHNSTKQQFACKIIKKTLLSKDKAEERFE
LETRVLQQMRHPNIAQLFDIMADNTFFYVVLELCPNGELFKFIIQNKFLAENEAKMYMKP
IVESLKYIHDLKVVHRDLKPENILLDENNRPKISDFGFSRYVLQNQLLSTTCGSPCYASP
NCIAGKPYDGFKNDIWGLGVIFFATVTGQLPWTKKIESELFEQISRAEYTIPSYISDELR
DLISSMMNIDEEKRPTCDEILASSWFANADETIPPPLQPQVVSLKALDIFFNREMSKLNV
EFRVRKCMSKTYTEKELEDILTHQEAKNMPPINESSRKGRLPPRAIDNIVHKGHRYSTSP
SSSPTTPAFVPKQKIVKPKTILRSFSLSWDDFYHGTKPNDVIVHETKPVVRSLANKYYVS
HCLFSNEVNSSVKFSTSSESTMLLIEDTTFSKCSCSESGGSVFFSNSGQFSQQRVCSYRS
KVSSLNDEGVYCKIEASQSYKINLIDSSICYSGDDSGLGKHNVHIIGNTNISSINVSHAN
VYGRNLFNIESVSISSSISHSTFCNNTEKIDCYIYEGWVIGNPNIAFRIEYCNFFDNKGD
SATAIIRSDSLSTVICNCSFQGNTGHGYKFWRNSGSMIVEYCYINDAKGDNYYSPSYGFT
YSSSYSNLLSHFSSYACDAEFPILYLSKEVRNKTYLKNYHIAFLISAHFDLFLFFFF
>T_tenax_NG.00g005840
MLATQYDLLDNGYPMHLEGMEIPENPKCKLYNIQILQESELADFHELPEETENAHKIIAI
DCEMIETKRGSELARLSATNENGNTLIDQFFKPKNEVIDYRTQFSGITEETLSQITTPPE
DALQILAKCASKQTIIVGHSLENDLRALKLIHLRCIDTALLYLSETNYIKKPSLILLYNK
FIKKPFRKNSQNGHNSIEDAKAAMELVRYLLIDPKELEKVQNQLPDLISELIRKHGPIFY
TGWKKNINFKPNASLKIAETSSDDECYSELFKNIQNYDFNVVHFYGLSDIDPRKQDKNVE
LEEMQKYNKILEDLLHNIPKRTILIVYAPNGNLNRLKSDTETKTPLMIDEALRDEFLATT
KTIFNTADSLCLPNIVTSDDRGDGWRHRSYNNDK
>T_tenax_NG.00g005850
MTEEENNLPSNYVPPTEIADATNQSPQSISPYETAQVEVVADQGIYTQEVPPSNGNTYSA
DSTLPVNMTRTEYSFYGDSIYPTDPINWTTITNDPTKYVGFWNTPESLRNFQETSRQVKQ
LNSPFWAIPFLVNLFILFIFNCCCWNRQFISNMSLLIFYAFLAVLLTISYLIGEQFLLKL
SVKYGIFVTFVVHFVFYLIQAKYNWAWLFLFFFITVCVGYAFYAITRGRYEFDASMLNLI
NHNVIMKPIFMIVIGSAIVFLSIITVFTIYTSAANWSKSYTLLQFYLVLSFYNIVCVLGN
CFYMVSAYLSAKIFFTGVSPSEKDLFHALRRAFYDNFGVACKLSYLLPLTEFIHAAARFD
PVPMTADYGLKYKSFANLHQSVARFVIKIATAIAKPMMKKLGNPSRRALVYSACYGIEYE
EAARRYAEVCCTRGANLLDEAYKYDTQLIFKQFNLALALWFLTEPLVTSFPISGIVMGRS
FFLMFALYYHVRTVMRSFMETVFVLFGELPENADNLREKLYDELCEMYRNCVRTRNTDSN
DSALLSNYQKTYNVEAPPETKK
>T_tenax_NG.00g005860
MFFLFSIFSFSYLESYSLKPIFEFTDLSEIGNWTLLGTALNKKSYIQLSSGAANELGTVC
HRVPTLFDDWMIYFELTIQNVNCGSGFYFYYSDQVCQSENDDSKGFSIWIDTSVTDENGT
FPVSIFANDGTDKSLHNYLEIGRIKFPEQSRKLYLLISKYNNTFTFSSTNTSINGQYDTV
FSFAFPTALPRGYISLNSRNTNTSGNAILLHSLQTFTNNPIQEIFDPKIESHNRKVIYSR
YYERQQKKLRRRSKMPKTIFYLSQLKELENVTGTDIMLKDAIEMILELYNRSDNSITSGA
LERIIRNKLELPLNTAQDKIEQAAENLNATRESIEELWSELNNRIHIIRTETVLSMEKIR
TEMIEAVTGISIGKCGLESALGLEPPKNEIVIEILKKVALIELGIYGLFFLYHHRRTNGF
KSVKTD
>T_tenax_NG.00g005870
MTCALVEVNDHSFLKKQQIAYFTMNQILDKLPPVLMLSGLADIGSTFKYFGLFVSQGNDS
YEKRITQLYNSIISFYSNYFIYRYPSITGTDDDLVISKMPNLLFTYESNNSYQDYLLQHF
KRMILGKYPVAAFKRFLKHQNAKMILTQALIFIIRELNYSRSATHYQLLHSFSIIFLYIH
SFVMAKYIDGQSICDYLRSRPFLSPFCLLAIANHIPQVFYLFNLLLPQELATGNCSIEEA
EKIIAKNYPMVDYSNDNSLNDLIAQIPRILLVYFLNIQFSAENISENPQESELITMIHIS
GAAIYDKMKTLIHYANIGEVTPPVISALSSQLLSCITLSFQRTFIECFTSGMFTYKLSLF
FKNVLAIVLPSLGDQIILRFYDLAKAEPQNGDIIIRGALSYTMADFYNYADTSLIISFCL
QVINEKEVTPPVRLFISNFLKSGPPILKNGIEEHLLKCTDICILLDFIHSIESENHCNRG
DESEKLLSIRSALVQKLPFICDGFPLVISGVNSAKSESPLSSKIVQLISSVFNNPTPTEL
INQLRLAGTNGGLLLRVVASSSLIQHSNIANAAIDYACEMFGATYEGNSSTLEAFYVSAP
MLHLPIAQVLLESLIRIGFEDQALRLLQVITPALQRDQMPLHWLSRVLPNVSKHLTQRSC
VAFASIFEGLNIGIPLPQGPDRAKTIIMSMANSMNSKIVDDFQSSGEYRNTYEIMKAIGI
CSFILIRTGNEVDELISPVKDLLAYWPDRINCIKCSTEIACSLSDDMAYRYFLNVFNCPD
SAFTQAAITSFFILSPLAVFMKIVSSSKEIINGDPSRLRRLMSHVIPTFMRLEGSLEMAT
KFLSGMLESVNKETPEETLEQLIDIVGWMYFTLRLQKSRTVLINSSSAFPPKYRIIIASS
LDVDISSKFQRREKCEVSPTDEIPTGMFSWD
>T_tenax_NG.00g005880
MSVGDPNAIAFAKKLYFYFTTCLQQKPANVGQIGISIPIPTFTAEECETLCDYVKPYYLN
QPSIMELTTPIYVVGDLHGNIYDLIRILVLADLPPKTKFLFLGDYVDRGPYSVEVIMLLF
CLTIIFPSNIFMIRGNHEFRNINDMYGFNSQVLDIYGVETLWEKFNKVFDCLPFAATING
TIFCVHGGISSTLRDLNQISSAKRPISFCDSQILKDILWSDPNENTMWFEESARGDGALF
GHLAIDDFLKRFNFTKILRAHQCVKLGIEPFFGDKGLTIFSSSAYDIDVNNRCGLVFIAN
DGNIQTFSLPPITPIPRENANLEKGSLLKHIKITSSSKLPACQIVRSIPSTLHVNNRRKA
QSTVLFHPATSSKSMFSLSSVADDGKEIPKTTSQEGISELSNPN
>T_tenax_NG.00g005890
MSTKDFIFVLGGPGSGKGTQSLVIAKEYGLGYLSTGDLLRETIKKLENPPKDMSKEELKK
IQELADIMKNGGLVDDKTVIDLIKNKMNSSKEEHWFIDGFPRKMSQCEAFAAELGEPVTC
VYLNVPEDVLIDRLLNRGKTSGRADDNEDAIKKRLKTYIEESQPVIEHYKGKGKVAEIDG
NRSVEKVHESFVEAIKKHWQLKNVVEEGIKNSKCCLLI
>T_tenax_NG.00g005900
MNHHYISNEIHISQADFDQMNFKQHYQIDCKEAISIKNSKFENISSQDSGAAISCTCQLT
QFLLETTSFIRCSSDLDGGAIYISSCNHSAISKSCFSFCSAAVSYQVLLLNATKYVSCNE
SAIFYCGIRNVEMNKIRKAEFREIFTINDGRQVMSGVNASFNQVKAGTAGLSFNYPYQGY
YRYLNLIQNVGGYALERYGKATVDETLMFMNCFHHFAPRSGTLHFFIFCKFLHLHFYNST
YDPFMITEDTSITMFEKCSFDVRNNDLRVRTPAGTFSTRYLQLRDCEYNVILHTPIPFEN
NHTLECFPGIYDLHMGFVKAMLYFFQVNPHYIGLILLALFAGIVFIAFKRQKYYEPPTPV
IFRDK
>T_tenax_NG.00g005910
MHRGTQQLSSHAPTRARTRVSSKTSQTSWTEVEDNLLSKLMDEEPSIPPDVLAMSFPDKT
QQQVLDRWNKVLNPELIKGSWTSEEDEIITKWVQEHGPRNWSSLAATLPGRLGKQCRERW
VNNLSPDLNHQPWTEEEDKILIEHQKKWGNKWAKIATLLPGRTDNSVKNRWNSSLKRKLE
RIALGQAPVHKRGRKPKRASNAPEVAPAAETKTEINISAIRTELTVVEEPHEENKEEDIE
IKEDIKKLVKSEMPKPDLSVVELTLPSPAGIQTPLLFSPYIQMSPILMKDSPFYPLWSPG
SNSDMKGVILKSPLPFSLDSNETLNPKATEFKL
>T_tenax_NG.00g005920
MYSIVQLSAPNLNFQLPQKIIQDLNNLKNTVTLKYYSGLEPEWKKCIMEFTVRTIPEIWE
MGTAPVKFECSAAYGEILMKLAPFEYRTITEYITNEISTLTSGLILQLAGVCFLAKFYNS
VEFADLLNDTPFIHLFKFEDTERIPSFVKYLKSLPIVFLQNLAEYFVQLFTFSPTNRHYT
TAISILTEVEPEKFIHIINENVKPQFIGRFFTKSLPKFPEEKVAVFKEELIKIIQDPESA
AIDYEMACQTLGLFIRTEQINQEEIESIITKKIVLSTKSLNSLLQLPIKEDLIRDLYTFE
PHEAAPKEDEVATSPLLGNVVQSQNVSVPKTNAEPQFGKFNCDKAILVPLMEYFTRNLLF
KPELVSLIGNTLDENNTNYSDALRALGSVCRKIPAEDLNNLLIKAFTINSSNWIHALWTL
KLIGKLDFTKMSKIMTERAFFLIEEAVISPTDKLHETGCQVVLKIKNTLPFDQFKIFIDK
FIRKLDIFNANDFERRISFLAHTFYNMGGGWTLSFMHIATMVSEAISIFYFSPKTLEGIF
YILAVFSANMKNIDNTMYFTRHALGVICSQYTYFTGYNLELPSCPLAKTIISHNIPLKKI
DADITTHPEGSHRHLMSTALIALVFLSKVQWGEMPIDESDVNLLTTVATVLAPLFTDECL
RLAAVLLDCPEAKREPFEKFISAILKHIHTKRQKLGIITVIECATMRLNINQDDYDLRDI
TEDIKSFILGMSDLEFLTIRFVRMFLKRHDFLLTDSQAERICVENERYLIHTQLEESQAS
ANMPLVNEHPEALDKVKRAQIDVDESEDFSVDESESFTAPIEKPTSTQQSDQADIRRFVS
TVTPLIAQKKEIQDYLLSVPLIIHTCNHSRAKLSQGMLNRFMRFALDSNDGRAVMAVSRI
MTFNKIYYPADELIHHKLFESTKFFALVLALLSMKYKNFKELPEYAMTYITSFTTENIVD
YVINMNQINRRMATALVKYDPHYFAIQLEQIEKWKSTQLNNLFIIFPLLKDKVSPIIRHI
LDITRESGKKRLIALRLLAACISDRREKALIKTAHTEIRHYLLDPPPEYDITAQIVEFAL
LSTLIVRFEPIIDTSDFAMIHLKVGNQNSIGALLNLQINSSYAQNVKFLQQILSCPQPSV
VTGVARFMKRAMTDNPLILAQNITELIMKSRKLSSFIEVKELSSMLSQILMKKPPRDYAL
FIYNTWMSQTDFTFSSASVLPSLPILKGTIPILRSTSIELTQMMEKVARLFDTQYVGMPL
VETSITICNRLHDPEQGICLIPPYLRQHTSATSYFIAEQAALFSLKVMKTEQKDLAVWVP
IAKRFYDSFFASASVLRRQAADIETLASCYGPSGKKALEYLSKPETRPFAIYYALLSQEF
EELPKELEQFISEFMK
>T_tenax_NG.00g005930
MESILQFIVFSTTNVNTCVLSEATIFVSNSNSGNSNGGSFLFSSEGQCVQNRICSFQSCL
PSNLFYKGVYCYVDVSSTANSQNSLIDSSVIESGKSSSGGFACSHRNDKARVVYIKFCNF
KQNTKCSVLIATYGPSLSITDCSILQNQVQTIDWNNQYPNYILIDHCFIDRSYEMDGSIT
IRNTIKDTMTFELSLLSTAQCQAVIPIASVNNNIDVCAISVMHCKVFDILSLINKIGVTF
GIATI
>T_tenax_NG.00g005940
MVEDAIQKMCSIPAYKEKYPDLMPFHMPTMVPPQIYIAQNFEPQSLMQMFLDSEKPTFNV
STQTISKEIADAIQFRTSDVFKSFSVQQVPQKWREIVGFSGMNLIAKFFSMLFEKPQKTS
IAIRGVAIMCGNWDSANNTLAKNNNKTPSFMRIPVLYLATTQNMKIENEEI
>T_tenax_NG.00g005950
MDDDDSEYLVCGTRVEGTNENSAGSLLVAVHDIISRDDRTFTVVDILGSGGNSDVYKVMD
TKTNHVYALKIYKHMRDNDVYDLQGMKEVEVLTELQLNYTEAQLETIGIMYEWFEYKLHK
VIVTKFYPISLFQYLQQRNEYGLPLELVQLVARNIGSALRLLHDNNYTHSDVKPDNIVID
IKPDNTEICKLIDFGSARKPTDPKLDYIQTRFYRAPEVLLGLGYDNKIDIWSFGCTLAEV
FLGFPIFPGANPLRVLQMIDIRLQGFPSEILQQLSMKGCEYLDTSGRMRKDGAPVVSEND
NLANLINFWIIPSDDSPQNLEKEKRRRLIFLDLLQHCLQIDPKRRFNIREFMSHPFLYEP
MF
>T_tenax_NG.00g005960
MESDIKPVLSLNANVLKRIEPLIAKLPSDAFEIAAVAQSNGENVQRLACCIKLIRMYSNA
IPQFVISGKTPKYIDQYNHKFEEELTISKRINSNSITALFTCCMIAVGPGAIRKYIQAPS
SPNPFAQCIRLICRFTWFIRSRHRLLDDLHSQNKIGILNNSLRISNYRDLCASGQRAAIF
AATSIPSNVDLRLFAYHVPRRYITDSVKSLYEEFKKMLTDERKEELEDLEVQVDQMMKAK
LTLTFFSSKSSLDDTILALFPFEDIYDDVFENMLSGYLHEIAPDHEFDIFKQDFIKAAER
AGTVKLSKIKRHFDLVHIVNHDVPPLGWEPSSTMTLGQTQKPKPGDFTMFDMFKTDQNFI
ENSRKLYQKKY
>T_tenax_NG.00g005970
MFLLLFSLINFFNLGGFPFEDFQRFPDTPVGRVEQLMAFRKYWDAYEVCNKIIAEGGSIE
PKVYRLRAQCALTMSISDEAVKTASIVINDKKIRMSNQEKRLCYEIRAHANLQLGKFDDA
KADAAKSNSGNMIQETSSALELYNTFKAKIAENKNDEAARALDQILKVAISAPDLKLIRA
NLAWDAKDYEKFYDVAKDLPEKYPEDLELVYRLGIVTMCKGDFQNAKVFFDSATRKRGYP
EYYGQAKRSLNSIQKGYSEIRRNSDINPILRTEGKFNHIYNTTADICAQKSEIMRNLNII
KAKIIRSKGNHKETINFLNEMIGLYSDTTEFQIERGEVCLDSGDYEGAIFDFQSVLRSTR
DRRAHEGLQKAQRMKKEQSSDDYYKILEVSRDATEQQLKQAFRKATIKWHPDRHRVDPDS
QQMGGGDFSGFNPFDIMNGFGFPGFGGFGGFQGAQHFEFGNGGQGFRFEFHF
>T_tenax_NG.00g005980
MSDFKVLTEETVLKKNKVDSLSEVKSISFWGADIEDISIVAKMPNLESASLSANNITTLQ
SFASCPNLKEIFVRRNKIASLSEVDCLKGLTQLRVLWLSDNPITQVEGYRDYVIRMLPQI
TKLDEDDITPEQRAKAKASEPVKKSKPRLLNLQSNNHQSNATVQSAFLNATVELVQLLSA
NQLEILDHEIMKLL
>T_tenax_NG.00g005990
MFFKFTLDKAKNRKNLSSTLTNRLKAAATKSMPLFRDVSNDILPKKVPVTIFNLQDHAKL
YFVENKPVLVELGYGQVFPHLKIAIENQGLLRTIFVDEEATRTIMRGADLMAPGAFGVDE
TFHKDEIVQLCLIGQNAPFAICILEMEGEEIMKHPEGVAATTLHTVKDELWTLKME
>T_tenax_NG.00g006000
MFVFLFALASSAYTRRRIVRLRPNSLTGTITCNDVNVRKSPSTLSTVLGMLNKGDKVVVL
DTSGNWYKIIYNSGDAYVNSNYVKIESSDDTMPSYPNYAVMAYQVASNSTIQLKSTGFLC
ACYCGGVSSISEVNEIYNKAVNSGAINPDYTVNSWFILAKIAAKAKSVSSGISQYTQPSA
SQREILLISKSSGNNYAVGNGQEIIFDPIIKGYSQYSDCVSKIFLNY
>T_tenax_NG.00g006010
MNEIKDIPVYKVALIGKHDTGKTSIISSYHTGSFSEKTEPTVSANFVSQMEKVGDTEIEI
QLWDTAGQDKYRAITPLFYRDAVCCICVYDCTSQSSFLGMNDFISDYKEFATNPGKVFIA
CNKIDLENDCVSIEEGQRYAQDNGFPFFKVSAKTGEGIKELFKEVTLSLISSDACDAHAK
GVKADKGKEKSKCC
>T_tenax_NG.00g006020
MTSNSVRLSETPVSIGCYRRRIAFVGEDVYYTNGNKLIKAGGEENFTANTPIYDILRHDD
KFITIDAKGTVSVISNSEPVHNSINSYAGIYSAIDKTPSYILAAHDLSHSVRIIDPNTLQ
TINTITTPGIPNCLGAFSDETFVFIDDRTINVVDNRLGQTTRSAVLSAQPVALYCYNSVI
SVACDDRRIRIFDSRRLKTPSMTTKPASKNGTAALWTKDNEFIAAIGFDEGMTLVEPAKD
VGQFKRCKFLAESPFVSAPTVTENGIALLTRGGMMHNISDPVAFLKSQKEGNEDEADE
>T_tenax_NG.00g006030
MEALKYDEILRDTLINQHKRVDQRGFQNSRPVHITEKCFKDCQSSSLISIGKTIIATKII
ATPQPIAPSFSVVINRSAVSLSTGKGSLDQTLSAFITVLVNKLLSMSELEIARPDPHNPF
HSNIKIWGWNLKFYQTIISDDGGVEVASVLGIQNTLQTLELPDYNLDDEAKLVDAGTSHK
INILSLFAKNFAILTDDIDNDPDEATKNILVDPTLDEHKIAKGSCTVVYSNEATPKLLVF
NTSGKFVISEKRLNYINHISTH
>T_tenax_NG.00g006040
MSVFSQVRARTTVDIPVWRMGSLKEATKLILMNKLLTYDDTLEGVILGIKNVTPVQPFSG
FYADTPAFHQTMEGDFLVFRPRKGCILPAKVTFVCASSLTLTILGYFTGNVELNELKHDW
TFTKNMWRKGADAFGEGDEVSVEITRVTPSINGLDLNVKVLSKLANTENLEEKEEE
>T_tenax_NG.00g006050
MTVDLVAVKQFLLNEKDILLIQPVKKVNHKGKEENSVVVATQSSLFYVNPGKKISADKKS
CWLHLTAITLVEYQSKFIMKFTNNKTEIQFTFITPEYINVAQIIGGHLQRLMGPYWSQKM
NIDLITKEKFSFDSASVLMRLNVYCQTEGITIPDTYITKLKNYLDQREINFYFADWDNSI
IPIVFALQPYSKCISGIFNKTLSSATFNKLREMFIPFKHICFEIPLNADASKFLETAKFE
CTSFAFKNNRMTGEQLPVITQCGIKNNIQSLSLNNAFEDTAFQVFYTDQFFKTELCTGTT
YFNFDHTHGLHLPRLLWFVKGLTILSFADTGLEVSHAIQQIFGYDFTCLRCLNLSGNACH
ETVTDRNKLRIPGNLCRLDINSVEFGRSCVQDFLEFIFGFEWKLGLRLYANNLVTHSGDL
AQLFELFDRSPFSNLVDFSWCGNQSRLGLIHFIKRNKKLANLFIDGCFGEKSPAKIAEFA
NSIIDMQFLTLLSMRGNDNIWMGEAIAPIIEALKGMVNIAYVDLSNNKLNERIVEGIYNA
VSVNASIRTILLQNPAISDELCRRYEKESDKVIFVLKHETRDYNAFPQYLTTDELVSPQC
QNSPYDAFVFMPEAPPEPGPEEDPMVGKRRKLFLKTVGHNEVDEDLLPITRNTTDRVPVK
WELPIDIVENAVFDATDAEEALNARFTLSKLSSK
>T_tenax_NG.00g006060
MDASKPSITEVQLTVYDLIMTQMQSKEHRIKAPKYEFNAKNCICIPDPKGDYALVICTNI
NSCVTLFDYKNMAWFGDFIELGDLSMKHMTGFYMGFNTFLIISCSGDKVMMIVQVLGTHF
KIERLGLNYEQKNLLTFQDINKDVIVLYNNYDNTMKLNRIYLDETSAKFEVKSYTFPMSI
PDFHTIYATYNIENDKYLIFCDIGLYLYTISSNLFHMLIDSNDKAYEIEPDFEYGYIYPY
YRKSNVIILFGAFKNAPYKFSFPVYKPTKLSLQNDHIILLTCINPNKVASGFFVPIPQCL
AYFTDSGKLMYCIFGEPPIPPSPIVETPEDSPLTLYVKVPFIEGWYIMDKINCRIELDNQ
RAVLREVDYEREKMMSIKLSFSGNFSISFKAQNKFGTVESRKAQFKVNDITEVKDVSARD
DKDGCVITWRRPNLVDEYIIEGCMDHTNTFSELIYIKDPMAEGVVADIPEEFKLFRVKSF
LNGDYHISEPAKRKEEAYRYVFSSAQRRKLENAYEENCFPSKDDKHKLAEEINAPFLVVC
RWFQNKRSTDKGQRGRHHKPQKTSELSNVPMISLNEKEFDDI
>T_tenax_NG.00g006070
MIRLCEETSKFFRITKITPAKTNISAKDFIKCI
>T_tenax_NG.00g006080
MFEESSRARIVVQHLNEDIDIKEIKEMFSKYGSIIDVDIATTSFGKPKGKVFVQFARPES
AQAAIKGLHGKRFGDKVLVVNQFEESEFQRVRKNAIYEENDDYIGKEEGLEPPAYQKFPR
RTLISNNLNKVHIPRPKTPPLPEPKNPPKPPPLELYHPPEPTVIPPPDPNSAQKSTDTTR
EDTPRSAKHRSSEERHERHNYKRDKDERKRYEDKSYYDDKEKERRKHRDEKHHRDSSDKE
SRRHEKHREDKERSRSHDERRDRDRSRSSRDDRKDRERRHH
>T_tenax_NG.00g006090
MANQSMKERIKDNEKIFKIWAAISAVVTIIVMFAIFYLRKGIPAKQNVKTFGFATIVAFG
CIIAIKRAIAVKSVVENNSRKFVTSGDLRGRHAILIDLLGVSMFVQILSIWWSKATVFYL
VVPGYIFFFYGKKLTQWLHYG
>T_tenax_NG.00g006100
MNIDKSLQKLREIAAEAQDYLNRYKKEKVALENVTIKSHLNRIKAESQAMYMEDLIGHSS
DIYNYYSPKPRFSSVDEGKSFVLKLIQQIKQMPKDSIISRKQEEIKIFVEKLNKQNNQLQ
IEEQTIKQMKEDEEKQKISDEEKHQNLLKQLNEASVEYKSIHQLNKQKREQLRKKQKEID
TLKQKLQEIANQANSVQKDLNSLNEDHETLEQKRNEVRTQVNQIRETETSLEKLREQSIE
LTQVEDDLKQKELKIKQDIDDKRKKIDHILSFIEQSQQAFTIPNINV
>T_tenax_NG.00g006110
MKNIGENLIGGFPRIASPLNHAPKQMKKPRPASGDTSVETLNSLKKLNQQLSQNLFIAES
QRDLLNERIDMLEQQVIADQDFISNLRALIANLSESATVSQKTSPRSSENQKKVDPKVLA
AAGELTNDSIFPFLQNRPLAFYALMCNKSDVSIDDIVDTISSDLIIPLFHFSLKQINRFA
SFFSHISELTSTALDPTFLELTAECVRNAYGSDVCYVFIRDQLSGEFVCLLGNKLIQVNL
KGMTSTIASIAQLQRPTILLEPEKYPDYSPSLDPLFNPGNLPEIIIPVGQNAVFMVIKTY
PQAYDYTNEDIALGTMISKLMLPLFDQHFAYRTMVMESEHRRNMRAFEVELSSKTSLEIL
IPFLLESFNNLICANDVKIFVFQGQFMLTFDVEDQRLVQKTLDRKGTPQWVFDYKRSITS
EKLGLDVPGFDFYIDGWSDGKSYLAYPVFNESGDVMSVVAVSDKIGSNKFSAWDQEFMDC
ITAMMSVVLPRCIDALQKHRKTEGELALEKLPRVIEQIAFEDMEAQNAQQNILNKTAELI
NSEWISFYIKIDNEDATRILTMRNGEVKDEIIVTSEFVEQQFNTMKEIVAPDVKRVEGFD
IVGDFSAKSLICITNVRHDERVFIIGMNNLSKTGQFSNEHIPILYVMTNYLIYALRANNK
NEQIANAKSGNVVMENVFKMSSEALKTQNALEKLLQDFAQMTLLTNYAVFRVRFQIKKYE
VLICSENVKVDMIDSSDPLFNKTDDFFYTADFKKSAFTESKISNNFGEIQHLATQKLYDG
LFLVATGTNVHQNYLQLFSYFLPSLKSFAIAFLPKPPKCNIINLHASRLLDTDVSSRLFV
ARSLSDSERTECAMKFFINADLLNCIGGDLEKLTNFVTLTREAYNEQLKFHNFEHALDFA
QFVFVVITRNKFGSCMNVDQRAALLAAALLHDVAHDGTNTQFHVSTYTPLVDLYGRENTL
ERHHIAEGLRIIKESGIIIKDQRFFINCILATDFVKYEENISKVSALKGKFNKQDKTQIP
LLATLIMMCGNVANTTRPFYFANECAKRIVAEYQEMAKLEGQNGIQNKQKICGKAITDNI
ADIELAFLNEVAIPLLEVLEEVSPDFKDFKVQAQDNKDQWTKELNKK
>T_tenax_NG.00g006120
MSTVFFIDCQAPVTDKFFQLQEFVEYLQSHMKVDNLKKNLANKITIEADASANKIVVNTS
VKYSKRACRYYSRKFLAKKDIRSRFHVIASAKDTYELRPYRVSNE
>T_tenax_NG.00g006130
MDDEYTCKSTMIIVDMEVLPLITNLCLLLYLIFSIDLYRANSNINNVLACVAVVFWYISG
LVQFYLYGRSTGGWEDLFGASGFACLVLIIVITYPIFYLFWLPIVLFHLVMLIGSPWQIW
QRAFQNGCMTLDKLIPSLAESRAQLVLCYIYIGFPFWVFCVIYIGAVVLLSPAFYFLFSP
MGYSTFGIVLHVSLRFPTTIEYDIKERIEKSYRWGVLIHVYVLCLPLIVISAIGIALNGS
TWWAILLLVASLLNFLCDFITSILNVAKGDETFS
>T_tenax_NG.00g006140
MSNIEITKPTTAEISIIKPTHGSGVNLFDNIKIVAPKKEEAPLPPPKSQVTIEKKSKAGE
ALKFTGVKIPDFNDILSMMESEGGKKFTRASKGYIKLTNLIKNASNIDTPPPKPGRHYHG
PKEAKLNEKDANRFMPQSQIMNADLWEKGSAEDFRYNVNLILNRLTEKRVESTIQELEQH
IKNDADRRDISEILFEKVQREHAFSNVYAQFTTELSDDTLREEILKKSIFSFEDYLCNIP
TSEDEGINSNGTAKFIASLIFTAAIPIRDGLNHLTKLLDRVIETKMDSYLIEMLEIFFKC
AGKDFMTEVDQEQWTKFQAIVDAVSPHTRIGCLLMNIQELREEWIDNHAIKTAQSFIPEK
EDNSGDIVRNRYCDFCEGSEMQKIPLSVPVYLLTALRQLPDHVKDAPSYGLFVAISVSIC
NKSQNQIYLEITEALKQFTAEIKETQLDKECPSIWESYYNLLVALYIFNRFNFKSINDIF
PQSTQKEDWYNDAKYFIYDNFDFTRGYTTSKNMAEINDAISMPDTIDGRTKESPFSRLIA
IAICRTVINKAFANIKAPETAKDKFTEIIQKYQPQLHIVYQRYCPVYDEEFDPEGYEFPV
PLETITSLINV
>T_tenax_NG.00g006150
MFKPVDEKKQLADIEKEILNYWDEIDAFKTSNKLSEGRPEFIFYDGPPFATGTPHYGHIL
AGTIKDVITRYAYQTGHNVPRRFGWDTHGVPVEHEVDKMLNIKDKSTIEKEMGIAAYNEK
CRSIVMKHQADWERIVKRTGRWIDFVNSYKSMDVTFMESVWYVFKQLWNQDDVYCGVKVM
PYSTGCGTPLSNFEAGLDYRSVSDPAIYVAFNVPGADYEVIAWTTTPWTLPSNLILVVNP
KMKYAKFVDNKTGRKYIMMKNRISALYPPKEKDAYKILEEMDGKQLVGIEYTPLFPYFAN
WKDKGAFKIYTADYVTDTDGSGIVHTAPGFGEDDYGACIKHGIITRDGEIVCPVDDSCRF
TAEVPDYQGIFVKDADAAIMERLKKEGRLIKKETIKHEYPYCWRSGTPLIYRCIPSWFVR
IEKHRDLLIENTNNTHWVPKAIRDGRFIEWLKNARDWAISRNRYWGTPLPIWTDDEKKEF
YCMGSIKELEELSGITGIKDIHRHFIDQITFKSPTTGKELHRIPEVFDCWFESGSMPFSQ
FHIPFSGMEWRQADFIAEGLDQTRGWFYTMTILSSLLGHSAPYKNVIVNGLIMAEDGKKM
SKSQKNYPDPELIMDELGADAVRLYLTNSPACHADPFNFKKSDVAMIVRQTMLPWMNSIK
FWVEQVIRHGNNFKRNIELAYSSQNILDKWILSKINRLCQNFHKEMSQYHLYNVLPELVK
FIDHLNNWYVRLNRDRLKKGHDAQTGLAVLFEVLLQLSLLMSSFAPFFAEYAYQHLKPAL
PESEQMQSIHFVMLPQGDEKLIDAVIERRVELMQSAILIARLVRDKKKIPVRRPMKSVTI
VCSPEVKDMINDLTNYIIKECNVLEIDFETDEKKYVQFSAVPDGRLLGKKLGKNLKTVKD
ALSSIPFEEMAKIYDQAVHAKQNGQPAPEFTVAGFTVNTDEVNVTRSLVGLDVSKYFGGV
EGEVVAFVDITVSKEIEEMNVAREVRARVQAARKALCFVPTDKVKIYIEVSGDNEIAAVL
AKKEETHIKKNLEFEINVHSGSVENGQVFEDKIGETPIKVTLHKKNLRVGTTKEEKSYAD
KNMLIAIASQAYQKNVQKNEVSLKKDAERGRKKLLAEQRKVEKRQQRLENKKKRIE
>T_tenax_NG.00g006170
MSSDFNDEDDDQKNAITGEENDGANDEEFGDDFEGEEEDYSYSYSYSVSEDKNEENGDND
SEDNPMLGLLKNSNNNFDENDKNNPLQDKLNELSKEENDDDDEGGQLTLGVRQPSFSNLM
TLIPKGSTNPVDLDDLQETGEKEEDDSNEGQITLSVRQPSYSNLKGNMILKGSTKALPSV
DDIIAEEERKPQYVEIPAQENCEEDKFAEELVNEDDEDDGNQAITLSVRQPSFSNLHGPL
IPKGSTHAIPQQGNEDPIVIEELPKETQILLDAKEQPFTGEILKSLHKFNQERWKQLGYN
PELTKARRMSQIALDPAITWNLDFRNASCANYYPKITEVTIQNDPSAKKRRPLSSRKSAS
ELSVEMPDNYSMHVNVASQRSRDEDRFDEEMNNEETEELPRLINSAGGRRNSSQIFDILP
DSMIQNKKSEKDKNHKTNVTPKSNHKKTLKAPQKTYKNAPPKSNSAGGSPKKGSRNSNQK
IEGLDADFHLYLDEIRVSQGYDSEQGSSRIPERLRELIVHPKESVTYLALCGISILGYKE
STVATVNNDLKKYLEQCVSLGYIEESMYVDGIMKMIKEEKSELEKTKANDEIDNIDNKIE
QINQQIDQLTKDHQRHVDSIEAEKEVAIFELDLKMETQLDKVDEEWDSEKMQQKFNKPSP
KLIEMRQMAQKLLTVHRFEEGASLAEHIQKLEEKESEEAALKMNTAYRSAIDRVVKKFNT
EKTTVEGIFNDKKTSSESQFQKSLVPLQNKLQTLNIEKENKKAEIRKNGRETKAALVARR
PETRNSQTKLSGEPITVNKRLSLPPLKNVIRPMTSLKRK
>T_tenax_NG.00g006180
MHQKEIPKTAPHRIFIQALNENGTSKDWKKNFLQDPNNKWLCDIPDKFINDKFNTYGLSD
EIKNFSECTDIITRKIKSENLDPVKFSEDFFKKNLPIAYGMIHARYIMSPDGIAEMCSKY
RDKTFGTCPRYSCNNEPLLPIGKSSRRDVSTVKVFCPCCRKIYEPRPPQNLDGAFFGPNV
AHILADSLNILDHNLKYEPFVRTAFGFNVYDPRFDPKQ
>T_tenax_NG.00g006190
MLIDVQTSIFIVIGIIVFIRLVKIDTMTRIFREIQFPYVNEDIVKEYIDKNNDKKLSQLI
SVVSLNDNQISELWSFNTLKNQHNIFISGLIIFASILISFVPKFKQYIEVLSQIAVINFL
IILTFLFRYAAMAASTNAKARKGCLMFALVISIGFYIYLKWLPLDALDIREYINTIIDVP
EKVLNISLCTFIFIVAYVLGYPAVQYFAAFRVCSSIDKEVGKWKHCFETYKQFMSTIQNA
MTTIYIAMPVPTVSLFFIRRFVLKYNVEFYIEVAYIVIEFIMSIQLFAHVKLQLRMIVND
NCRILTSFEENKLEQTGIKFYKALGEALQLLPTTTISLYTYPMLVISCCAAFGVSFLIDG
MSQEILRLGSIFLLAAMEIIMGMNKFACVLIE
>T_tenax_NG.00g006200
MSGLNEEQVIAIQGIMSKLHERAISRMFAVPVDPERDNCPNYFSIISHPMDLGTVCQKIL
DNKYNTIAEWKSDVELIWSNSLAYNSNNQFLKFITLDMQKTFSELSKFISDNPRKDWSNN
LIYLREQFAQATKPFEAHASINRLAQRTRVKPKSLSPKPSQKQAKAQKDKKKPINKKPLK
KSEVVKLAKQINTLSEDSHLISVIEIIENEEPNVKIEGDQLTLDLLTISPNTLILLRNKV
EQLIPQPVA
>T_tenax_NG.00g006210
MGSGPSINQSVNAKYSKIIPDEFPDYDDVPQKNEIDLGWNAIWSVRPYNSQHLLDLWRLD
LKTNCWTEIHLENNKVKPRGGARAVLVGNYLWVFGGYYNKQYLQDLHYINVQTGEIIRPR
TYGQSPMPCSGHSMNYVNGKIVIYGGYNNGPWKNVETKYSKFSHASTTFNNQVYLYGGSK
NNGMIAVDPYEDVRLLPSNGDAPFHATTRISMVSVGQYIIQIGGSSRNDQQFAPVKVFDT
HTNTWFSLPISPDNSTTLISDGELDSEGNFNLPVCFDVTVVYRQKAREIVAFQGKPFVNP
PYLAVLSLSDTLSELNLKSDMHSMLNFN
>T_tenax_NG.00g006220
MDENVVISRLAEFVVGQIESLGDLNDEILLGTLIEIIEKEKNQALGVIIDIYAEYVDKFS
KLIILLSFLSNERIEKTLTISIDLSQILLENTKKVPFNFISAFDDLIIKNMNDEIRDVVI
NTFIANVQSEKSLPSFLCFSPISEDILIYYPDSRQIFIDKIVQYFDGNDIVQTSSCLFLK
YFIPVLSEDYEFDVEKVDKIIESMLSGSIKSFNGVSLANMISPEPFYFIFIQTYIEKLSQ
KSTKAHKISTKLIENVKFRVTIHILPVLSVAVETGVVDKQNAIKIVDFIQKFISKIIPSD
IAEIVCVSETLLCLMKSFDKILNPI
>T_tenax_NG.00g006230
MDLGIDSDQELGKFEYTENNDFDMDATGIDDLPFHFDNVQPDSVVFGMNEPLGFEPSSKN
LTENIDPQQKYCVLYGGIHVSRIIFGKPLKVISEKKGQCHNKLPDSSRVILFEWLNDHAN
QPYPSMKEFRELMAKTGLDERKIRVFMTNYRSRLLKRSPKNGNSNLKVNVKF
>T_tenax_NG.00g006240
MWIKTETEIDLQKIKPVVEQPEDNEIIKFENNEEFCVWMNDAFVHFAEAINTNLENARNI
INDVSNAHIQDLSEFYNQQQISGIYQNTGFVALSMSILNASSRVVSSSELESIENEILEK
VLGLLALVTSVSSTIAEIDNSLAESDSIVCDCLNSFFQRATKINVIKIKEKAEQYIALIF
RVHLDARIHILRLIYFLLTFPINENGSATLSMRAFLKMQNEEKQSVMLFVIDQIGTFGAM
SDLSIKIVNVLLTSTSSIPPNIIYKYFIKINFGSLRKIILELSANDDRILHILYLVKYAI
MLDFLENVPEKFAPDGPFFKILLDSSILKYILEYYSEAAHALKLVTVDILCLSIEFVMKF
GFNFDGIQFLVEAKIFEALIAAMELGNFELTAKIINTIRKLMENLVVSNQDVYNSIHEIL
SANGIGDVLLDYEGSEIDEMAHHLYVCLIPEE
>T_tenax_NG.00g006250
MSSDEGSVQLDQNHEESENYDAASADEKTKDENSTKEGENKEKSESQSEDKEKKDKKQDK
HKDDGNNEKSEDLGKDKESEDGKREKKKDKKKEKDEDNDKDTEGEDKKEKKKKDKDKKDK
KKDKKDKNDDGDDKDKEKSEKDDLNDEEKEKKKDKKKDKKKDEEGKSEEDENEDKEKKKD
KKKDKKKDDDVEKKENDAEDDKEKKEKEKDKKKKDKKKDDEDEKKDDDEKKEKKKDKKKK
DKKRDEDDEDKEKDDADDDEKKEKKKDDDENGEEKEKKKKDKKKKDKKKDDDDEKKEKKK
DKKKDEDDEGKEKDDEDGEEKEKKKDKKKDDEDKDIKDKKKDDNDEKSVKKTEDKQKVEK
KPEEPRSKPESKKEDKQPEEVAITKDPEDSKTRKVETMPSPEEPPKAKKQSRCCRI
>T_tenax_NG.00g006260
MDQYGPEWVNHIDKIQRNIVKKLTPNDILLAPGDIINVNNPEVAESSFKFIERLLCKVII
CQGNHDVWADRKLEDFETLLPKNVVFLRGNSIVIDKMVISGSMFWCFNCSFPWDGHVGIM
KRLTKHQNEELALFKKALSEFERFDDSYKKILLLHFPPISDKGEPNIFTAMIESAKVNVC
VYGHVHGQKEFVLGCETTIANTKYLLVSADYCNFDPIEIEI
>T_tenax_NG.00g006270
MCLCIYAIGRTTINRLILKPLSAFVPVEKQKNKFVYRGFDFLHYFVSTVLETFAFATRPY
AHCWAYILDCKEYLSQTGNTFTCSVLEKIYYIYFVSYHLSDILWINTTNDVKMLIFHHFF
TLSLIFRS
>T_tenax_NG.00g006280
MKGGERRSTNAINGSKSTGQNIKVTRKSEERGRQSVLPKISNDIYGKTDDINNIYEYEYY
KEEEDFNDLQNGTNFKYDIWSPSIKDTSVENIIIDEYLQEMDPIRNRRIGKLNIKPQDSS
TSSLPNANNQIKTRKKSLKTKVKSFNQKTTLEQLRKNKPKLFESNDEYYSFHSDEDRVDL
KNLHPIRKLKSQEYSFDSDIDKIDNNGIKQLRPKKHHNRNRNKKPVTNSDEYYSFDENID
LYEPLTHKKIRRRHTNVKRIPIKQNKPKPRRVYFVFDNKKKKVVKKVYPKDKIPNIYDEI
NKFNDSNTKYGENNTNILPYGDDEYYSLDNSTQINVEEGKPIRKKRHHKLHFDNSYYSAS
ENDPIDPKTKKPKRKKRQHKLHGDNEFYSVSSDIEVDPQTNKPIRRKRSHTLHDDNDYYS
VDDETKRDEITGDYIRKNRKHKLHNDENYYSSDNSGKRKRHRHKIHNDNEYYSVDSETPI
NKKTGKPIRQKRGHKLHDDSEFYSVDETTQKDADGHYIRKPRTHKKKTAQFDSQEYSFDS
EGHPSKDNKKSRSRQNFGHNDSDYYSIDSDTPIDPKTGKYIRIRHSTNQADEYSIGSKSP
MKKKRKAKLLHGDENFYSVDSSTPVDLKTGNYIGQKRSKPILSHRDDKYYSVDSEIPIDE
KSGKTIHKLRSQPVLDHSDDKYLSVDSSTFVDPHTGKVIHQKRDKAILDHGDPEYLSVDS
DTPKDPVSGKPIRQKRQSHILDHGDDQYLSIDSSTPIDSKTGKYIRQKRNKPILPHGDDE
YLSIDQFTPFDKVNKKYIRQRREQPILEHGDGEYLSIDSSTPVDQQSGNYIRQKRDKPII
SHGDDQYLSIDSSTPTDPVSGKYIRQRRDKPILEHGDDEYLSIDQFTPFDKVNKKYIRQR
REQPILEHGDGEYLSIDEYTPKDPKSGKFIRKKHNKPSMDHGDELYLSVDSTTPIDPVSG
KYIRQRRNVTVLDHGDDDFCSIDSDTPIDGHTGKFIRRQRTHKLSETSEVFSRQPSPNKS
KYITDFSIEPDQEKLSRHNSPKKRKHKESFTIRGSNSDDDDDLFSRTMSKGTPLRDRYGF
PLKQKKFHNSQPLGRNYRK
>T_tenax_NG.00g006290
METLFDDNIDICILPGRDNYRIPVIGGFVNCVFLMTVCLILFLNAIQRFFKVEEIEHPIA
FFADGAAVLLVNIIDIFVFHDSHDSDNIREIFLHIFGDLLGSIAVMISASVVMWMKKKLK
ILMEEYPDSVDVKTLKDEIKQIEGVASVDELHVWQFSNKKVLGIGHVVIYQIANVIEKIE
NIFMKHRICSTTIQIEYSDQEQVDDSVCNLSSNFNADNRVFTSQLKSEHCIRCPHIHCHS
DEDPVEV
>T_tenax_NG.00g006300
MLHKEGIFVYEDDLCAALTEAGFQAFDVCEIKDVFKSRLTREYYEVIWKLFKQKYVLNEK
SESSVLSGKSSNFSAENSSLKLEPSESWVDFIMGLVRKDKKSPGQKLSEVYTYSKYMNVW
RNRLLIKKKEKFMKWKSLMDICHKNTIIKDKIFDASQHIVNKYIEYNIEIEQKAHENYLL
QRTFSLWLAKFSYISSIDNSITLDLVLPSEISIEVDKFANIPDVTNFDVISSIMSSQQKQ
NFEITENVYDFDAENDILINALNPLFNFEPKPEIPEAKQEISPRRKKQHKSGKSFTIFDS
ISEDLCTPILHVPQPKFQATPSPLVKRHKKFHAEDYQPNSASKKIPPPLPVPGLKNSGKK
RKQHKLNLFDDSTEFDPTLNSEISRMIKAHVDSCIDSLLSFCTHPENKNNLENIIENHRK
KKHAKTPQITKKKKFIPISQTPDGENKKHHISLIEESAATLDPMPINEIIPKKKYRKHKS
NTDESAHSQQRQQSNATNEELKQIESPKKKLRKHEANIDGLKVYHFDMSMPEEIDQKKRK
SYSQNNDNEVAQSEEKYPQKKHRKHSHKTEYSLVQSTFDEGQSQENHNIDQSTTFDEITP
KKKHRKHKSKLCEFVMDLSLLEESFYKAIEDSVYYSVIIDANNAVSLDYYEEIKDDDITF
IIEDMKAALSENLDETIKDTTEGIIEKSLQNINENNIKKDDLESEKQQQNTESESAKYQE
KNISQPTSEFESESHSTIKQVNNLHREDSLSEFCSANTFSSNYNDAKPIIKLLDTTLIET
VTRAQNNFDLLINYTEEIQDEIIAPQISLDNNIFEGIYEEKLNSIVQSRFEIVDDKLSAI
ADCNEFRNVELSPVDPSITNFLVFSFESTILSAAVSAASRSSEAITSIAYKPKHAKDNLS
TSAELKFVDKDFPDYFSGIIDKIVEQSFNQIAKTTVVLPEDVSENDNQCINEDIRQSESE
FSEEELSNNETEENQSESKQTDNEEAPQVIILEPEIPKDDILDDENDDIDAEQFKSIPDS
ILVAKPSNFIFDDAINTKEEENSPNINAINTEEEENSYNDNANSLDSDSDEKSNNEEKVV
ARDIPSINNNSEKEKSFSLSAPITPHKENRHVTFNFTVPHTDPFAFDSSSLDRALSKCIT
DTSKIILPDIREIPLEGQIFFQEHKEKMQQIREYLSKNFIFDPSDFDISFAVAIGSVAAT
NIRNILNNIHLQMVPYREEQIQSFWREAMPIKVERRTSNASDGFTLPNFFGVSPMRNYN
>T_tenax_NG.00g006310
MAANRESPQLPFMDVDQFRSFIPEELLNNQRTKGKAPVNQGFAFRLWHLMKWASTDKNLQ
RNLGAWWVSNNEFALEKARYSEVIKSQLNTVNFKLRSCKFQQSQPRSSSYTFWKCEGFTQ
QSTENDLISIDNRRDINEASPQFNYQALHVPLLESVRIYTPYPEDNNKLKVEAIFLWEDI
VQNSCIWAYSFSAFLDAATKKFCSSFSNSSSKDTFSFDAQQTQFSQYLKNYNLNLYDTAK
KMLTYVITHKNPYCITMPEFCTFFARFAPEDNVLEKIHQLLCCSKAYNDWFTPGEQVFDL
HKPITGSYSNTFANCFIIKRSQGITFHVYNSPFSQTPNCFLIDEAGKSFMHWHAVFETLS
IAQQTMSYQSYPTDYPNPFD
>T_tenax_NG.00g006320
MSDERIAAFEKKFDEMDTGKDGKMKPKEFNLLYAELEGKECTQEESDVMFRGIDIDGSGT
VTKEEFMSMVKAIVNNDDLYTYKLIFRAFDKDHSKALESKEVMEIHKYCGKEVSQEQIDK
FMVEETGKKNGKITFAMLYKLLTGKQIDANTDPYDGQLKSSCCLLI
>T_tenax_NG.00g006330
MENNSDFQAEEFVSSTEIPGVATISIYPYRYEFNSTISGIMFINSAYVPADKNSPSIYNN
LLTSVLYLLSSASKKFPFMHTREDPTPHEKILCSIKKYGRDFEFLVTPMCHRFAVNHFGV
EEFVGDDGSKCPSGIEIEHVSTSESRLSSRLFNDDIFAALYFGQNTTNQSITDATLAVLI
DTGNYKVNSSMSKPLVWGNPESINGKLIEKFPLCPPQTTFPDNYFFDMDKMDFSHNNFRG
YTTVLMAVADANVLFLIALSIQKIRNTGYDSVKFTVPQHDPINCDKNSIWKEYNLQACDV
SGVGWCPDPERFCMTMKLNQMNFVKNPFIKNIKQLESSSEGEDVSDFSFIEPPSSSQSEG
IYVEMKGSRMDAGTFVYDYNGIRWAIDLGANSYTALEAAGVDLWNRTQNSQRFDVFRIGN
VPHNTITVDNDRFNVNEKSNITKVYKEENKLGARIQLSNLFFGKLSRADRDIILYNEKKL
VITDYITCNNTKGVVVNWTMSTEANVTIVNSKTATLTMSQKNLLFSVSSPSDAEIMVVEN
VSPNSWDPTEKSRRIVVRSRYSAGKDILTEQKKKALFETFNNVQGYLNNLLYVIPLNETA
DYDYLKILISQEIIFSIHLFMKFFMHWVFLETGLTKCIHKKIQIHTRTFLLAYKIWEKFV
FFVTPMCHRFAVNHYGVEEFVGDNGEKCPSGIAIETAGVLSTSGSHLKETFFMDDAMIGS
VIMFLAPAQFLTDATLPVLIDTGNYKVNWSMAKPLVWENPGSINGKPIDIFPLCPPQTIF
PDNYFFDIEKPDYSCFNFKYAAALDYQINYECSGYDSVKFTVPQHDPINCDKNSIWKEYN
LQACDVSGVGWCPDPERFCMTMKLNQMNFVKNPFIKNIKQLESSSEGEDVSDFSFIEPPS
SSQSEANSGDDNIS
>T_tenax_NG.00g006340
MLPFLFSRATSYFPFEAPVVEGNQANWVTEVSNYAKYGTCFVIFVKKHSPKTNALVPEFQ
KAANKSAGMVKFISLDIDENPKIAHLYTVRQAPAFRIVTSTSSIEYRDEPVADSFIKAAT
KYIKNYAQTVDASWVPSPKAPLSAILMTNKKAVPPFWAAISNKYYETNVRIGVNKNPSIM
ELFGIKEQNCIVFVVGNIMSIYEGQLTFSSIVEALENFAANPSQSGTQESLIGELSTKDK
INSLCHNTGKVCVLESKPEPSPEFKDAATNNKDDRFKFYVCGKACPFNGMDGYYIFHHRQ
DRASKVETIQELATALDHVVDGTARYTPYQKL
>T_tenax_NG.00g006350
MGANIDTKDHIGCTPFHIAAACNSDDVARALISSGANIEAKVCDEKTPLHCAAACNGNDV
ARTLISSGAKDKKG
>T_tenax_NG.00g006360
MALIYGPSALTFCKSDNEILIAVVGPYLRVYRKENIQSEFLIFPESVRITGSFFHDDIVI
AHAENIMKILSFKDNFTSIEILSTLEFIDWIVTARVEFDNKITSVLHHGQIAYSTFEKIQ
NVIRPTLWKIVVSAKIIDQGIIIGDSFGTISLYNPQTGKYFEANHDKGSVFDIDIKGENI
VSSYEFHTVALWKLHEDSFELISSSSPHPSRVLGAKFIGDIPVSLGEDGYMKLHDGSNAS
YHLHRVKLITSFCVSDNLEIATGGFDSVIRRFFLPTQCEVSSYKRNDKNEQVVNSCVLGD
GSFIIATNGGDSIKMPENEVIAHSNGAFFILGSNGKLAAGASRAYDVFIYDGGKCITSPL
PRQKAPSTIAVSKFGVFVVLNDITLVVYSLTGEIILDTPLTEYFKRPPNIAAASNDIQSL
AICAHSTRITTFDFSSDMKNIECATRIDSSSAGFSGATYSNGCFYCVGRTDGVVSILAKL
DNQWVIKSLYQLPGGGKSSLGVSALSGKIVCGALSKRGVSFYDIVTQTEAGALDFGGKHL
RTAFSTIFDGGVFAVYWESECVYATQIPLVQGTITSPSFHGLRGLFAQRCGGNMMLSGSC
DRDIRVWSFAEGKITLEDVVQSVDSGTHAIATDGKTVYTGGSQQQLFEWELSNNKLFSKR
SFDLTPLTAGGLCKRRVTALCMNEEFVFVALSDATLYKLSRVDFNLVQKFETPGVAMSSD
FLDDIICCATSKGTILWNGQTQTIAKCGIHCMKLAKFNNAIIVVTSGDDGVVRVHSIGEN
ELTLLTEIGPNHTGGVKSIDVKVSESGLSIVSFSYDQAAYLYTIDNDFHVAETKKYESCV
SHVF
>T_tenax_NG.00g006370
MYDALSSVHQAPSGLIYLGPKNEPPIEINSQKLKAILSKFNCYPADFRKSIWEFILQLPK
NKEAFQFYCNKAQLPQARKLCSAKGCSPKCLTIFNALIHWHAPLINCDWLPPFVDKIVIA
FGKDLLFCFEVVVTFLTNYFSEWISVVPGPPPDVISRIDAILADRDLPLREALGTGFAAW
PVYRSCFAEILYDQSWFDLMDVVFSSNPQFFEFLVVAWLEVNSAQLRLDHATFHSTRRPA
NVKKLVAIAQDIWKNVPNSLFTSHQFQPLEKSQYPIIEASTDAVVLRTLQSDHDKLANLQ
KQLTEERRAADEAEKVKARKKQTFDTIEQLHRAKADEERIETAKAAVALDTQMKQIRLEG
KRLKLTDERQFMEQWIHDWGNGIDTTSRSMQNAFGDTEGEKEVVDKDSIRIQALTNMRRS
DSLMREARKASVGRTKQTRSELDAQSHQRALHSEVMRLANDPDLLISSSTNLNASKEADD
>T_tenax_NG.00g006380
MDPEEGFDNWITICRDLIDDLVQFENLLPGFIRLFNTILETGFLPEEISEEPDIFIKNQF
LIMKLLYIEKPTSSQQKVIRKFFGYLLKLSLIGVGYGDQSLIDFATYLIAKQDWPVYNSG
RRHLYTQLCQMYIGMGAMDHLLEFMCERCQSFKLFNDTLAIYSILSKVDETFDFDKVHIP
LINATLRILDLSWAANGYLQLPQALEHFRTMLPEDKSFAELLVHNLGPVLEKFIVQNSFD
HRRIFLEVLQKFINDKWLAEPTAFFVKNHPDILKNFQFHTQFSEALGDILTGMAKYGLLE
KEIIRKVWSFHSSRYDTEIEPFINMFVKMAETAKDDTMSELITCILSSDNTTKIWFNTVD
KLIKKVGDRLNLTDEINKIKKTLWSIAFDPNHPCRKNGKESLLNIIGNKADMEIFKDIMR
EEERTDIDAETRIYCYRLMEDIIGKKLKVPEDLFKKVAQRCIYNIRTTRPIPDEFFSFLT
NTYKNLRLNFETELLNDIVSLRRESDKIYPFLISLCDNELIDSEVLSAIINEIPREEYDE
GFYQFIERFLGILNFNQNDQITKLPMQNEDILWRFALEDSPMRGKFVNLLCEFYDSNNGV
ELTDQMMVEHWIKKWSELQTDDTKHLNLLISFIDCIESKIDTEVQSRIPDKHVIKLTAVC
TEPDFNVTMDVGGNNTVGTICEKIAKQREVKVSTILAFYKGQELPRTQKLKDVGAYDSLN
LDIKYRTSKKGKRSHKRTCWPTLYLKETDYPQQFYMRLMMQNEPIIYDILNHLQTVEKAN
EFLKPLLEGFDWRGPAFDESKPYFFLYNFTTFINYFLDENLKQKATDSTIKFGVDSYFLN
ILQQLRMHYLTTQPYRDIIYEVLRLFRNFQPINHDNVCTLFFELLDLGKSLDLLEEESRI
LYKEIQKTIEYQFGTKKRALNIEFKDLSYFNMLQLPDQRKRQIAKDAFEAIRISPEIFIQ
TLSTFPEIYNEFITCLSDHLQDNPNPAVFIQLTEIFFGMIEQSSKHLNIILKTIDRMLMF
NLFPQEYKPRLTEFLIARFFTYDNDSVRNESFHSAVNCLTKLIDVVDSNNERLLHKALIS
HYDNLKPFSSFSSRNDACLISSANRVGLVNLSATCYLNSSLQQIFAIPALKSIIINYKGD
NDVLRELSYIFTRLQYSTCKSETTINMTKYFKWWGQPLNTKEQQDAVEFIDMLVTTHMME
NKDIGKSVRELCQGRMRYHVDGMGVDYHDDTSTQDYTCLEVEITPETTKLSDCIEKLTRP
NYFTDQTSKYNTETIGAINAIRRCFIDRAPPILIVHVKRFDYDHSKQQRIKINTHLEIPL
ELDITPAAEENMKCPTYKLNGVVVHRGITAQGGHYVSYVSRGDDTWTLFNDDDVSVVSKD
VMFNETNGSDTSVGYILFYVHPEIMKEVELNPDPDVKAEIDYKNAENRLKTLFFNDNYYE
LMTCLSTLNSSAYNDILMNFAVKMLPFSPFCNKCQDFITSIVPRVNPLFTDLLDDDYFKV
CTFTCPHDSYRKGFCSLIKASFSDQNVDKVFNMAFSQIDILLTDSNHMDDTFHVLYAVMM
SNEQTKATYMPQIKQRVSKFLIEDINNYLNDNPQTGRQYFFSGLDMSYTLHICATFDEVP
KELMNDAYLVDITKSISTPESIAEYVRKFYSEEMFLNFIKAQCRQFRPHRLFTLLTAACP
DKSVQTFLSMQIQAIKSDDIDVDRSTAIAICAATEPVTKDAIINHRDLWIERFLFSENIN
VRTNAVAIITHIIGHEDFKILSSISINQEMYLQQPVFKPNDDIESIHILSNIFAQSLLNQ
IPTLLKLLQTDVKAKKQQNLEAKPIRANEFVELFEKLINFTTVPLPLEQISVLISPISQL
SIQCTAVSNIFKIFLEREVPTSLESLIDSVKGAKLGAKKSRGVCEFLENFIPYIRKFPQI
PDEVINYFLGQVAFAKPKNIKSIHQMVEDFLVSLCQNKVYNSQVLQYIDSKFKLSCQQNL
PNVCIALKTLGEKRDVYQFFVECADDADNVKTIDKIIDLVRETNVKGMRRQTLLDALKGK
DEEEQ
>T_tenax_NG.00g006390
MSAFANVPEAPPDAIFGVAKLYNASKLEKKSLLSVGVYRTEDGKPYVFNCVRKAEEKMLS
KHHKDYLPMNGDANFIKAAREFLWGPVLPQIAERTASIQSCAGTGALYFVARFAKEFLKV
PKVLLSNPTWANHKAIFGQQGHELGTYGWAKDCRLDIDACLRDLNAAPEGCLVLLQACAH
NPTGIDPTPEQWEKILATVAAKKHIACFDFAYMGWASGDPEKDAEIIRKYALSGNQFFVC
FSFSKCMGLYGERIGCCHAVCTTAQEANNVGSQFASIGRYTYSVCPQNGSYIATEVINDP
ELHKMWLEELKEVSKRVIDIRAKFVQLLEQKSGKSFDFIAQQKGMFALTGLTPDEVKILG
EQEGVFIPSNGRISVPALNNSNVDFVAQAVANVVAKRK
>T_tenax_NG.00g006400
MDNDEIPDPHEINVIPELIPKIMLNIVEPVDLDAEIKKMMIRLLVILSSVDLTPDSQFCS
EFMAKSILNIFNTQNGECFSTITNLLSNLLVDKEIGVQFAGFLFNCDVLSYFYNIFRSNI
EANSITNYAIHILTQFTQIAMVEIHDLEVDQTTEHRLIIYKDIIGFFYKYFEVSDPRCQN
NICSIFINLCSIGKLAQLVRNSKFPESFAENLPAFAVSEYYSGILKLFCTLCELYDVMDD
YYKHDMTSFLKRVRRYITDYKFDTEEVINFIELCLEEQKYYELDRAGVFHVLVEKIPYLE
SDDKKFVPCSLMQAIPEALSSTDRPDWLKRLIEIIFDMLESFTEDQIECVLMNVNNWISD
DSDYIISIGKDYDLVDTLETILEDYDPDSLVYTRAMLLFKNEYFS
>T_tenax_NG.00g006410
MDSLLDGLPLPDMYSNLIEISKSIWGIFIERLRGLQPDELNQWVQDSYAYLMNLSQKRTS
ESYRRLCIGMLSLYHFFLTDLTPLEPLISSLYLTNEVISMQLAAYCIASIASELPPTNDN
FARKHIEIALAKINLERNNYQDNLFGLFLLRELGEMIPLPFLIHSPNVHEQIWPFLINTS
FEIRMAASQVLERYLTILVKYQGYRLKELFDAIFTNALMTLHKNPENCPQGALTVLLLIL
RQKGEFYEQKANIIFDIVFPFAQGKEPREPAILVLGELAAINPQLFQDDQKFNLLLEIIK
NHKDSTYLNCLEALTLLINNVPEKFKNLDQKVYLILHSTLQYDKDSIVAPFMKILLAFAK
KTVILKSPLFDLWEILKNFVFTKSFLEYFPVFLEEIPNFWVDYSFRIVDLTVDLFASQKK
VLHAKYNAFNLICLFPTVLSSHQKLLISALRDYLLSKSEEDLLLAPKALLHIMLETNNAD
LYQILHQVIDIATGHDSENVRVSCLNAFRENQYQYLANPVFLDFFSNLTHDDSPRVRSEC
FRILKKLRVFDPSGVDLILRKSLLETLYSLQCSTNLIQQEKNAKVLPNLISASPMLMHIF
SSTYIPIILDLLTQRFAYHNSEYNNPLFPEVRTLLALSLVQTLHEVITNNYDVVKRFLKR
ILEVLTAILGEWGDKSLKHQVLATLLILFTKDEPRVLLDIYPKLLPNVFHLIATCNSRGL
RVRSLKFLGLCGAVSPRLMKVETIQPNNNENHLPDLFLVGKSISFNDYFVEFVWNQLFMI
LNDKSLSTLRMKVLSAATVALDVSSTKSAEFLVHLVPMVDYEIQNSNDDQANEALLLLQH
LIFVARQRIMPFVDELMVTIHKVWRINLVPNILLVIASLVEILRSDFTPYATPLVTNLMD
IISSSVLSIQSVSVRCIPLLATICASFPHLSQALAPRICEIVKSESTPADVKVVYLDSLR
YLVHNSNIHNNAAMILRTALNFCTKKESALVDIGFQVLYSLILRLGGKFNLYTHRTVERL
INNGNVPKEFAILNGAIMSGNNVKFSDFDFIKTDPLLHYLTQFPSRVTNNQKNILEHFDH
TIMTTPKHYQNWLAGFIQVCIQESPSISINACSSLAMTHTPLASNLFFPAFLSCWISMGS
DMQAAISLKLSMLLMKQGLPPDVTQTLAQLCEYMDRAERPILISESTLTTFYSNAHCLAL
ALHNEQERIFKEFGGVAIGMMDNVVQLYTQLGRPDSAKALLKSTKEDHSWLIKLEQWASA
YDYYGTRLSVDDRDEEAFKGFITSACKLRRYQIIRDKEKEYRKFHISYRSTIAEFFAEAS
LFSNEFDEVLLFTKECSADNVVGRILRAIALFMLHKPQETQNVIDDAFSLISAQSSALFG
RRYETVYPTLLNCQVLYELQDLIKTGDKYLQDIAKRKQWSDRLKSVDYTSAAWWYLILVR
RAANSNDFDSFTKFIDLVLHERKFDVFEETFKVLFPNYNEMSSPPLVTLLKCKYDWALGN
FRSALEVVFRLTMLTLKAGHNDFPFILSHYVDWTLAYHERSCESLIDMTKKLGSLLGKYA
DNQFVWQKWAIVNYHNFALNPKNYDFAFEAIKGYVNCLTKSNSNSIAGNFAEVIQLLSLF
FATADNPKIFQQTSQLISRIAKTYFIECLPQLIAQLSHPINSAVDFVVKILKNIAKTNYQ
PLLFPLLVLANSSDRKRSVAANSVLGEIAKEHPKLMDQGQKMQTGLLKVAISIFEKFTTL
VYKYFDAKGSGEMEQCESIFHEIQVLVNSPQSQFDSLFKHQNFQLINDLMRTTDDPDEIL
TCIMYNNETFLDRLNDVAISDISSELESLCDTEVAVPGSPDVRIHHFSPKLSVMGSKKRP
RRVTICGINGQEFKFLLKGNEDLRLDQRVMQFFRLVNTQIRRDISLSIDNIAVRCYSIVP
LSTEVGLIQWVEGCDTFYNLVADFRINHGMTPNAEQALLTSLTIDDINKLTPMQRLEVNS
EVKTQFDGGDIRKVFWLKSPSSEAWLERTSKYARSTALMSILGYVLGLGDRHPSNFMIDR
NSGDVVHIDFGDSFEVARNRVLFPEMIPFRLTRMVSQAFGACGIDGEFFHVSLRVMMLIR
ENCNSLVSVLEIFVQEPISDGEAKLQAPEVMKRIWNKIRGSDFEDNVVLPVEKQVRRLIS
EALDDYNLAKLYSGWKPLW
>T_tenax_NG.00g006420
MTSAEQEEVTKWLTDVLAKEGGQFDDLKTVFKDGINLLKVIHFIQNETIPPKKVNARMLQ
FQNPNLEAALKYLENKKLLGLKNHISQDEIFQGELKKIVLFILPIARQFPFEAATATSYE
QPNNDDANAAAAEEAKKQEEELKKKHEEEERKKKEEEERKRKEEEECKKKKEEERLRKEE
EERKKEEQEELKKKQEEEERKRKDEEEGEELKKKQEEERKKKEEELKCKEEEERKLKEAE
ERKKKEEELKKKQEEEERKEEEERKKKEEELKKKQEEEHKRKEEEERKRKEEEERKKKEA
EERKKKEEEERKRKQEEIKKKQEDERQRKEEERKMKEELKKKELKEKKKAEELKMKEEQK
KKQEEELKKKQEEEQRKKKLEEKKKAEQAEKAAESHPLVAESIQEDTTFKTEVHPEKSQP
GERSIGELPAFIVDNGNRQIKMGFSDSLLPAVGVTSCIAKPRSALGFIKVFTKAKDSLVG
EQAFKAGNDFDLSTPFADGHIINFEDLFTLYEAGMKPRNINPEGHPVVFTANAFATDRER
SKLTQIYFEQLKNSALFTAPGAYFASIQTGQPDALVIDIGASNGTVLSVLDSVVCKNSVR
RIDFGGGKLSTELSKRIFGDSPTRASSYAVEAIKKQYCFVSTNYDEEIKTYKTQDIIDVG
EAGKVFMTTERLVAPEVLFNPQKLNVEGKSIVETIRESLAQLSDNDRSRVLQNVVLSGGT
TNMPGFKERLQMELKEFPDLHFYGSTNNELSPYRGCVTLAMKDEFPWLCVTKQEYDEIGE
SILARFGI
>T_tenax_NG.00g006430
MSKQIRVCIGGGAGFIGSHMGIFLRKKGYWVRCVDWAENEFMKPEEFCDEFMLLDLRTYE
NCHKASEGCNWVFNFAADMGGMGFIQSNHAVILYNNLMISSNMLEAARRNGVERFFYSSS
ACVYPEFKQTDVNNPGLPEDCAWPAMPQDAYGLEKITTEELCMHYGKDFPQMKTRVARFH
NIYGPQGTWRGGREKAPAAFCRKAICATDKIEIWGDGKQTRSFTYIDDCLEGVFKLFMSD
YDKPINIGSDEMVSMNELVDLALSFEGKNVKKVYLEGPEGVRGRNSDNTLIKKVLGWAPP
TALKDGLRKTYDWIKTQVEECKAKGGDISQYTTSHVVHLKDIPEIGSLRHITSHDYLLFL
NALGGRSFSDLAQYPVFPWVIADYENQDKPQAFRELAKPMRMQTPERAQHFENQYKDSNN
SDFYGQHYSMASSVHFFLARLPPYSLCEWDLHGGWDHEHRTFQDVNGTWQSCSEINKADI
KELIPELFDIPEMMLNINEFNEESNNKFHVSLPTWAKNAVHFVNVNKFFLEQAQDLNKWI
DLIFGHSQQGQAAINTKNTLALQLQNWGQCPVVLFKKPHSKRENVKSCTSLFSEIESLQV
GESTYKLNNLSFEILLSDCLHLFEIVPSGLRFSFKSVNKKELVFQDPNTIFAKSVSKSAN
NCFIVIDLDTCIFIAFRLIYKGSQLLDVNMISSFSLSKRTKSRVNGNDFIAASLSSRSIV
MWDIIRGTWHKTLEFEEDLIDSGFDDYNGFLYVLSVTTLYLYNINGIFVSKLDLTKIPSA
LHVCDVDKCDSIRPIVDGYKDGSVDAFNFDFESNQFVPLITKNIASNPITQISMDSSRQA
IFFSTGESTTKVIYYPSKFIISSKNDLFN
>T_tenax_NG.00g006440
MNRIVANVISYFLGEYVEDIDRNKINVSLWNKNAVLQDTQIKKNALIKHQIPFEVTRGIV
GMLDLQIEKLVKSLPMNMVLSDIYILGRVRSDVSIASESLESNTDKSELHKLCAQTGISP
EEVISSSIAAILEQFRAQIKNIHIRIEFDKCNHVVAAGITIPLIEVLTSDKTTSDILYKR
LIIHDLSIYMDPNAKPIEILDDSRSRANKIKQFKEIMLSSMQGHQCLLKNFTFEGTLQHA
LNPSIPVQNQITINTQKINVILNELQYQGILNFAKEFTDFQRLLYFSPLGRPTKMLDYEG
SSAAVSRQWLDYTYSCAKKKIHPFSFKIKRALTFLKDRKKMCPPLIEYIRATSKDSHQKT
IEKYEKQYSSELVISFMNYAQRQIIINSKPESIGISQQDIMKIVEAKRQQFNAQSLTFNS
SIDDFTFDLITKEDKLLSSINLLGMTATVNITGQTITSMFKMKKMIIDSDGNTKIFKLKP
SNQEQCISGNLILDNTAKKLIVNGVVTSPIIYADIPYFLRLGKFFDNSSLRELTNKPDDF
DPKKILKQVRCEITELEIAKFIEEKKYLKVDLHMDTPTLIIPAEEQIQIDTGSIDIVSGP
CYKPERKNIKSFYDKFLISVKNFTVKMGEEYIVTPSEMSVDFDNIFVQMKTIVNQNFKIN
MKSIMVMLKKRQYNNILMLANSISELMKDEEINVQKPKKKQQQGISKDIFMKMDSMFEAF
ALQLMNDNGRVENSFSINNLSCGLEIKDGVMNTDIILKSLLCNEGLNNTFCSFGEKEENA
VTTKVTVQDNVTDLNIDVCRPFVLFDLSWFNSLMKFFIDQEPSIDIIKEKAIEYAENSAN
KEPVEVVKQTSDQIMKMKINVISPNIQLHLPQTDGKTFNIEVGIEKLSSQIDMQGESQAI
SVGFEEFYTAFNNRKLIKDITGGVTIDINEKTIVKGTLPSFKVELIKDDFNNIMEIATFI
TSYMSLFQLGANTNNTAQKPGDVIVDLGIPNIEIAFVEQDVKMFSIMANVFSFNMMNENI
SCAVESITLNSKDSVIGTIGHFNFEDNTVKLPDETKIALTEEGLGWLIPIFINEPVHFLK
TLEVKEENPKPVETPEQPNTNIKLDVGKLLVTGFYKQEKVFDLVIPSVTGSIDTGKDLLV
NMLISGVKITNEEIDDFINIDDQISFKMQQNILDFNLKKAVVAFQYNFFLTKFLGSILGL
FGGNKEEPAVFSQFRYNAKVNEVELKLIGKDNFAENNVKFDLKRIDVTTAENCTDMTISV
GDMNSNIISMNNITMLFKMLTSYQPPKVSKWFPASLKHKYAKDNTQYIVGYDIEMSIPNI
NYKFDQLSTKTLCNIITSFLPTEIIHEIWEIKIIVKVSIASTNVSIGDQQIAINNFKFYM
AEKQKMTVEKLTFNDLVINQFQLQISPILLNLAVESVVGILDVDPLLFVVNQFLTSAFTS
TNFSVEDPDEPPPGDVDVALNVASTNIMLLIIKDQTRMLYLNTKMTFNQTKSGMSVLMKN
LCVGFQDYQIDTSKVAIIHNCFVGIQMSVDLLSASFSNLDVKLSIDQLAAIYILADKFTK
MIPANAIDTDMQNTGKLVDDDEQIKKLPFKIKLLIPETSIQLNYQSMPNPNNDIPFIHFL
LGQVDVMLDPTVQAELDLSIPIKKFDYFNMKSQLWEILMAPFDIKLKVKYDDNVMLNVLL
DQVIDLHVDKSMIKNITSYANDIMKRFERQDISNPHEQGILVKNNTSYKLVAAVQNGNTY
NVDPEKEVILREAAIKTNITYKVIGDKEVQGMLSLDDLVYSRMIMKDVLCFNQCSTKRKE
IVFSSLLVFENKSISSIKIAVDEKEIAAILPTEQYPLKHSIPISSCFYVDNASFHLSDVR
KKSIVLSVGKCVTKTALIVKHQIDNVNKITFYNNGKFNNHTPFVADVTVDNQKIGEVKPD
ETKPLNLINSKAEVIVQLKTSAVLTRGEPIRIKIEKDKTYLIPSKDNNVHIKVTHNKFGQ
ALFHLFLPVILRNMSDTTFFITSSEVQQATCQTGTDLYLSDKSVVESDTPSILFTPHLIM
DKAKMQPIEATYTVAPSQYFLAVAEHVYIPLIYSVSYYNEFTRLATFRPKYNIISDLDFE
FSLKPRQNGTYHPVSSNERCTSEILLNFENPINITFMTTNGPVQMIVSVKDGTNYIHFRK
PEGKQQVTVKNLTKKKIKMAQYNVFDQYVEPFSKTFFAYTQPFKDLQIKLFIDNQEVEVD
ENEPKTVNDAIIQVQRQIKDITIYIAYAEIKQKRFPSFALSFMMNCIQIGIISNYRELFL
LSIKNTSFVVTSTAFSMAANLKVGALILDDLHPLDVFETMVESNNFLDFGMLITYENNSQ
VIKDISIRVAPINLYLDNSAICDLVALIMNDFVPTAGEEDEVEEKQQVVKSTGVNETVNI
KSVEFFSCNAITVNLQHESSTRRPTMFKCPFPEMLMIPSITDAHISLDKIEIKDLILTGD
VIMAGVVNPMKNQAFRLALKLLLGIDMFLNVGAISDSFVKTVTKGNPTFLIGGTLRIGEN
VINTVGSILRTFTAESAIKGTRTQKVSLNASAGQTFVNGMESLGSGIVDGIAGIFVDPIR
GAKKGGAGGFFKGIATGITGVVARPVLGVADAGAGIIGAARKAISDDTIILRRQRLPRAI
LFRTVSPFNEEFAKLQNVAQMDSPGYESYNEQAQFIFRYPIHQQHRYCSGFPQL
>T_tenax_NG.00g006450
MKANNTIEVINPANYKSNLSSIKTYRYHFGNDPNQILKDWNEFTTKDYQSCITNLCLPII
NHKIVSNNLSFPPLVIYLCHICICNMNEIPVNYFDIDGTRKAIYGKLKFNAIISVSQLLV
WAKDEHKIPMIEIDVTKTISYDVPHDKAIRIIDALASPSSHFPNGLAKFKDVPVLYFTKY
LTSALDASGLFKDSFSRMVDELMDTKFNLFTKPPTTLKTDPNCLVPSINLSKELAKTIGA
VISGAICANTTQKSWNLAQFVWDFFVTPNGTNINEAVECEDSNCLNNLNKVMLMMKEGFT
YYLPYNYVAGLSGEYIKLLVGGLKTKLDYNSFCKLISPESHPQIVEIGPDFCIKVYQKRH
TNSGLPSDEKQFELPEARTCFNEISMFPFKNAEILKENFNLRLTQFQLCIIDK
>T_tenax_NG.00g006460
MFAIFLLLYKIAQKYIDGAVYEIPSLDSQSAKYSIFVNTTNQTVEILNISTENNETIDRI
SIESNVEFTDTTLEIISIAKYAFSSLSVRSIGYPPNLQQIESFHAPWSLIESVDLTQTNI
NILPDSVFESMTCLKQVSLPANVKALPPSMFKHCSSFETLNFQSDLDLSQATYAFYNCTS
LTSLDFSRFRVQSLPDYIFAYCSKLEDLHFMATPALGSYVFYETKINKLLISQVTSFTQY
SFAGIQGNFELTLKEENIPEGLCMNCRDIEKIILDNSVHKIGRFAFKGCTSLSNLVLPKY
LTIVSEEALANTKALSSLNFQKTRLERIESMAFYESGIKNIQFPDSLTTIYDFAFAFSDL
ESIEAPKALDILGKSVFLCSKLINADFSKSSKINKFGNEMFKDCENLEQIRMPPVQLTFG
YSVFENCINLKSIVMIDFITINSRTFYNCTSLEYVLFPGIKSMTNTSGYSFYNCISLKLL
GDISHEEHPIFSLIDLRRSGDFVAEYSFVNCSSIQKIVLGSQSIIESHAFAYLLNLEIAD
LSNSRLKSLGSYMFFECPNLKTLYLPNVIETFEENSLANVSVISIYYCGSHSITMNDAIG
ANTQITFYSVKTVNMNDIMPIKLDICFNAQPAPQVLPPRATAPVIPDYDYSPPIISRIKT
QTPEKVSSATPFSFTRDSLVKFTPQQYIGRVKPIIFTIKSIIIILLFILLVFIPIVLICI
VNFKRTRVQHTKDQHDEKSLVDNNAYFDYHADID
>T_tenax_NG.00g006470
MTQPLTEFICSVRIADNIEQEKFIIATEKAQIRAYLRKCTPEMRPRIVSKIIFLDMLGEN
PAWGQMETITLMTDDRFSYKRIGYIGATILLDESAELTVLVTQTLLKDLENPDPNIQNLS
LTFIANLGSHEVCRSVTTAVQKLLPSPVPSVQKHAGMAAARIISKHPDLAESFKNSVQAL
LNSSNHGVILSGMNLTLQMIRSEPRLAQVWHQFNIPFTKILKSLVHTRPSPEFASGIYND
PFMQIKAMQALALLKKRNDELETILQSIISTTEYRRNTGRALLYQAVETVCAITKKASLR
GHGFNQIGRLLSMKDPNILYSALSAYARIFSNDPRIIARGGADSMAIQRYKNAIVKCLDN
KDPSVRRRALDVISALIDEQNVETLIPEILGFVKLSDAEFRAELISKIYTATQKFAPTLQ
WNFDTVHKILIDSGNYVSPDIVASFCELITKNAKLHAHAVQRLSESLLHYSENQSLVQVS
AFVIGEFAEDSKNVDTLSKIINLPQTSTETRLYIVTAISKLAARFHDCKDTVMQLLLELV
KSNALEVQQRAGEMLKLLQLGQVGEQLLAPIAVGGDNEIDEKAVAINEAPEMAKADDDLL
LNLLDTNAPANPSNPQPALDILGLGAAPAPVPAPAQQPKQMNSNPAPALDILGLGAPAPT
PAAAPQQPLIPQQAPKPAPAAQPMPQQPVPQQQPPAQPKGHVPILNLSDVTIYGQSQVNA
NDPRQTMIKLTAVAKTNKEFSNFAILVQAVQGCQVKMQAPSGNVCGPNKPVSVILFHFNP
TNVPFALNVKLSYNYGAMPVTDTGVIKSLP
>T_tenax_NG.00g006480
MFNENWFSSVESAVIGQYSKLKIKGDVDNSVLAGFLLYNEEDKLLKVLSLATGTKLMSGD
QREKDKKLGPIFVHDCHAEILAHRCLQKWIWSELDGLFKERQLPPNLSIHFYTSTPPCGD
CCVHCKPDGISVETGAKPFGWDQSQLSASPPNIVRGKPGRGSRSPVMSCSDKITTWIHCG
LEGNLLSSFVDTIKVSSICVGGGDIESCKRSFFERLGKPQSVPIFCGLTEWKLMSDSPAA
SSVSYCIGEDYELIQPKFGRRFGVIPKNQENPRFMATVCDAMMLRRYCLRKEINEIKFGD
AKLQNQKYNARKQSIKEELLKHGGTWAPKHQEDKDWVYEVTKMTPVFPERKNQK
>T_tenax_NG.00g006490
MNESTTAEDIRDFVNKLPVIQFQYRHVLTAYSEYVSHDVMNPEEPMKFKPKHFANNTKIS
SDKKFWTEEELDSLYEALRKYGKNWKMILDSYPIFTRNGKTKVQLMRKLSKVKELPKWRD
LKL
>T_tenax_NG.00g006500
MFTGKATLRVAKEHLAPAMKTGTANVMSTAIMGALMEEAACNALPEGTYKKGQTSVGIHL
DLRHKKPSALGANVTAIAHLKEITPKKLDFEIEVFDETGLVGTAKHQRAFVMTDAFEKKC
EMDFKKATGK
>T_tenax_NG.00g006510
MPRTLIKGAKYNISPEELEKLQMDDSSVITCRLLKEIGAVQTFFVEILKYDAIKCMTRLK
ETVGKTFILYCPQTIDVSRKMMLVLFDLFGKQVYKMGIHMNIHLGLELARKSNVKLDIDL
WTEIFDTAIRENDLDAAKYISDNIAHFNIAFTLDRSMKDRIISPEMFLLLVSRGLISGIP
VVPSNFIEENRIDEINILLNEYHYILDFSALGAQSIRTMIKNNAFEITKLAIQHGSLDSY
FPLILNDCTLFNCENLLMAVLENAKNKLPPGAANRALISAAHLGRISIFKKLFNSLAVDM
KHVMIAKEKAYDSGYDEIVDLIENNLPEGIPLSTPKRSINDSDDEEPSETDESDNNKTNI
E
>T_tenax_NG.00g006520
MSNQPLWLKKVHELLKKSYSLDLSGENITDIKLFPRTSALKHLNLSYTQLKSLQGMKTQK
AIQNLNIEGSSISSFAGFAALKNMSNITLKRSLVEKFENFQISLLIICPNVHTIDGKIVK
SSTRMIAQKLAENPLVPKLVNLGWIATYPIEDEEIEDLAKEFGIQDSHLAATHYHGAQQG
DLFEDELRRIDEEHNRIVEEAKISCGFAAPDMGEQEFQEEEVEQETQVRAVDLEEFQHND
VPNYSLLDRVATILTYVGQPIDTKNLQESVLRCVEALCEKNYDTLNNLAEQFNGEEDGDF
DISEKLNELDEEEEMNIDEVDQEDIAKLLAEEDSDEEDEQLNVENQENIEPENEENPVPE
EEQVNAEQEDNTQMQQEGEDKDEEGLPNVEGDL
>T_tenax_NG.00g006530
MFLWLCLIKISDIKLSDGIESKLLKKLENNINWNEEKFKCFDGKKKIPISQINDDYKDCL
DGSDEPSTSASSEGMFYCKNEGFSPKFIPKWSVNDGICDCCDGSDEQNQNITMCANTCND
LNGKFTKLKSKLNKHISAGLELKIGDEIDRETKYEWMKKKFVENKKQNNNLVQTTKKEIK
RDFVDKFAEYQKQTAQSKLEFALSTQTGKKLQGNFVVSFGKFKVDYRTDVRYDNQMLGKF
FRESDGRAFYRGGDYCWSIHAGRNTYIDEYCWDSNKLISIVEYSQCEYKGVMLTPHACNY
YSLDKINKMTADEVLEYAEKMGIN
>T_tenax_NG.00g006540
MTSALGSRYLLGEKLGGGSFGEIYMAENVNTSEEVAVKLESKNTKFQLLKNESIIYRLLQ
GGVGIPNIKYYGTDENQNALVMDLLGKSLQNLFNEHNNMFSLKTVLMIADQMLTRIEYLH
NKNLIHRDIKPDNFVIGRGKKWNQIYMIDMGISKLYCDRYTHEHTKFCTGKSMAGTARYT
SINSHLGHEQSRRDDLESIAYVLVYFLKGKLPWENIKAANKNEKNQIIRDLKINTSIEQL
CEGLPNEFAEFLTSVRSLSFEDRPDYSKYRKKFRKLFIRQNYVYDFIFDWLLPSTAKSSA
PPTIISESIECKKSIQALPHILKPKHGVSQYKARERIQPKIARAVHSNLCTNRKNIH
>T_tenax_NG.00g006550
MFSFLFFIASRQQPNIDANVLNEAEDTPIFKFLPSEEGITDIDGRFNVDTTINGVTISNS
NRQLREYFTCSVTVTNSEYLNNFAFGSGLAVGTGGALFFSVSEAVITNTNFKSNSAITGG
AIGSIVSSLLIDTSDDSKTFTLNKAFTYGVRLKFQAFRYTFQSNTAEQTGGAIAIISDSD
AYLEALKIKQNAALDQGGAIYIVNTDAKIYKCIIWQNKAGEKPTETNKLAQLEKNIAARF
RGRGCGGVAFISTFREHSLITQSNCFKNNLMFNGVQQVLDSDTVASGSRKGSDIMMEGKV
YWQSMTDMLPTIDTTTIYIGTRSLYRQAIYSPQPFESDSACSGLTTLSTAQGTTSITWAS
SKNAGNAVASSVPSPSAFIYKATPITRLPYATTKSYTKYPTTKRAWTKTFTFSVARTPFY
TPKTTPSTTPKTTPATTPKTTPIPTLAATATPEPTNVLSYSSFKASFGAGATSFFTYTNA
LSPVKSGTTIAFTLGTSVTITVTSFSTPINTDILVPVYAQVASTFKANPFDTDFRFYTFS
SVAAARSVLSATMTTLDGTFTKGSGFNYADEIFIYKEISTSIYTYTVVGGKLSLSFATKA
YSLLQTSKSSADEYWTVSIIAGETFTTVTSKRADYIGNTFTTVAVSISTPSEYTGYVPSL
PTTNTNTQITTYTASYVEVETVYYYSGFQSATANTYTIIYVPAISNTFTYTKATYTYTAV
TTFAQTYSSVSDGQIFLSYVTYVTKYTKETLSQLTKTIDTIYASAMLTLSTTDSSYYMTN
AAGSTYTYTESTITLADITQKTLTNFYSASFTMTSTFCFTNLANGAKTITYKFTEHILGT
VQVPTNIYVTNSVINVVKQTSTTAIIASSTTVSILAYTLSKYPDPAPLTPMSDIPKQSFS
DILYTQTTGPSLAYANVNTITTVLTKYYSTDIPSEFVSNIWTQIGIYKSTFHNNNYIWTS
TMTVTQHVTKLNKGRTWIHTVIETSFNGMTETIIQNGIFSTIVTNSGVSKVDKQAATITI
TTVAFTTLSPSTYHLIKTKSQIPVGTVTTKNTLTIIQYPISTWSNNAIVETTTSTATMTM
TNVISTSLSWFFATESILDIPGYTESNVAAIETATNAAATTIVSYILSTTNLAARPSDVI
IPEATKNLLVISTSTITETYAETDTTYITYSKNSTTLTKSSIFEIYTKDTIYTSTYTILD
NKPVFTYTIADTYFYTFIDYKTNDPKVMESYVSKVIENGKTFTAYTTETNGESAVYTFTY
SLSTVQTLVQQNAQTNTIVFSGTQYGGNQESLTILTYTGSATLFITTIGGVPTGTWTVTL
VPTFTQITTDATLTVFPISSTVSTQYNVISGSNAYASSTIAKPPGTPEITPSITPNPSLG
PGSTWVWEPSNSPIYTNTVISFVKSSVMVVFPSKEYFVPTATIGPTSTFTNTLQNGVMTN
IYTYTNISMITITTTVLSGNPLSPVVISAATEVTTNTDTSTFTIIPVMNSSKNGDPFLKV
TVVSHPSSLITNTYVQTLTPTWASIPSAISNMYTYTQTPTNMFTTSSFYTNTLTATNTPT
ETATYYILPLASPTPLPTATPLPTETPIATLWPSPSQSPLPRRTLVPDPNKKTTLTSSAT
ETESSVFTTVMTTTSTVTTVTIDKSELSTTLYYEVPTQSMTITYVTVYITVATEASADSG
NDSKKNNMLPIIIGAACGGLILLLAIILIIVLVNKKKGGEETEDSAVEMNEETVLHIPDT
SSNGPVTNDNPLWTTSVLGDTDDPFNKDFEEDAIEGFFNVHNIVE
>T_tenax_NG.00g006560
MKPEDICALFLASSFIEFVDEMDDATNLEIMTDFLKICEASRHQDISFGHFKNIIENSSE
NVQNSYQNYVALFLKSYIMVVKEINELMNRIKVSVQSPLGIIVYNNLHNLDVTPIFSVAK
ITANFMNWISNNEINPIPLLLEPDYLFNKKPLPTILSPFPSYPIPTQNDEEFEQLLRKYS
DKSPQALLYLAIKHSNERKTSLALEEASSLCLSMSKSSDESIRSRSSVALSQIYNEIGLK
DDSVLAINESIDGAKNLDDPSILSSAVAMKAILEDTPELWKHAANLADPHPQSTVHAALS
EENGLAKALKTKWPYVAASVYTSLGKEDSSRFAECLPPNSQYLPLVVESLVSSGKWKEAA
SILMQFDIGFTEVRATSIAFCALFSDVCGFTESSEFYRDELNEILQIDVGHFSDVKKCLK
RTADMWRTNVADENIIASRNILIAAKWVTNNANTAEKVASAAKFVNNVHAYSLIPILIEK
SQKYGIEVHLSSTRTELDTLDYEQMIKRISCLCE
>T_tenax_NG.00g006570
MSSVYNRFDERDDNKLRELVRQYGDSNWKLIASKMPGRNKRQCRDRWMRYLAPTVNHSPW
SQQEDDLLMNLVPKMYPKWREISKYFDGRNDIQTKNRYKVICNRIKNEAPTVVNPIPTFD
VLDSFEIEDSFGLFDEFCTIE
>T_tenax_NG.00g006580
MIGHYSGFLKRKGAFFGMWTTFYCEVKDSEFIIYKSKDNPIIERKIQICPQTVAVPLDKE
PIKFKIESPGDSPLQLQAETEDIVMEWILAIKSQAIQDHTTTMDDFIIYSVLGRGFYGKV
MLCQKRGGKELYAIKSIHKARLVKQHKVHTAFREKNVLMKIKHPFIVSLSFAFQSLTKFY
LGLEYVPGGELFRYLQKKGPLPIKEARFYVGEIGLALSHLHSQGVIYRDLKPENVLLDEE
GHIKLTDFGLAKDTSNDSTTNTFCGTAEYIAPEIIRKEDYSFAIDWWSYGCLVYEMCFGQ
TPFYDNNKSRIFTRIEVENPYFPPNADPIIVDFVSHFLTKDPTARATFDQMKEHRFWNHL
DFNALLNKQIKPDFVPIVDDKRIPDNFDSQFTIETPCDSLATPPNSIRIIITRYEKDDFI
N
>T_tenax_NG.00g006590
MDNMIKAIAKFTDNKMENYSTYANTFKELYAAARGNLSPSAESFKTKYNKMIDETRRITK
FNEKIDNIHQKSPNSVQTIFKITVNESSKGILVVNGSNHFLNGANASIDNAKRINEHKNV
LTDFSSTSKIYLGNRSLDYYINISKKDEVSQVLFAKYPTICPSFLLLVYIFCGIMFHTIG
LFFYEIYITYDPVIANIATGALKNIGFSNITIPPINISLVSDDLYDDCIVFESITIDEIT
GDMISKCRKAVYGTSFSQAIELSSIRHPSFENTMVTFADNLKFSKVSTFYSDNMNSILST
LENDTLRGFMDYDFITAIDAFMETLSQTEKDKFKQMLMNQNNFTILSTNLLTKFNETKLQ
YINASKILIVNVSTVLPGVVERLANGFDYFDYKVFPGVLNYVNNFLFVDLGHYAYRLDFT
MTLQAVSLIIMTIVVIYRRKQLVSIFQSHVMASNQRPNKHIYRKNCVDDDINLLISFKDR
ISHNLER
>T_tenax_NG.00g006600
MFKKDRFPDEQDILEKLDRVQDIPNTVRELTEAILELMNTPFEELNRRQKEFVIDTLPDV
FTDIVKLNKPSKKINMEIGLFTEAYLKLTSTYNLRKNLIHVIGKIFDRQMREFKLRMIGE
VSEEIKEKFFQFRPDFDCLLQPEQRPHCNQIVKDIINQLFSAGIIAKMFEIIKNKTTNPD
IFAEFITIYSGIESSLVDEVISLMLPTIIDEIICLLYQQQTDFSGMCTFLAKHFRVNSFY
AGQILETLCKMSEVGGYTIRKEVVSEIITIATDPKNQSLVAENAEIIKKTFVDAININQN
QLILDKIYNFLPKFSEICSFSVEDLESAIEKSNGSCPTSMIINIIPNLQDAHLDKFTTFL
ITNKYYYPDLFSSLMTRIRTPSARKLLSYMLENKEMLFKIGLEGFKMTANIKTYISEITP
DSPDIIEGLSLFYLKSPKIETFHDFIFATIRTLPEAPHLINVLMNLTSTMTRFPCEQVLT
DVFCFFFEKFSEEGSKSWVIQLLPVIKAWIAEAPSIPSPIFFEKFKTLNFQTCPNEIPSL
FNIVVTKSEDKYGAIDLLMNITSSDVPIRHVRWVITELFSRITENPEIMTTACSLIISNI
MPSHLRMIYEAAKFEADFFRLEETNFGLVQKFIVKENENEPEKEINLSLTSMHSSRRIYA
AVSKHTGIPIDELLLWNADPLNEFVIPFGCPLTSLQLSSTTSIILSVEKTKDKIIHQKLY
DANFLTCLSIPENVEIISKHISEYPLLYSVAELIHDFPNLQKVPLDILGNNLQFVSKPTH
HLFTGALKARVESGQITPDDVYFAACYIAEHLFDSVSLTTCCDVLIQCGVKIKVSLETAE
MLMLRAEDSRIREMAIQILDIQDPAIIVNLIDRSRLLEYRSHSNQLFRFAKQFNIPSTVY
ESFYSDLKQFEMNLVWDIDETFIGLLDLIEPKKETIQLTINRLFTQPTCASFMNPFLQTH
ESRTAAYKFLRNENALPFIAAFVQKLKQTPTSLQPFSDDFTPRGRLGLLNFSTTCYINAV
LQNMVAMPNIMAPLLSMPSSGLTPFVMELRNLLTLIRYGRGTPLKITNFTETVPEFFEPN
MQQDAHEFFDLVINRLTKEIPNPEVINEQLCGKIRNDILNSKTGEVITTSVESFYYITLA
IKGLKNINEAFQKYFEDSEISSGYRIESGEIVPACRRNRVESWPNYMVLQLERWDYTYAN
LERSKLTQELQFPVELTPPESTEKYQLSGVVVHEGEAERGHYTAIVRSESGNDWYFCNDQ
DIVNFDPANLGPWCFGASEPKLGETVWTGYLLFYKKIGLEEVLKPQINPDLEVFVDEYND
TYWPAQCLYSHQFISYVEDLILQKEQTDMTLDIIFRTFFRVALVNEKYLAKWSDMLSKYI
LNDYNRCKVFFQYIKNLLGNQFPNVLSISDNVAEYLEETVKNAISMLNDTTEHIKTLLQG
LDYGTHKRAMVFALDIIAFCCDNLNVEWSQEEVALMSMSLLLTMDMQKEVQRSTGNVYFT
AFDKLARVLCDAVKSPSSAEVIANFLDVNMLNRIVDSLKMSSNFMALLVMVANTRPDLLE
HLIDAHPRVQTIVNSAIPNPIGGTNEIAMTSDVTFYFNHSNDTIFHHDIHVRNRTLETLK
MLVGQPEPHILHFISRRPYDRTIPIPKVTAESSFAHHILDQCNAFLEVIEHDAHRGCEFI
ILLQSVVSLAPMSTRDVFGKLIGPIIADKSGDLLEQFMPIIHHLVAFDPGILETLNAEQR
EVFRNMAQPTILDVELVLMAPQVFAGSWLLGECVEFVMTMLSETEASISLINLLAEMKCE
VRCPSEAHALWALKPAIKMAEIGCCDRDQLVKFMASALKSTAED
>T_tenax_NG.00g006610
MISDKETVKKSTKTVEETISRIQSELNQLAKQFTEEDIQIDQISICADNLNTILDEALHE
ADNNDDKEKLYTLKSEINTNVQSFLSAYEQILGEGNEEIIEYEE
>T_tenax_NG.00g006620
MSPCDSAILSHPRDGSTLRMHFNDEKFADFDIFAADGHKLKHIMIIIQHRYDIPMKSMNL
RCKGIYRVNENQIISREDCNSHWMCKIKDETDIDLIRSEYLPMMQPQKSHNKVKKEVFSK
QLKENSVTYLKTSKSTPTCSVQVNNNMNKPENNVNNKSNLNSMMKPEIIVIPSDSSDSED
DSVIIIGANRSDISITNQPCYVILSQSDKFRNDIVKKIMNNSTKELERNIIGFLGTNNPE
LNDFFHPLPAKSQKVYLLEFTPEKRNEFAHKIRELKCAEDDVLPTVIETLSDQIDMNALR
CIIKVRQNSKLIAETHKEARTMIQKKALPQQRTLHQQKVFCDIPKYVKESLLMTFKEGVL
QPIGNCYIITTKSNNYYKNIQLSRNTKISNEEYVLLNKMSTNQSCFENKYQKYLKKEINN
SLGLKVFDRERCGDIIPRDCC
>T_tenax_NG.00g006630
MLSKDRVWEIREKLSQCTTSYAECIPSMDNVKALCDMFKAILMNEKTLIEGLTGEYIVVG
DLHGNFQDLDYIIMKYGEPSSIVQYLFLGDYVDRGYNSIETILYLMCLKILYPEYVVLIR
GNHEFYNTCNTYGFYDECMDKLGIVDGVFVFNHVNATFPFLPLAAILPNRIFAVHGGISS
KVNSLDDIRKIDRFNLIRDSSNLVASDLLWGDPRNLPEGVLTQPSERGLGENYSARKTQE
FLEANQLTAMIRAHEACQDGYANSLIDDNGNVLCWTVFSAANYCNMNNPAAIAHIDAEGK
VSFDKFDASATGVKDEDENENNFNEVVLEQLLGPRPSHIDFFMDPNSAYLLL
>T_tenax_NG.00g006640
MEFFESFLKKETDRVIELQDAIDSLIDGNAKDIVMRFDRMNLLNLEYLPNTITYLFDLYV
LNPGKSHWYITFINEIKNKNQAFNHILESSLIENINLKSNEYKIEMAYFTRLLMFSSCIF
SVSQLISNTNQVFMAYLYYCCYDFLNDTDKGSLLQIIRNNELLLKDIISRFDEFLTTNTG
HIVNFFKYGGVPYTYISLIIDDDAAGFSTRLANDCASDISYETRLDTSKLLWHMPFENSA
TLLQLAASFGSVKILKLITNMGSDMLVDFGKYALFGGSLEIIRMAYAKGSTFKLKDAVHY
KKNKIIRWLKENFNISQDEINESIEQAILSNSAVFMQEFDISSKNKNIDPFILHKICKSN
NNHLFSFFIEFDYNLFNRPDRDGNTPLHITAIYGSTMVIQFLLIYPRVELNPVNKAGYTP
LECAILNGHQEIVMLLTSNPGVDIVHRPHGVSLLALALQNGNNEIVQMIYEKGICDIKDK
FSKQYSIQAFVFVSGNLPVAKLFFKTKDPLTTIISETFTALHLAASAGKLNLIKWMIDEM
GVDPNIRDANKKTALHVAIEYRQYEVIRYFVLESKIDINLQNYLGETPLMSAIALDDKIS
VEIILKNKNVDKNLGDYFSNKPRNRTQIPEILQLLDKSD
>T_tenax_NG.00g006650
MTSAQEVLADVAPYLCNLDDFQLVKKIGEGAFGLVYLAIHKKTGIKCAVKKLITDELEGQ
ELVYFCREVKILACCHSYFLVPLLGFTFTSPYLIVTEFIECGTLFNALQHKPGSPVLTNT
EKNVIAMCIAHGMMNLHKMKIIHRDLKSLNILLDNRHLPKIIDFGIARFKDDSTNLVTQQ
IGTTQWMAPEQMMTATYTNKVDVYAYGILLWEIVAEDVPFKGFNGVQIAIQVAERNSRPR
IPDNCPKKLRQLIELCWHRDPERRPSFKQIYNSFASHKVEFQGTDAKYVDDIVNYVGQIE
KAKQSDMYAPLSTRKAISQDQFQQIDIQTRKQFGLSPPLETPNPPVSSSGYLQPMQSQHT
VDFMKNPIAPLMPSIANFNAQSYQQPNNESSDDSEEEEEINEYQNYIMGQIDKINKNNIL
NFYTSIKENFEFSPSLKKRKISIQAIAQIVEIDQELIAPLTDVRIFEQLPYDNSDLFPLL
SRIISAMIAAKPSAISPELSQKIALMADKHTAEVLHLFSKFALIANKHKLAFQIISPFLA
VSSSYLKRGFTQDFIRVLVYLLKINTAFADEYKTYTSDLLKHILKSSNTEEITFVYNAYI
SLGDLIQPIPPDIIEAHLKSEQFVKPLLLYFIKGKPKVTGDVIAYLVQLAPTNQLVQSAV
CSIAETPSGAVLILMNKTWLEYSYDTLTAIKIFLSVLVVPEMRPALTELDGVAELFLRVA
MPNIPEYLILISSIFARLQLTTSFVEKLSTSAFMSTYLQLTVCTSRADLVHAGMLVGCEI
AKVGFSQELITLSQVVAHFVINQCDATEKAVITAAVLVAYPQCKQALIEAGIKNGIMQCV
VTQQTEPLRQDLIAKLDSY
>T_tenax_NG.00g006660
MVDVELSPFVFVFLVLVTLAIFVLMFTTSFSVSFNDTTAAEIQIYNIIRNKENPQFVDSQ
GVNVEPVKGVFISLIIQVYTRNAQQVNENITQILEKYKKSPISDKPYEMICILPDNASVQ
KSIDYFSKIYQKIVFFTSLNDPINDFKQSVMMAKGQYVLDTKFIDQELSEFSKYDKQFIT
IATPMNSIHLPFYHQQMFSLPIFIYKPAGMVIFSRLHSTGQKAQYEIDYLCKSCHLTAYY
KSYIFSDFNPSILNIIIAKLWKSVIVFLFKRHYWTIGKTKRKSS
>T_tenax_NG.00g006670
MTQVDPMIFSKASMLLNIYQVSYIAKRAKLVITQGQISKAEQLNRKPVAVWVKHSYGLYF
LDADGMDAFPITGDTGFFDIQLKSLKKDQGQLRYIQCTLKNTKVPLNLYGPDEVMALWYD
ALRYIVLGAQPETHTSLNYREALIHGLEYSQINNEKAPEVPPPPPDLNWK
>T_tenax_NG.00g006680
MKSIPKVLLLDGDGVIWIDNTPIKGAIDALNRIRKLGVRLVLVTNNCSKTREQYLKMLEK
LGLEGFQVDDVFSSGYATAKYLQHHNISKVFVCGFDGLMEELRNHGIEVHNLKTDPEPQP
VEAVVVSKSESLSHADISRGILLCKNYGAKLIGTNPDPNFPMHGGILICGSGSCVRAFEV
GINNEADVIGKPNKPMFDTVLLTLGVTKDDVVMVGDRMITDILFASRNGARSVLVLSGID
TEKDVLDFPEADHPTWIKPSLVELADMFEEMAKQK
>T_tenax_NG.00g006690
MYFKLLNEDEQGISVTNDIITENPDRICSSDHPWTRIEVEALIQGINMYGVGNWSQIRST
FSEIFNEHQRTRLAAIQSFESKELFVINVGSTKYKIPKLIAIFISPAIAQKIKNDPECSR
FDININDEKKVFRLLIQLAFGNYVNIEPSQVPLLTAFGKALENEELISICQSAGQVNEEI
TIENAVSMLIAKKKVRAKYDFIIEFIVSHINDVITHGMEKLDADDIKKILVHGKFRTKSD
SFIFRFIFDLYMEHTNDPRYSELFAHVNFEYLNEEEMSDFVNNVSSNQITDGIWRALSRR
LILPVSSGDKQNKQASQFTKISRTSSRLPSPPPEPKATKKPVKEVNFNGTDYYHGIFENL
RSKKKHVLMSSSSTNTGTITSLISPTNKTNYWTGNQVDSWIKVELKKNRVIPSSYTIRGR
YDHDFNQPQSWNFEAFTDGKWEVLDTHVNEPLRVKEPRNFKVFTKTKYSTFRIHQTGPNT
YGDNDLVLSAFEVFGEVC
>T_tenax_NG.00g006700
MPLFSKSALEEEFVIQTADLPNVLTIYENSKSIHKILLSSDILKIKTNAIVLNYNVINIA
KKNYIRAFSAVEYKQPGNYIADSNTTIQLMPHTAFLCHNPYYFDFTLEGDNENFSHGAIF
ALSVLKIKISNRTSQTKFSYSVISDPFEWVYDCNTMNVYRGSNTFLSISKTKETNLTVLR
GNKTCVAFSSPYKVKYNFYVDGGDDKDYVTLYDSYGTKVVSLHNTEGYSYEGSTVFFHFK
HHLELKLNGFYGLESIDIVEESKYKLNYVEECIPSFDGFTQNPNPINHKFNNFNSYKNGV
YSIDVSQEGVNLQFKQFSIVVFHNGMGFKGTLSGQNILGETKINVINITNKDDPIQVTSD
TTKTLHFTVIEYADFIVSGEYGCANDFVISDSPKEKFNNLSPNITMNEKMNYCLFYVSES
SFTVDIAYSDKSKSKFMNTVNNKVNSFEEIGEFNNKMNWDGKLMLTYWQYNTTKSKHAKI
LVKNEHQTKDNSFVCGFVRGTNSYTYQSSSLFSMNDWQTVMLHGDRYDNIEGHCASAV
>T_tenax_NG.00g006710
MVRIGNDENYFNQSQLHILGVLSILVVIGMTVLAACHLISNIFRRHSYDEQNLFGECDSS
NVQNNSCL
>T_tenax_NG.00g006720
MSLLHHAIKAGDSELVNTLLQNGADPAAPNCKKLPPLHFAIEQKQNECVKTLLLNKCDPN
IKLSNGSVDLLLKAGSETNIGSKCALILAVRRGDLESARLISLEKPDDELARDGKGLTPV
EIAAGLKDPSFELLLISTHKPTASIGEKFVESIKNSILQDMAEERQTFEKDPATIENLAD
FLDSVAVTEHSLWRFGELINLQTAEVKQRLTILNERNRNISPVEKSLNELQTMWEAKIKE
TTSKQNALQNCVFTPESRAALQRWEQVTRERKAFFEELMAKSRSMRGDTGNALKELDFYN
KMNAVLSKLRNWEVEQIRPFQSEIVAFTRKVQLTLAPQAKEPGMADVFGTLKMLNTQINE
TNPSLFEVKSANSSRRSNASKTAKSSGKR
>T_tenax_NG.00g006730
MFLLFSLVSCNQELDLEKFYKTYHILAIEGNGAFDIEEHHYRPKIFFNQYRGNETRYVHF
EPDHPTFGRFLGVSLPEPNVYSVLTPDHTPDFDINYKIIDGDNLMVRGIKPGQFSITGIL
SAKEMSEFTITHANSDKVTLVRITPEKELTRMQLLAKITPGLCIIFFYGFGRRYRERFWK
QFNKMNTATLQRHINRATKESK
>T_tenax_NG.00g006740
MSHFNDDEQPKWNECLAYTIKMLIEENPDIPIREAREKAYENFKSNNYPLSKPVSDKAKR
IRHNKKEQEAAVEKLDPEMAAFIKKEKERLKQEFPYSSDKDLTEQAKHIYLLQIGQK
>T_tenax_NG.00g006750
MSQSTQQTIKQLKTLIEYRKTHEAPVDTMGCGSQSEKTDPKTSRFQTLISLMLSSMTKDQ
QTSAAVKKLQQMEGGLNAPNLMKADYDVVLECIKSVGFAKKKANYIIETAKRCHEEYDDD
IPKTLKELTNFNGVGVKMGTLAMAHCWGEQIGIGVDVHVHRISNLLGWVKTKNPEETEKA
LQKTLPKEFWPDVNHTLVGFGQTVCESKKPKCEQCPINDTCRYYQCAPEDEEEESED
>T_tenax_NG.00g006760
MAFQKTLELAIDIKAHPQKYADCMHQKTLLMLFQKPSLRTRVSFETGMTKMGGHAIFYSV
ADSPLGQKETIADTAHVLERMVDVVMARLNKRADIRELAANSKIPVINALDDFAHPCQMI
ADFQTILEKRGTLKGTVLTYFGDIANNVTYDLMRTCALFGLECHVRGPEDTKYGIEQEVI
DECNALNAKTGDKLLITHDPEEACKGTNVVYTDTIISYHISKEELPERRRVFKQFQVTQE
LMNKCEKDCIFMHCLPAARGDEVTAEVIDGPQSVIFDEAENRMWAQMALLVHLVYGF
>T_tenax_NG.00g006770
MAIYRMSGYATALTRETPEEPKINTPEKGEPLLLKALADIEDYSKSLVLAYDEIISELRG
RLDKRGAISCHALQQNTKFAAEFGALAKQEITELDTIADSVEEIVSQLSSVDDLYSNVCK
LSDLLTSLEQYAKEKAESTPTIMY
>T_tenax_NG.00g006780
MEGAFLHCNIADENVEVPVVFGKYKMIKIIGTGAFSIVALVTNVSSNQLFACKICSRKSL
NENNLFDRFEREVRTLQTLNHPNIVRLYDVVYEDNLIYLIMEYCQHGELFQFIIDQQKVP
EYLAKNIFKQLLDAIAYIHSKSVAHRDIKPENILLNEENNAKIADFGLCHPITNKLLETP
CGSPFYAPPEVIANEQYDGKASDVWSLGVVLFTMVTGSLPWRQTNQTQLYLQIQNADFVI
PGFVTPNCRDIIQRCMSHNPSDRPQPIDLMLHPWFEEQSEFAQILGSRQKPPPPQQDSFN
LAPQSRRNPIIIRPKQSLSAQAGNYKPVIPQQMQSVIRKVPRQSMSIKRN
>T_tenax_NG.00g006790
MQTAFESQEETPDKNIAIKLYNQLIKKYGYEKVSETYEAVLNADLPRYQLLKLINNDDLG
TAPNLKIIKRKDCRLIFGNFNIPTSILKFQKRKPGRDFVKLQIYPPKNAVESFCKSTNHF
YSPLDVINAASNLKLISDTEKKKVVNDLDYRLQDNMFKVYSFISNPLAQGRLIDHAEPIQ
SYCKKYHPLSLPKCSNCDPMAESVLNNEYITVDQTTADNGKHHIINQTSNKLEAIEDSHA
ALDVECSRCESVYKHLLEYGKSYFNTSPDMKKEIITIFGSYGPLMIKLIETSDDEYFDKF
TTFIRQRYINLHVSRLLQKPEWARGLEVNLPPSRAMFSKVSHKTLDYGVYGRISLPIQYC
VKNVGLIQMLFDRLFSALSFQREHTMDLNIFTYMLSVLRMPEDEESEMGYSEAQLLVALA
MLSKKLEIVRRTTDYTDKSRIIPTEIGLTINSLSPEVRVIEIIYDMIITHKMNLKTGVPE
FAGLLRDVNCKIVKDIITLTLISLRALKFCTQNRVREGIIVTVVFEKGYMKMALKDTKFG
NPNLMVDLECFKSTKGVLDI
>T_tenax_NG.00g006800
MKGGQFNIVQKEIDLPQMERGCHIITKIIIQKLPELKNFKVGSLNLFLQHTSASLTINEN
VCSDVRSDLESWMNKAIPEGPQWEHSSEGPDDMPAHVKSSVMGVSLDIPISNGQLMLGRW
QGIYLNEHRAYGGNRHIVLTIAGMQQ
>T_tenax_NG.00g006810
MSYDREIAEMIIQSGFECNKLDDKGNTAMEYLSDWENDDVTAILQLMNKICFNVNGPSDI
KPSKLPIRQLLCNINSRIRYRPLEVMLINRADLSRVLPNNKTVLEYMQQKASRDIKLRNL
LDKYATNK
>T_tenax_NG.00g006820
MSEGLTRIVVGGIPLNTHQSKVQYEFKRYGNIVEITPSNGKFIIKFSTHEQCMKVIQALN
GKCFEGGRSKLSIKFAEFRKPSSISIYFIDKRDIQQITTYFERVKDVDKINFLHTSIGFT
GFAYITFKINQNLEKVINNAIHTLKLARKVYFEITPYMVPDKENLIKLAEQFERRSLIMN
DFLIHPDERILFQKFSVIGTVNYLHIEKHYDFFIVFVMIDKYESARQAMKVLNYEYLQGY
PIPLHIYPFVNVNLSHDRFLGLLTVNEIDLTFNNADLFNEYDQYGDLYFSEVCPSFKNSK
SFILFLLYLDYSSAEKAKRETDSRGKKNVFLFPPVPLYQAVRFFQPRKQDFSPCIVSFGY
KKRESDFILRNSFSNENLHNLIDQFYTISSGFKSKICIAKYKDIAGIQQASDKLRSSGAK
FEIVNDSPCKKIFSYAQTMMIPPTWRGRLFYAIGISEHINNMELRLEFGKVSNVIAAIHF
QPEKAIIFFAQNQNVNPNDPAFYNLFPNPVTLEEVMNGIIPATTPRSFSQGEFLSVFHPS
GFLNFASPSNQRIQYMSQDGTLLISNPNDTREDFLDSLSAIT
>T_tenax_NG.00g006830
MFFLIRRSLALDNIRNKEVETRKRSYYCQQMKKMFYRKDQTLTFSAGDKSKNDSMALDTL
NFLRWATGLNNKVETKMTSYFSKDYPNTANMIYHIIMRGVSSYDNWNMKMRPVFLYHNMS
KISSCCVGKGATLSGNKNVQVKVNDTVLDRYDQFHYWYSKWYEQGYRHLSSWIGLYFAPN
FTDPDLNDTMLKLGTKITISVTDSSAVYNYSMYLTNCDEGISDADFDAPYQRVSTGPAAG
KDNNSKKKTVIRVVVTFIILIIAAVVAFFIWFKFFRKPKIASGHTITFESRQEEYSKDGN
NVSRKTIIIS
>T_tenax_NG.00g006840
MLWLLSCTYTREFEETQHRVRFEDCQRFKDQFQGKSTQQVFNPGADNNCNVPKYDKDKDD
QMALDTLNFMRYAVGFKNTVTIDDSFHDNQRSYVGYVRGNNYEWNSYESYKCFHRMNRID
DVTSERDIQYPNSANMNYNKVMSDQFSPWRGGSYS
>T_tenax_NG.00g006850
MSTPKTRNKLPSYHGTWTVHEWKSDFPIQPLQICDTHFGNLCLKIRKTKNPKAFFNIVIS
GTGLSSDGLSGVLKCAIKSPNATEIRKSRNIQISSFCPSDTLFFGIHYDVLDAYLSSTDS
FEIDYLFKIISLDPARVSTTFSTNPLDIDYINKYGPNPVPVLSPARPQSSFPLANPRRLL
LDLDDIGNLDTGVGAITSLNESGYVPAILQLLYNIPSVRSMFLTLREMNESQKLVSEIQK
LFAAMQTTPKTVVCDSVVDALPWDFKEHYPIDLLAEIIMTLVSVLGSSVYRKFLPTFILN
NREATTIEQAIELTSPPDVYPDVLPIWPHKQRNKNPFYFKDRITIGPSIDYVLHQVLIEE
AGRLILFVQPKIDGYWVKIDGMNIANCRKVDAIDENAHSKILCLVYTKLEGQFATFDTTG
LVVDKNIAEIASKEQLDKIITNVRASEAKRTTEFAFFIEETLRFLARSSKTGFEAMETMG
KVMIDPFSSTEQIYFDVAEAADLDIETIRLFVITAEGELVFVPMKKDADFSGVPTRKLFI
QTRKLTDCLQIPDDHITLFVKYFDPVLDQPFVYIGSIVASPTTPLSHLTQNVIQALVFKP
DVVLQAYKESTGQPLKMTAVIGAQGFNRVETIVYQADPNSNIDLPKLSESRFKLLDCRSK
IARVARSASIPVNPLRITGDIGDVQTYKQYVDELKENDLVYVFNYSDYRLSPILFSMPKT
IHFSQLERAIVKIAKLRYNKAKDVMLFFAADPQGGDIPMPVPLALTAPLKTAETLKSKRK
ILFYYLAKEPSSKISKYRTVHIKIARDAVNVTDQYSYFMEPEATLFNILQRLTNDGVQLP
RSSLRCLAETAGTLTHAYQNQNDKIILTPHTSLRIDITPPNQQSMMLMQVNYGRLDAKGY
VHTEGTPFYVPISEDDTVATVRIKICEMTQISQRAMEKIKIAFAIPRSKLRSEDYIDNAI
LVTKYLESNGLEPESVAIILVKPKLYSNVKLPESIKTQSGRVFDNNINITFGENSSLYLD
SHNLIMNKENTDVIQHIGQNIGSSIIIVSTVKNIGVNAFSGKDQLSNITFVGPSSLTTIS
SDAFSGCSSLTFIDIPSSIQTIGENAFNGCLNLFSIRLSSFTSIGKQAFYQCNRLTSADF
SGSGITSLLDRTFYRCISLSLEQSIPNIIRVPSKCCFDRYLRIGIHIDHICLDQSVDIIS
DLAFDSCALMTTFNIPSGCALTPQMIIGVNVFRNCLSLENIIPEHELRRRHRRTFHKRPF
LPDTVPSSFASEVLRHL
>T_tenax_NG.00g006860
MSGAGFLHFLVVKTISGWRMAGLQWKFLFIPNDKDEFIEYYVFTNPFEQNPCQTNTFWLG
FFISIIFWIIISIVLMNFYQFTKALASLINCMLEVLNFYFFAQALAFSKQGNDIDPITAI
SSSESGEEEP
>T_tenax_NG.00g006870
MESEVVVNQSPYPATVSFVNAEPSIHGSPNEKASNQSPQSSRNKAKVFRSNSKILKHRPK
QSRLDRSIVKLNIEERFPSDQSDSILSSETDDELIINSMMNALKNRSNKNRTRVNSRANT
SLAIPKIDSVYPTKEPLGHPTKPPARTRSRKASLIDIVVKTVENEEIKPIIEQIVVPSKP
FTYNEYVFTSEHNILGFAHAAYKIKQGEYTLFCAKQKERNLEVNSPIFISNGTKSKHPGN
KHVGIFMAFNKITEFTLADIHDNVQYSSEQIKANVVHKNQVSLSLKLHTPRDKLEIQGDY
CSVGTSESGKTVKFLEKSTNQEYITLINISDSTWKIKAVSEIDPKQLLSLAIVVDHFSRA
AKK
>T_tenax_NG.00g006880
MNLLTKQNIKIPRCSTRCKFPLGRGQRTITIISIWPWSATWN
>T_tenax_NG.00g006890
MNLSSNDQLLMGNDGTPDIQPNSQYDQSINFSDSDSGQDYQMNQNQPQFNPGEYSPRPGM
DPMQGGRPQGPGSAGLRHSGGSDDQFGGFGGFNTRGGFGRSNFGGNDDLGIGSSGGMGGF
GGSNFGGFSPSGAGGGFDFGNDPATRSPELVELFGLITEFQPTRTELPPHFKPFLPDLIP
AIGSIDAFIKVPRPDDEFEPLGLTILDEPTIGCSDPQIIRMQLREKYGIVSNKEGDGYIG
YIEDLENNQKELDTFLENYEELIRDRPPPTIVYSYKMPDLNELLLEWPADLEKALQSIPL
PSADMDLTIEEYAKIICAFLDIPVKGNIIESLHVLFTLFMTFEENQHFPENDAPKAPGEE
RIFL
>T_tenax_NG.00g006900
MASTLDMQLNLRIQEKRLNKEAAREEKNAEKERNKAKAALKKGQREFAKVYANNAIKSQQ
QALLLQQNAAKISSMVLDLKMAEVQKKMAQSLDAVVKELEKSVGQMNMEKIAAAAVKYDK
IRGRVSETNQIITAVEGDVEAEGEDLLSALENEIMVEMDMEVPEIPIADTPEAAPSGKAG
PCFERTVLLDYPNITETKLL
>T_tenax_NG.00g006910
MDSGYIAHTVIPEKGITTVRFGAEEKKVLIVSRCNAIYNYTVGDKRRPHAFKAANFDPTI
AIFNGDGSVIYGGSLSGKIGLWPNHGLTSTYITVGHSGAINDMAYSDKGQCVLTGSNDKN
VKLWTNELKFITSFKEHPCQVTAVAADKTSTIVASGDSQGTLMIWDLAQVIKNKSKDSNK
NAVKWAKLLRINKRCEISSLSFDFTGSFIAATTTDKHITVWDVKTGELVQAYNEDSNCVA
FNPTSPFLLASSRSNLQKIFSLESSSLLYSFEAHKSAGVACAWSPSGKIFVTTDVDGVVI
SWNMPKDKFKPVWVDKNGNKIQVDKKEAKQTVSAPRETPQNVEEVNAEKKAEPIRVNVND
SVESKLEVIFKQLQDLTSLANQMVVKVHEQEDRINSLSKIVLNE
>T_tenax_NG.00g006920
MQETSMAKETVNRRIMIDLQRRLALLEDDIKIAKKTRENLLNDNEKLEDEIEQNTFQLEE
LRTEKPDRETLPRRNENPEADEKATFFGNLAELEAFEANTLAQIDQLKKQYSQCAHEYTK
QVQRKKVLQSKLVNMQERLDLQQQQHSSAKSEHAVTQQENLRLSDQLYSITETQNFLQEE
LSKKQEELETYKNMLDDHLEGQKKPLLEERENLLRTLENAEINLKKIQEQHEKNVAVQEV
ETKQVDNISNWIYKRKQLLDQIKKKRTNFSRNQATLKHAQAMNTEIRGKFITMFGRSDPG
DGTGSLAKLMVQSEIDSIEESIQIYQDIAAEESYNQSLKNDLEQVNNSLKVFEKYRQQQI
SDLSVEVESCKNEAYINLLKEEKAALISSARC
>T_tenax_NG.00g006930
MINSSLINLVSHNLYSKSPFFMFSRMNCKTQNIFKNIKISNSFSNYVQKFESSRLKVYSS
EFKNFQTAVVRINSYSNDVRGTNQQVFGQTAVLSLPDSNSSFYSCRFINCIKQGAIKSTG
PLYLNNCTFISCSSNTTGGGFTVYSHLILYNVTFQACESTTGGDAFCCDGKSTSAAVDIN
GLTVDSCSGSAVACLIDGASVLLNSLKFTSVTSTNCFNIMTTGKVEVFNSVFDMSGSSTS
VVFNLPSASSNLTCYNVNFTSTSSTSPIQSSAKANVFENCYFELTSLTSPLINASPVLLT
RIVIAASSASPSESSLLMIVPTTATVQNVFLTNPALVYIDFDEDYLANTSSYIAMPMSIS
SSSTDNSGGGSSSKSGLTTLEIVLIVLVIVIAVFGIFGAIFICVKTRSRLDERYDPSNPP
AFP
>T_tenax_NG.00g006940
MLPVTPGSLKIDGQRQQGENVRVQNVRAAMAVANVVRSSLGPIGLDKMLVDDIGEVTITN
DGATILNHLDVQHPAGKVLIQLSELQDREVGDGTTTVVLLAAELLRLGQDLINKKVHANT
IITGYRAAAKKAIAFLKKSCAVSNENLDRDVLLKVAKTSMNSKILNAYSDFFGNMVVDAC
LAVKTPAGKCPTNRVNIVKSLGKSLPESTIVTAGVALNATRASEAFPRRLEKVKVAVLDF
GLQRTRLPMGIQFRLHDASKLQAIQQEEVLAAERAVNAILKAGANVIVTSKSIDEASLKP
LVKAGAIGIRHVSDAEIQHLARSTGATVVSQLLNEEGGESFDPAWLGEAELIEQVPVGDN
QMTIFRGCAKENSASIVLRGPNTFTLEEANRSLRDALYAVKRVIESKHVVAGGGAVEAAL
SVYLSQIAKDYEGKEQVAMLKFGEALLVIPKILANNAALDSIDLVAKLRAAHYDAQQKGE
KCFAALDLVNGKIRDGMADGVIEPGMSKVKSIQFATEAAITILRIDDLIKVTPEKKPESN
EEE
>T_tenax_NG.00g006950
MSSSFNDVSTFNDSISSPLTPSSCVSENFSSNNETPKSNLFSSAQMQSKNLNFSDSSCTS
PISYNYDTPDEITSFLCAFNSKYNVDAYSLKDVLQTFDLILQKERKNLSKSQPNVFPQET
APKVDSGLKIELSELKSQIANIQHSNNVLSNANNTLSEKIQSLESENKSIHDAILSQEAL
IEDQSNIIQSISQQRTKLIEILHKQSEMIQKLELLAKAPQLKTIIKNIEVSKTSKANDIN
KCDDIYSILSTAFRLVTDLKLNNQNEYQTIRDNSELKPNERVMLLIKKIINQYQQQIENS
NQNESKISKLNNEKLFLHNKCMEVLALFEEQLRFLQNLSHSNDLQAAVFYKEKSGTSLYL
SDCNKVELIRKCATLGAFIENTLGDITEQKFNETVQLPNSINATNIFNLLHPTAMQELMQ
NVLEKINNPSDIDIRHIFDLLCAQIYMNDLLKNYAREISVIAAQRKREIESLQQQSNNTQ
LEQALALMQKRDKMMRKFIMKYIDVEDAEETPTYSLLRQFVAAAQQEIIECQQKYNNFES
SSSSPSQRYYPSDSVSSSSRRSSSTNKSTSITKSSSKQSQTQYQAQVEISRLQEQVTELS
NQLEQATKDKEGIQKLLDESLKKVEEMKNEIAEKEKTANEQINKKDTELAECQERLKKSE
DVCSSLTKTIEENEEIVLTIKKQRRSIRKTIENLQNENKELQNDIINLKQEIVNLTSKYA
DSTERLQKELENSIHEAEALQSQNSQLLSQLQQQKASISKLSVDNKTLEMKVRAAEQKIQ
IKSTPQTLIDYQSLSEKIANLSNENDRVFKMLSALIIGIYTPNNLTEAAQYTTELVNKLK
ASQLSASEALTQISNIRQTLGIDESADIIETINKIIQTDNQNRNNLVSDEKIMREAQIEI
ETIRKDLSCAQKQLVTLKQWENWARRVYGIINDNAKYQIGSNEIRLNLEEALLASVSHRS
IFNKIDLLRLEKQSLIKFDRTLLISRAINRGLQSIRPLVILAVALHKIQKMSGCITLAPT
YQRPRNLENGEIEPERKRPKLKKMKQSAQPLIPFI
>T_tenax_NG.00g006960
MNKTEITLIPTYGVVPDEKEIEYQEFEFGPYNSNSANIVAVGGTFDKLHYGHKLLLTATA
LYAKNKVICGVSTNVAKKQFVDKIEPLHKRIAKTSEMIFKINPGIVLQIEAISDVAGPVG
KPGDLDLLVISQETTSVAKFVEDLRKEKNLPPIDIISIPLVTANGERLSSTMLRSKESID
QI
>T_tenax_NG.00g006970
MSFSAFGGADDSRDTFSPFGEEKKEEDTSMPTFDAFGEPKKKEDNSMPTFEAFGEPKKEE
DTSMPTFTAFGEEKKEKDNSKPTFEAFGEEKKEEDTYMPTFAAFGEEKKENNSIESKKEE
TDMPTFGSFGDSSTTGEFTSFSNDNSNTQEFTSFGIGEFSSFSDFSGGFAAAPYEKTKSA
LTLSLEEVKTNLRPADYEQIKLDFTPISERISIPKAISFKDYIPYELMDSPIAEKLKSLP
FPQLTNFEKLAVNASTTQFKTYTEFLKDVSIPFSFSPEIIEDVINLNYETNEAEYYIANF
IFLSFIFWILRYESTKSVDDVLILLKSLHKIAKNEYKKRTIQIFSVVMKIYINSQQFSPE
NVFDLLPKILSEVNSEWHFCSKWIFTFLSILFNLPDRTLYNEFVGLLNSELKKSTEVLKT
SEFSSMSHILGRDIMNLNSYSIELFANLALRAQDKLSAEFLDFVIFSSFFNTFVPIQFEQ
LNENPELPEIGYTLRIEYATVQGHIFDKVPEEFSKITLINYEIKPEFIEQHKHLLSVIIA
KCNATLVLTLMRRWLSQPGTGETILNYVANFLYILEKMNLSADNCKELIDLASKTTVLTS
PFKNTNIPELQRTLIDVTRKANFCVVPQLIKSLKTHDVSYSILRVLFNNFDLIGKEIFQC
SELLKNIVHIFFCAYEKQGTKTILSDIYLFFMKTIQVTEYANICFSMLEFNTLIIFFILD
EVVRNQALQNLRLFLLNEHSSIALAFPNALSTLFHTLSLDDNDPVFQTITDDILDMLNYC
LSVRPRLSLVLSCIHPVFKSVLERVGETPVDYKILINVIKFTKIVITDMNCDPSVIPLII
KKVMKMTSEEFHDEIQSELYELAIYSNPREILRFSNLLQPILQRYTKNEDKITFIRMIIE
IIKISRNNLVELTKAKFDEFLLDEIASFVSKDEDNDVLIDAYLDLLTEIHCKIASTASVS
KYIKLFAPYESKYIHPNLDSIFNHFVNIIQRSMTEPVPYIPLRNGSPSIEITLKETAFTL
CTYMFIEPHDTVTYDSIWTIKMPNAAVSLCIQNLKYVFSFNNSNNLHAFPINKNKIGCWF
WLAIAIKFEANLIRLTFIEENREDIIFPCEPCLERKIFIGPSNQKNNQPPIAYISNAVIT
KYDMKAPNFKSKEDQLISFQLEEINRKIIITSSYQSIQLLGSLESKLSLFPNIFAHVVGF
KFFSIIFAEEPMESVSGRKVYDLFVIIFKGLKAMFTAFRPLELYFLKGECTSLLCNFLYI
TRLSIELFTAILEFADSIENKALKEEVFIHIVLAINMWKEAPQDVLVAVTASWCSILEKS
NIHLFNAAMPIISVMQEIKLQSMLPNPCVMLLGHYSNIAANMILFDETSYNFDCLIGEIV
SSLTAQQAIIMNTIMQTVLNSEKINGSHVKDREDCFFLIQSILRIPDESLLVMILDCVIL
SHTRHVFDTIPLFYHISIVQRMLLPEMISINAINLIAAKTSCTSDLIGILVKMSSQLGQE
AIDIAAKSLRLDQTFAKPELCCFVNELYYHSDRSNINKYFEFLDTYVPNALELLKMNEIF
DIDLLTPYIFHVVVSTLNYDINKVIAMMLFGCVKNIRDRMRHLIEESPFQRRKPSAKRTI
ILGEKVLNMQKFNPTFTFDIKIDNNNEWVDKPAALMILEHIDQNKPKVDDYLKDLLVLTS
IMAGEDKYSHLLSKDPTVEFVAKFFKFNRDPSDDSFSDVNLQKIPKYFDNLFFPYEKNVV
KLYNNFHSFITNQEDVINGKMQMTKADEFVNGYFEAFSKTYEDFCTRKNSYLVKWNKFVQ
EFAQKHAPWYQYFVPSQDRHTHLMRDEVMVRGVPHKLVANSNFDDHLLASLIRDTGGHKE
AERLMKEKEQSKKVVRTIGIEIPKFDSSSEKQNSPKEEVVTKTFTCQRITVTGIDDATLE
FGSVITIKSAKATVSFDKEEVQTIYLRTFLQKPTALEIFLNCVSYFLNFEQGVLSQVFKY
FDKYIQRNVVFNKPPKSIFSSTDFMENWISGEITNFEYLVCLNKYSGRSFNDPAQYPMMP
WVLQDYESESIDFSDPKYYRNLSKPMGALNPERLEILKKNADNRNVGLPKDQWFLYSTGP
ICPMQVYGYFVRQEPFTSMHIQFQGGKFDNSSRIFKSIQTCFKNATHHLQSFYELTPEFF
CSPEFLTNVENYDLGTGDEGDVKLPPWAVNDIAFVYMNRKALESEYVSSNLHNWIDLIWG
YKQNGSKAVEADNVFDPAMYETFNKDSDLSMKIHTETVRKEVGQIPTQLFTEPHKQKNIS
KTNIVLGKEVLINLADVQAVAWQIVQIDKLNVKLLLFTQSSGDTCYKVNLVTSDFDAEEK
FTAGKSFAKCACKSCDKIVTFDIDSNSVVCYNYFKKVYKNSEPFYGFVNDISTDGTASAI
ACDDGTMLVLDIDTMQMKFKLNTYGDSPVCIDINTEYDMVVVGTELGSLHFISLYHKAIM
RTVYLKGKISIVRVSPGWGFVLVYVVTGEQTFEMKLFTMNGDLIKSTAVSDSVVDIKLYA
DKSGFDHCVYINTRGKIFGFELFYVDNQHRTVHFCNYPLMKIDYIREINSVIAFGKKAKF
VIVPL
>T_tenax_NG.00g006980
MQKSSLPPLKKGGIFGVIKKTLLDSNQTQEIPSPTNKNKNNINNPPSKPITPQYPQINNF
APPQQQNIQPIPPSQPNARPTFPSQQPLYPPPPNEVTTNPPPRPIYSNPPPTQPQFVPYQ
QPNYNPMMPQTYQPPQMYPQASNAPNYNVQLPPPQQQYYPPPNYNMGPTQYNGQYVPYFQ
QNGRHLPQFNSASPPMVHLPPVNPNSKYIQKPPLSGNPMAGAVPGRANQPYM
>T_tenax_NG.00g006990
MGGGGSVAFPLKEQYPLRGIFAALRKNNGGKIPDGINVKVSSKSVRCFTDPSAIIGPEHD
GEWTSENEDNSWIEISFANKKVELHGYTIKTFQGGKNSTHPKSWKVEVSTDGINYTQVDS
VKDCEVLNNPNAVFSKKTQPTSSFSVIRFTMTGKNAFGSNCFTLSNIELFGNLR
>T_tenax_NG.00g007000
MTSAFEDFATWLAVASSMVNDPGEFVKYISELNQFITSVIQTGFLPDEIKEYTDNFLSQI
QPGFVDKVFKVGHVSEIQLPIIESFLHSVIQLGNYGITAKKTDLIYLIELILSSMKSKFV
TSNNSTSWEVNLPKYCVSIGTYDNAIKFIHMNIDSIQNLYYLTNICIRISTFVPNYDFWI
FANTSTEALYKLVTTMKIREVKTQLVSKIYLALKTNAINQPELKIEFFQKWFDLVTFMMR
PEIFEKRLFGFQTLKDLLETQITSEITRQIFAKDPFVLDGSVLHEEFCSYIGFCLNKLCE
AKLVEFPLIAKLFSRYSTVYIAELPKFWAIFSTIAKSIEKRFLSDFVDLLISPTSKDPSW
YNMIELVGTSLGQRQDCKVEFMKLRDNLISLEQQGDKSALKVVSEIIQFHLSEEEFNDLI
NKITSKNITLESISLLKNVCSVYAIDNLDLVNKLIDVGLSLIGTETEDMQPIYDFMFNLC
FMNTVILTKEQLEKIYPLCLIDDASKNAPVLSFINGLFDSDLIDPDVLAQVIMENKSEIN
KNVLGLIEIFINKANDITINGHDDPLWGTIPLRGNVKNLPIKYEDILWNICTRKGTYQQT
VCEELCKLYASNDVTLKDSEMISYFINKWVDYINKTENKPEMLKLLTTFIRTIEQPIDVQ
PFGLIRHQQDPETIKVEVSFMNSISVDCETMASPNMLLSALHDRISRLSGIPRQDFFLFK
YNTMKFKASQTVGNVAVDGVAKLKNMPNKDENGKPKPVPPTRDCLPSIVLSNDPKVMALL
TEMLKENVEGLKNLLDLLPTFPSTLHMLKLMPYVSTFDYQKFLDINYPALFLYNLDGLVM
HTNDDVKNAFVKTKGIQYMVELFPKCEFKLISNMINYLSTYINESIIEEYGQTVLDNALP
GLSKVCANNAEFVVIGSFIKKFITDDRKTKLVLKEPANFIQFLLSSTDYIKKLFSQILGK
VEFPLTELSKYIKTADTVAFFEVLNSHINTKDDELTNYIVEQIFIEPKAIHLIAAKELIS
KGFMSEEQKEKLVAYLIDKFLEYNDYPHTKELMTAACNVIALAPNEKLYQRLTCLHDNKS
EWEDKRIDGDASAPKAGYVGLINLGATCFLNSTLQQFFMIPKLRNAIISYKGTDAFMLQL
STLFAKLLITKSNAITTEHLVKHWIGWDGEPMNPHSQQDANEFVLSLLDKLESGLGKELI
QEMFQETNVITIDGLTEEFHTEHFDNQYAMTLSVKGVANFNDSLEKFMAVDYFTNENQYK
PEGFDHKIDAMKHQEVAGLPPHLIIQLARFDYNYTNWERLKINTPLEIPPKLDLKDVCHN
VEKTKFTLHGIIIHMGSAQFGHYISYIKERKESGKWFCFNDSSVHQVEESEALKAASGSD
ERKSGYLLFYDRDDIVENNDEIPVISEETKKAVDEENKVLMQQRVLCTQGYNDLMVALSK
TNNKKFVMCATRYLFDTLPFAASNKTVEQIAENVLKTLTKDDDISIVEKDLANAFFCSQE
YFRDSVEKILVNTTGINFDFLLSLMEKGLEKYYYLKQYFNVVNHYATEAIVPAAHKFLFE
MIPAFKKSKPDLRDSYFNSALELRGLFLALSRFKLTEDYEQVLNDKFLQFLFETKSNADS
ITCFLKALPNLQNTLTKFESFVDRCSVFVGFYQLISAVLRLYGAQAFNILPRIKSKIGDN
IASAHDFAFVLAICSHEPEMRQFFLDNMDKWLMQYLVSNDSEARTYATQIISFLAPIEAF
SSYPELVSPQNSTKVWKMEKYECHAEAQRIADFMISKLDDFSEKVALLGANTGYDFIVVL
RDLAKECTVDFDAILRCLYELETRVPPFDNHIKELVIFLTQYNIEIDSEFLIRNITALQP
SEMPYKSPLIPGFVIALAVHIKNENITPEFAATFIQKYAFQTGPTVKTTFAGIFAYVIRL
AKLYPEAVYGVIAGCIDESVKLNFSVVLNILKETNHKLPVLKYLPEYINKLQFFKKEVLV
RLAFEVDDGTQNFANDIRQLAVNQLLSAESRAYVWNYLTEKMGDEAEEFVNTTSKVVVKE
DNVLFAKYVVKFLKSKDPTQFVPLCTQAFSNSLDSVNVILELVKEAKDVAVWREFVLSAA
NCDVYGNVDTMCSIMELIPHVCTNEDDLRNALLPFHNKLNKICEFIIQVLENGGQPSKED
LDKLTDFLTVVERHNMYSGPVIQNVGHLMSIVHEKEEYSSIYKICHFSLEDLREEFLKNC
DTLERKAKAIVTAKTDSGPDDQVKELQMKIKQLEVELARKQRRRNNLLRQVRNFKALTGA
TAVRVKQPVAASFKGGSHGKSRTDLIKLLGEYNTKHKDPNVDFALLILHGHGPDEIADQI
DEDKEAIGLGEVFNRRSNLNKYRQQSDLLTSNLDTLRKQYTELEMHRDEVVHGYQSQADQ
NSQAQREYNDHYQRLEQKKQELQKAQELEAQNAQLQAEIDASGLDQEARLERLNRAKEQA
AIDQLKREVESIKAEADKMEDSNSGLEQKIHELELSSPKKSSKEEEITNELDRLKEQINE
DPARNMKFNNFVAQMEAYALSPQDVVDKNKEKAELEQQIRDIQQEIEELQNKDQQLQRES
DIKRENISKLENSLSDIANEYEKLPTDQVHAMPEFIKGAPNIKFTKQDIAQIGQDQTAII
IFFKTFTFEHSFIGKKPSKVFLNVELLEHQSTESQPVDINSGVFNSRMIFVCKNDFFLAE
YLERTSASVVVCRQREDMITEAARTEVNMLPFLDGNKEMTQTVPLWNKENKQVGKLTFEA
AIYRAPIKSKNGNSV
>T_tenax_NG.00g007010
MTHLHQETLQKAIKDVLEGAKTKKREFLETIDIQLKLKGYNISKDKRFVGSIKLPHVIRP
NVRIGVLGNKVHCEEAQKLNIPAYDLPTLTNFNKEKKVVKAWTKKHHLFLASPDVIGQVN
KVLGTVYTRANKFPTNIKTDPVAKVVDEVKKTANIRLKKSVAFGIPIGNVNMTERQVFEN
LTLCTNYVVTLLKKGWQSIGSIVLKSTMGKPHRIY
>T_tenax_NG.00g007020
MLHTLQCACIGGNLEIVRICTQNNVSVMESAIDYAIMYHNDEIADWLLETYDIKYRLYHV
ALGGNYRYIDRLIKD
>T_tenax_NG.00g007030
MTINPEFAFLYHYVLEDHSEDYDIKIIYPPTFDPKSIKIELSEDNSNLLVTIPNAIPIIS
GALEDTINGYTKCISDNTLTITLEKQVIRPWPLMITDPHPSTGVIDPQSAYNLFVLNHNT
TDPELHKICQQYITIATEAHFLPAILLGINANSQPGGDPKALILFLNIACFEYQHPESMF
IYGKMLINSEETAMQGFDLLMGAAQRGFGLALTVLGQLLSPLSGVYFKVKNAKQALEWFE
AVIKVTDEPVALYEAAKLYNAGVGCIKDQAKALDYYNRAKKENPQIPDLPSPDETKAYLK
TAGICTICGVAVGAIGYGIYKILKSRTED
>T_tenax_NG.00g007040
MQDSVVLSLNFTKSFSVHSKSTPKKAPSFAGQKGSINVDNYNINLLNEKQDNEDSSDEPP
ENENQPNIDNKEEVSEDHQVFGVFVNEENDHKRNRPLRALSDDDGFMNSDYSDGMELSSE
FSLGEIKRIDNNIQNSPENSVEMNSEDSLFNKSATISTITTSSTNNDNFTPIKNKKGDYS
KNVGFMSLTPGNTPMRKKNDTYLRSPNKRSQFQEECASFATERKPLQKHNVDVVGPKFIE
KDQRDVLFVPPKHVKQKPTPRKSPRKTPTKDSPFSTPKKQSLTPRK
>T_tenax_NG.00g007050
MIGLQYEGIIKKKGGKLGFWHKRYCVIKGTNLFLRKNYLKSNSEEQFNLTADTRIDFVPG
TKEHEIVVEFPSHQILVLTASNKNNLNTLLNELRLATLKSSQLNIGCFQILCVLGRGYFG
KVSLCRRLNSDQLYAIKSVHKSKIMQSNKITTILNEKNVLMKTRNPFIVNIHFTFQNESK
FYIGLEYIPGGDLSEHLTEVGSIPIECLRIYLAEMIVALQELHSKGIIYRDLKPENILIN
SDGHIKLTDFGLSRFCNLSDTLTSFCGTMEYIAPEMIKRENYGFSIDNWSLGIIAYELSV
GRTPFKRVNQLSTFHAIVDDEPQFTSRVDPQLNDLIKHLLVKDPKKRMTLDEAKEHPFFS
SIDFDKLIRKEISPKYIPNVSPVEVLQQISNECPADSFGEPVYTGNLYNDFSYVAPN
>T_tenax_NG.00g007060
MIPDELEFITTSPQNNQNSGHGTVPIPPPASPSIYQPQNVYYSTEQSRVHHTVGEYASIL
HGGFPGEPSLFEELGIHNSDVKSNLKSVLNPRKVPRNIDNNFLISIIFFILYAFLLLFLG
KPRFGTVYMVAVIGSSLLYFAFHNMSLACSPTSEFSVSTLVSAVTYCLPPLVPVAIISRL
FKLRIITTTIFSIPFVFWSSYCSGRYLLPITKVSSVELLIIPLYLFYSYMLLLPLL
>T_tenax_NG.00g007070
MKRNKKDEDGKIKCSICGREIANERYVRCTRCITTIECLECYSVECDCEPPSDQKELLRC
YHQFMLMDPNPQPIFRSDWDSNDEIILLNCVRILGVGNWETIAEWLKPRTATEIEAHYMQ
TYIFSETSPFPDPTVHEPATVPPPPTYNANPQESYPSEGHPKHLSQKNKKEVTNPAEYSG
WMPYRHEFENEFNNEAEELVAKIEFNDETQQSFEEKINFLQSYNIQLRERQARIKVIEDW
DVHHLEQRGQSKADNDLETRLLGATTREQKEFDSKLIPLMQYMKKEDIQRITQDTHELLQ
LSDQIERCQKWQEYGVHSTAEGILFDTLESCHHDGKMTNADVETWNRSIENFNRKNKRDL
APELELLSQNEIELCNSEGINTKMYFAIKDLLLREYEVRGGLSLEEVNGFAPNFSSSIVP
FYKFLIAHGYIYE
>T_tenax_NG.00g007080
MDSRVVVQKGKQINEEGFYGRVKLKMLNDSLNKVEEELKKKVLEDQNTAKIIIISLEKIT
EPFRNPDIKAKNSYVPKDPQIELRNKDIIARLQMVTDLTSDKVVELRKLATRLAEDMKIP
LTNEALRKALLMDWFYDNLEKIEAYLVHKK
>T_tenax_NG.00g007090
MIPDELEFITTSPQDNQNSGHGTVPIPPPASPSIYQPQNVYYSTEQSRVHHTVGEYASIL
HGGFPGEPSLFEELGIHNSDVKSNLKSVLNPRKVPRNIDNNFLISIIFFILYAFLLLFLG
KPRFGTVYMVAVIGSSLLYFAFHNMSLACSPTSEFSVSTLVSAVTYCLPPLVPVAIISRL
FKLRIITTTIFSIPFVFWSSYCSGRYLLPITKVSSVELLIIPLYLFYSYMLLLPLL
>T_tenax_NG.00g007100
MPCPVLHEEHFKIPENIKCTVKSGVVTIEYTDPKDKKTSKLVKDLSHLKLDFEYEAENHR
ITARCWFGNRKLLARIGTLFGLVKNMITGVTVGWRYKMHFVYSHFPIKHTCSEDGRVFDF
NGFMGHKEHRIVKAPEGVRIWSNESVAKDEINIEGANLEDVSLVCGQIHQLTKIKDKDLR
KFLDGIYVQHIEHLKEQ
>T_tenax_NG.00g007110
MKWLWNNPTQVGFGQGVVNEHLKDFVPKKSKVICTFGGGSIDKNGARADVNKALTDLECE
YKWIGGVEPNPEYETCLKIIAEVREFKPDFLIAVGGGSTIDATKFISLASCLDPSIDPWD
LLAKGTLPGTHIKLGTILTLPATGSEWNNGFVVSRRKMDKKIGFHTPQTYPVFSLLDPKY
TLTLPVRQIRNGLYDAMTHCIDLFLTGQTMSMNDNFVMSVMRELVDVSKHIFEQPSNIEY
YERLIVAASFALNGTLTLGKEGCIAIHIIGHQLTVKYGIDHGATLAMVTTPLLRHFKKTR
GFLMARSVERIFDIRDGTDAEKADIFIEKLEKWILELGHVLKVSQWTGKPVEAGDLDAVA
KLVMDSVGGKPFGWHQEVTEEILREVLSHVIA
>T_tenax_NG.00g007120
MKNPFFAEPTFKIILLGNSGVGKTCIAKRWIDGIYAEGIDATLGSANNFKDVYHNDVIIK
ISLWDTAGQELFRSIAPIYVRGSHCAIIVVSCIDLDSMQNIPQWRDLLVKRQETPIPAIL
AITKTDLEPSYNIDESVEPFKDYFSSIFYVSAQNGSGIEDLFTQAAITAREFGMKENRDP
HIVNPEPKDEKKSSC
>T_tenax_NG.00g007130
MSSDDKFPKTVFIKRLPEDYTMTEVAELAIQYGQIMEMTRMEDGALLVRFEESESAKSFV
NAASGKKGKILKIRDTQVYVIPKRNRKNSTENSNEKPKKN
>T_tenax_NG.00g007140
MSKVFISFDVDGTVVTFTTSVGIHQKAFVQAITEILEPIGDLEGFLGYSVMGWMDKKIIH
HVIEKLGREPTEELIAKIGKRTEELFIKMFDVIPVVPPGIDRALRELTQMPNVTIGLASG
NLAEIAWKKLTNAGLIQYFPERIGGFGGVVWERKDAVKLARENAEKLRGYKFDKWFHIGD
MPNDVEAALAAGATAIAVKTGHPGDRPYPTPCHMFNNLGECHDEFMKLINK
>T_tenax_NG.00g007150
MERKNLSYVDDLIKLRGMIYDSKKSDDNTVTVNVLDNIVANFGKIDFATNCKEISQQYSK
NIRNNEQFAVQNQPKLPQFPKFSFDRVKKPYYDLNVEGTSKYYPEYPEWIPKSLSNT
>T_tenax_NG.00g007160
MNEFFAMNPSASKNIVIMLVEDLMKMNENKEYVYKSLKTFEQIDYIISPFQFLTTNEKFN
AIQNKDGEKIFIYILEILYDWYYRIYKEFPQEQRDYLLSETIKTILPITKIERGNTFHVL
EKIVNEIQFEISENAWKTIITIFKNFASSVKKPISSKVLRLVVYSIDKAKLSSEESVSIL
EGLTNILSDDDKNFVEKSVQDFLLHPADSISFLHSLWKFSPKNIMISAFQNILIDSKQYE
TIFIPTLPTEILLKTFSNYLFSEIALNTNDCLAFSQLFGLFGTKNEEWLILFIKFIKAQV
SKQNLEINLAICSGLIEAMTAHPKKFIDIILVLLNYFYDNPLEKRTATELLQFCILADQI
IDPKDPNYKYYSFWIKKIIENNYKNFSAQAVSVEIIFISLKHHADILYPLFIKKLPNSQF
PYLLFLISTHAEYMINEKVTEILLETLKTISQCNFAFILSLLSVFVRFKISDSVKKALTE
LLSNDTKQFELSTKEIFTLLLASTFSLAPVYILDVNDLKKLDSMIEGEKLYACTPEALFS
FTNTTDGKLLILIYGVFGSISFISDAFDKNDPLPKKALYFFSRAGLDVFSNEVRYVDLKT
HEKSITEIERECLKPSTYLPISNVCADSTDFLSSNIITSKFAKFIDDLADNYESNPINIQ
FIQVDDTSRVPITSFPAFRIVYISKHFFLKENESEISRIFNLSNYIVLFNDTDYKFSRSK
LPKSIQNIIQIISVDEEHYAFKFLRCSDNVNFVNDNFTLIRRDEIKTVIFSALSPYSFTM
STNSTHSYAMNASAIIGDLHDRSTFISYIYKVNTSPLSSLII
>T_tenax_NG.00g007170
MGRDFYAIIGVPRDADQATIKKAYRQQAMRWHPDKNPDNQEEAQKMFHDISDAYQTLSDT
EKRRIYDQFGEESMPKQGPSGFSRHFVDPNELFRQFFGNDFMGGGYGDSPFGMFRRFRFG
GFPDFGDEEMAFSQFDREPAGPRAPPPIELSVFCTLEQLLTGCEKKLLVQRTIKGKPEQK
EIIVQIPPGSKDGKKIVSVGTGDQSMNGPAGDIIFVIKERNNPVYKREGDDLITTERISL
KQALIGFTIKRIDLDGSEITFPINKIIKPGDSFSIPEHGWIKSNRKRGDLIVKIEIVFPD
ELSEDVKEIVQDFFPDLE
>T_tenax_NG.00g007180
MQSASMQWTAQDGRQFGNGFNRMNMFRNRGMPNFENDPRTGFMPNFQRGNRQMPNFENDP
RARMFQKQRMYEMMSNNMNFDNGWMNIPPSHDDQRIQFMFNSQGRQDPFPQQFLDNSQ
>T_tenax_NG.00g007200
MNAAENAFRVGYNQLRQQNNTLPELRYTAGRNGLNIRSNGVDNRYTAEVQFNGHNISTVG
FYRNHEEIWTPPFDQVLENPTHNQAYQYIANGFNILANNNN
>T_tenax_NG.00g007210
MFEERQQEVGDYTLGRTLGKGTTGKVRLATKKGTGQQYAVKIIKKAMFEQKPQLSTKIHR
EIGLMRLLNHPHLLKFEECLESTRHLYIVLEYAENGELFDYLVKRKSLTLESGMYFFHEL
LYGLEYLHDHAICHRDLKPENILLDQNNHIKIADFGFARWMRSNIAETSCGSPHYAAPEV
IKGNTYDGRAADIWSLGVILFALLAGRLPFDDPSIRNLLAKVKQGRYRMPDFAPPVQELI
SRMLTVDPKLRIYIPEIKNHPAFRMFCPDKYVFPTPLRLPFITKPVEPGSVPQQTYTVLK
SIGYSSDEEINEELLSPTHTMAKVFAYMLTRNISFDTLEWPSSNTEDISAIPADAYIISP
EAVTLGSDNSDDPFGRRRTIPDVSSPETFSLVERRFRADFNELPELEMEPQTFEKIPIPL
EVMMTSLQACLTNAEYEWLHPDDMHIYARNTLGNSYVVFSTVYMDEEYLRMTMLPVHIES
DQFSALIEVVALAVQEAIDNYSNETGQ
>T_tenax_NG.00g007220
MDGEDCATNCKIDSGYEQFAKSYTDDFYENAVIESSICNCPNVKLTSAPIYIRGCHKNIL
FTNITNNNPYWRCAFGSSHSNPPATLNYSSLVNNNASAYTIFDIGYGDYYFEYSNVINII
GGAVFDMYDNHTCKFMHCVVRGNNRAFFTGGSFQSTAAILICIDCNVDNSEIIRGMNTMP
TVSASGIYSNEQYSTISYIDYVDIYEVINLNSTFSLPPKTTPMPTPSPGPTKLKEAKTVQ
LSGFKNQYYAFSLYTKIAIRL
>T_tenax_NG.00g007230
MSEEKPIPTNVVVKSEGMDAYKFMIADLKAVELAESIQNEPTLCWFTNCSIVTKSGQVTT
TSNLKIDLENDILNATINVRDYNENDALNHAQLFARIAFSMTTMRNCIDTKQTVIGWLIQ
NYSKELKQIPALSEVSGIYPSNYLTPNTKEIVKFFDLSNNQPTIAERIEGILMKFALKTM
ENKEYTICAVPAGFYVTPGKIFKSLHLLVASLSHTFRDNYVSLAKRWCELQSIERRSFIN
PTFQNLTFFPGNELSQNEQALHLFDQEVEAVLGNIDDVIESLPKDNLHDIYVSKVEKAFI
RNSIEGIINIKRGLIPPMNEIGSYYYHDLFITPLSVLLPFYETKGGVDSIHRTIANDIHT
YPIIKSLDSKFRVCRSLVIDYFNERWFVQCLVPGLIYGKAQIVHGYDTDNRTIYNRNKDF
DDFFKENADKLGVSPSKVKHVKDEIYSSSDASGVIGSDGNKYIVDFHTVTPRDFNYPDPE
KDHGKVIRQEAVALYEQFLALCNNEEELAKLGCKKENFFKSDSEEAMKKRAEILQNVERI
KFDINSLSVDSDLKEVPENIKAISAFIKEVLIPIFIDEHLAQNKFVCSGRSIVSEMHRRG
INVRYFGEVCEQIKKSPENEVLGASRKIIECEMIVRAMKYIHRHEKTDIESYITAINRLT
GVAGNAENVDATRSKVFNTVNYKYKYQMTAVDDSMRNMIITGCLSSFGLRVLPRASVDKL
TPQHVVDVEPKIKFAFSKSAFVDRMVDVGTALYMAGDMKSSQNIFQSIAQESVDPFDKNV
SISLFYLALIKINDKEFDVAFQFLIRSLSILEHYYDQVDPEIIIRYTVLAQVSSILGLRT
LSYVLSVRAMSLTDLLCPFHPYAISAAVSAADVASVIDTKVGLNLLQKAIELCEKYSKDK
KTLSVLCHTAALNLVKDGNERQAQTLEQKALDNDPENEDLKQTLEQIKSLVSQNESKKHK
KH
>T_tenax_NG.00g007240
MNYDPLVDVAMSYIQDNTAALSQASLDEIRKIFQDFIYNPIDYLMYRERLLHFVDNSQAI
EKLKAILDVEDEPIPPSPVVEKGSSNARRKTRTWTNSEDIRLLKAIHKLGLENWNEVAQY
VGNGRTRSQCSQRWIRVLDPRISKANWTKDEVQKLIDLVLLYGEKSWAKVSAKMGNRSDV
QCRYRYQQIPKSHLIQSKMDKSEESNEEEHSEPINIVSDPLLFTSASQHDIFMIPQELKL
DDQIPLMASHYDGFKSESLFDSSFWLH
>T_tenax_NG.00g007250
LQAENEVAILITRDIQNAEINDDANNEDDDIIVVTPASKRDPEPTKIPGADKSDKSLFEA
SEAEDNDKQAEKPLPPAVEQKSSKFGYIIAGSITAAAAIGIGFFFFRKSK
>T_tenax_NG.00g007260
LWENDKDRVSDGELSLFILNFKKSLIDYIQNDNKRKIFSSLKNFLVSYLKFLTYMAQKYP
NVFKTLASEVADIYSILINPYNDQTIRRVTLRSAIVIYIFTPYATIVKKWPKFFTNYYLG
PENQKLNVGTPEKADISDYLNDLDCFFQYIDESRKSENKIKLWQIVLNCLYHDIRHSTIH
IVESRAYANALTRHFYISYLAKQITPLSIEYFNYESIIECLEALLTSINYENEIAINDQI
LSSCAVAFDYLINSFPYKFHTDGSKEITPDSKKILKYVYFHPTTETSSKLRYIATLQDYE
FIFYKLLSCYSNLLSKGVAMSKGYMSAVLHMRMLITHMMKAIKSTDFLQKLISFICAQAD
LVTIMTLICLYFAIIIDNYDAEELYLQKFIQNVSVILEQYKLTNITTIAILYFSTYLCCI
FMRPLTDLEKFPAEIDIANLNPLKFAMKSLVSNIESITQIAWKKFEFSFLYSPPQEFSKE
KSLKFLLNFVDTFNPFCDYILLPAFCDACFQLIKYVYTDDLNLDFNFITGPLFERLVDHI
SSCSLPNRNLSLVISSNIILSDIFKTRVSSKHLMKWNQSLVIATTGTSEDFFAKSFYISA
QYFLDAAPFSFSIFHVLTSSIARMNPDLENIYLYTEFLVSSIHVILASNNISITVLDNLV
NAVIQITKIFKHKEQIRVIDSTVSHVFVAFCNSTIKLQNFKELISHYLKDLTDLPELPTT
FLSCYAQLFVSLNDKYVQLADEYIECLFKLSEQDKYFSIACKFIVEIMLQMDHNSQQMLV
CLSFMHRVFHRDRDRKKRNEEYLFFLANYNRQCRSLPLSNDMDIVLVGGVDSYFILKRET
DFVSLHTSSKAGNARYEVTIEGDSKFTDVSNSGSIADSWHVFMGMKNMPIFAEMLNNASQ
NTLQVAAPDKSFIEPISDIFKRSFLAKHLVKLSYVGDESKDEIPFADTSLSFRKFCDSLG
SLSLNDDVVEIDCRFNPRNDILFKYGEKETSQILVLWDARSNSPSSSLWAQNKIDLEIVI
HPLENGFLKVRMRDSGDFKHGPLMMRQIISRRDLPENQRNYATDSFALPYFWERSAGSPF
IKISDFISAIVKSQISPADLSYLLLGCCEQLTNIPQLLETIITEQDNQSSKIDETNEKDN
FLHVLRANYNYYIRVQDTSTSILNSLQFYSTKMFTPWSFVSPPTNHKLQQPTFSQLIESI
QSAIKSVHTKKIKLDFIEKVVSYYSNSTPPSALPPPSKEFFPKNSMGHFINLSTKFSSYH
GISSNGKFLFLLVAEGRLQVFPLFNHGVVTTPIIRQLDSKFGTDASLLVRNENLLVFSGK
QLYSYPIDAILSGAGELTPKVESLEKNYCAVISNGITHALMEPNYNLSVYDTKTNTLIRT
VELHQGNNHLSKELKELFPTTDYKQIPMIMNGSYIGFLFRVQQNLSMLRVFSLITGEHIL
DDNFSCTEQFYTLMNDVYSRCTWAVVGPRLCLRRYYFAGSIDPSLFSIEPVSGEVSKIKP
SNCLKTLSYVLQRNFIHLLGSQIIPKSLMPETDPLIQTERLIDSLTSFLAEVNSNQIGEK
HQKAAKAMVENIVIILDANLRAIELADTHQAAIVNKLFDLLTFLPSEMRAFLFFSHLKFF
MFVENNDEVSDFALSMMCSFLEKLTSEDLIQWALSKVASSGILPSIRMSRDNALKMLIPT
TTKNPPPKQIFTSLLILHQHALISVAFDELKNDPFLPVQTIDGDEHINNLSNLGVYLNFI
VDRLDTAISEVSSAEELAGTVIFRLFKNLVDCLCCLTKFHTVAQVATKLFHVLLAKIGEF
IARIGALEDGPLSELIKVFLFLFAQFASTLVKGGVLSVFEERFIWLVRANIDIADRFTAE
KLISKELEQFEEPKLNDFLDGKLDVMDAIYKKFKPLQNRNLKDTIKELDRLSIAAFASHT
GTLKELLKFGPQSQTNGELRKCVEQMFRIRNTVRELFQNDKTAEIALIFQRLRMLIRMKS
NFDGIENPLLLLGDFVLCDTEPEKIVKILAQQRSRIKTTLVGFDLIDSTYNMKIHPLYND
IISFALSRIERFDGLSTIIKMTPITETQQGQIEAFFKRVLKLIIEEEKSDKWILVAYRFF
RDIEMFSSVKRFVLAGILDAFTTNPSRFSLFALCFALIPSIDRLPPSLTTVERIQPIRYI
LLSEALKYIDCPLELFKKYDGVFWTTKNDFSRLSCRTMFQMLESKQIPDDEVRNTVVRMI
KCIGENTLANTNIQFCNEMTWILRRMVTQKHRAREMVIQMINNISEDFDEIDICGALTVV
GSYSEKIRPYCNVKYHSNRSSVFDCIAIQPFVEEKGLFYCCFHRPFNILAPSIRVRITPE
TMIYAVPMITLDPKEFDFSHIISLFDYIFTKASKVTQSIYMQVLALFCSEPEFVELLNEN
HMNKLAECTLPFSDISFTLTEIDKFSKMKTLPTVSGFSQMKYKDNEYTSYISPQISENAE
KFTLKLTKMDDNYKCFVGIISSCVDRHHTRYSLVSIPNGETFPVPLNPPMQLEEGNQISI
DFEIKKLKFTVGGASYMFPEGTVFKIIVAQHKSFPFIAEVDNWEWAFDEAATPPQIQRGC
IDFYEQDPLFSVPSWATKDITLSPDITKMKQSNIFVGKLTPEEKMFSNFIPPPCYISIHI
GFTTEASESLINEQVRGLYMQLTNQWATIVLMRILLRKENLITSEFLMMKLVSLLIVMLE
GFIPSEFKLQKFPFSLNVPIWAPNAQANTLYMGFEQEGLKALKIFTQRPQFISALCKGLT
AMNRSERMHLIAKPCRTHHYFAPPKDKAKQVNWKDHPIDFKCGANCIVAPNDFNGFLPET
IRFKSSGTQQLYPAPAIIPLSNPPHIIVLQGDNRREFSVFDINPMNNTWVYDTAFEMLLL
LKNFVFVAQSDEEHAAAKKILLECFIIQSPFIYNYLPQFADLMQLQIPITPFDDNKQYKQ
LLAVTASQLQVRKDFVSQRFMILYLHDQHVLTSAENHKLATYFPEFFTKEFQPPEDDMIE
MPEAIIDPGAIKTNFPGYILMLRQFARQYKSLKGFPFWEILPMWFRVSGSFHSDGDFIEP
TLTITSPTTLHIANPSKLEIEIRFTKAGKVSRGMYLFRSTNAEYDNPSIIAENQMKEIIN
TREPDLFFSIIGNRHDTWTKLKPSLVQISQQEKKEKKEVDRLISVSSFRSRFIDDMNQFA
IVWSPADTEELITILPRISLREPTFAAVENIAKGCSLCSRFSPTVVVLHSLLIHHFNYIR
YNFFKNVPQNIWNSMTSFLSAEDAADAITSHIIVSPDNLFPSIFIDRHAAHRLITNGSGD
PFYSIISQLTRVLKTVEGFRLCCKKKPWKVSFVGELAVDAGGPGRELLTEAAASIFEPTT
MLCIPCPNMRNHTGQIKDVYIPFDKTLSRAADYYTIGLLLGIIVRTGLQQDLPFAPIVWK
YLANEHIGIDDVTCIDNGLAEHFEHMRSVSNDGDFAVHYAFQWKVDDWDGTKVLLPGHDK
GDIIVKEDVEHYIKEAVDFRLRSMIPILREIRAAFRRNTGFKHNALMTSALLSRMAQGSG
DISVQHLKQITHVSDFEDGIRNQYVQRFFRAVDRLNKEQKKLLLKFITTLTRLPNSTLNP
DFKLKIDLKDTPKPDEMLPTASTCFNKLHLPMYSTDEICYQKILIAIQYCQTMEIK
>T_tenax_NG.00g007270
MANDTWLNERFVDHDYDYKVFDIQNAPIKDFSSCAITIKNSKFTQNLGFDPSISIECGGA
LYAANSSIQVSQNTSFVDNCAGVGGATGGAILMTVVDDSSFQSCIFNKNTARLAGGAVQV
YNTPTFFSKTKFTENTIKRRTAKVNDKDFNTVVTGFRSRGGGAICFIFGELSSVYAKTFT
STTHTLVTQECCFSKNSVDFDINYNFLATDPSCPLVEVKKGASVIEFASGKSSPQSSTSV
VPNPATFTFQATPISRLPKPTESKNEVVLSIQSQRISRQSQKSHLRSLTESIVQTAISHN
GTITFVDSMTYVITYVKTMSETITFVVIEINEQQSQIGGIPAVQFIVLIVLGLVAAVAVA
MIGMYLWRSVENKEKDDDDTEQESIKDITEIGRIEERIYEDRTIDTRDNEKTQAILAINC
YVLNKKF
>T_tenax_NG.00g007280
MASMRHSNIEIKDFQVYSSFFPEKNSVAICHIVESESKFKFLKIQQTDKSHISFLKNLGF
QEDQIVNAMQNEPLDISGTTYLDNGIPSYLPKLIERLSAESRITEVNESTNQPPAQPQIE
YPVAINVMDYYNFINEVKLAEMKQVPIPLAPVQQQSQPKAPIIQPQNPPKPAEQKKQTES
APKPQQAQTQQKQENPPGNPPKRGRPGRPKVEWLKEEDQVLIDVICANNDRSAYNIASGM
LTRRKPQACINRFKFLAEKIKNNEIGYLRIPDNFLKCPNVIAVIGSQEPSDANSEPPEQQ
KQPHSDSTIDTIKGDFTDQQLVDVVSKTMTGGEPDLDTAAEMFESITAYHLSARWDEIVY
DVKCNGRKDLNIPDNLKEYFKPFDGKYKYDFPELPDQVINVSRLLEQYIMNNYNIYKIHE
SFSEYSIGYISYVIVYMLNRFNKKYSQDPTFKDWTPIEDRILLEMMYNDEPLKDYSRYNP
SKTQRHVVNRKFENFVPSYLPNLVKAAKSHQCFNSSKANDPQNFALKTIYTKQDNQLILN
KVAENIDDPNKFNLIAIYFPGRNARELIQHYKYLLSQYRKGQLTDVVIPDALKSEFVVHH
QHQQPKQPKPQPVPQLQPVEQQPPAPSVNIDKKTVRAATIIQSYYKFNGDLDKLSESISG
MSKGYAMFILNYVIRNLTNQYGQWDVSQERKIFLAYYANEDLEELVGDKTVEMCNERIES
LTKLLASNKELMMKFCEKLSHNPHSRIRIDSDNESIPIFLMQTVKEMTLEMLKPSTAGKL
NKQALLNFVSRYRQSSNMWSIAYNHFKILSPEQISTKYSGLVRKLKQGHYAELIIPNNLL
PEIRPSEYKLPEVPPTMIDVKKCVKIYFRAMDLEDCVKEHPGTSRGFFLFLFTYMMRKFN
GHENFMKFSYMDDRIICELKELNYLNAEISGVLPDHSGADILRRKNVIRKWLQKFQRVFT
VFIDFTCNYDIESASYNELGVPSYLDDTISNFKKSVFKFGKMSQIGIEETEETPGPSRGR
KQASADDYSSEEAQSTSSEEPAEDSSDESSGEYEAYSSGQSSTESSSSSYHSEQQQEEEY
KESTNETTSEEQAEEPAKEPEPVQPFKPIILSVESEEIRPSQPIAISVESQEVQPTPKIS
VETIGAMNAESGQQANDDILKYLESEALITSGVHTLRNNVVEEIPSHYQPSNSTDEETKE
QQNQEPQNAAEDGQSQNDNATYEEHQEETNEEHQEEVNEEHQEETNEQHQEEVNEEQQVE
EYQEEVNGEQQDATAVNVGENVANEVQQMEEETNEERNQNEEINDQNDNQENIETSMENQ
ENRENIEVLMENQENEENEENVETTMENQYNEDIMNENHEQEIPMVQSNMENQNQDYIDS
MIVETREFDGNQDSQQEQTEAQQSLIDNEINEINQNEEINEENQNDEAIEQIQEEGNNEE
NRQEKIIDEDINDNRSIDILMDSGNPPLFTFQNNEEPQTEDQSVTDNQNTYYENQEENQN
QTYDQNAEINPQEPIENQENENEEQNVEGVKENETKIDIQHTSKNYEMDNLSGSPIHREE
YGLLEDRQESQEEDGFRADYQSHEEDEEQSQISRNGASVDEILRRIQINLRSDDFNSDQI
EHPEPLNEDEVRKTLEHKTAGDSNDIQEDHSRRTE
>T_tenax_NG.00g007290
MRNFLALRHLSTVSEFTNSGFYEIDVSSTDVLEIPIKKPNTTFIIHDSSENYNVDLYDSQ
QVFVGSYNAKTETFVTLTNKTGTIFITKNGDLSKIHFSLIVPDSEGKMFQCKLFILSTVS
TDTFVIDKNVQRENSNFTIFNNDSICFAFTSTNIQSYQFSGTTEQITKIIDEDKLKLIMV
STPSTNFSVSITPTEIAEKVPSITFRTDYFFSDQIFVENKLHFINLISGVYDFVSTMLNY
EKVLIYCPTYTVIHFHTFPGTIEILSQSKSYGYISAYNPAFAFGPEYGRIIIRNAGHDFI
SFSAIVHNDVECENILLYSDFTNDMIQIKNTTFDMCIFVSTKDPISIHGPVNVSFDVYVQ
RNASQTYETLEFQQVNSILMHYKTSVGRNINIRIESDQTSTFSCRFSDNYQPFLLTQGDL
RDATHPLVITANKVSQRIIELKKGQNFVINVLSPMAAVIHDNTYVTKKAFVNDTEIPFID
LFDFGTNTGKIVCNQSSPEETFNVLITIFPNTYSKIHFTSKSNNFSLINPLYSSFSDLII
SDSSKVLYIYSSTDVRTITTSFSLGFNSDTIRILSDYSGREYSFSDTIKYTTNFFAFSLT
TSFQTVAQYVKVSFDQSSSDSYQYEINYQSSGEAREITSDLTYSERLITLCITQFNDFKV
YSNSLDVKLNLNGRDFFVVVHNKNYTGHAYMGATNEFVGVFSPINYTYGVYLPLSGIVTI
TSPSKIIYFSVIKLNIPNNIVCAKIALSNVYNYQFFVSKESVDKHGARNITMKPSQNLCY
FFMSPYVTNLSVSTKLSGPDYIYSFVPIKGLVQMFTQTKRSGDMTFVRSAIFTAVISSQN
SERWSIDAVTDQYSDDVLLNYTTTIVPPQGPALLYNSYSPLEKDDKSFVLMLSTILLIIF
ITIIIIMLIYCGVMHYVRRRIDRELREEQNQNNVNDPINDSSLTPSRPDPASANDDQRNN
NNTSIHDGSA
>T_tenax_NG.00g007300
MGARIHLISSPFDAYQANSTYSSCNQSFGWFYIQVLINLPKIQPLFRNSFDSVFKISNQV
YPNIFYSYLSETEYRNIRNIDGVKVWCKTKNQSKRAFSSDEENYLVTACANWYPKLNYQQ
LTDNLYIVKNLSDIGILDADHCVSSYKIAPKYQINNRYSVGYLLTHQNFLKYNKLGAYLV
GRDLHNQGLNGKDQIITIGDTGIDFNHDFFVDPTQNIMNSINKTNMNHRKIVRIEAYSDY
VDYANGHGTHVAGAALGESQTNDSYISQYNGIAPKSKLYMIDMGYANITGDLSATPNYKS
VVSNMKMLNSGIYSNSWNFNEYTHEYTSMFDELAYNNSDILFVFSAGNVYGPMTVVSPGD
SKNALTVGMTAKPSSFHFEYPLYRAYKFTGDTSTKIPMIGTPNYSSPYFPVTPKLKTYKD
IPLSFDTPQEGTAYFTTGDPCTEMQKAIDAKAAIFIYTTESCTSSTPKDIVCARIDPKLT
DVIKSWTKVNVEADLLVGYDIYSHPYSSQGPCFNGITKPDLAGPGYNLISAKAKATGTGM
DALSEKTGTSMAAPLISGSAAIVRQWFNKGSYKGITKPSSSLIRACLINSAIQIYPGFFR
TPSSGYGVPYLARGIGLKELKPFFLDRVPLKPGQFHTYQIMTTKKANLSITMSYVDRPTS
SNYVLFADFGIILEKPDGDFVVANNHTDIADESLSTNERILVTDADMGVYKLYVFANDYG
EGYVENYSLAILGGIGSTSVKLIENTQSLSTCSSNIYDENGRCVCVEGTRGFICREKVET
LPYNVSATKIIQPMQYSWFSFTTSAQTDYSVYISDLSHNYFHACMCPTAELNARCYCRMS
IFEARLGKFFVENETHSYIAVAPISQSPSLTRFYIGKDIDNTPASHVTLLPGPTTVQPVS
LVTSKSVNKNTTAIILISSAFCAISIDVSQSS
>T_tenax_NG.00g007310
MGCVGSSSVSNFEEETFFQSLPSESSLETLKSMRDSGNIQQRIDFLKLNSKDLSKMSHKD
LKTLESKIVLIISETLNPKTNVQFVGPVNDAILTAKCVENYGFTCYTLVDAPRTVILTWL
RIFLSKVSENLIIFYNGYYKSTDDERRMLFLAANDKMFPLKSVIESVKAYKLLNSRLSVF
IDTEAIETNHLTLEGLFIPPKSAFFSSKPNTFLSYFVWKSLKANRDIGIKDMVELINNNV
SPFERKLYYAAASDIDCGKSFLTCL
>T_tenax_NG.00g007320
MTNPNFEHYSTLVVLRHGESLSNLNRTYSGWYDTDLTEKGIEDAKIAAKLLKKHGFKFDV
CFSSYLKRAIRSMWYVLDELDMMHIETIQTWRLNECHFGALTGMNKEQIFVRFSKEQIDT
WMNDTCFRPPPCDPGQENPSDVPKYKDLDPRVIPNGESIDMMWERAKPFFLDEIVPRLRN
GKRVLLVVHGNVQRAIKKYLQKLSGKQIMSQNVLPNGSAYVFKFDKNFNLIETQSLVDEE
AYIAMNDGVL
>T_tenax_NG.00g007330
MSSTTAKVWAISDPHLPSSKNKLMEQYDPVWKNHPKRILENLQKVVQPNDVVLIPGDISW
ADKITEMEEDLKLLAAIPCKVIISEGNHDRWASKASALKDLPPNVTWTVGKMQRIGNLAI
VAQRLWDIEGIFPWPGHMASKGANEKTPGREINRLETQLKLLPQDKDIIRVLMVHFPPVA
FDGTPGILTEMINKYNVDYCIYGHVHGQKEDPNLKAHDCIIGCTHFYLTSCDWLKMIPKE
ICQFNPSV
>T_tenax_NG.00g007340
MSISTEDSSRASEVVSRIYAKRGRDFISSLEKVLKAVASDKIVRQMLSSQTSGQFITKRL
EELFYQIITDDREVFISKIMEKLTAYENVYREEYGEMIKILGNRILSVSDAQNSGALSRM
RHIQTLIAQINDLQEEVATLRQTTAEYEATIKELMKTRRLTLFHDLLDDASNHIYAEIDI
TQLDQKVREMQKDSASATAMIANMKTEFHKMLSKASQSSRDTIAALKQQIEDVKKKYFQE
NAKVESIQKKYDNHIPRLQKELQNQANEIEALHTNLATKTKEIKDLKSKNIKAIYVIDQM
KREHDQLNADLQEHVGSIKELSKNNTNLEDDLSKTKRELSKTQKSAKHLQEQLEEQQHEN
EEQKSQNAELQSQNNQFSSKIKSLIRDLEKQKSENETLSHDLQTRTNEFKDTQEKLTKQT
IVNKELTNELKEITDDSNSKAEKIADLEQKLDKKTAEAATLGEKLSTKSSELDKTKSAGE
DVQHKLEEGIAEEKQKSEKLSRVISGHEKKIEDQNNQIAELTQNLDAANKSMQQFKADSK
QEAANLNEKIANLEEEIAKLKKEIAEKTQINENLHKNLNETTTQRNELKWKVEELEDEIG
EKNNKIEEAKSSVAAMLLDKEVGKTESQNLHATLEKVTQQNEDLGNELRRQKKANEKLTE
QNEQLNAQLNTLRGDSSNLTQAVEDANDKLFKANSMNKQLQAQLSHLSNAAADLSSILSA
LTCGNVKDALQEINDMKKFTSLLKGVCNLIDIDPRDEDALQRATDISRKLSALSQIEKLL
NSDDAVISVKSLLNDADKISRITRCRPGQNIFDAVQTFVTSFDKCCEFIKDVVISLSSSI
SPSKIEVPLSDARAEAVLQSIRVLTKQNADDRANIDFLISKARSVGYGGNDCLEAAIFIA
RLKGEQEKQSLLEEMKKQIDELKEHIRVSEEAHKNELEKKNKSVADLKKTVVQLTEKNVR
DRDECQARIDALEADISNLKQQLQAEKDLRREIGRIGQGITADKAVLKSKLSAQEFRFLE
FIEGVMMKEKESREINEKLKRARQENLQV
>T_tenax_NG.00g007350
MTYRYDAGTTTFSSDGRILQVEYAIQSINQAGTAIGVQFSNGVVLAAEKKNTGRLVDYLF
PEKMAKIDSHIVTALAGLTADANTLIDMMRTQAQKHLKIYDEPMPVEQLVRMVCDEKHSK
TQYGGLRPYGVSFLVAGYDAHKGCQLYLTDPSGNFGGWKATAIGENNQTAQSILKSQYKD
NMTATEAMDLTVKVLCKTLDSTSLSADKLEFSVLQFREEYGPKVRILTTSEVETLMKRYE
ETIKKSAEEKE
>T_tenax_NG.00g007360
MESFDWGISSDYIGDIVEGINGGKAVKDIAPLLTKLYEQFKSADETSKGYISLLFQNSIL
QFLDKENLSPTLIEKILIFIKDILESKMHLFFEKFTLITILIPLLTRAREQKFELCEEIG
NLALEVALLSLPEKLQANEAAFVISEAINYATKSTFIHGLNALKLIHQCVRILGPDVRLV
LPGISVSMTAVIQTKGTRHKELCEAMSILCDSWATVKFTEQDAPKIGDLIKRICAVEIQH
WKARISRVQLSNVIITYQREIMKEHLSPCVRTLFAAVCDEAEQVREKVTPIIESISGDII
ISGEFEQCVIDLTRAAKLADDTKRLQLLQTIAGIIQINAGKNNGFDDQLLTSLSSLTTAL
IFVSEIEQTDKKFCEIDGGFLVHRRPFMSTPLLMKTFQSIITSLPADSFVEVLIDTLGQS
HSYAPEIFAMFGLLKGKADERLIMDVLEEPQWWNPKEGDAKAITALEMALEVTSEYCDTE
IMQNMLARIIECMASPFPSVEQTAHATLNKIAKDGDVAALLMHNADYLTDRLMARLQFID
VHPEILTVFSAILTVDGDVSNLLSHIIPRIFEILDTKEGLQMPILRMLSRAAEKLPSCCD
DIVDRCIHFILAPSLSQQCAALDAICAALPRISDEEKLLPMVHQMWAPSILILNSSVDSP
TPAAASAVNIVRTALQVARSFVKQRVGEQLPLYSAILRSSLDKLEGNKFNESSLAMARNI
LNLFIACYEGESIFVGRELEVFTLLLECLPSKVNEIIRALATNVLWMLFDSDRSFIWTLM
LEVASKFPEGVKPTNYFPKLSKDVVNYIGRLLYPPETPEVTQ
>T_tenax_NG.00g007370
MGSGISATTVSVLAEGEPDSPFSIRRSPGYEKGTFQNPPGFLTMQDLELHAFKTYPDNYS
LGYRKCIDGKYDKEFTFLTFRECEEIARALGSGFYQIGLKDKEFFGVYSENRMEWGHAID
VSAIFGFCLVSLYDTFGLQNLGYLIKHSRMETLIVSEKSCENLLKVLADSKYNLKRLIVI
TPDPVNPVLSKLLQFGLEIYTFDQVIELGRQHPVATLPKVDPEDLHYICYSSGTTGEPKG
VIVSHRSQTSNTLNCADGLDFRQDERHLSYLPLPHVFERIGYSVTHFVGGRIGFFSGNVR
MLTDDMQTLKPTHLSAVPRVIARIYDVVMKKLQSGPSVKRGFFWGAWYWKRFWVTRGYQT
PLADKLVFNQIKETTGGCIRSFIVGGAAMDPFVHEFIQVALATPMRVGYGLSEIGSGNIV
NPLSVQHSRPGTVGGPMCNCEVRLEPISDYDDPLAGEILMGGQCLCSGYLYDEAATENLF
CNKERTWLHTGDIGKWDQYGYLMVIDRMRSIFKLSQGEYVAADLISEIYQSVHLVEQIFV
YGDSTRSFLVAIVVPNKEEVAKFLGQSSITDGQFIKICEENNKELRERIRKDLDEIATAK
KLPGFNKVRAISLEHEAWTVANDLMTPTFKLKRKKLTTKYMAEIEKLYAETVIPSN
>T_tenax_NG.00g007380
MSAESPVLAILCGGGPAPGLNGVIAGATLYALRLGWKVIGFCEGFKYLCTGDVEKVKAHT
IDLTYDIVSRIHFQGGTIIQTSRANPRKSPELQENVRKVLRALKVRYFLTIGGDDTASTA
VSVAQGMDGNEISVISCPKTIDNDLPLPADQSTFGFHTARSLGMEIIRNLMVDSKSAPRW
FLVEAMGRSAGHLALGMAEASGAHLCLIPEEFQGEEIEFEDVVELIEATILKRLAYGKNY
GVCVLAEGLVSKMSKKALYKLFGDREPPTDPHGHILLDDAELARSLSQELLKHLSSLGIR
ITPKKIGYELRCADPVAFDAAYTRELGYGAIDAFLNGHSAALIVRENGQVKPVQFNDLLD
PATGRVRTRLVDVTSQSFKVARVYMWRMAKKDYENKELVERVAKAGKMTSQQFLDKFAHL
TNVVIE
>T_tenax_NG.00g007390
MIVSSLLKRKVDLEIKEQSEGDQINYLIATRDFEKVTNGMSLDRQSFVFQFANGNKESKT
VASLKNFTPEGDLPQGIHVVSGFYHVASDKFKSENSVVSNYSDITNADYYNDEDDETNYH
HIDSFENHDEDAQAWKSENCAGANVDTKVLDITKDVKCYQYKKNTAVLLYPKHRETKRIQ
GLSEINDVKYSLLATSHRYTVNFIDDGNMKFKSETISNPNIAAFDYSNYAKSCKNFYYQS
GPGKFVTASPLRMI
>T_tenax_NG.00g007400
MARVISTTDEDLTIAAKQINAGGLVAFPTETVYGLGAHLEEKSLAQIFAAKHRPYSDPLI
THFSTAEAAKKYLILTEEESKNFDKLAEAFWPGPMTIVAPATKAVPPLVMAGTGCVGVRV
PSHPIAHRFLEICGEPIAAPSANLFGHISPTTYDHVMYDLGQTPELLVISGGNATIGIES
TVLRLHGSNITVLRPGFITAGQVEQVIPGSVTRDAVMKEKLASPGHETRHYAPDMPTYLI
RKQGSKDAVPETVSITPDTILIDFNRTFSTVSSQVLRYFDLSPVGNVADAVRNVYNVLRD
AEQTPGAKQCIIADILESGLENDAHDNELCNSLRDRLLRSSSHQIRTLLL
>T_tenax_NG.00g007410
MSKAPTQFSAKSKIYASLHQDEIAGRTRQSFEKAGGPNHFQAKTVSLAAKEVVGSKEHKF
CTLQPRVTPINNDFWKDGFSLVVAFLKHHNMQNTLDTIMTELESTPFPEQKHVYDPNLVD
SYFKQLIALQDNFASRDFEQNVMNFMEDIKYEDALQFSPLVSQSPISKKRPLKRENPKGK
RRKE
>T_tenax_NG.00g007420
MLRSVDDISQDNKARIKNFIQNTDMKLYVREFLAQRLGYRQQFLKPSVEIPQPTILQPPT
DGSHNFQISILSARSFLRFLNPDPSSKIILDLNIAGRRFRTKPAEADADPLITDVIKFNT
NQDFETIAKTGRAQVCAVVIAGGSCGVYASGSFEWRDALVASNNFAVQLFDTNGDPDGVV
NIRVDVSPALCNQSDIDEIFNKEAQKNFSVVAPITSRLIPTPHHALRFCSLLTHGSFTVS
ASAKVVKNENQDLQVRRSFSVHSLLASRSGTPQEIAVLLCSLLCGFGMKAFVYGSEVLTF
HEQGKCFSWDCVSGKRTPVVNLEPKVMVGLNTKLEPVTQKITTAIHDPRVWRLTNLPPHA
PPITLHSCSKVDLQKVENEVRRKICLERRQKVTSFDRNLENSLRPILFSNENQKLNGGND
SWKPHVQYAIAHLIPKFSTFRMESMCVGSADAQAIFLTMREKWPQMMNSASEKFAFVMGA
FPYAEDVYATWILFGNNVMLK
>T_tenax_NG.00g007430
MIKTAFQGKPVTLGGQFVKVGAKAPAFKLTKGDLGAFTNEDIKGKYAVLNIFPSMDTGVC
AASVRKFNKAAASLPNTVVLAISKDLPFAQGRFCAAEGIKNVVPLSDFKYTSKFAENYGV
LMVDGPLEGLLARSVVVINPEGKVIYTEMVPEIVQEPNYDSAIAALKNE
>T_tenax_NG.00g007440
MSKKMEDVSSAVFLNKVDSFAINMTAICKRYLENAPNEDITTPNGEKEFSIFFKNFGFKD
DRFLRFIASVARFGSSFPFKSYKMFTDSFPTITASLTTMPKLKDTNRIAFTQYLQNVDWT
NATTKTLIYLLIQLVFSEYLNEMLPYLKGLPNDKILYFLKEIISFIASDCITNSNLVRKV
IAESRIRSIYYLTKLSPEYCFDKIFSFCLNSSSELKQSYFKIFSSISIGFTLKPVYMESL
APTLDIIQKSKNLDTCIAATEFYTNIVLQIISQNPSMAGSSVFQHIYDDVKKLALESHEN
YAIQYLFAALTNFVFSDKLRTADEYFETYVKQYCVDNLDKIKSNKSIIDVLCKKLAIKLR
GSNYEPPVFFKMLYLVSPEHFMKYIIPICSDVDYIPSISSGLFHSIIYIFSTKDQSMLDK
PNYKDYKSAVQNILLKKLKICNISDQAITFDMNSFSEALLASIDEKPIALRKIIATLRET
SFPFQIVRHTTKIENQIARELQIFENSNKKIFKIDQSNAFDWKNGLYSRRQIDEELAIHC
ALYVDPEADLINTLCNRIFSESIYTVVLTIRALQAIIHINKKFSEMIFNNFYQSFFTSKK
TFASIISIIVAMINIIETAKVEEAIFSPFFMKSINFIMVIGLCVPHPQLRERLFKVAKVL
GTTRTLRLTFIDFISAQEEQISTLAISNALSFTATPLGINKSMLPKISFSDVLQSNHSSL
YLFYLSSLGNHLANSAYSTENREVVIQIMRFLLQLLMGVSKKGTDNLFIYNTSALLFAIA
DIYEKKSDVQQYFAIHRIEIFWSEVIQKFKTETDLIHLAGIISNTSLKIFPAFATILSKR
KISFQYILAAIICLIARRKDNDILDEQGHVTFIYYNSLYNILLTLIREKVIPTEIKFCFL
NEPKDDAMKGLISFFGDCLKEIFQKILLFHRVGSGNNITSSSIFCGSAVGHLFDNEVWFS
FFCNITSDVDAPYLQSMTEAFALWMRISNIPRSENGQHNPLKLFTKKILEDLKYKQLIYV
ACFTQHPEVTIYDFMEKARSSFSIFCAMSEQIHLPNNVISQLQRTRAVEDLAESLKTNSA
HTILYYQNCGRLMALCFIYLASQSLDQRQAAITFLEKLVFIGSMYRSNTDAALSILPAIA
TTRSVMVSSFSVFIQKEIFILSSEIAKHFGFLSEQFAREIFITAKFLRQKRIVQANKTNS
YLQKRQTQMRSRSKTNQKRFASPLIENVDVNTPEILIEIMPDWLTPLSFDLQRSGISSRC
ENQFKCYTLMLFLEEVLSLVSILGMIQPIAVIIDEIIDRDMSFLIYALLNIHINGDDNKM
QKSATNVLVYIFSKMPHKFTSIIIEYLDVSTWFFYNVQNAGEIDEKTRINFGEQEERYKQ
LMDSVLNIVLKCHQENAETASPLIQHIILYCSIIFATLIEDSIVEDDYPTISEVLKTFGV
WVDNKTLPNFRVLVMNNISSRDILMWGLCCGELIMSSTALQMFYDLGYSIDALHIPAFLR
AMQIVSENLSERSDSSKETRFHKYLTYMQFENRKIDLRPATNYLTIAMQILERYMVEKGE
FPQEIFNTAIQFMKSSTTMYTSLYSISIRIVSLFITNEKFVNSLPSDTNFNMLDLILAAP
DGDQQVLLCMRTILITCIEKRMYNLLSHDEIAPIASLFALVPFMWGRLNNIQSIHAIAEF
YARKYDPRVRNIVNNAISGQSRAVKNIENLWAEFSSMITPQTLNKLLHFYAIIAKCGDSD
QRDAVFLLISSILSAIQNIHQQKDISAIAFRATEVDASSSNAVLMLLHSLVKYNVVVENS
KPSVGIQKFHPVTIYPLNEIFKWKPTSDDVFHSIDTIPPIYVSDPMFLGSEVSENQKAAI
SRVSCNRLTRHADSLSRAMKQGKVEEGLAAELHIDPLEFLTSILESTKDAKSAEKEKVTK
SLGVTVMTATADVFLSTPDEMEEMCKGAVDKVFKYLAE
>T_tenax_NG.00g007450
MGRVKSHRASLKMGAVIRKKAKAKRQRETKLAKTKQYPKRSKKMLVAPMKMPNREEIEAS
IHEGSEFINHVFKPISQKLTEQKVDYKDQMDELRQQIIQQYHERVSQAKESYAAILESID
EADAFIEVLDARDPMTCRYPEFEGSVAEKKKPLMFILNKCDLVPRDIVYSWIAELNKVAP
TAAVCALAGEPASNCVSALVSHVAPGAKKIAVIGIPKVGKSKICEFSETHLECPSIMFAE
TTSDLCLLGAAVWQDPINILAKEIVSRAVQTPGQPDLFSIYEVDSNIEDPAQFIEALAQN
YKAKPKAAAKQFIDSLVSGNQRWFTVPPADVAPEPNPVQEAALELSIPTDLSTIKYVQFQ
AGDMIQINSELLNENFEEEECDEEEEAAEN
>T_tenax_NG.00g007460
MQSRKTTVTTTQQTTFTNRGVSVNDELDSLQSRNDNQFYNKVSNILDKIIDKVKDTEEKL
TAAEQSRIDQTITGNSKSDVSTQKSKKKAENPFAMPVIPDMPDDMPSEQIKVTRKKKIIK
KPIQEPTMDEILDALFLLQREISDVRENQKEMEEQIRQIQRLIE
>T_tenax_NG.00g007470
MFFNGFQSVLTGNKYQIGKYEYYAEEEGPKGLLNTTYDFEAMKKSFPESLLSPTLGMFRY
MPFLPIDPKDQLPNVQVGGTPLIPVPQDRSPFKIQLWIKDEGREPTASLKDRASALVCVK
AKELGKTVVTTASSGNAAAATSCMCTCLGIRPVIFIPAHAPPAKVLQNRLYGATVFLVEG
VYDRAVEAAMGAAEKFGWYNRSTGFNPYTIDGKKTVSFEFCEQLGGLLCPEETKGECSWG
KLGKFVAPDAVVVPVGDGNIISGVHKGLKELFAAGLIEKIPRIIGVQAEGSNCVYNCWAN
KIDPVEMPECHGTTLADSISCNMPNDPIRAFRAATETNGAYVQVTDQEILNAIPVMARST
GIFPEPAAACGFAGIFKAEEQGLLKPGEKVVLISTGNGLKDIANATKSMEGNNPATIIKT
YNDIDASKI
>T_tenax_NG.00g007480
MDLDKFIANVKEHKPIFEYELIALFRMAQDVLFQEGTLLNLSTPISVCGDVHGQFYDVLE
LFRIGGDPKDIKYLFLGDYVDRGYYSIETFALLLAYKVRYPDRFYLIRGNHECRQVNTLY
GFYEEIVQHFGHAGPWKLCNEVFDMLPMAALIDNQIYCVHGGLSPSIKLVDQVALFERRA
EIPSTGPISDICWSDPDDVPGWAMNQRGAGWLFGSKPTEEFCHNNKLKMIARAHQLANEG
YQWHFNNQQLVTVWSAPNYMYRSGNKASIMSVSTDLESTFKVFDAVPDDKRVIPEDRMPV
YFA
>T_tenax_NG.00g007490
MALVVHPTGKKLPNYQKQIFYFRGSDPLHEQEYLRDEYKKALAEYRKAVQENKILVHEME
QQKQKMTETEGYSAALAEFVDGKADGVNESTELRHQLQALEAEIAEKEAHLSEIKDRQNP
AFIANLQKQKADLLINIQKLAEVDMNSKSTDDKLCMEVAAAVINPSYQKNREKEFYSVWV
QKKNKVLRQKLADIKVSLDSAPSVTPLKSDEATEQRNKMQTLTDLKQKINFAHFKEFTRN
EKHPLYLELLISILEDYNNRMIDLEMPNEDLVNIEELRQKVFPKSDEQIKQEAEEKENKR
NERREQKAQRQKDLRKRDKKEQIRQKRLQQKEKEEKERKEKEAMAEAQAQRLKEVEAFVK
EYEEKKAKEQPVKQPPKKSSRRAPRMYRPELTTFRDSEEFEEQYFAPQKAADVAEPPKEE
EHKSDEFESEKKKDDFESEGKKDDFESDEKKEEEKKDDEFESNDKKEEDNKDDFETNEEE
KNDDDFESEDKKDETNEQEQKDEFEDEVKKEEEPAEEGKEREIEVKNEEEKKDEFENEEK
KEDDFEDDKKKEEERLPVAAETKEETHEDDFENEEKTEEKKEESLALSQVILEKAEDEQK
PEEKKVDNLSLTAEFNDAFQQEEAKEEEKKEEPKPEEKPQAQNPLSLGGALKEQINDEFD
KEEKPKESSGTGLFSGLSAALGGQKEQAPKPAEEAPKLTEQLKEEVKEKDFEEAPAAEEK
HDSFDEFENEEKKDDAFENEEKKDDFETEEKKEDDAFEDKKDDDFETDEKKEDDFETEGK
KDDFEDDEKKDDFETDDKKEDNFETEEKKDDSDYFEDF
>T_tenax_NG.00g007500
MKTINESIKLHAALRKVIENYNSFTFDIIANLDTQIYAATSERCIDSSKQSSKEVNLKTA
KNLCIKYSKNISGSANDLKTNIEIIKNVIKMKGISLDQMIHDSITPNCDSNIMFLTMISY
LSLWNFTQSYDINFTTILQPFLSYERFLFINSKRAHLMNSKLYKDIIFAIRHSVKNNMGR
RIIEIIRIVNSIFKSNLENPIEILHKCLIAYGVDDSIVNFLYYIHLLAYFPKLFKDSWME
STTNILAIRDTMFVNMMAVSNKLYKFVINFFYEAAASPLMIME
>T_tenax_NG.00g007510
MDVVVEQLTQCIGFIRSGESTESVQQATEWLMSFYQEPASIQILLTIYATFTDPIMRRFL
CVSMKQCVNNSWIYFDEKSKSGMDSSYYSVFIPFLQELSQSGNLELTLSLCPLVDVSEMD
ESTMPASIDFLLEQIDRGFASTEILTRYAALFYLYLPNCRTDLILDRIPRYWELSLEIFQ
PIYEQRELFSRVSWLFNFAVNCQKFQVDVLPLLKLCLELVKQPGNDSLLLLEFTTIIESI
CTQYTDTVVDSDCVQDIIQVFMLISIPLFEPDDSLAITQANFFEKTFTVLCQYQQPMEYL
YLLFGQMESTPANHFIIVRSLAAVFYCDWNYFLDKLNDICEVLVGGMSSDSLLLVEGSVS
AVDTFLDNFYDDLGDLAEPLITAVYEAAAKALTVDVITAFANILDKTMQSDFIFDQAFAF
LCNVIGEGEIVLQQAAINCMNMLVRSSTIKISSNLDNFMKLMLEIMNSSSEIADLLKPYC
VECVHSAANNVGSEFDPYASLYLEFIVSNLANENKDLALTCFQALELMAKRSPELFMQVV
DQIMSKVLTLAATDPSQEYKQASFACTTDEDLTVVESQFMALFKHSEIALRLISILTNMS
PDLTERFLTHTLQCASIQSQSCNSYCKCAAAFSVTCIADALASPESEPPPATTAQMGNII
LAVIPDPEESPESKEAVDGFSAAAHMIDVLEYQSFGSLTRELIDTAMRYINYIAGSSDRK
LVSQCADTLYSIRLFISMVAASAGPMAFNLLRSFLSVCTELISTSVPALRSFGLSYFSAM
ISSCSQSFDTEFKKNLLQTSMQIADETDDADAFIFINQVARNEPSLIVDFSDDIYNICMK
KLALPVSNTDKFYRMRDNCIIAFELLVWKICVDKYDINEYMLPCLAAMPLVMDYEYITEQ
IGFFFWLYQHADAAYKESFLQILVVVFALPKHAFDNMKIPPQYISNLITFMKELLASFPN
SEEIVSSFLEGDAEKIAYFQAVLNSSE
>T_tenax_NG.00g007520
MENRKIYLENILNEQRCAEEELGSTMRTLENLKQQENRLLSLKEEMETKSSKTIQFFQMK
LQSKIDEHTQLKSTDGSLPSEQFMLSQIKVLQNFTDTMPETNDIVGVVEILNKHKVFRRK
CTEDNIHVKIQDLLTKYERFNPKYIDNFMFPLDYINNSKTLKKHIRILANSMKVADKHHS
NDVSKLEFDITLLDNAIHNRIENL
>T_tenax_NG.00g007530
MSHRKFNAPRRGSLGFLPRGRSHAVRGRVRSWPKDDASKKPHLCAFIGYKAGMTHVLRDV
NRAYSRLHKKEACEPVTILETPPMFVVGIIGYKPTVEGLKPVTTVWASYVNEEVKRNYYK
NWYQSKARKAFSCLSNGKAAEKREKQLEELQKGATVIRVIAHTQSAKTTTRGVDANEQGA
KKVLKGNHLGQKKAHMIEIQINGGDVATKLNYAKSILEKEIKVADVFEEGEQIDTIGVGK
GFGWEGVIHRYGTKRLQKKTHRGRRKVACIGPWNPARVLWSVARYGQRGCHHRTEMNKRI
YRIGAAEVEGKINEGGSTQFDLTKKSINPMGGFPHYGLVKDDFLMIRGSVVGTVKRAITL
RKTININTRRIATEEINLKWIDTASKFGHGRFQTKEERNKFLGKLKISKKAEKQ
>T_tenax_NG.00g007540
MEKLKQQFANERTIKPIRLILLAHDHNIPTLILLRDLKTREVTLPGRKLNQEDDDDIAIR
RILSNELVITGEYDIHRPQFAEHLYPYLPAHVSTPKEIEKWYFITFSEGVMIRVRTQHLP
FVLSFQQIHNNVEFQEQTISFLPSIMSKFEFTYAE
>T_tenax_NG.00g007550
MKNFRELGGFLTSTGKRIKHGIFYRGPALDNLRTKEDFDKFKNLGIKTIYDLRSESERKV
RPDPIFPGTKFVGISALQNCPSSSIDVTIHYIRTLNRDQIKELIKMTAERYKYIPFHNPS
YKAIFDDIVAQNVPILFHCFAGKDRTGLISAFILSMFGVDYEQVVKDYLITNKYMKYAVD
RVKNQLYKVLPPNSDEIIDKFAGAQREHLDTAYESIYKKYKNFDYFLEDNYGITPQIKSK
LYEIYLE
>T_tenax_NG.00g007560
MIEDCLQHNFSKKLAQLDKVIQGYCSNLEERKMQSKFLKNWMDKTISNINQEYIEKITKI
QQEYDKLSSSHTDNSKNLFTEQANKMFQSFKNEMKSITDHTNNRIKDIEVSVDSLCKLLP
SIIQNFNAENEIFTNKVNKFNQELNLAIEKSNKDHELALKKVEHEFNAKAENDQKESRKR
IAQMENSFRSEQERHQTALGDSRTSAVIRQLKKDITEHKKFVMQMSQKVKNMQVIAESNI
NSYRDKFKGLSSEIKFVTQSNEKALFNVQKELNSADEVLGAQKQGVIAKLETEIKEIDAQ
MEKLEKELEENKIAHQKLQEDMKNRLSETSENSQSNFREIIERQKQEIEIRRGEISKIQK
EFDAKYRKATDEFNNKKLELDEELHKLNMSNLKAYDESEEHDLIVQHSEEVEQEILDYQS
KSSAISSKFDQIKITNSKIPEAAKKLAKMQEELLNLQNSYNDQLRQFEISAKKELLDLQK
LLDQEREELINKLREEEKELSKEQEGSISMLQDSFDEEIQSFINELSEPGQVEPITLASS
RSSSKFNLEIEEYNSLNTELDSLQMPPGYQSSISEDPELEELHNQKKYIKEKVNSEKAIL
IKEFENEFEIENQNHLDKLVKLKNTKDITQKSEKLKLRWNKVFTDLEIEYKKLQSALKAA
KKGFFKKFDSTGDSEIDEWQHKLFEAREESDRIVRDKQNEVNLEINLMLDEIQTAKKSNY
AANTEVDNEWEEIHKAIKEKFTVELDRRAKMRADAEEAVNTLAHRLAERFEKRKNELNNQ
IEKIKAKLQSEKTLHVDDSIQVDQNVQRRRDNLNTRNERLAQGWANEIEELKGRREKIIN
EISRVVAISNAKIDAYKYEVKTRPPRPEEQSIIDSLQERLDEINKELILVGRLMLNYRDC
LLLKNEQYNARFSRTEPVATRNSIIVLPPLPSPVNDPLESSSSYEEVPKEESKQYETPST
VSLSHAL
>T_tenax_NG.00g007570
MLLQNRFDPRQYDRYTPIGVPPMPPTFCGKVVWILRSNYFKNLMWAILYLAIVVLTTAYV
LVYVDNTRPDSFKLPDEMHLSNTYLNVYPLIDFLMFVLVFCGVIQLVWPLRLEAFVIARR
CIFVFATQLLLRDVTIAVTHTPDASARCPKPADPITNWAPWNIMAYLIRGVTCGDMIYSG
HTCALLLPTYIVQHYYKGWLCVFMWLCFILIVSLIALSRLHYTVDIVLAFYIFTLLWIIY
HAISEHPEAFSDQLPSLVRWFFIKMEWSCPYFPYIPDTTHYNDIPEAVHADNQTAEIKED
ILAA
>T_tenax_NG.00g007590
MFVFLFALATNNDQSEKVTKLMAKGQYPRAIQVATDLIEEQGQIDADPKLFKLRGECQFY
LGKYNEAILDLSKLINYLQANPKDQQHSYSLRGQCNLILGNIDDALNDATKSKNFTLLKA
VKTCKFQIEAAQVSEKNKVAKEALEHYQKALKYASLSINHLVKAADNALQIGNNEEFDNL
AKQIFKVDAKNPGYLLLVGLDSFEKNELSLAETRFKKCSSTNNKCMRLLKTTKRLLDHRN
KASSLIRQSKFEEAAEHMNACIEITKQYAKPSSPVSLAIDILQVKILIKKGNQNEALDIL
NNLIKSYPNNTELRCDRGEILIELEDYDGAITDFSVVSRLDQSNKRTQAGLKKASDLRDK
EKHQDYYELLGVKKGCTDSELKSAFRKAIFKWHPDRFSDKTEKKNAEKRMKLINKAMDVL
GDPQKRKLYDQGIDPENPNVPPPGSEGQYQQGGPQGGYYQQGGFPGGGFPGGGQQFFMGG
PGGFGGGDFMQQIFRQMQAQQGGGGGHRRGR
>T_tenax_NG.00g007600
MYSQFSAPLLMNPKLSILSNVKFNKGLSSAIRVNQGEVLIPSNKTYFNELKEDQTILVKR
CVFTDIQTTNDYAIIDCRCDKSSFGTLSVYQTTFANTFSSKCGAIYSNLRDFECYSTCFY
HCASSYSTCLFTNSRFNGQNYLNLSTIVHCTYMKGVDEPVSTVVLHDGFQSLVDFNFSGN
AFAEGQSQALHIESVTTSSLSISFNIFSYNFDVGLIFVAGQCAHRNFSHVSFLQNEGIPL
IRYDYDLTLDNCRFLENKDTFIVQRIQVGEDPHDAVINFVNCQSDQKPSTSDEKLLSVLG
NIKITKVKIEDMAFLNTKLCAGASLNSPVATIIMVIILILLIAGIITLFVYTNYKKDPTK
YENYYQKLRAKFNRRKLSEYEAGLADIQVEQSLDQN
>T_tenax_NG.00g007610
MNPNIRELSAEELYSLSLSSLAGLSTNNQEEQINKLIKFCFLDKSIDRSVITAATVFLSN
IKEIGSCINPEIQQILNEYIPFTNKELDLLFLALVFIYSVGDESIITKYKEIRERLLFKF
DKDKIYNYITLCSFIFSLKCTEKSELIQSNVNYLSNQNYPLILSEHFIVTIAKIGILIPV
TMLLKNPPVVGTIYDEIKEKILSVIPKQIVISQLASIVNMIGLQQTVEYCAESNIDVLNQ
ITFIVEENQMNDRIWEIFKEKSVKIPFKLHEYALQKSKNSLSDAEYCFKHIGFALDDQTM
FEIFRKSSNRELLQNVNLLETLDISSDDIEIWKMLIERFDLTDQLFETFILSFQDKFEIL
DEIISKIPVSFWRMPFKFISMNNDYVKSLDHYIMFSIASLQGNCAPQISYQSELFRQFTS
SNFDEIFEFIVSNEFSKNPLIVPQSMSDVSKIFYYNSANYWNMIHFGEGNQPLWLPTPEN
ALYFIFIGCSIIDSLKRFSSKTRINGISHCKFFYENIIKIISEMIIPNRISSEEQENDYK
RKEICLNKILEYIPRDILSITKSKKTISLEFVCDFIATLWNKGIEPNTTLFDNFSTAFTI
LLQDTHGISFIKQVKTMFGNYFQQILKFIADNAEGVIENFLNKKGKYCNFKISCKVYTQN
MNHLLFNIFFANEKLTEEHSKYLVKLSRMVKSINQPEMTERFLHSAENVNRDSIYAIIPF
FPSIYYKPENKELLLSRALSYVSNMPQDVIRIEIDRILMLLMDKNDEKFGQMFAIMSQRL
QNGVTLQQIVESLNDSFLYSPPTADAISMIYKPIERTTNLHFVFRDEIETPHLTSNVFIS
FIESIFKKFDGENNNSLFVLLMIALRSPLHFLYLENIELKEIFEKINSIGIKSLKSKDFE
TTIHCCHILREITQSVAIASIFIDWAFEKMSKDINDDMYIILDVFLRLSMTELTSNSPSM
KILLKGWNKFMERVFESMPANLIDLCLQIYNNLLLRIAVSRRQLMNSDNLIHAELSFLFI
YKTTNCYAKAQTELIPSELQGIVERKISKTIDHNWNSVKLIESLTLEFSIEKNEDKNMLI
DNIPDDIKLKFYSSSIPNIPRIIQSWDIEIINQFPDFVMKYITGEISEFTTWNEYKELYD
CLNILDQQHKESLDPATKIPPFFSARIFDGITNLSLINNNNSAKKSISSIIVDLGVDVLP
IVVRIQNALDYTNVDLNNLANILDILNQQTPGIGPNGKDFTLYFQNKIASRLFMAINKNL
FTLSDESIVIIMKLISHVKKQFDFDVTLFIKYALYKCAGKCSKMIFNIWNKIKDEDKLHL
FKFILRYVERTILTFDASSSYDHLILLQKIPEKLIKLIEPQIMKALEISLKNYHPGRAKS
IIAMMNVLCPKRDHSGPLKQISQDFIDEQMKSSMRLRLPDPIFEDDYWSLLSKYKHAVEM
LSVDCANIKDILMFQWYPEIISFPIKHKDFVKQQKKKINEQFNTIDINRETIIEDTVSRL
FEDPSMDIIKAIICVHFIGEKGIDRGGLFKDWISSFVNEVFSPKSNYFRENEYGRFVPIN
KNYKANYSVYLCLGMILARALIEDIPTKPRMEPYFYKFLLQKRPTIRDVKQIDESVYNSL
IYIKENNVSDLCLTFSIEIDGASVDLKENGSNIDVTNENKMEYVDLYIKRFVIRNNENVY
KAIAKGFNNTINNNDLTIFTPQELELAMCGYSEFDVEDFIEACIVESPLIKDDDVVRMFF
DVIRRFSNEELVKLVLFTTGLSQIPSGGSKSLRITISPGGEPPRLPSSHTCANMINIPNY
KSEEEMHKMLKLAISNCNSFEFA
>T_tenax_NG.00g007620
MKGVKLEELGRSILEKVITSDDGDRDITVSNPFYTHLVALSKNIQKINGRESPRWTENLS
EEIEGRIQIVLDDLKKNNNYPTPEIGPNKLFIEAYKLLSYSYALLTDYKNKKFIEFRKDL
LDANDTLKLKLEAQEKIAKQERETINGKITELVSQNYELVQQNEELKSKIIEIQNSAIKE
SDFKATLDENKALESEIQNLKKQISQLKSEKEEIIDSNDKLDSEIQELKQTNLDLTSSEM
NTTKECQRLIKLTNEQQSIIKEMEEHIMTLEAKVSNTDAFNTIAISQNMANKDLKNLIDQ
RQKLISLVHKMNDYVVKVEQMHTTKPIEIIRSYKEKDEFHIASDVSITGLPESVRIGYDH
SLQEAFVALVREYKAQTAQVKLLAGLSDKICTTISNSSVFMNQFVDTRSTETFKLPTRIR
NEISRILSLPDEDQEIQIVDFMNEVSKDAGIAVQAIAQLLLLAYHRLLQGANNSVQLKKE
NDLLQEQLKHQMTLLEQEKASSKELREIIDTFNAKFESPIKVTKQSELNASDAREKIKDE
ALVKLAKKVEEQRQLIKKLKSNDLENELAAAKNTIEEQKITLMNLQQTQTLKSDYETKKF
ENTLKEVKDHYEMKLQKIRKAYEKVLNDMKEIKQNSIQSLKSELEFEREQRNSEKLKSES
CIADYKRRLDQALQTDAALKLALERCTKELNETRLSLAEIRAVHKTTEARAIAAQTKLN
>T_tenax_NG.00g007630
MQSGASERLLLQDFRACIQHVRKGILVQPSVANIFQWQVTMMPNSGIFKDQILTYVIIFD
NFPASVPKIIFQPGIVHPLIYPQTRIFDTSEMFKEWNVSNRVYTLINYVYDSFIEILIPG
NREVPNTDAAAKMKRGGDAYVRKLIESLPLPPPPTELSELNVPKNWNKQKERIAHILTSA
HK
>T_tenax_NG.00g007640
MESVQAVLEQVKARDPDQKEFIQAVTEVLTSLVPILEKEPKYQKILPALVEPERVIIFRV
PWVNDKGEMMVNRGFRVQFNSAIGPYKGGCRFRGNVNLSILKFLGFEQVFKNSLTTLPMG
GGKGGSDFDPAGKSDGEVMRFCQSFMLELSRHIGGNTDVPAGDIGVGAREIGYMFGQYKR
IKNVFEGILTGKGIAFGGSLIRPEATGYGLVYFVTEMLKARNQEIKGKRAMVSGSGNVAQ
YCCQKLMQLGAIPVSCSDSHGVLLFKDGMTEEHLKAVKHIKTVARTELKKIGELFPELKG
YEYIDGKSVWACEIPCEMGLPCATQNEILPEYVPIMVKNGVKLLAEGANMPSTNETIELY
MKENIYYGPGKAANAGGVSVSGLEMTQNSVRLAWSAEKVDKKLKEIMHSIFEAANSASQM
YGVPLYKGANLAGFKRVAEAMLAYGCC
>T_tenax_NG.00g007650
MSRRRRPAGGPRKVPERLPEIESLRFYDKLGQGHFSEVFEGLYKDKYPVAIKVIERGSDH
LISTEVQLLQHLRDSPHIIQLYEVIHAENTVLVFELVKALNTDDFFDYLTPENLKFVLKA
LITATKAAHEKNIVHRDIKFANIMIKEDFKDLKLIDWGCGTYITDSMSPKAGSRTVRSPE
MLLGYHNYGTGGDCWSIGAFIFDILTDGEIPWKSKTSVDVLIQMSKIFGGRELCKLADKL
AIEPDKVFVRNMYSEPTRTLEHYFAESCMDLVDDQLVDLMKKLLTVDPAKRYTMDQALHH
SYFN
>T_tenax_NG.00g007660
MPKEFFMIFPQLQNISNFFGNFKEFESKNLKKTVSNITDRQQLFELFASKFQLGTPINND
ALKVFSRINNLPNTKNAKKSIAYLFENCIRVFIQIAYQTSSVLGRILEDGIPVPEFLHEL
HRVIFFFTFFEYDRFMEFHIVLRSLLNYISFRFDQILVSSSASSLQEDVLTVMTSLVSVS
RVYLGYRPGSESMCIKFITEQLDKIFVIMTAGQLSKQILITIRSTLSSVVPDVGNIQPSQ
CKQLGEVAVSLIAAIVKSSLIDTMEIYQSVLICLKLFNETCKYDENSLPKYLFASLIDFI
NWLILTSTYKLLEDIVEVPQPLPVFESLGPLSREDYFTNHDLLVESRALNLSDRLQSVAE
IILQIISHYRDPSPFVVNLIESIKEQEVKIEPEPYKAYLAFVLYLVSRIPENIVNAAVNN
NWEFLISEKTFPLDTTQKCDVHIQRTIASITCRAFINSPESRQTILSCLNSYFEKSAEAG
MIYFYNLLSSLLVVADSTDFIPIITSSKLIHKIVLIAQDNLTVFDFLRTCIFLKPSTLLV
RQDILDFLNDNCEREKYSDSIVSLFMIGFSLLDDNTNNWTVLSSLLKSTSKILNTVNQEI
ALSIINFAYGKVNTWPSKLIDSLACKKFIEATALIPFNKYSVKTFVEVIRHLADISRMSP
QIFFLLTQPDINIYESLKETAVHKHEGDIKPIIKSLFEFSFSSRTTKGNGYYIRNSKVLE
VILEWIKNTNHELQVIQQFNKLAMKSIGNIFQMIKAKIPEYILTRIEEVGENISVISEFL
TLFSQLCMYVFNTSILYAGIELMRSHSFRYPNLILSTFFRLITDEQLTGPNSFFHFDGTA
TGIFGAETIFNENDCMFLSARIDQNLDLTLQPLVSITNDNSEQMIINLNGNRLNVNFMAN
KIIQKADGNLNIETNSWFSLAITFSQKGIQIYANGNPDIQLPPLTLGKKAKIFIGNLTDS
MNSNGLIGDIGPVVIVRNCDPHKLSIKLSTNDIVEKFGSDVVFRISSRTTFQNTVLNVSD
QSQSVQFRGQPIFNVSTILDTFKSVAAIPNLMPLITRLSIGESTTTGDNGSEMLIALIQI
FARLMTKHQGLVSTFMQIKGAKLLCGFLAKVDPFYFDERTLSTIMDLYHASKDNNYLTSL
VEDLYLSVDFVKALKPDLQTMYFKAFIPTLYNSNKVPFTSFQTLDFMVCRALQLTTLGIP
VASAYWKFILNMVNPATLPVLMTILISIIARSTDHILTVHVLDLYSAILDSQNNNLSNIV
RIYDYYLPFVYALANPIEHIQIRLINVIDKIVAPPEKLEQYAILASLNHIKCSNPYIFSN
TLWGSMFNDHPQLFPLLVKSLYELPEEKRNVFYNDVMTMIFTKADKSIIDLTNWYFWVIS
FSMIYHNPKTQLDKIIEPLIPLIDDSLSRKRARDLSEIISVIDIIQFNHGVSTRDLKKNI
LIHILNEGSGLFSDVFTDIYPTVITEAFKFIFFHMSIETRCEFTTYVPAYFSSMVPPINY
MPTDVKFGILQDNDGNWLDLDIAKVVLDNVHDAKDCKIKIFNVAEFNSTVACAYIASLVA
RFNVPIFKRSISNFLSVFKDVNYDDAYTAACFLYLISKKLGISLDDNHDKLMRYVNYYTD
DEDSPELRYYIFEESFEKLAEESVQGLYTKEKTDLITTMLSRYANILHVPDLMKLKDSTD
SPITKNLEQKSYILLSKLTSSFMRELSISGGPWTEKNIVYHYKMSQYVSCRGQRVILSIN
HHFDDHKKASELRDSGKSTAEATQNLPRFKVFQGTTPVAIKTEGFHAQVELITARTAITG
ILQYMKHVLIFTSKHGDKQKYFELQLDDIEFIFIRKQVHSETACEVFMNTNRSFYFIFSC
IEDRANFFKSVQSEFVSRKDIEDPHKFFFYSELRKANGTIVQTLPATDIVKALKLPEKWA
KYKITTFEYLHYLNVLSGRSFNDLSQYPVYPWILKDYDIERIAIGPSTTQCYRDLTKPIG
TLNKQRISDLMDLYRDFPMPEEKCLYRSHFSTMASVSSFLIRQEPYTSLHIALQEGRFDV
AGRLFHSIPLEWKAVTSEENDFRELIPEFFCFPDFLINSNCFDLGSRMKQDGTTEKLGDV
VLPKWAKSARSFVVMHREALESEYVSKNLPSWIDLIFGVNRCSEKERNVFHPLSYPEKPR
PSDLSIDRVRNHCLNFGVCPDQIFTEPHIQRDINQFNQMLFSTTTEVPIIQIIKGYIFLT
GSSYIDARNFSAAISNSLPGTKRLPGQYGDVICVSKSFRIVIFKKPFDDFITAVELEREH
IRRISHEGNGVACVAICGGRVMITGGNDCSLRLWNLPAFTSIRSSTLHGSPVVAVGANAD
LGLVASIDKQGVFIIETLMKGHFLCNTEINMRNSKPTILVFKSGLILLALMNDKSTILSI
YDTKLTQVSTLELIGAASDITKVTDDRGSEFVTMVISRAIIVLEAFSLNLLVTIPAKSHS
PHVGSVRKQRMLIVGDGKDFRT
>T_tenax_NG.00g007670
MPLFDVNTKILDLGNLSLDSNKQTNFTLTNFGTISSNFELISSNEYASVTPSYGFLNPNE
RIDVGVCFKPPNPGPYEFQIDIICSAFPNITSMIKVRAFVVGQSILILENDKETSKIIFG
HVFCGDKRKKNITFKNFGPVQRTIQFNPFRSVIDNNSESFFYPEDKEYTLEAWQTREIPF
FFTPPNRFDKNNDAIEIEQVSTIEIHNTNLTLEMILVGITSPFMTTIYPVNFDFGKQGLR
TEQTKTLQINNGSKNPVPFKIKEIAGFHFFPSSGIIKPNSIRQIDVIFKPNMLGVFDFSV
SVSLCDGFVKKSLQVKGESVNVVSENSTFKRPKIWETNKEAEFNLKYPNNPYCMTQSEYE
LKEKLSVTFRDFISSTTNDIAKTQNMTNNEKSNDELNFGFEHGEGLTPPDPPLAKMKLVA
DNIDSDNKFAKRPKGNQKIKLKPTKKMEIAECAKQLTQKQLLNVIHSADSIDFGSVTIYG
SATKTFTIQNNLTQHLFVTFSKFPPEFAKSSPQSQVIFPQKTASFNLIMEGLKVGEYNQF
LKSIINNHHEFIISVRAKIVPVEIKMSTNELQFKFNEEQELSSITKQVIVSNQTTAKAQL
SWAGLNDIFSIKPSMCVCNPNQDVHFDVTYKPLDENHSELRAILNVTGGRQQYLSLMGET
GNTSMIISSESLDFSTIPVGIPKTMELILTSTGEFPSIFTISPNFSDIYDINPTNGSIYP
GEQFPVEITVNSKKECSFDIPISIHTCGMQPIIFNIHGSVQVPSVTIDCDGLLDFGEVFV
GTTASRTLKITNKGGVPAIVWLKFEDNPAFKLEFSSIYDPSKEKSSIQLVSNDESKSNYQ
FNVLANSSVDFELVFKPLEPVDYSMKSLPFSCDNIKITYTKYLQMYAMGKIPPIAISDQW
LDFGIVNIADQLNPNSRPTVRQLVLENKTKKQVKYKFDTSKLTQSFSVEPAEGTIIYSCS
ATVFVIFKPTSGSIVDCFLPLYATSEKGTFEIAKIQLTGIIDSKQIRLSQSSICFPVVPI
NTTVSRTIYVDNLMFIIATINVIIPLNEKSFPLTYELPEGNEINHQCNRLPIVFTFNSPK
PMSFSTQIAVVDSLGDTCTFTISATADCSVVTLDTFLMNNDCNILRAPSKPVIISMKGKD
VVNDYLSYYTELNDIGDYEYNHKILDEDTYNFVISFLNSFVLSTKITDLATDFANSDGDK
LCEVIENLAGQKKPTALGGISKMKLTDDASKIQKLKSLLTLLVSVGCLVSRINPLYLTSK
ATFLSIMKQNITKMLLADRNEIDLEKWRETPLTKFVNSEHFQTKLVPKMKKAKEVFKHIS
KVAWLEVMLQVLKVFYLGKSESENFSLINGVSDAIKSIASINVFEKTQKANLLSNYMSHI
EAQLIKWISIHLCKMTGPEQIPCIFTDLRNPMHFANLIFSHIPSARLTLVLEPTTEKDHL
ENAKEVSKFLTKLGIGIEITPQMIRRGSSVVLALLAYQLKESLPHFIPTSTVMFETELNC
DHKESITIHNPGQVEINYIPKIKGCKNFFVSTGCLNIKPRQSAECVVVYTARTHSPETAT
LELTPSRTKVVEPKSDRSTASKRYLRSARSIASVKEDSEQDKQAAPASTIVITLKSSVTV
KTPSVSLNIEGTLYEISKHTLKIPNKCNTQGIYRGYTLMMKVSDGFGNPLTNAKSDENII
KEFFLNPLHTREIDTNLSVIEQQIEAHPCFLFHNDEFEFGTMDGKVTVDFYPASLGVFRC
YMLFCNKEGGEFFVEIFGKATLPPLFDSIIPVKSEATIPTTFKVTIEQINQKLITCISTG
IARKQTFKQKISQMKLSEMTNAISKEVYSNYIKITHEMKYNVTSSNDVIATPTEYVYSAN
NPCFDCTFKPIKPGKYPAKIVLVHKSFDVRIIKVEGSAFATTKNLKMNIETTCGRQVVQE
LPFENPSSVTWNYKATLAQSDVFSCDGKFTVSPKLTFNFPIRFMSKIVGSFSTKLTIVNL
TKESTIVIDLKADVTEPLAEDYLNIKVRARDSLTYNLTIPKFVQEGVIDVKSDIPVIEFP
DSFVIEKGSQPPLFKFTVFSQVMCHYTGTITFTDRFTKLYCWYVIEVEALPPLPSNKFEM
HTQQRVPATVAIPISNPTAQIVEFEILKSDADLIGSDKFIVPARSESKYDLSIVPFTSFT
RMSSIVFQSVELGTFVYEIDIAVGKPNIVNLAPIVTMMGKCAKTFVSLTNDSNIFATFGV
KNGFPEAFQVVSDDGNTIKVEPGRSKTVEIKYIPTMIGNQECIVSFESEEIGDFIYKLTG
VGKPPQPQSPIIVESPINIMNSGCIYFANPFPFKATFEASIYSENPGTFQFLNRRRTFVL
NNFQEQAQVSFSFLSSSFGQFSGSIVISSIGLEQNVAWKFPLIGMTTTSVGSSIFHVSTK
SKIPAVKEFSFFLPGETESFDVSSYKVILEFDQAFDWLRKYIDIRPKKKEKRESGYFIIA
DCLFSPRRPLETKANMIIENALGQKWSFTLRCFATPGAIDTHISLESQINCSVTCPVTIP
DKFGQDTEFTAYFDQGSSYDLTITEDEGIIEESLAVETTLVPIEVIFTPKTYGKLTKGVL
IIDTDETQSLIEIIGKMPDYVPPKISVSTYSVPREIQSYKSTNKKRNIIRENIESARITK
PRSSRRGNLFA
>T_tenax_NG.00g007680
MFWFSASVHIIQISQYHVTYLYWLIIGLIIILIVTILPINLTIIFYARMINEFTKVLAEL
PTKVKEDAKAPLMDETLLDSANGQGLIITVFFTYVVIMEFVGSYIVIPLISMRLTNHSTK
IAKWFYYSIHRMTVGNLAMQAMYICASLNSQISVFTNMIKYLVNDPSSYGGTLEYENSFN
ILHILDYHLYPGIVAITNQFADTIIITHEYSMTECVIFLLIGYFTAIFIFGMSFIYKHLM
EENCTLVLVLIQNLHPQAIINNQQIIGFLHKNKQKDTAEEMPICKSIVYVVEILNPAVTE
NLGLKLGQMFGQQITNFISANFSLVFATLDKVIAKYDQIIKIKLIGDVYMATAGLFQSPN
QERQKS
>T_tenax_NG.00g007690
MDMNQKINATKVIPSDMSDVENIFYTFNLSRYNLHMILDSAASLPGQINVYNIFSALLRS
NSTLQECSNGKPGYNVSASLSSQLSFTSFEQN
>T_tenax_NG.00g007700
MLLKPFLYLSVIILDLITPLFIHGIGGLHLTGRRIFLTEKIIGIISFRNSMFFFPVGILL
KSRFPVGNLFFVYIVKTTKAHLTYIDDIIDKNEYFDELGICRSSLWLMRYIVVGLAQLCD
YFVDGSMSEYIINNINDNKGILSLLLQIVTYFPSDGSKLSILYRRLVCKRKLSFINRFLF
YQIAKIKTRRLVSNSKDTLEIQARLHSYNEEVKASVRAFWDRQIGGNGYTDISDAILDGT
DFNVDISFRSMIERFPRYIKDHIFDSQGKRTVSQSTTTQATVINITNPTEVMDSILNPNN
RDSGNKSKNNPNGSQNNQHQLNKHYSRASLDLYKYDEVDAESEDTIGRRLIRDARVRIAL
NHSISKTKPKHSISIAIFAVLSFVIHLFFLNFVFFDSKSRLAWRRTSHIDLQSIGYSMFY
NHYSTFHVLLD
>T_tenax_NG.00g007710
MEAILFDFNGTLFWDTEKHLNAYKIVASKLRKESLTDEEFMRCLNGRPNKGNLEYLAGHP
LSDAEVDELVSDKESSYREIVKSERETSHLAPGAVELLQFLKDNNFPITIATSSEINNVR
FFIEFFELKKYFDTDKFVFDDGTFAGKPAPDIYLIAAKKLGVDPSKCIVFEDSVSGIKSA
HDAGVGQIYAIVTDESYNKMKDLPGITACIRDFNEFNRSVLKIPN
>T_tenax_NG.00g007720
MTASTRPTIKIIFVGSSSVGKTCLIGALFHQDFNPQPISTVAPAFNVIDITQSTGRVVTL
QVWDTAGQERYSTVNLLFYRDADIACLCYDPGNQESLDSVPTWIKSVLDEVPTCKLFLVL
TKMDLYDEQKCSEFRAEANNIKEKYAIEEIFYTSAASKTGFENLFQTAADISIIAPIMNA
AALDSLQQENEQKKGCC
>T_tenax_NG.00g007730
MLLRYADNYEKSIVVKESDRDIQNMIRDIKHDLEKSFRTIIALYTYNYLDKIEPKPLLET
YSNEFHDGPVEYKTINPSKPKLSIFNNDGINITHNKPKSSTSNNSLSIDPMIINPGKPTE
NLRETIIPNNLPEKPNFNNNETTNNVNNNETDDYETTPIVRQFMDI
>T_tenax_NG.00g007740
MFDFNLNNDDFNNEQNGYVPPRNISSFFMEPKANEAPIPKNFPNQYKKAKWTPEEDRALI
ESVKIHGTKNWIAVATLVPDRNSKQCRERWTAQLDPSLNHNEFTPQEDAVIILQHQANGP
YWAKIAAYLPGRSATAIKNRFNWLSRRHLPQKMNKFFLAGTTPMETSSSSGPVSPLGIAP
FALSDPQTSVAPKPIEPQPQVDTDDDMDDETFF
>T_tenax_NG.00g007750
MEKPPRVVLQEGTTVGNFIIGKQIGHGGYGDVYTVTHTKSNRLYAFKAEIQQKKRPTLQH
EVKILRKLDSPEYPKVRATGETEQYKWFVMDLYGKSLSQLRRLLPGRKFPMMFVVPLAHE
TFRLLKNLHIRGYIHRDVKPSNFVYRRIKNTQPIVLIDFGFAKKHIDPNTGKPFAVNNGN
GFVGTTMYASDNALKGCDLGRCDDLISWFYMIVEFVQGKLPWSCGGQRSDVVKLRQRVTQ
SEILLSMPSQLKNIYIYLLELKYEDTPDYDRIERQLKEAADKYNTKNDEICWNAFEEYLF
GTARPKLKSHLDFRPSDLEDCESDLDEAINLICSRRCEEISFVTLAKSFYNILSSNKIKE
YMGSVDNKIKSAITNIINETISNQKFEISNIQEYLQSMSTIYQNYMYLIKHITAIFLPFE
YQLKQYQCDIQIEQRNIELLVKILEEEKVFHNFANLYLEFLIDIIQTTDKDAVHNDLRLN
TIYSIKDILAKIAPAQIKIIADLYKRKLQEFLLKWVESLGLPIDEDNNPDSLREEAAVSR
EEVEEELMEIAKSYPGKCRALVEIIKVVFGRGISIDAGDEACRISCQFLISRDYMFMHEL
LRSVPMFCLMREPEAIMNLASIFTDERYSLKYYIEKTIEYVVVNEPQELEGMIEAVQFYD
SLLDNYFNGSTRIIGCLDKYVNVNTDSVIEKLLMETHKVLSKRGSIAKYGPLLKYVKNKD
ELIYDYTKLLIQRFVQNGSVQIAAELAAQNVFSRSYVESNEGQEVNKYKVSYINRIISGK
MEADECNYRQMLILNSAHWPYKSKTSSPKYLKKCISDLIIRYKKDFSNRFLTFPIDFWYV
QVRWEGKSCLISGNGVQIEYLLALNEKSFVTADMYDETDGNRRYIGSDAGIAALDTMTKE
PFNILVKAGQMYRLNTSFVSPSTKIFLPVPQETNDQSREEFINREKSIEIQIIKVMKKEQ
RMFRHDLWNRVYTNLSNFFVVAEADFNRALQRLISSEIINSVTDNTLVYQA
>T_tenax_NG.00g007760
MSDFENSIKIYVTDWSKLLITNVMMNSGLTSSQIQAQMPLFINSPKAKNANLPLEDALEL
FKTYDKERAKIEIESIQSIIFQCYQNKLFPRIFINMMVTTHAIFSILEIDDPNEKKPKAL
HTEAIVGQENLTDLEIFECSVFIFLSKFFLMATKCNQVSLEQIEENVISSVFKFMNHNEP
NTVRRSAGEILAAMSANSQLCQIVCDVFWKQFGTCKREIEYRNFATWVDGIVNISFSFHP
PEIAELSLQFLRTFINMSKKIDRGVLRMKFLDALIAIINKLVADSKNHIRDDFKALVIEI
WGVVIKWSTKGKHTVFCYSFLCKLIAICPFLYEEYSYNFANLLTKIIKKAEKDILELLPL
FFESIPKQIAESSIKELFYDVFLPNILGTNEKRRAFRFEFEDESIIVEFFRAVGDRSPNI
LLEFASSVMSVEKPADDHKYVRLVLLKALSNMNKFKTFTTPISTMSEYMTPILQENGPEV
PYVMNLFPMIKQKDTAAVQEFLSICESKITLEESRNAISRFFKYCVTPTQYLNVTISYLD
TNINDIKLITEFGNSLIQALTPFKDQNTRILQPNSPEAEAWINFRIKFDGTLLKHVISGN
QEAIDCVQKFAHEVIHKLDKESINDNNIVTLSQIVKEHDSNIEYSKEGIKIAQASQKYTN
RLFDQKISHQLPDEGGPKCLEFKLALATQTNDYSRAYITSVMKLVADDMSYAIAFSALPY
QQWLFVISNQSLLQTSAHWESFINVLYRISTQPIFPQKLSEDINLVKALTPILHKWAKKK
KNNSILDERAFYFLHAYSLGGSRALNTLHEGHLDSFIGYLLKKSQDARETTIVAILDYLA
ALLSKSTLERTDSFMSFGKWLSELATEHSHSNLIQSRIISLLTSTIACDPRMLREVFRAS
LRSGNSSNYVVAIGNILLNDRFDELYNGGRAVILASIVAHIDNPNEISRQATLKLIYLCG
RKGFFKGDIHETEIAVTSLASYGYVAQAKHFIEYMIMNASDVDLKGCIMLIAEDFAFFED
AQERVIPNVAPLVKRMAHDSGTLTQQVFQYATIFAPKSPEVSASAHVLASVFTIKPREVA
GVLIPVLCKFNRRCPKDLEEFKKYAQKDDVEFGVTTKEIVASCALSDILFQLESIKLFQE
LIQPYLAPLTFFAIIEYHAENMEVPGFHPLLDAIIDASLLRLVAPASNFTANLEQLQSAN
LIKRAASLLPQNSVILEAPVKQVLCYDHHAVSTIAELMKQVDLNFVSDMFELVFANAVRS
SKSERSMEPMVMLMAFSDQLTTRTVYLLNIFILRCLSAHRDELLDPIIDVLHDRLLSDDL
NIESFNDEVPPTLCSLITIISTDTVRGLPMVAMKLISNLIDKSIQRDVVEVISERMHKFI
SSVNGDEYVASLFVPHVQEAPSFGEDVVVAASRALVSLSYLLGQKSHCGLFGRLIEGTRK
FLDRYAQVQCNISDDDTAEKFITALVNDVPEMIGNIIDFSMALITSFSSNDLYIDTLAFD
FIAAAIKHGSPELSEAKVEEISLCAFMLPLNGEPTLVPAASRAMHNLIVLYPNNPINIDI
LDFNPRLTVVTRRPINGWKRVDIRVVDREKLPMIEFLNVESDQDIVNVLSTALASAQLKE
LSEDDLKTWEPDFNKVDKEVNNISSSKSNEGPQEEAFYSRSFSEVSSANVFTQMRDEMYE
TAENIAFNPLPPPPPTDFAAEGDYSTDSLKVDSHNFIFDAPPPYSGNIYESLSKDSESQF
DSSSYDSLKIYNIFPPSELTASVLNTTPAVHVPPLQYDSSNTSTSIHHVNAPVTSAIIVQ
QSPAPIVSTFDNPQQSQQQTQESNPQNYVTPPTQPAPIAQDVPAQNYITPPVQPQYIPTQ
AEQNAEDDESSSDLVLSYDSSDEIFT
>T_tenax_NG.00g007770
MENGPSLQAHDEKEIIKAFEEKYKLVPENRGYIISATFVREWKKYVDFNDKKTSGPRPQA
IDNRKLLNENNELRKNAIINLEFEVISQQVWETFISWYCGGPEITVEIAHDPIHNKNVPV
LKYSTYKLCYGSQLKTIVISKYSRVSDLASRALKLFEFSPDEYHLRNYEGRIPGEVLDPT
KIICEYMLKDNQEILIEQNTVDQSKPEFYSTKASSVADIQEEVHPENKDLHQLQPLNKRA
VSLVAIDQIDKPTPGTCGFLNLGNTCYMNSSLQCLFHTPPLLHLFEGTEWTNYPNNGQIL
SQFVELCKILWSGTQSVINPHGFKDIIDRIAPEFRGRDPHDAHEFLGTLLRAIHDDMNLA
KGRPQSIKMTRDPMQAWNAMKATDDSPIIDIFFGMCRHTLTCPKCNQKQSSFEPFMTLNL
PLPSRKVITIQIIFVPANPVEPMRTMKLKVFEDATLEEYEESISLEVKHKCYISFADVKK
SSHRAVFIPNYKAPAPGHEIYAFEITSHYSLHVVVWLCVKIKKPYQRSMLKMGMPYILSV
SNENATSMEILRICDQFFSYLWVGTQEKLPPDLQDLKEKLVDFSKPCNTRFKIKLEKKLF
SKSTTFKPVDGVPWVSKRNVYAILNTQYLLGGQFNWAMIRRQLRQTATMPANRTCSPISR
CFDTFEMEETLDAKNLWYCSECKTNVAAKSQTLIWRLPKVLIIQLKRFYQEGMRLLKNDT
FVKYPIMLDMNEHFGGPGTGGKYRLFAVMEHQGSLTGGHYQAKCFIEGVNQWYTYSDATA
RECTDAQAINANAYLLFYQRID
>T_tenax_NG.00g007780
LDTELRLSTMLDHPNLVKIYQIVYEQDYIGIVMEYLPNGNIIEFIDSRNNLSIKNGAIIG
FKMTRAINFLHHRGIAHRDIKPENIIMDNDNNPKLIDYGFSKEGRIELDTYCGTLNYMAP
EIIQRNTYDGCKADVWSLGVTLHVIILHVLPYNYTSDAKMIKDIRENNFEVRILISGPLG
KLTSKCLQIEPENRHSVSEVLLELEEAVTYYGYVPSEPVKSEKVVLPKLMMNVNQDQSKG
FTGRALINKPSIKFAPRLKKMRITSRK
>T_tenax_NG.00g007790
MFLLISLSGAIKIECSAPLKHPPKVDGGELQKIFLITRHGVRTPNDQALPKEDEGFWMCD
AHESKSPRMKVTHYNGTIRRYRQTILHSQAPFPPNCGTGELVLEGMNQHHELGEFYRNYL
IDELGFLPDDFDASLLEFRSTRYSRCFKSAQAFIDGFYPAQQPGELINIIVGTKSKDFLI
PEPDTCPEMIQDYNDMLKSKEWLDMRDTAQVKYASFYNYTGLEWDNTSWQWWGDAFIAYH
CTGNPIPEVVTESMFMSMVNDTWAFMPMFYNRRKGVAASALWREIFMRIEEQKNGSSVKF
HLYSSHDATIAGLLGSIGAYTIAPPFRSHCSVELWNVKGKDYVRIVFNGEASSLSFRMAL
SHTSITVY
>T_tenax_NG.00g007800
MNGANETKELASREIKMIDSMLELWIELLSQNNSTELNKMTENLQIRFKQNKALISVLKA
INDDHSIKLYKVMEAQYQHFSDLQNTNQYFHRSGYTLPPQFTENAQLINDLKETTKEIDK
TLGSQIVSLETISTQAYENNIIMNKLAPRVRKADKEVTELFILLFIAIILLVILIYLYSH
RK
>T_tenax_NG.00g007810
MSRRMSSLDLKIVVLGSAFVGKTSIINRYCSATFIEDTLSTIGAGFFTRTMNIDGTEVTI
MLWDTAGEERFRSVAPSLLRGANGLVLVYDLTQANSFKDIDIYMEMFLDTCNVDPTYTLP
VLLLGNKCDLNRVVSVETVEEWKRKNKVVFSYEVSAKTGEKVEEAFQKLIESLVSPAANT
DNTPIQIVINPGTTPQKNGGCC
>T_tenax_NG.00g007820
MLYFLALVPILSKCDDDCGNFSTTCEYCLGKGRDYKCGWCKDTKQCMQGTEEGPANSTCT
LWTYKFDMTCHIDSQEPLAMGVRIGLACFAALVALVTAVFWICIFPHCSNQKKGEKTEQV
DEDDE
>T_tenax_NG.00g007830
MSSSQQAEESRKLIQQQFQKARQSTSAMVQEHLSVEQERTYRFKNNKKALQDKFKEIDEK
IEDEKAEWGTAWDNVLSQINPVDLDRELRKTREQCENVIAAKVTFVKELEQEVMKRDHEY
VNKIAAQNLQIDNFVKTMRDNENKLRQEVTSQLNTVVQNYEQSRSADSYRLSRESKEVEA
KRQEREKILLQEVINTAIANRDELEHIRRVNAEKYIVQRTEFEYRLQAAQKELEDSLAKY
HFSMEQLEYDTRILTDNQGEHDDKAKQQSKKISRQKDTIRNLKTKYYEEEKRFKYENQKT
TDEYKKIAENYRKLQERFRKVAFADFNAFREVWNYNEKRLHDLVLKVIDANQIITSQQLG
KDVPDVNPEYVSRLIIGTEEFEDLTKTPQAPAEVKEDASAEKTTTGLISGKKLSENLEHL
WRLVSDEVGFLVDERVKNLLNLPEDEDPESSMMKIRVDLLLQDLGITTDEDAAQLLSYFL
KDTEFELETPGFVRPHEVLEGLRRFVEAYHPNTQQNQTSLFGQITADATQNTSSEVARAI
IQLQQKMKKELPDQLKFIEKKTDVVTDEMERIWKTAFKVMQRYVTELEERAKLIEETDAL
KRQNEELEQILQTSIESEQNDQLIYAPHETVDF
>T_tenax_NG.00g007840
MKLKNQQTQLSSTIIFAISGAIVFVLAGLAYWILRPSDLTQLLDQPIPYVPDDKLISKLR
EYTEEQKHEDILLIYGPNGIGKTRGILEFSKKYRKEGNLVIDLDLVTYSNYATANDLIDH
ICTAILNAFRELDGTPYKANVLKEVIDRVAATTSFIATNKIGKHYFVGLIRDPLLQKAAS
YLISAVESTSTNANIKAITLYEALETLNEALHTLIVVHEPYKLYQNQGCKEYCVETTQFF
GKIFGSASHQFTTGVIFDLADQNKLSLFAKPGYQYVRVFEFSMETGASQLNDVFGAPQYK
SIYQSFGGVGVYFARTNELLLSGYNLLEAQKLLLDDVKFKVQKVINTAADQKVMIDCLRD
LVSKAPTKPNPPKEVKEPLIAEGLFFYVNEKLDQIQPSSAVVVTAILDTLKIDKKSLTKK
>T_tenax_NG.00g007860
MIRNLQNRISSLENIIDSIIPDINQLSPEECLNRYRLNDFDSVFEYFWLLCKSNNEMVCR
IACKQGLSEVKNIFGEIVLLQACFIGNLDLGASPITVASLNGHLDIVQYLFSVGCSVNTK
SNNDESCVMSATRNNHLEIVKFLCSKGADFNAEDANGFTPLTTACRYGHVEFLKYLVSLG
CSANLMNKIENRSGFSYACSRGQKNVVDYLYSMSADIFATNEKGVCPIIWACANGNLQIV
EFLESAGITPIVYASMKDHRNVIEFLVSIGCSPNSKSCEANNSDTPVIAAAENGHLEALK
FFYLKCVDFNPRAVKGENAMFCTCKNSHIDVVRYLHSIRLSVESKIDKDDINCMIISTLN
GHLDVANFVYSKGADPKSQIYISYDTLQIAAIRGHNGHIQVYKALINAGAMWPGIRMAGE
IPHETAKKWTIF
>T_tenax_NG.00g007870
MSARRPLNLRSGTSTSKSTAKSSSFRSDSPSKAPAKASTARPSSSAKKAPVKKGKRKPSK
ATPKLSDEKPPTKVANKKAAPKATPKASKATTIKRPLRRPSVDLRTVDLSNEIDEEIQKT
EVTQQVIQQKARPTAAAGTIEIPNINPNDYKQCYPYAFIPILSLCPPPPSNFAVILNTLS
F
>T_tenax_NG.00g007880
MQGGFDTSDALGGSGQEKLVVKTDDSIVPCTIKQILSKVKKDDHTFLIDGQPRKQVSLVG
RIVASRELDIFIEYVITDGTGTITVQHFVSPTEECPLIPENTYVYAVGRIQQTGDSNISL
YTIKKVVDFNQIPFHMMYALFVHLQTTRGAPPDSSFAQIPKRTETYQPPPPAASKEDRED
AIKTAVIDFLKNNYREQGVPSQEIIEHFAHQYSAEEVTSAIESCSFNGEIYSTTNDNCYN
AC
>T_tenax_NG.00g007890
MNKIPKRKKNITEESEQKTPKEVSVIEGTYNILFPQYIKQSFEEFQQTPLENKIENILEA
VPISLSVALCRRHPELLVYFLKCFNNSPKAKSNPKIYLPFICQWVNKIPIQWIVMHTQKI
LDVRYAYLLVSATFTTHSTFSYDEYSHTQSLNNIWQKYRKLVPNIPDQTIQDAWEQLTNL
RASIIELKDLKLTVPIPLSEYIRFDKYGFITNLMNNCSSSTKLIQFIRAHAISFCQSNNL
SLVDVIIDSVVRRDWDVSKKISILSNYVQDQTKLAAALEKMTFQNDSELSAIKDYAKSSN
ISFTTSPNNYIRSKLSPRPKLFRSNSNENFSQGETVSSPFKRCPSSDTISIKNVIYYGSL
KQLANGMPENPESYAQKLSDFKDMTEIIPIYKLSTLYKEVISYEDYQVYEIKKRLFIKLL
NKFGYNAFADLVQTLSFDKESVIDIISTYPEFQTQANEVIPRILPYLTNFNWEIGLSYLS
ESSSNFPLDVTIDLWLKLLEAAIKCTTADKVIELSNSIAILKGLVKIPETNRNIIFNLIK
DRADFENLKSYLKDNNFQKFFNLILFDNPIKPDDIKGGLLSNNTDKLILSIQSLHLMSAK
DVSDLLIPLLNIIGGYDHKKLLLIYHILFINHLSYEKQMTILGVLIDGDLTSIDFHKLMN
NPLETLSESVTHDNVNVMIALASVLGVKTDQIILHLMIKKMRSANFNDYAPLIALLTSKS
SKEVMITQLAPRFKFTNLISFYKAIGEIHKVKEIKIKEILSHKEFQDQAKESHMNNPSRI
ICELYSSTKLQEKLGNQLHSIMKDLAQSNGLSISKIREHLVNLWLSENKASTITPQTSIF
SETAYEHEIHDDQINVQRALFIMRVWKIRDAVKWLLLFIYQSKSYRSRAKALQCLFVLAN
EQEISDCYTRDFDELLMKQRTIYVGRILEVFGMEASDEMFNEGNIKQTLDELSSKIHEND
GAAMALMEIMKLYRIEDEKLAVKVLKAVFAHHKLFLLQNIHEFIREKILIKNPQIQSIFL
KTISYGFSEMANKESTVIPFKARHFTVFRDILDTISISTIPISEFFLNDESIPIANVIAK
LSDSGWPKQICEFCSHIGDNAIRDTTIDILVQKCHFDIPFMFGFDDGKICESIFNKGLLV
EATKAMVDSSFITFTKWLKEKNHDDSIQHVFETLRDQGRIQEIHRMKVRLGISDSE
>T_tenax_NG.00g007900
MLLPLICAGLPTYKYFVIKDGFEEIDIHEPGVQSSYEYLCQIVPKFCPDFTGYHPVTLIH
AWHKKDGNYYAVEVMTQRVRYLVTVQIIEEKHFLYSVRILNCDGPGGAKWSQPDQEMIDF
VMTEAKEQFGHDLKLLNVAMFTTRLAGTKYAHFVAVVETETERFIFNSHLEKPFGGKQYS
VKTMVRVD
>T_tenax_NG.00g007910
MIGEGIDRDELDRELASPDFNAAIMVNKLIPNEQSLAETGKILLDLKKREYKINQSIKDV
VRDDSVLGNKSDVILSETKNSIVELSQKIQRIYKQAIETEKVVKEICGGIKPLDNAKINL
TISVRVLQQYQQFIALLKDFEANVDAKDYPGCTNDLKALGEFFEKYDKYKNTLQFVPLIK
RYNQLRAILREKIERDFELVTGRGLVDQSNLPMCHCITAFGQEFQDTIITLLCHKWLYMY
GETFRNSTLAEAKNRYNWFKQRLEVYNKQIGDGFPKEWRVQYHMTMEFCKLTADQFETIL
NKGEPSVKEYLNAFELTVKFEEKMASAFTQTVEIPWDPNAQMPEFGADADGVRQKWEWLQ
RQRDQTPETKLQPAAEFYGKIAHAFAPHLQLYLDYEKKSISKIISSGVDNAKKEMDPEER
QLSSATGIVLNMKATIDKCAGFGVDQSLLRLFVMLKELLIEYIGSLTGALPKRPSKDADF
ELICCIANTSSWFLNIADSLADKIKSIVSESLQGGIVVEDVKETIGEELRKQLVYFVDVF
MKENEYILSTIGSCSWKPSDADEKLPRKLMESFEQRFSVVLKWLSIDNLNRLRSTFVQKL
VQVVRDAFMRQKLITLDQASSISSSLKELKSVVTYWTKGDSQVVQKRINAEFQMIENEVT
IIISPEVAMAQVYVTKMKKPSKEHFQTLVRMKGLKGQEEAKALESYAKELAELNK
>T_tenax_NG.00g007920
MWDPILRFMDIFMERPLNKAFLNPVDPEKDQLADYYQIISSPMDLSTVKHRIQSHEYKSY
GQWFNDVCLIYNNALLYHTTKNNKHWCDIATFLLEDFKSLASKYNFGSLKDWNTIYTNEV
NKLGEILEKSCVSQGMDDFVAGCARRAEKMQPIPPQEVPMMVKCLEKCLEDTEKKRCIIA
ILKKTQKNLTPEKETDTLTIKIDELNNNSLNALNLFVRAFPLN
>T_tenax_NG.00g007930
MKLWLSLKLTNEPPAGAKAILKRTIISLNQQTIEQLEVSKWRRLIYVFAFFNTTVQERFK
FGPLGWCIPCEFNISDFTASLAFCSARIVDAQRVSLNPNTNPNVFQQSFWQLAGSRPLLI
SVTGNSKSQKLVTDLRNEMPLIKLGTSQRDPKAKPPPIIPLSKDRTYMAPIYKSSQRTDL
NYITSIPLQTADPKLNALHWVFRGVCLTTNLKQIRAAARSMCESGFVSPVEDFDSDNEFG
[truncated: 9,850,390 more chars]
