# Supplementary material for: Comparative genomics between Trichomonas tenax and Trichomonas vaginalis: CAZymes and candidate virulence factors
Source: Front Microbiol. 2024 Jul 17;15:1437572. doi: 10.3389/fmicb.2024.1437572 (PMC11288935; doi:10.3389/fmicb.2024.1437572)
Supplement: Supplementary Table 1 — T. vaginalis G3 look up table integrating and linking the 2007 and 2022 annotations (excel file). [file Table_1.XLSX]

## Sheet: Tvag_oldvsnew_combined
Locus tag 2022	Locus tag 2007 (TrichDB)	GenBank Protein Accession 2022	GenBank Chromosome Accession	Chromosome.ctg	Start	End	Strand	New Description	TrichDB Description	gene.type
TVAGG3_0898600	TVAG_RG_DS128805_1	KAI5483521	JAOSJJ010000006	chr_I	807	1440	-	MULE transposase domain-containing protein	hypothetical protein	TE gene
TVAGG3_0898610	TVAG_307360	KAI5483522	JAOSJJ010000006	chr_I	2458	2700	+	chromo domain-like family	conserved hypothetical protein	gene
TVAGG3_0898630	TVAG_089250	KAI5483523	JAOSJJ010000006	chr_I	3192	3512	-	hypothetical protein	conserved hypothetical protein	TE gene
TVAGG3_0898640	TVAG_251150	KAI5483524	JAOSJJ010000006	chr_I	3701	3937	-	hypothetical protein	conserved hypothetical protein	TE gene
TVAGG3_0898650	TVAG_251140	KAI5483525	JAOSJJ010000006	chr_I	3987	4427	-	conserved hypothetical protein	conserved hypothetical protein	TE gene
TVAGG3_0898660	TVAG_RG_DS152287_1	KAI5483526	JAOSJJ010000006	chr_I	4673	5242	-	protein similar to viral structural protein S2 and structurally related to PRD1 capsid protein	hypothetical protein	TE gene
TVAGG3_0898670	TVAG_072590	KAI5483527	JAOSJJ010000006	chr_I	6635	6799	+	conserved hypothetical protein	conserved hypothetical protein	TE gene
TVAGG3_0898690	TVAG_012630	KAI5483528	JAOSJJ010000006	chr_I	8633	10237	-	DNA polymerase type B organellar and viral	conserved hypothetical protein	TE gene
TVAGG3_0898720	TVAG_375100	KAI5483529	JAOSJJ010000006	chr_I	15936	16271	-	protein similar to RAD50 ATPase (protein of unknown function DUF3839 family)	conserved hypothetical protein	TE gene
TVAGG3_0898730	NA	KAI5483530	JAOSJJ010000006	chr_I	NA	NA	NA	NA	NA	NA
TVAGG3_0898760	TVAG_RG_DS145714_1	KAI5483531	JAOSJJ010000006	chr_I	20313	21285	-	protein similar to viral structural protein S1 structurally similar to reovirus core and PRD1 capsid proteins and phage tail fiber protein	hypothetical protein	TE gene
TVAGG3_0898770	TVAG_RG_DS123413_1	KAI5483532	JAOSJJ010000006	chr_I	22068	22280	+	conserved hypothetical protein	hypothetical protein	TE gene
TVAGG3_0898770	TVAG_TEG_DS113784_1_6	KAI5483532	JAOSJJ010000006	chr_I	21450	22047	+	conserved hypothetical protein	Maverick transposable element conserved hypothetical protein	TE gene
TVAGG3_0898780	NA	KAI5483533	JAOSJJ010000006	chr_I	NA	NA	NA	NA	NA	NA
TVAGG3_0898790	TVAG_RG_DS137049_1	KAI5483534	JAOSJJ010000006	chr_I	24363	24590	-	conserved hypothetical protein	conserved hypothetical protein	TE gene
TVAGG3_0898800	TVAG_322120	KAI5483535	JAOSJJ010000006	chr_I	25014	25637	-	conserved hypothetical protein	conserved hypothetical protein	TE gene
TVAGG3_0898810	TVAG_563800	KAI5483536	JAOSJJ010000006	chr_I	27025	27531	+	protein of unknown function DUF4107 family	conserved hypothetical protein	TE gene
TVAGG3_0898820	TVAG_053890	KAI5483537	JAOSJJ010000006	chr_I	27788	28108	+	hypothetical protein	conserved hypothetical protein	TE gene
TVAGG3_0898830	TVAG_534150	KAI5483538	JAOSJJ010000006	chr_I	28539	29294	+	coiled-coil domain-containing protein 180 family	conserved hypothetical protein	gene
TVAGG3_0898860	TVAG_RG_DS119222_1	KAI5483539	JAOSJJ010000006	chr_I	34967	35356	+	protein of unknown function DUF4106 family	conserved hypothetical protein	TE gene
TVAGG3_0898890	TVAG_RG_DS142018_1	KAI5483540	JAOSJJ010000006	chr_I	39387	39797	+	protein of unknown function DUF4106 family	conserved hypothetical protein	TE gene
TVAGG3_0898900	TVAG_RG_DS120118_1	KAI5483541	JAOSJJ010000006	chr_I	42497	42769	+	Poxvirus D5 protein-like family	conserved hypothetical protein	TE gene
TVAGG3_0898910	TVAG_039680	KAI5483542	JAOSJJ010000006	chr_I	42805	43224	+	protein of unknown function DUF4108 family	conserved hypothetical protein	TE gene
TVAGG3_0898920	TVAG_039690	KAI5483543	JAOSJJ010000006	chr_I	43241	43711	-	SMC [Source:UniProtKB/TrEMBL;Acc:A2GTZ4]	conserved hypothetical protein	TE gene
TVAGG3_0898930	TVAG_039700	KAI5483544	JAOSJJ010000006	chr_I	43748	44188	+	P-loop containing nucleoside triphosphate hydrolases family	conserved hypothetical protein	TE gene
TVAGG3_0898950	TVAG_RG_DS117199_2	KAI5483545	JAOSJJ010000006	chr_I	46537	46737	+	hypothetical protein	conserved hypothetical protein	TE gene
TVAGG3_0898960	TVAG_RG_DS147160_1	KAI5483546	JAOSJJ010000006	chr_I	46766	47041	-	hypothetical protein	conserved hypothetical protein	TE gene
TVAGG3_0898970	TVAG_RG_DS144039_1	KAI5483547	JAOSJJ010000006	chr_I	47685	47969	+	hypothetical protein	conserved hypothetical protein	TE gene
TVAGG3_0898980	TVAG_RG_DS137498_1	KAI5483548	JAOSJJ010000006	chr_I	48184	48579	+	hypothetical protein	hypothetical protein	TE gene
TVAGG3_0898990	TVAG_RG_DS117121_3	KAI5483549	JAOSJJ010000006	chr_I	48612	49169	+	hypothetical protein	conserved hypothetical protein	TE gene
TVAGG3_0899000	TVAG_RG_DS138664_3	KAI5483550	JAOSJJ010000006	chr_I	49363	49626	-	hypothetical protein	conserved hypothetical protein	TE gene
TVAGG3_0899010	TVAG_RG_DS127398_1	KAI5483551	JAOSJJ010000006	chr_I	50106	51313	-	DNA/RNA polymerases family	conserved hypothetical protein	TE gene
TVAGG3_0899020	TVAG_RG_DS118562_1	KAI5483552	JAOSJJ010000006	chr_I	51568	51925	-	hypothetical protein	conserved hypothetical protein	TE gene
TVAGG3_0899030	TVAG_RG_DS141293_2	KAI5483553	JAOSJJ010000006	chr_I	51958	52542	-	phage tail repeat-like family	conserved hypothetical protein	TE gene
TVAGG3_0899040	TVAG_RG_DS113529_9	KAI5483554	JAOSJJ010000006	chr_I	53155	54114	+	hypothetical protein	conserved hypothetical protein	TE gene
TVAGG3_0899060	TVAG_566810	KAI5483555	JAOSJJ010000006	chr_I	55518	56148	+	hypothetical protein	conserved hypothetical protein	gene
TVAGG3_0899070	TVAG_065380	KAI5483556	JAOSJJ010000006	chr_I	56371	56613	-	serine threonine-protein phosphatase family	conserved hypothetical protein	gene
TVAGG3_0899080	TVAG_RG_DS113581_2	KAI5483557	JAOSJJ010000006	chr_I	57133	57951	-	phage tail repeat-like family	conserved hypothetical protein	TE gene
TVAGG3_0899100	TVAG_RG_DS114768_4	KAI5483558	JAOSJJ010000006	chr_I	59828	60661	-	attachment subunit-related family	conserved hypothetical protein	gene
TVAGG3_0899130	TVAG_RG_DS137938_1	KAI5483559	JAOSJJ010000006	chr_I	64685	65283	+	hypothetical protein	hypothetical protein	TE gene
TVAGG3_0899140	TVAG_RG_DS113790_4	KAI5483560	JAOSJJ010000006	chr_I	66664	67200	+	protein of unknown function DUF4106 family	conserved hypothetical protein	TE gene
TVAGG3_0899170	TVAG_117750	KAI5483561	JAOSJJ010000006	chr_I	70646	71092	+	protein of unknown function DUF4106 family	conserved hypothetical protein	TE gene
TVAGG3_0899190	TVAG_RG_DS125214_1	KAI5483562	JAOSJJ010000006	chr_I	72835	73035	+	hypothetical protein	conserved hypothetical protein	TE gene
TVAGG3_0899200	TVAG_RG_DS125214_2	KAI5483563	JAOSJJ010000006	chr_I	73044	73672	-	hypothetical protein	conserved hypothetical protein	TE gene
TVAGG3_0899210	TVAG_RG_DS124368_1	KAI5483564	JAOSJJ010000006	chr_I	74045	74419	+	hypothetical protein	conserved hypothetical protein	TE gene
TVAGG3_0899220	TVAG_RG_DS139663_2	KAI5483565	JAOSJJ010000006	chr_I	74448	74732	+	hypothetical protein	hypothetical protein	TE gene
TVAGG3_0899230	TVAG_RG_DS127662_2	KAI5483566	JAOSJJ010000006	chr_I	76122	76385	-	hypothetical protein	conserved hypothetical protein	TE gene
TVAGG3_0899240	TVAG_RG_DS115140_3	KAI5483567	JAOSJJ010000006	chr_I	79480	79881	-	hypothetical protein	conserved hypothetical protein	TE gene
TVAGG3_0899250	TVAG_RG_DS139259_1	KAI5483568	JAOSJJ010000006	chr_I	79990	80545	+	hypothetical protein	conserved hypothetical protein	TE gene
TVAGG3_0899260	TVAG_282320	KAI5483569	JAOSJJ010000006	chr_I	81531	82261	-	phage tail repeat-like family	conserved hypothetical protein	TE gene
TVAGG3_0899280	TVAG_RG_DS133343_1	KAI5483570	JAOSJJ010000006	chr_I	87364	88357	+	DNA primase domain protein	conserved hypothetical protein	TE gene
TVAGG3_0899280	TVAG_RG_DS129107_1	KAI5483570	JAOSJJ010000006	chr_I	86209	86760	+	DNA primase domain protein	conserved hypothetical protein	TE gene
TVAGG3_0899290	NA	KAI5483571	JAOSJJ010000006	chr_I	NA	NA	NA	NA	NA	NA
TVAGG3_0899300	TVAG_097480	KAI5483572	JAOSJJ010000006	chr_I	91501	91737	+	hypothetical protein	conserved hypothetical protein	gene
TVAGG3_0899330	TVAG_104360	KAI5483573	JAOSJJ010000006	chr_I	94616	95284	+	hypothetical protein	conserved hypothetical protein	gene
TVAGG3_0899340	TVAG_290060	KAI5483574	JAOSJJ010000006	chr_I	96369	97088	-	hypothetical protein	conserved hypothetical protein	gene
TVAGG3_0899350	TVAG_428090	KAI5483575	JAOSJJ010000006	chr_I	97763	98003	+	Dimerization-anchoring domain of cAMP-dependent PK regulatory subunit family	conserved hypothetical protein	gene
TVAGG3_0899360	TVAG_RG_DS126670_1	KAI5483576	JAOSJJ010000006	chr_I	99087	99476	+	protein of unknown function DUF4106 family	conserved hypothetical protein	TE gene
TVAGG3_0899390	TVAG_RG_DS114625_1	KAI5483577	JAOSJJ010000006	chr_I	101876	102436	+	protein of unknown function DUF4106 family	conserved hypothetical protein	TE gene
TVAGG3_0899400	TVAG_RG_DS151967_1	KAI5483578	JAOSJJ010000006	chr_I	102469	103067	+	hypothetical protein	hypothetical protein	TE gene
TVAGG3_0899410	TVAG_RG_DS114625_3	KAI5483579	JAOSJJ010000006	chr_I	103366	104076	+	protein of unknown function DUF4106 family	conserved hypothetical protein	TE gene
TVAGG3_0899420	TVAG_RG_DS152397_1	KAI5483580	JAOSJJ010000006	chr_I	104453	104986	+	protein of unknown function DUF4106 family	conserved hypothetical protein	TE gene
TVAGG3_0899430	TVAG_RG_DS130169_1	KAI5483581	JAOSJJ010000006	chr_I	105640	106032	+	hypothetical protein	conserved hypothetical protein	TE gene
TVAGG3_0899440	TVAG_RG_DS122746_2	KAI5483582	JAOSJJ010000006	chr_I	106199	107296	+	conserved hypothetical protein	conserved hypothetical protein	TE gene
TVAGG3_0899450	TVAG_432090	KAI5483583	JAOSJJ010000006	chr_I	107333	107663	+	protein of unknown function DUF4108 family	conserved hypothetical protein	TE gene
TVAGG3_0899460	TVAG_428080	KAI5483584	JAOSJJ010000006	chr_I	107769	108220	-	hypothetical protein	conserved hypothetical protein	TE gene
TVAGG3_0899470	TVAG_428070	KAI5483585	JAOSJJ010000006	chr_I	108257	108551	+	P-loop containing nucleoside triphosphate hydrolases family	conserved hypothetical protein	TE gene
TVAGG3_0899480	TVAG_428060	KAI5483586	JAOSJJ010000006	chr_I	108683	109132	+	protein of unknown function DUF4106 family	conserved hypothetical protein	TE gene
TVAGG3_0899490	TVAG_428050	KAI5483587	JAOSJJ010000006	chr_I	109779	110717	-	protein similar to RAD50 ATPase (protein of unknown function DUF3839 family)	conserved hypothetical protein	TE gene
TVAGG3_0899500	TVAG_RG_DS114625_2	KAI5483588	JAOSJJ010000006	chr_I	112537	112707	-	hypothetical protein	conserved hypothetical protein	TE gene
TVAGG3_0899510	TVAG_RG_DS114625_4	KAI5483589	JAOSJJ010000006	chr_I	113136	113510	+	hypothetical protein	conserved hypothetical protein	TE gene
TVAGG3_0899520	TVAG_RG_DS115484_1	KAI5483590	JAOSJJ010000006	chr_I	113906	114506	-	hypothetical protein	conserved hypothetical protein	TE gene
TVAGG3_0899550	TVAG_RG_DS142610_1	KAI5483591	JAOSJJ010000006	chr_I	117435	117587	-	hypothetical protein	conserved hypothetical protein	TE gene
TVAGG3_0899560	TVAG_RG_DS150357_1	KAI5483592	JAOSJJ010000006	chr_I	117607	118008	-	hypothetical protein	conserved hypothetical protein	TE gene
TVAGG3_0899580	TVAG_RG_DS114886_3	KAI5483593	JAOSJJ010000006	chr_I	124835	125998	+	conserved hypothetical protein	conserved hypothetical protein	gene
TVAGG3_0899610	TVAG_RG_DS143604_1	KAI5483594	JAOSJJ010000006	chr_I	131878	132540	+	conserved hypothetical protein	conserved hypothetical protein	TE gene
TVAGG3_0899630	TVAG_RG_DS140347_1	KAI5483595	JAOSJJ010000006	chr_I	133447	134112	-	hypothetical protein	conserved hypothetical protein	TE gene
TVAGG3_0899640	TVAG_RG_DS151193_1	KAI5483596	JAOSJJ010000006	chr_I	134233	134724	-	hypothetical protein	hypothetical protein	TE gene
TVAGG3_0899650	TVAG_RG_DS126866_1	KAI5483597	JAOSJJ010000006	chr_I	134900	135433	-	DNA/RNA polymerase superfamily	hypothetical protein	TE gene
TVAGG3_0899660	TVAG_RG_DS146007_1	KAI5483598	JAOSJJ010000006	chr_I	135836	136201	-	hypothetical protein	hypothetical protein	TE gene
TVAGG3_0899680	TVAG_319200	KAI5483599	JAOSJJ010000006	chr_I	140338	140958	+	protein kinase regulator activity	casein kinase II beta chain%2C putative	gene
TVAGG3_0899700	TVAG_319210	KAI5483600	JAOSJJ010000006	chr_I	142215	144113	-	hypothetical protein	conserved hypothetical protein	gene
TVAGG3_0899730	TVAG_319220	KAI5483601	JAOSJJ010000006	chr_I	145778	146221	+	Chain Y Ribosomal Protein S24e	40S ribosomal protein S24%2C putative	gene
TVAGG3_0899750	TVAG_319230	KAI5483602	JAOSJJ010000006	chr_I	149434	149868	-	hypothetical protein	conserved hypothetical protein	TE gene
TVAGG3_0899760	TVAG_319250	KAI5483603	JAOSJJ010000006	chr_I	150198	151055	+	protein structurally similar to glycosyltransferase	conserved hypothetical protein	TE gene
TVAGG3_0899780	TVAG_RG_DS114039_5	KAI5483604	JAOSJJ010000006	chr_I	154996	155469	+	conserved hypothetical protein	conserved hypothetical protein	TE gene
TVAGG3_0899790	TVAG_RG_DS114039_1	KAI5483605	JAOSJJ010000006	chr_I	155758	156585	-	Kil-A N-terminal domain protein 1	conserved hypothetical protein	TE gene
TVAGG3_0899800	TVAG_319260	KAI5483606	JAOSJJ010000006	chr_I	157450	158316	-	protein similar to RAD50 ATPase (protein of unknown function DUF3839 family)	conserved hypothetical protein	TE gene
TVAGG3_0899820	TVAG_319270	KAI5483607	JAOSJJ010000006	chr_I	158867	159736	+	hypothetical protein	conserved hypothetical protein	gene
TVAGG3_0899830	TVAG_319280	KAI5483608	JAOSJJ010000006	chr_I	160151	160795	-	H2A histone acetyltransferase activity	conserved hypothetical protein	gene
TVAGG3_0899840	TVAG_319290	KAI5483609	JAOSJJ010000006	chr_I	161291	162334	-	hypothetical protein	conserved hypothetical protein	gene
TVAGG3_0899850	TVAG_319300	KAI5483610	JAOSJJ010000006	chr_I	163199	163658	+	profilin (actin-binding protein) family	profilin	gene
TVAGG3_0899860	TVAG_319310	KAI5483611	JAOSJJ010000006	chr_I	163973	164871	-	phosphoglycolate phosphatase activity	pyridoxal-5-phosphate phosphatase%2C putative	gene
TVAGG3_0899870	TVAG_319320	KAI5483612	JAOSJJ010000006	chr_I	166945	168110	-	silent information regulator 2 (sir2)-like protein	chromatin regulatory protein sir2%2C putative	gene
TVAGG3_0899900	TVAG_598790	KAI5483613	JAOSJJ010000006	chr_I	171904	172125	-	hypothetical protein	conserved hypothetical protein	TE gene
TVAGG3_0899910	TVAG_RG_DS148417_1	KAI5483614	JAOSJJ010000006	chr_I	173006	173728	-	similar to viral structural protein S2 and structurally related to PRD1 capsid protein	hypothetical protein	TE gene
TVAGG3_0899930	TVAG_557650	KAI5483615	JAOSJJ010000006	chr_I	174225	174485	+	conserved hypothetical protein	conserved hypothetical protein	TE gene
TVAGG3_0899940	TVAG_505730	KAI5483616	JAOSJJ010000006	chr_I	176945	178083	-	DNA polymerase type B organellar and viral	conserved hypothetical protein	TE gene
TVAGG3_0899940	TVAG_123650	KAI5483616	JAOSJJ010000006	chr_I	175466	176026	-	DNA polymerase type B organellar and viral	conserved hypothetical protein	TE gene
TVAGG3_0899960	TVAG_RG_DS143745_1	KAI5483617	JAOSJJ010000006	chr_I	179662	179847	+	conserved hypothetical protein	conserved hypothetical protein	TE gene
TVAGG3_0899990	TVAG_RG_DS140841_1	KAI5483618	JAOSJJ010000006	chr_I	184903	185313	-	protein similar to viral structural protein S1 structurally similar to reovirus core and PRD1 capsid proteins and phage tail fiber protein	conserved hypothetical protein	TE gene
TVAGG3_0900010	TVAG_154090	KAI5483619	JAOSJJ010000006	chr_I	189538	189939	+	hypothetical protein	conserved hypothetical protein	TE gene
TVAGG3_0900040	TVAG_030680	KAI5483620	JAOSJJ010000006	chr_I	195945	197162	+	pectin lyase-like family	conserved hypothetical protein	gene
TVAGG3_0900060	TVAG_561800	KAI5483621	JAOSJJ010000006	chr_I	199943	200185	+	serine threonine-protein phosphatase family	conserved hypothetical protein	gene
TVAGG3_0900090	TVAG_RG_DS146305_1	KAI5483622	JAOSJJ010000006	chr_I	202787	203386	-	hypothetical protein	conserved hypothetical protein	TE gene
TVAGG3_0900100	TVAG_RG_DS117510_2	KAI5483623	JAOSJJ010000006	chr_I	203403	203804	+	hypothetical protein	conserved hypothetical protein	TE gene
TVAGG3_0900110	TVAG_RG_DS128358_1	KAI5483624	JAOSJJ010000006	chr_I	205134	205708	+	protein of unknown function DUF4106 family	conserved hypothetical protein	TE gene
TVAGG3_0900120	TVAG_RG_DS131255_2	KAI5483625	JAOSJJ010000006	chr_I	206984	207452	+	hypothetical protein	hypothetical protein	TE gene
TVAGG3_0900130	TVAG_RG_DS127987_1	KAI5483626	JAOSJJ010000006	chr_I	208484	208903	-	hypothetical protein	hypothetical protein	TE gene
TVAGG3_0900140	TVAG_RG_DS127987_2	KAI5483627	JAOSJJ010000006	chr_I	208967	209500	+	protein of unknown function DUF4106 family	conserved hypothetical protein	TE gene
TVAGG3_0900150	TVAG_RG_DS116479_1	KAI5483628	JAOSJJ010000006	chr_I	209505	210293	+	hypothetical protein	conserved hypothetical protein	TE gene
TVAGG3_0900160	TVAG_RG_DS116479_2	KAI5483629	JAOSJJ010000006	chr_I	210323	211558	+	conserved hypothetical protein	conserved hypothetical protein	TE gene
TVAGG3_0900170	TVAG_058850	KAI5483630	JAOSJJ010000006	chr_I	211622	212011	+	protein of unknown function DUF4108 family	conserved hypothetical protein	TE gene
TVAGG3_0900180	TVAG_058860	KAI5483631	JAOSJJ010000006	chr_I	212028	212249	-	cGMP-gated channel [Source:UniProtKB/TrEMBL;Acc:A2GJF3]	conserved hypothetical protein	TE gene
TVAGG3_0900190	TVAG_566380	KAI5483632	JAOSJJ010000006	chr_I	212517	213152	+	protein of unknown function DUF4106 family	conserved hypothetical protein	TE gene
TVAGG3_0900200	TVAG_575130	KAI5483633	JAOSJJ010000006	chr_I	213409	214269	-	Kil-A N-terminal domain protein 1	conserved hypothetical protein	TE gene
TVAGG3_0900210	TVAG_RG_DS115180_1	KAI5483634	JAOSJJ010000006	chr_I	214333	214737	-	Kil-A N-terminal domain protein 1	conserved hypothetical protein	TE gene
TVAGG3_0900220	TVAG_498100	KAI5483635	JAOSJJ010000006	chr_I	215084	216019	-	protein similar to RAD50 ATPase (protein of unknown function DUF3839 family)	conserved hypothetical protein	TE gene
TVAGG3_0900230	TVAG_RG_DS115180_3	KAI5483636	JAOSJJ010000006	chr_I	216686	216904	-	hypothetical protein	conserved hypothetical protein	TE gene
TVAGG3_0900240	TVAG_RG_DS115180_2	KAI5483637	JAOSJJ010000006	chr_I	217238	217612	+	hypothetical protein	conserved hypothetical protein	TE gene
TVAGG3_0900250	TVAG_RG_DS132162_1	KAI5483638	JAOSJJ010000006	chr_I	217976	218586	-	hypothetical protein	conserved hypothetical protein	TE gene
TVAGG3_0900260	TVAG_RG_DS133758_1	KAI5483639	JAOSJJ010000006	chr_I	218735	219325	-	DNA/RNA polymerases family	conserved hypothetical protein	TE gene
TVAGG3_0900280	TVAG_RG_DS132910_2	KAI5483640	JAOSJJ010000006	chr_I	220435	220872	-	hypothetical protein	conserved hypothetical protein	TE gene
TVAGG3_0900300	TVAG_RG_DS148285_1	KAI5483641	JAOSJJ010000006	chr_I	221521	221673	-	hypothetical protein	conserved hypothetical protein	TE gene
TVAGG3_0900310	TVAG_RG_DS148285_2	KAI5483642	JAOSJJ010000006	chr_I	221693	222094	-	hypothetical protein	conserved hypothetical protein	TE gene
TVAGG3_0900320	TVAG_103660	KAI5483643	JAOSJJ010000006	chr_I	224660	225508	+	hypothetical protein	conserved hypothetical protein	TE gene
TVAGG3_0900330	TVAG_RG_DS152052_1	KAI5483644	JAOSJJ010000006	chr_I	226267	227094	-	phage tail repeat-like family	conserved hypothetical protein	TE gene
TVAGG3_0900350	TVAG_537360	KAI5483645	JAOSJJ010000006	chr_I	230561	231097	-	protein of unknown function DUF4107 family	conserved hypothetical protein	TE gene
TVAGG3_0900360	TVAG_356790	KAI5483646	JAOSJJ010000006	chr_I	231323	231643	-	protein similar to viral structural protein S3 structurally similar to PRD1 capsid protein	conserved hypothetical protein	TE gene
TVAGG3_0900370	TVAG_RG_DS141366_1	KAI5483647	JAOSJJ010000006	chr_I	232254	232788	+	conserved hypothetical protein	conserved hypothetical protein	TE gene
TVAGG3_0900380	TVAG_TEG_DS113292_3_3	KAI5483648	JAOSJJ010000006	chr_I	233108	233506	-	conserved hypothetical protein	Maverick transposable element hypothetical protein	TE gene
TVAGG3_0900390	TVAG_RG_DS123875_1	KAI5483649	JAOSJJ010000006	chr_I	233532	234152	+	hypothetical protein	hypothetical protein	TE gene
TVAGG3_0900450	TVAG_550310	KAI5483650	JAOSJJ010000006	chr_I	244088	244480	-	spectrin binding	conserved hypothetical protein	gene
TVAGG3_0900470	TVAG_516740	KAI5483651	JAOSJJ010000006	chr_I	246451	246729	-	hypothetical protein	conserved hypothetical protein	gene
TVAGG3_0900500	TVAG_RG_DS121044_1	KAI5483652	JAOSJJ010000006	chr_I	249841	250128	-	hypothetical protein	hypothetical protein	TE gene
TVAGG3_0900510	TVAG_RG_DS114610_1	KAI5483653	JAOSJJ010000006	chr_I	254510	255160	-	His-Me finger endonucleases family	conserved hypothetical protein	TE gene
TVAGG3_0900520	TVAG_RG_DS121377_1	KAI5483654	JAOSJJ010000006	chr_I	255260	255720	+	hypothetical protein	hypothetical protein	TE gene
TVAGG3_0900530	TVAG_RG_DS145106_1	KAI5483655	JAOSJJ010000006	chr_I	256226	257228	+	conserved hypothetical protein	conserved hypothetical protein	TE gene
TVAGG3_0900540	TVAG_278840	KAI5483656	JAOSJJ010000006	chr_I	263659	263937	+	hypothetical protein	conserved hypothetical protein	gene
TVAGG3_0900550	TVAG_278830	KAI5483657	JAOSJJ010000006	chr_I	264065	264385	+	hypothetical protein	conserved hypothetical protein	gene
TVAGG3_0900580	TVAG_278810	KAI5483658	JAOSJJ010000006	chr_I	268847	269560	-	ER to Golgi vesicle-mediated transport	conserved hypothetical protein	gene
TVAGG3_0900620	TVAG_RG_DS147584_1	KAI5483659	JAOSJJ010000006	chr_I	275047	275448	+	hypothetical protein	conserved hypothetical protein	TE gene
TVAGG3_0900640	TVAG_RG_DS121785_3	KAI5483660	JAOSJJ010000006	chr_I	275641	276225	+	phage tail repeat-like family	conserved hypothetical protein	TE gene
TVAGG3_0900650	TVAG_RG_DS121785_1	KAI5483661	JAOSJJ010000006	chr_I	276270	276869	+	hypothetical protein	conserved hypothetical protein	TE gene
TVAGG3_0900670	TVAG_RG_DS118341_1	KAI5483662	JAOSJJ010000006	chr_I	279871	280182	-	hypothetical protein	hypothetical protein	TE gene
TVAGG3_0900680	TVAG_RG_DS146331_3	KAI5483663	JAOSJJ010000006	chr_I	280205	280489	-	hypothetical protein	hypothetical protein	TE gene
TVAGG3_0900690	TVAG_RG_DS146247_1	KAI5483664	JAOSJJ010000006	chr_I	280571	280890	-	hypothetical protein	conserved hypothetical protein	TE gene
TVAGG3_0900700	TVAG_RG_DS123434_2	KAI5483665	JAOSJJ010000006	chr_I	281263	281871	+	hypothetical protein	conserved hypothetical protein	TE gene
TVAGG3_0900710	TVAG_RG_DS147842_1	KAI5483666	JAOSJJ010000006	chr_I	281900	282100	-	hypothetical protein	conserved hypothetical protein	TE gene
TVAGG3_0900740	TVAG_559470	KAI5483667	JAOSJJ010000006	chr_I	284845	285300	+	SMC [Source:UniProtKB/TrEMBL;Acc:A2H3D0]	conserved hypothetical protein	TE gene
TVAGG3_0900750	TVAG_RG_DS125177_1	KAI5483668	JAOSJJ010000006	chr_I	285317	285544	-	protein of unknown function DUF4108 family	conserved hypothetical protein	TE gene
TVAGG3_0900770	TVAG_RG_DS113191_21	KAI5483669	JAOSJJ010000006	chr_I	287806	288384	-	hypothetical protein	conserved hypothetical protein	TE gene
TVAGG3_0900770	TVAG_RG_DS148671_1	KAI5483669	JAOSJJ010000006	chr_I	287037	287843	-	hypothetical protein	conserved hypothetical protein	TE gene
TVAGG3_0900780	TVAG_RG_DS113191_4	KAI5483670	JAOSJJ010000006	chr_I	288762	289472	-	protein of unknown function DUF4106 family	conserved hypothetical protein	TE gene
TVAGG3_0900790	TVAG_RG_DS114282_3	KAI5483671	JAOSJJ010000006	chr_I	289493	290369	-	protein of unknown function DUF4106 family	hypothetical protein	TE gene
TVAGG3_0900800	TVAG_568100	KAI5483672	JAOSJJ010000006	chr_I	290402	290578	-	protein of unknown function DUF4106 family	conserved hypothetical protein	TE gene
TVAGG3_0900810	TVAG_RG_DS113832_13	KAI5483673	JAOSJJ010000006	chr_I	291746	291980	-	protein of unknown function DUF4106 family	conserved hypothetical protein	TE gene
TVAGG3_0900820	TVAG_504620	KAI5483674	JAOSJJ010000006	chr_I	292185	292370	-	protein of unknown function DUF4106 family	conserved hypothetical protein	TE gene
TVAGG3_0900840	TVAG_500880	KAI5483675	JAOSJJ010000006	chr_I	294430	294964	+	hypothetical protein	conserved hypothetical protein	TE gene
TVAGG3_0900850	TVAG_509530	KAI5483676	JAOSJJ010000006	chr_I	295434	296417	-	protein ubiquitination	ankyrin repeat domain-containing protein%2C putative	gene
TVAGG3_0900860	NA	KAI5483677	JAOSJJ010000006	chr_I	NA	NA	NA	NA	NA	NA
TVAGG3_0900870	NA	KAI5483678	JAOSJJ010000006	chr_I	NA	NA	NA	NA	NA	NA
TVAGG3_0900880	TVAG_022920	KAI5483679	JAOSJJ010000006	chr_I	304955	306142	+	protein ubiquitination	vps9-ankyrin repeat-containing protein%2C putative	gene
TVAGG3_0900890	TVAG_RG_DS113202_22	KAI5483680	JAOSJJ010000006	chr_I	306987	307198	+	protein of unknown function DUF4106 family	conserved hypothetical protein	TE gene
TVAGG3_0900910	TVAG_RG_DS128481_1	KAI5483681	JAOSJJ010000006	chr_I	311354	312007	+	protein of unknown function DUF4106 family	conserved hypothetical protein	TE gene
TVAGG3_0900920	TVAG_RG_DS140909_1	KAI5483682	JAOSJJ010000006	chr_I	312384	312920	+	protein of unknown function DUF4106 family	conserved hypothetical protein	TE gene
TVAGG3_0900930	TVAG_200130	KAI5483683	JAOSJJ010000006	chr_I	315460	315908	-	hypothetical protein	conserved hypothetical protein	TE gene
TVAGG3_0900940	TVAG_521700	KAI5483684	JAOSJJ010000006	chr_I	316793	316909	-	hypothetical protein	conserved hypothetical protein	TE gene
TVAGG3_0900950	TVAG_115090	KAI5483685	JAOSJJ010000006	chr_I	317320	318159	-	Kil-A N-terminal domain protein 1	conserved hypothetical protein	TE gene
TVAGG3_0900960	TVAG_115100	KAI5483686	JAOSJJ010000006	chr_I	318248	318862	-	organellar and viral DNA polymerase type B	conserved hypothetical protein	TE gene
TVAGG3_0900970	TVAG_115110	KAI5483687	JAOSJJ010000006	chr_I	319499	319747	-	protein similar to RAD50 ATPase (protein of unknown function DUF3839 family)	conserved hypothetical protein	TE gene
TVAGG3_0900980	TVAG_525030	KAI5483688	JAOSJJ010000006	chr_I	319768	320383	-	protein similar to RAD50 ATPase	conserved hypothetical protein	TE gene
TVAGG3_0901020	TVAG_RG_DS117204_3	KAI5483689	JAOSJJ010000006	chr_I	325263	325847	-	phage tail repeat-like family	conserved hypothetical protein	TE gene
TVAGG3_0901030	TVAG_RG_DS117204_4	KAI5483690	JAOSJJ010000006	chr_I	325867	326022	-	hypothetical protein	conserved hypothetical protein	TE gene
TVAGG3_0901040	TVAG_310750	KAI5483691	JAOSJJ010000006	chr_I	328620	329249	+	hypothetical protein	conserved hypothetical protein	gene
TVAGG3_0901050	TVAG_546150	KAI5483692	JAOSJJ010000006	chr_I	329473	329715	-	serine threonine-protein phosphatase family	conserved hypothetical protein	gene
TVAGG3_0901060	TVAG_546140	KAI5483693	JAOSJJ010000006	chr_I	329734	330009	-	hypothetical protein	conserved hypothetical protein	gene
TVAGG3_0901070	NA	KAI5483694	JAOSJJ010000006	chr_I	NA	NA	NA	NA	NA	NA
TVAGG3_0901090	TVAG_560330	KAI5483695	JAOSJJ010000006	chr_I	333980	334314	+	spectrin binding	conserved hypothetical protein	gene
TVAGG3_0901100	TVAG_330230	KAI5483696	JAOSJJ010000006	chr_I	334540	334986	+	domain of unknown function (DUF3447)	conserved hypothetical protein	TE gene
TVAGG3_0901120	TVAG_193550	KAI5483697	JAOSJJ010000006	chr_I	338180	338788	-	conserved hypothetical protein	conserved hypothetical protein	TE gene
TVAGG3_0901130	TVAG_503170	KAI5483698	JAOSJJ010000006	chr_I	340155	340312	-	hypothetical protein	conserved hypothetical protein	TE gene
TVAGG3_0901160	TVAG_RG_DS116280_1	KAI5483699	JAOSJJ010000006	chr_I	343466	344104	+	protein similar to viral structural protein S1 structurally similar to reovirus core and PRD1 capsid proteins and phage tail fiber protein	hypothetical protein	TE gene
TVAGG3_0901170	NA	KAI5483700	JAOSJJ010000006	chr_I	NA	NA	NA	NA	NA	NA
TVAGG3_0901190	TVAG_RG_DS116280_3	KAI5483701	JAOSJJ010000006	chr_I	352006	352782	+	conserved hypothetical protein	conserved hypothetical protein	TE gene
TVAGG3_0901200	TVAG_RG_DS116280_2	KAI5483702	JAOSJJ010000006	chr_I	353046	353660	-	hypothetical protein	hypothetical protein	TE gene
TVAGG3_0901210	TVAG_530530	KAI5483703	JAOSJJ010000006	chr_I	353686	354087	+	conserved hypothetical protein	conserved hypothetical protein	TE gene
TVAGG3_0901220	TVAG_594770	KAI5483704	JAOSJJ010000006	chr_I	354989	355409	+	protein similar to viral structural protein S3 structurally similar to PRD1 capsid protein	conserved hypothetical protein	TE gene
TVAGG3_0901230	TVAG_500720	KAI5483705	JAOSJJ010000006	chr_I	355871	356095	+	hypothetical protein	conserved hypothetical protein	TE gene
TVAGG3_0901250	TVAG_581200	KAI5483706	JAOSJJ010000006	chr_I	357679	358641	+	hypothetical protein	conserved hypothetical protein	gene
TVAGG3_0901270	TVAG_581190	KAI5483707	JAOSJJ010000006	chr_I	359243	359479	-	hypothetical protein	conserved hypothetical protein	TE gene
TVAGG3_0901280	TVAG_513020	KAI5483708	JAOSJJ010000006	chr_I	359619	359968	-	conserved hypothetical protein	conserved hypothetical protein	TE gene
TVAGG3_0901290	TVAG_RG_DS123273_1	KAI5483709	JAOSJJ010000006	chr_I	359998	361338	-	similar to viral structural protein S2 and structurally related to PRD1 capsid protein	hypothetical protein	TE gene
TVAGG3_0901310	TVAG_563690	KAI5483710	JAOSJJ010000006	chr_I	364404	365022	-	DNA polymerase type B organellar and viral	conserved hypothetical protein	TE gene
TVAGG3_0901320	TVAG_RG_DS118861_1	KAI5483711	JAOSJJ010000006	chr_I	367668	367946	-	Kil-A N-terminal domain protein 1	conserved hypothetical protein	TE gene
TVAGG3_0901330	TVAG_454710	KAI5483712	JAOSJJ010000006	chr_I	369328	370266	-	protein similar to RAD50 ATPase (protein of unknown function DUF3839 family)	conserved hypothetical protein	TE gene
TVAGG3_0901340	TVAG_RG_DS113946_4	KAI5483713	JAOSJJ010000006	chr_I	370594	371096	-	conserved hypothetical protein	conserved hypothetical protein	TE gene
TVAGG3_0901360	TVAG_RG_DS128307_1	KAI5483714	JAOSJJ010000006	chr_I	375920	376132	+	conserved hypothetical protein	hypothetical protein	TE gene
TVAGG3_0901370	TVAG_RG_DS116214_2	KAI5483715	JAOSJJ010000006	chr_I	376395	377009	-	hypothetical protein	hypothetical protein	TE gene
TVAGG3_0901420	TVAG_RG_DS113946_7	KAI5483716	JAOSJJ010000006	chr_I	378735	379589	-	conserved hypothetical protein	conserved hypothetical protein	TE gene
TVAGG3_0901440	TVAG_011410	KAI5483717	JAOSJJ010000006	chr_I	380746	381282	+	protein of unknown function DUF4107 family	conserved hypothetical protein	TE gene
TVAGG3_0901470	TVAG_011420	KAI5483718	JAOSJJ010000006	chr_I	386974	387372	+	homeodomain-like family	conserved hypothetical protein	gene
TVAGG3_0901480	TVAG_011430	KAI5483719	JAOSJJ010000006	chr_I	388002	390200	+	ankyrin repeat and SOCS box-containing protein 4 family	ankyrin repeat-containing protein%2C putative	gene
TVAGG3_0901490	TVAG_011440	KAI5483720	JAOSJJ010000006	chr_I	390488	391147	+	cyclin-dependent kinase inhibitor 2C-related family	2-5A-dependent ribonuclease%2C putative	gene
TVAGG3_0901500	TVAG_011450	KAI5483721	JAOSJJ010000006	chr_I	391910	392512	+	nucleoplasmin-like domain family	conserved hypothetical protein	gene
TVAGG3_0901510	TVAG_011460	KAI5483722	JAOSJJ010000006	chr_I	392804	393442	+	protease family	Clan CE%2C family C48%2C Ulp1-like cysteine peptidase	gene
TVAGG3_0901520	TVAG_011470	KAI5483723	JAOSJJ010000006	chr_I	393998	394970	+	serine-type peptidase activity	lysosomal pro-X carboxypeptidase%2C putative	gene
TVAGG3_0901530	TVAG_011480	KAI5483724	JAOSJJ010000006	chr_I	395809	397316	+	glycosyl hydrolase 30	conserved hypothetical protein	gene
TVAGG3_0901550	TVAG_011490	KAI5483725	JAOSJJ010000006	chr_I	398556	399005	+	calcium-binding protein family	calmodulin%2C putative	gene
TVAGG3_0901560	TVAG_011500	KAI5483726	JAOSJJ010000006	chr_I	399218	400156	+	hypothetical protein	conserved hypothetical protein	gene
TVAGG3_0901570	TVAG_011510	KAI5483727	JAOSJJ010000006	chr_I	400632	403082	+	antigen BSP-related family	leucine-rich repeat protein%2C BspA family	gene
TVAGG3_0901580	TVAG_011520	KAI5483728	JAOSJJ010000006	chr_I	405034	405513	-	hypothetical protein	conserved hypothetical protein	gene
TVAGG3_0901610	TVAG_011530	KAI5483729	JAOSJJ010000006	chr_I	406233	406925	+	Rab GTPase binding	conserved hypothetical protein	gene
TVAGG3_0901630	TVAG_011540	KAI5483730	JAOSJJ010000006	chr_I	409108	411225	-	Cullin homology domain family	conserved hypothetical protein	gene
TVAGG3_0901640	TVAG_011550	KAI5483731	JAOSJJ010000006	chr_I	411414	411921	+	hypothetical protein	conserved hypothetical protein	gene
TVAGG3_0901650	TVAG_011560	KAI5483732	JAOSJJ010000006	chr_I	412070	412981	-	spindle assembly checkpoint	poly(A)+ RNA export protein%2C putative	gene
TVAGG3_0901680	TVAG_RG_DS142051_1	KAI5483733	JAOSJJ010000006	chr_I	415198	415660	+	hypothetical protein	hypothetical protein	gene
TVAGG3_0901690	TVAG_RG_DS113946_5	KAI5483734	JAOSJJ010000006	chr_I	417582	418313	+	DNA/RNA polymerases family	hypothetical protein	gene
TVAGG3_0901710	TVAG_RG_DS113946_8	KAI5483735	JAOSJJ010000006	chr_I	418799	420301	+	integrase core domain containing protein family	hypothetical protein	TE gene
TVAGG3_0901730	TVAG_RG_DS113946_6	KAI5483736	JAOSJJ010000006	chr_I	420948	421613	+	conserved hypothetical protein	conserved hypothetical protein	TE gene
TVAGG3_0901740	TVAG_RG_DS135120_1	KAI5483737	JAOSJJ010000006	chr_I	423778	424446	+	DNA primase domain protein	conserved hypothetical protein	TE gene
TVAGG3_0901740	TVAG_RG_DS117083_2	KAI5483737	JAOSJJ010000006	chr_I	422134	423292	+	DNA primase domain protein	conserved hypothetical protein	TE gene
TVAGG3_0901750	NA	KAI5483738	JAOSJJ010000006	chr_I	NA	NA	NA	NA	NA	NA
TVAGG3_0901760	TVAG_RG_DS125199_1	KAI5483739	JAOSJJ010000006	chr_I	425316	426575	-	phage tail repeat-like family	conserved hypothetical protein	TE gene
TVAGG3_0901770	TVAG_504740	KAI5483740	JAOSJJ010000006	chr_I	428172	428876	-	Initiator binding domain-containing protein [Source:UniProtKB/TrEMBL;Acc:A2HDH5]	conserved hypothetical protein	TE gene
TVAGG3_0901780	TVAG_383770	KAI5483741	JAOSJJ010000006	chr_I	432414	432629	+	hypothetical protein	conserved hypothetical protein	gene
TVAGG3_0901790	TVAG_383780	KAI5483742	JAOSJJ010000006	chr_I	434141	434881	+	protein ubiquitination	ion channel nompc%2C putative	gene
TVAGG3_0901800	TVAG_383790	KAI5483743	JAOSJJ010000006	chr_I	435038	436204	-	cell division cycle	cell division cycle%2C putative	gene
TVAGG3_0901830	NA	KAI5483744	JAOSJJ010000006	chr_I	NA	NA	NA	NA	NA	NA
TVAGG3_0901840	TVAG_RG_DS114668_3	KAI5483745	JAOSJJ010000006	chr_I	439937	440398	+	hypothetical protein	hypothetical protein	TE gene
TVAGG3_0901850	TVAG_RG_DS146705_1	KAI5483746	JAOSJJ010000006	chr_I	440833	441453	+	protein of unknown function DUF4106 family	conserved hypothetical protein	TE gene
TVAGG3_0901860	TVAG_RG_DS148698_1	KAI5483747	JAOSJJ010000006	chr_I	441920	442456	+	protein of unknown function DUF4106 family	conserved hypothetical protein	TE gene
TVAGG3_0901870	TVAG_RG_DS147270_1	KAI5483748	JAOSJJ010000006	chr_I	442461	443258	+	hypothetical protein	conserved hypothetical protein	TE gene
TVAGG3_0901880	TVAG_RG_DS133755_1	KAI5483749	JAOSJJ010000006	chr_I	443288	444159	+	conserved hypothetical protein	conserved hypothetical protein	TE gene
TVAGG3_0901890	TVAG_154970	KAI5483750	JAOSJJ010000006	chr_I	444251	444523	+	Poxvirus D5 protein-like family	conserved hypothetical protein	TE gene
TVAGG3_0901900	TVAG_154960	KAI5483751	JAOSJJ010000006	chr_I	444560	444979	+	protein of unknown function DUF4108 family	conserved hypothetical protein	TE gene
TVAGG3_0901910	TVAG_154950	KAI5483752	JAOSJJ010000006	chr_I	444996	445251	-	protein binding	conserved hypothetical protein	TE gene
TVAGG3_0901920	TVAG_370210	KAI5483753	JAOSJJ010000006	chr_I	446298	446486	-	protein of unknown function DUF4106 family	conserved hypothetical protein	TE gene
TVAGG3_0901920	TVAG_337170	KAI5483753	JAOSJJ010000006	chr_I	445698	446393	+	protein of unknown function DUF4106 family	conserved hypothetical protein	TE gene
TVAGG3_0901930	TVAG_023760	KAI5483754	JAOSJJ010000006	chr_I	446995	447801	-	Kil-A N-terminal domain protein 1	conserved hypothetical protein	TE gene
TVAGG3_0901940	TVAG_175330	KAI5483755	JAOSJJ010000006	chr_I	449177	450037	-	protein similar to RAD50 ATPase	conserved hypothetical protein	TE gene
TVAGG3_0901960	NA	KAI5483756	JAOSJJ010000006	chr_I	NA	NA	NA	NA	NA	NA
TVAGG3_0901980	TVAG_RG_DS122552_1	KAI5483757	JAOSJJ010000006	chr_I	454833	455417	-	phage tail repeat-like family	conserved hypothetical protein	TE gene
TVAGG3_0901990	TVAG_RG_DS149617_1	KAI5483758	JAOSJJ010000006	chr_I	457066	457503	-	phage tail repeat-like family	conserved hypothetical protein	TE gene
TVAGG3_0902010	NA	KAI5483759	JAOSJJ010000006	chr_I	NA	NA	NA	NA	NA	NA
TVAGG3_0902030	TVAG_512750	KAI5483760	JAOSJJ010000006	chr_I	464593	465042	+	conserved hypothetical protein	conserved hypothetical protein	TE gene
TVAGG3_0902050	TVAG_RG_DS120523_1	KAI5483761	JAOSJJ010000006	chr_I	468643	469173	+	phage tail repeat-like family	conserved hypothetical protein	TE gene
TVAGG3_0902060	TVAG_395610	KAI5483762	JAOSJJ010000006	chr_I	471601	471917	+	organellar and viral DNA polymerase type B	conserved hypothetical protein	TE gene
TVAGG3_0902070	TVAG_RG_DS114101_2	KAI5483763	JAOSJJ010000006	chr_I	471998	472318	+	Kil-A N-terminal domain protein 1	conserved hypothetical protein	TE gene
TVAGG3_0902080	TVAG_395620	KAI5483764	JAOSJJ010000006	chr_I	472478	472762	-	hypothetical protein	conserved hypothetical protein	TE gene
TVAGG3_0902090	TVAG_RG_DS114101_12	KAI5483765	JAOSJJ010000006	chr_I	474451	475851	-	DNA/RNA polymerases family	hypothetical protein	gene
TVAGG3_0902100	TVAG_RG_DS114101_6	KAI5483766	JAOSJJ010000006	chr_I	476013	476873	-	conserved hypothetical protein	hypothetical protein	gene
TVAGG3_0902140	TVAG_395630	KAI5483767	JAOSJJ010000006	chr_I	481357	482055	-	hypothetical protein	conserved hypothetical protein	gene
TVAGG3_0902150	TVAG_395640	KAI5483768	JAOSJJ010000006	chr_I	482530	483986	+	hypothetical protein	conserved hypothetical protein	gene
TVAGG3_0902160	TVAG_395650	KAI5483769	JAOSJJ010000006	chr_I	484444	486372	+	Ankyrin repeat family	conserved hypothetical protein	gene
TVAGG3_0902170	TVAG_395660	KAI5483770	JAOSJJ010000006	chr_I	486609	486998	+	bromodomain family	conserved hypothetical protein	gene
TVAGG3_0902180	TVAG_395670	KAI5483771	JAOSJJ010000006	chr_I	487440	488135	+	synaptobrevin family	conserved hypothetical protein	gene
TVAGG3_0902190	TVAG_395680	KAI5483772	JAOSJJ010000006	chr_I	488325	488924	-	hypothetical protein	conserved hypothetical protein	gene
TVAGG3_0902200	TVAG_395690	KAI5483773	JAOSJJ010000006	chr_I	489569	490054	-	hypothetical protein	conserved hypothetical protein	gene
TVAGG3_0902210	TVAG_395700	KAI5483774	JAOSJJ010000006	chr_I	490177	490881	+	heterocyclic compound binding organic cyclic compound binding	conserved hypothetical protein	gene
TVAGG3_0902230	TVAG_RG_DS114101_4	KAI5483775	JAOSJJ010000006	chr_I	491302	492120	+	phage tail repeat-like family	conserved hypothetical protein	TE gene
TVAGG3_0902240	TVAG_446690	KAI5483776	JAOSJJ010000006	chr_I	492260	492622	+	hypothetical protein	conserved hypothetical protein	TE gene
TVAGG3_0902250	TVAG_512360	KAI5483777	JAOSJJ010000006	chr_I	492641	492883	+	serine threonine-protein phosphatase family	conserved hypothetical protein	TE gene
TVAGG3_0902260	TVAG_530410	KAI5483778	JAOSJJ010000006	chr_I	492886	493734	-	hypothetical protein	conserved hypothetical protein	TE gene
TVAGG3_0902270	TVAG_RG_DS151618_1	KAI5483779	JAOSJJ010000006	chr_I	495954	496355	+	hypothetical protein	conserved hypothetical protein	TE gene
TVAGG3_0902280	TVAG_496330	KAI5483780	JAOSJJ010000006	chr_I	496375	496531	+	hypothetical protein	conserved hypothetical protein	TE gene
TVAGG3_0902290	TVAG_RG_DS113866_5	KAI5483781	JAOSJJ010000006	chr_I	496551	496893	+	hypothetical protein	conserved hypothetical protein	TE gene
TVAGG3_0902320	TVAG_603200	KAI5483782	JAOSJJ010000006	chr_I	501746	502098	+	hypothetical protein	conserved hypothetical protein	TE gene
TVAGG3_0902330	TVAG_573690	KAI5483783	JAOSJJ010000006	chr_I	509049	509339	-	protein of unknown function DUF4108 family	conserved hypothetical protein	TE gene
TVAGG3_0902340	TVAG_RG_DS149800_1	KAI5483784	JAOSJJ010000006	chr_I	512729	513139	-	protein of unknown function DUF4106 family	conserved hypothetical protein	TE gene
TVAGG3_0902350	TVAG_RG_DS127788_1	KAI5483785	JAOSJJ010000006	chr_I	513805	514330	-	hypothetical protein	hypothetical protein	TE gene
TVAGG3_0902360	TVAG_540530	KAI5483786	JAOSJJ010000006	chr_I	515714	515862	-	protein of unknown function DUF4106 family	conserved hypothetical protein	TE gene
TVAGG3_0902370	TVAG_RG_DS150381_1	KAI5483787	JAOSJJ010000006	chr_I	518116	518417	+	attachment subunit-related family	conserved hypothetical protein	gene
TVAGG3_0902380	TVAG_RG_DS150381_2	KAI5483788	JAOSJJ010000006	chr_I	518565	518991	+	attachment subunit-related family	conserved hypothetical protein	gene
TVAGG3_0902390	TVAG_RG_DS125388_1	KAI5483789	JAOSJJ010000006	chr_I	519072	519431	+	conserved hypothetical protein	conserved hypothetical protein	gene
TVAGG3_0902400	TVAG_395730	KAI5483790	JAOSJJ010000006	chr_I	519628	520197	+	COMM domain containing protein 10 domain-containing protein	COMM domain-containing protein%2C putative	gene
TVAGG3_0902410	TVAG_395740	KAI5483791	JAOSJJ010000006	chr_I	520609	521197	-	hypothetical protein	conserved hypothetical protein	gene
TVAGG3_0902420	TVAG_395750	KAI5483792	JAOSJJ010000006	chr_I	521376	522314	-	cyclin family	cyclin D%2C putative	gene
TVAGG3_0902440	TVAG_RG_DS141059_1	KAI5483793	JAOSJJ010000006	chr_I	525241	525472	+	protein of unknown function DUF4106 family	conserved hypothetical protein	TE gene
TVAGG3_0902450	TVAG_RG_DS123609_1	KAI5483794	JAOSJJ010000006	chr_I	525724	527109	+	protein of unknown function DUF4106 family	conserved hypothetical protein	TE gene
TVAGG3_0902470	TVAG_573890	KAI5483795	JAOSJJ010000006	chr_I	528223	528552	+	protein of unknown function DUF4106 family	conserved hypothetical protein	TE gene
TVAGG3_0902480	TVAG_RG_DS125819_1	KAI5483796	JAOSJJ010000006	chr_I	528585	529183	+	hypothetical protein	hypothetical protein	TE gene
TVAGG3_0902490	TVAG_RG_DS137812_1	KAI5483797	JAOSJJ010000006	chr_I	529480	530035	+	protein of unknown function DUF4106 family	conserved hypothetical protein	TE gene
TVAGG3_0902510	TVAG_571840	KAI5483798	JAOSJJ010000006	chr_I	533221	533640	+	protein of unknown function DUF4108 family	conserved hypothetical protein	TE gene
TVAGG3_0902520	TVAG_587140	KAI5483799	JAOSJJ010000006	chr_I	534913	535101	-	hypothetical protein	conserved hypothetical protein	TE gene
TVAGG3_0902530	TVAG_355300	KAI5483800	JAOSJJ010000006	chr_I	535558	536169	-	organellar and viral DNA polymerase type B	conserved hypothetical protein	TE gene
TVAGG3_0902550	TVAG_RG_DS121635_1	KAI5483801	JAOSJJ010000006	chr_I	536689	536889	+	hypothetical protein	conserved hypothetical protein	TE gene
TVAGG3_0902560	TVAG_RG_DS123410_1	KAI5483802	JAOSJJ010000006	chr_I	536918	537505	-	hypothetical protein	conserved hypothetical protein	TE gene
TVAGG3_0902570	TVAG_RG_DS123410_2	KAI5483803	JAOSJJ010000006	chr_I	537672	538046	+	hypothetical protein	conserved hypothetical protein	TE gene
TVAGG3_0902580	TVAG_RG_DS113226_41	KAI5483804	JAOSJJ010000006	chr_I	538170	538754	+	hypothetical protein	hypothetical protein	TE gene
TVAGG3_0902590	TVAG_RG_DS127980_2	KAI5483805	JAOSJJ010000006	chr_I	539532	539795	-	hypothetical protein	hypothetical protein	TE gene
TVAGG3_0902600	TVAG_468450	KAI5483806	JAOSJJ010000006	chr_I	539826	540056	+	hypothetical protein	conserved hypothetical protein	TE gene
TVAGG3_0902620	TVAG_RG_DS136457_2	KAI5483807	JAOSJJ010000006	chr_I	541721	542217	-	hypothetical protein	conserved hypothetical protein	TE gene
TVAGG3_0902630	TVAG_RG_DS136457_1	KAI5483808	JAOSJJ010000006	chr_I	542262	542846	-	phage tail repeat-like family	conserved hypothetical protein	TE gene
TVAGG3_0902640	TVAG_RG_DS113507_2	KAI5483809	JAOSJJ010000006	chr_I	544418	544570	+	hypothetical protein	conserved hypothetical protein	TE gene
TVAGG3_0902690	TVAG_450370	KAI5483810	JAOSJJ010000006	chr_I	548589	549062	-	phage tail repeat-like family	conserved hypothetical protein	TE gene
TVAGG3_0902700	TVAG_103530	KAI5483811	JAOSJJ010000006	chr_I	549513	550012	+	hypothetical protein	conserved hypothetical protein	gene
TVAGG3_0902710	TVAG_091530	KAI5483812	JAOSJJ010000006	chr_I	550364	550606	-	serine threonine-protein phosphatase family	conserved hypothetical protein	gene
TVAGG3_0902720	TVAG_RG_DS138130_1	KAI5483813	JAOSJJ010000006	chr_I	550680	550987	-	hypothetical protein	conserved hypothetical protein	gene
TVAGG3_0902730	TVAG_RG_DS115576_1	KAI5483814	JAOSJJ010000006	chr_I	551127	551945	-	phage tail repeat-like family	conserved hypothetical protein	TE gene
TVAGG3_0902740	TVAG_RG_DS119505_1	KAI5483815	JAOSJJ010000006	chr_I	554343	554582	+	hypothetical protein	conserved hypothetical protein	gene
TVAGG3_0902750	TVAG_561460	KAI5483816	JAOSJJ010000006	chr_I	554601	554843	+	serine threonine-protein phosphatase family	conserved hypothetical protein	gene
TVAGG3_0902760	TVAG_561450	KAI5483817	JAOSJJ010000006	chr_I	554848	555696	-	hypothetical protein	conserved hypothetical protein	gene
TVAGG3_0902780	TVAG_RG_DS139873_2	KAI5483818	JAOSJJ010000006	chr_I	557901	558474	-	hypothetical protein	hypothetical protein	TE gene
TVAGG3_0902790	TVAG_RG_DS134791_1	KAI5483819	JAOSJJ010000006	chr_I	559717	559939	+	hypothetical protein	hypothetical protein	TE gene
TVAGG3_0902800	TVAG_RG_DS129692_1	KAI5483820	JAOSJJ010000006	chr_I	560968	561855	+	DNA/RNA polymerases family	conserved hypothetical protein	TE gene
TVAGG3_0902810	TVAG_541600	KAI5483821	JAOSJJ010000006	chr_I	561879	562133	-	hypothetical protein	conserved hypothetical protein	TE gene
TVAGG3_0902820	TVAG_RG_DS129016_2	KAI5483822	JAOSJJ010000006	chr_I	562164	562427	+	hypothetical protein	hypothetical protein	TE gene
TVAGG3_0902830	TVAG_RG_DS129016_1	KAI5483823	JAOSJJ010000006	chr_I	562475	563158	-	HNH endonuclease family	conserved hypothetical protein	TE gene
TVAGG3_0902840	TVAG_RG_DS144734_1	KAI5483824	JAOSJJ010000006	chr_I	563248	563586	-	hypothetical protein	hypothetical protein	TE gene
TVAGG3_0902850	TVAG_RG_DS121513_2	KAI5483825	JAOSJJ010000006	chr_I	564515	565093	+	hypothetical protein	conserved hypothetical protein	TE gene
TVAGG3_0902860	TVAG_RG_DS129594_2	KAI5483826	JAOSJJ010000006	chr_I	565122	565322	-	hypothetical protein	conserved hypothetical protein	TE gene
TVAGG3_0902870	TVAG_577200	KAI5483827	JAOSJJ010000006	chr_I	565791	566486	-	protein of unknown function DUF4106 family	conserved hypothetical protein	TE gene
TVAGG3_0902880	TVAG_492180	KAI5483828	JAOSJJ010000006	chr_I	566702	567154	+	SMC [Source:UniProtKB/TrEMBL;Acc:A2GTD2]	conserved hypothetical protein	TE gene
TVAGG3_0902890	TVAG_RG_DS119864_2	KAI5483829	JAOSJJ010000006	chr_I	567236	567589	-	protein of unknown function DUF4108 family	conserved hypothetical protein	TE gene
TVAGG3_0902900	TVAG_RG_DS119864_1	KAI5483830	JAOSJJ010000006	chr_I	567725	568210	-	conserved hypothetical protein	conserved hypothetical protein	TE gene
TVAGG3_0902910	TVAG_RG_DS141503_1	KAI5483831	JAOSJJ010000006	chr_I	568891	569283	-	hypothetical protein	conserved hypothetical protein	TE gene
TVAGG3_0902920	TVAG_RG_DS147375_1	KAI5483832	JAOSJJ010000006	chr_I	570603	571316	-	protein of unknown function DUF4106 family	conserved hypothetical protein	TE gene
TVAGG3_0902930	TVAG_RG_DS140789_1	KAI5483833	JAOSJJ010000006	chr_I	571710	572210	-	hypothetical protein	hypothetical protein	TE gene
TVAGG3_0902940	TVAG_RG_DS137894_1	KAI5483834	JAOSJJ010000006	chr_I	572243	572815	-	protein of unknown function DUF4106 family	conserved hypothetical protein	TE gene
TVAGG3_0902950	TVAG_RG_DS125059_1	KAI5483835	JAOSJJ010000006	chr_I	573572	573766	-	protein of unknown function DUF4106 family	conserved hypothetical protein	TE gene
TVAGG3_0902960	TVAG_RG_DS122164_2	KAI5483836	JAOSJJ010000006	chr_I	574132	574540	-	protein of unknown function DUF4106 family	conserved hypothetical protein	TE gene
TVAGG3_0903000	TVAG_TEG_DS113662_2_10	KAI5483837	JAOSJJ010000006	chr_I	577172	578101	-	protein similar to viral structural protein S3 structurally similar to PRD1 capsid protein	Maverick transposable element protein%2C similar to viral structural protein S3 and structurally similar to PRD1 capsid protein	TE gene
TVAGG3_0903010	TVAG_584560	KAI5483838	JAOSJJ010000006	chr_I	578947	579348	-	KilA N-terminal/APSES-type HTH DNA-binding domain-containing protein [Source:UniProtKB/TrEMBL;Acc:A2DD78]	conserved hypothetical protein	TE gene
TVAGG3_0903020	TVAG_RG_DS121687_2	KAI5483839	JAOSJJ010000006	chr_I	579374	580024	+	hypothetical protein	hypothetical protein	TE gene
TVAGG3_0903050	TVAG_RG_DS134937_1	KAI5483840	JAOSJJ010000006	chr_I	582610	583764	+	protein similar to viral structural protein S1 structurally similar to reovirus core and PRD1 capsid proteins and phage tail fiber protein	conserved hypothetical protein	TE gene
TVAGG3_0903060	TVAG_TEG_DS113662_2_9	KAI5483841	JAOSJJ010000006	chr_I	584513	585313	+	c-integrase	Maverick transposable element c-integrase	TE gene
TVAGG3_0903070	TVAG_TEG_DS113662_2_8	KAI5483842	JAOSJJ010000006	chr_I	585607	586269	+	conserved hypothetical protein	Maverick transposable element KilA N-terminal domain protein 2	TE gene
TVAGG3_0903090	TVAG_RG_DS130200_2	KAI5483843	JAOSJJ010000006	chr_I	589472	589657	-	conserved hypothetical protein	conserved hypothetical protein	TE gene
TVAGG3_0903100	NA	KAI5483844	JAOSJJ010000006	chr_I	NA	NA	NA	NA	NA	NA
TVAGG3_0903110	TVAG_RG_DS126003_1	KAI5483845	JAOSJJ010000006	chr_I	590774	592156	+	DNA polymerase type B organellar and viral	conserved hypothetical protein	TE gene
TVAGG3_0903120	TVAG_357260	KAI5483846	JAOSJJ010000006	chr_I	593960	594256	-	protein structurally similar to glycosyltransferase	conserved hypothetical protein	TE gene
TVAGG3_0903130	TVAG_388990	KAI5483847	JAOSJJ010000006	chr_I	594838	595110	-	conserved hypothetical protein	conserved hypothetical protein	TE gene
TVAGG3_0903140	TVAG_TEG_DS113662_2_3	KAI5483848	JAOSJJ010000006	chr_I	595156	595587	+	hypothetical protein	Maverick transposable element hypothetical protein	TE gene
TVAGG3_0903150	TVAG_RG_DS137483_1	KAI5483849	JAOSJJ010000006	chr_I	596769	597191	+	similar to viral structural protein S2 and structurally related to PRD1 capsid protein	hypothetical protein	TE gene
TVAGG3_0903160	TVAG_491990	KAI5483850	JAOSJJ010000006	chr_I	597222	597692	+	conserved hypothetical protein	conserved hypothetical protein	TE gene
TVAGG3_0903170	TVAG_397650	KAI5483851	JAOSJJ010000006	chr_I	598142	598468	+	hypothetical protein	conserved hypothetical protein	TE gene
TVAGG3_0903180	TVAG_RG_DS113662_9	KAI5483852	JAOSJJ010000006	chr_I	598927	599274	-	protein of unknown function DUF4106 family	conserved hypothetical protein	TE gene
TVAGG3_0903190	TVAG_492800	KAI5483853	JAOSJJ010000006	chr_I	599744	600832	+	attachment subunit-related family	conserved hypothetical protein	gene
TVAGG3_0903220	TVAG_RG_DS113662_14	KAI5483854	JAOSJJ010000006	chr_I	603534	603764	+	attachment subunit-related family	conserved hypothetical protein	gene
TVAGG3_0903230	TVAG_492790	KAI5483855	JAOSJJ010000006	chr_I	604397	606136	+	GTPase activator FI04035P family	conserved hypothetical protein	gene
TVAGG3_0903240	TVAG_492780	KAI5483856	JAOSJJ010000006	chr_I	606761	607342	-	ATP hydrolysis coupled proton transport	vacuolar ATP synthase proteolipid subunit%2C putative	gene
TVAGG3_0903250	TVAG_492770	KAI5483857	JAOSJJ010000006	chr_I	607966	609117	+	protein binding	M protein%2C serotype 6 precursor%2C putative	gene
TVAGG3_0903260	TVAG_492760	KAI5483858	JAOSJJ010000006	chr_I	609543	610757	-	negative regulation of mitochondrial outer membrane permeabilization involved in apoptotic signaling pathway	conserved hypothetical protein	gene
TVAGG3_0903270	TVAG_492750	KAI5483859	JAOSJJ010000006	chr_I	611417	613462	-	adaptor complex subunit beta family member family	AP-3 complex subunit beta-1%2C putative	gene
TVAGG3_0903280	TVAG_492740	KAI5483860	JAOSJJ010000006	chr_I	614007	615167	-	Ankyrin repeat family	conserved hypothetical protein	gene
TVAGG3_0903290	TVAG_492730	KAI5483861	JAOSJJ010000006	chr_I	616225	617397	+	RNA-binding domain RBD family-containing protein	conserved hypothetical protein	gene
TVAGG3_0903300	TVAG_492720	KAI5483862	JAOSJJ010000006	chr_I	617934	618998	-	positive regulation of dense core granule transport	conserved hypothetical protein	gene
TVAGG3_0903350	TVAG_TEG_DS113662_1_21	KAI5483863	JAOSJJ010000006	chr_I	623112	623579	-	Mucus binding protein [Source:UniProtKB/TrEMBL;Acc:A2F8I6]	Maverick transposable element conserved hypothetical protein	TE gene
TVAGG3_0903360	TVAG_TEG_DS113662_1_20	KAI5483864	JAOSJJ010000006	chr_I	623610	625184	-	protein similar to viral structural protein S2 and structurally related to PRD1 capsid protein	Maverick transposable element protein%2C similar to viral structural protein S2 and structurally related to PRD1 capsid protein	TE gene
TVAGG3_0903370	TVAG_TEG_DS113662_1_17	KAI5483865	JAOSJJ010000006	chr_I	625968	626822	+	protein structurally similar to glycosyltransferase	Maverick transposable element protein%2C structurally similar to glycosyltransferase	TE gene
TVAGG3_0903380	TVAG_TEG_DS113662_1_16	KAI5483866	JAOSJJ010000006	chr_I	626934	628241	-	DNA polymerase type B organellar and viral	Maverick transposable element DNA polymerase type B%2C organellar and viral	TE gene
TVAGG3_0903400	TVAG_TEG_DS113662_1_14	KAI5483867	JAOSJJ010000006	chr_I	630777	631250	+	conserved hypothetical protein	Maverick transposable element conserved hypothetical protein	TE gene
TVAGG3_0903420	TVAG_TEG_DS113662_1_12	KAI5483868	JAOSJJ010000006	chr_I	632698	633636	-	protein similar to RAD50 ATPase (protein of unknown function DUF3839 family)	Maverick transposable element protein%2C similar to RAD50 ATPase	TE gene
TVAGG3_0903430	TVAG_TEG_DS113662_1_11	KAI5483869	JAOSJJ010000006	chr_I	633813	634106	-	conserved hypothetical protein	Maverick transposable element KilA N-terminal domain protein 2	TE gene
TVAGG3_0903440	TVAG_TEG_DS113662_1_10	KAI5483870	JAOSJJ010000006	chr_I	634335	634526	-	DNA-binding domain of Mlu1-box binding protein MBP1 family	Maverick transposable element KilA N-terminal domain protein 2	TE gene
TVAGG3_0903450	NA	KAI5483871	JAOSJJ010000006	chr_I	NA	NA	NA	NA	NA	NA
TVAGG3_0903460	TVAG_TEG_DS113662_1_8	KAI5483872	JAOSJJ010000006	chr_I	635356	635871	-	c-integrase	Maverick transposable element c-integrase	TE gene
TVAGG3_0903460	TVAG_TEG_DS113662_1_9	KAI5483872	JAOSJJ010000006	chr_I	634786	635337	-	c-integrase	Maverick transposable element c-integrase	TE gene
TVAGG3_0903480	TVAG_TEG_DS113662_1_6	KAI5483873	JAOSJJ010000006	chr_I	638522	638806	-	protein similar to viral structural protein S1 structurally similar to reovirus core and PRD1 capsid proteins and phage tail fiber protein	Maverick transposable element hypothetical protein	TE gene
TVAGG3_0903490	TVAG_TEG_DS113662_1_5	KAI5483874	JAOSJJ010000006	chr_I	638824	639587	+	conserved hypothetical protein	Maverick transposable element conserved hypothetical protein	TE gene
TVAGG3_0903500	TVAG_TEG_DS113662_1_4	KAI5483875	JAOSJJ010000006	chr_I	639841	640455	-	hypothetical protein	Maverick transposable element hypothetical protein	TE gene
TVAGG3_0903510	TVAG_TEG_DS113662_1_3	KAI5483876	JAOSJJ010000006	chr_I	640481	640879	+	hypothetical protein	Maverick transposable element hypothetical protein	TE gene
TVAGG3_0903520	TVAG_RG_DS118650_1	KAI5483877	JAOSJJ010000006	chr_I	641207	641733	-	conserved hypothetical protein	conserved hypothetical protein	TE gene
TVAGG3_0903530	TVAG_TEG_DS113662_1_1	KAI5483878	JAOSJJ010000006	chr_I	642089	642661	+	protein similar to viral structural protein S3 structurally similar to PRD1 capsid protein	Maverick transposable element protein%2C similar to viral structural protein S3 and structurally similar to PRD1 capsid protein	TE gene
TVAGG3_0903540	TVAG_492580	KAI5483879	JAOSJJ010000006	chr_I	645455	645916	-	Rho guanyl-nucleotide exchange factor activity	conserved hypothetical protein	gene
TVAGG3_0903550	TVAG_492570	KAI5483880	JAOSJJ010000006	chr_I	646118	649285	-	Rho guanyl-nucleotide exchange factor activity	kelch repeat protein%2C putative	gene
TVAGG3_0903560	TVAG_492560	KAI5483881	JAOSJJ010000006	chr_I	649927	651027	+	26S proteasome non-ATPase regulatory subunit 12/COP9 signalosome complex subunit 4 family	COP9 signalosome complex subunit%2C putative	gene
TVAGG3_0903570	TVAG_492550	KAI5483882	JAOSJJ010000006	chr_I	652046	653950	+	regulation of response to stimulus	leucine-rich repeat protein%2C BspA family	gene
TVAGG3_0903580	TVAG_492540	KAI5483883	JAOSJJ010000006	chr_I	654034	655065	-	conserved hypothetical protein	conserved hypothetical protein	gene
TVAGG3_0903650	TVAG_243050	KAI5483884	JAOSJJ010000006	chr_I	664913	669255	+	calcium ion binding	Dentin sialophosphoprotein precursor [Contains: Dentin phosphoprotein (Dentin phosphophoryn) (DPP)	gene
TVAGG3_0903660	TVAG_243060	KAI5483885	JAOSJJ010000006	chr_I	669848	670126	+	hypothetical protein	conserved hypothetical protein	gene
TVAGG3_0903670	TVAG_243070	KAI5483886	JAOSJJ010000006	chr_I	670815	671360	-	endopeptidase activity oxidoreductase activity	conserved hypothetical protein	gene
TVAGG3_0903680	TVAG_243080	KAI5483887	JAOSJJ010000006	chr_I	673120	674193	-	disulfide-isomerase A6 family	protein disulfide isomerase%2C putative	gene
TVAGG3_0903690	TVAG_243090	KAI5483888	JAOSJJ010000006	chr_I	674683	675252	+	hypothetical protein	conserved hypothetical protein	gene
TVAGG3_0903700	NA	KAI5483889	JAOSJJ010000006	chr_I	NA	NA	NA	NA	NA	NA
TVAGG3_0903720	TVAG_RG_DS123550_2	KAI5483890	JAOSJJ010000006	chr_I	678036	678443	+	conserved hypothetical protein	hypothetical protein	gene
TVAGG3_0903760	TVAG_RG_DS125210_1	KAI5483891	JAOSJJ010000006	chr_I	680629	681528	+	conserved hypothetical protein	conserved hypothetical protein	TE gene
TVAGG3_0903770	TVAG_540440	KAI5483892	JAOSJJ010000006	chr_I	681613	681951	+	conserved hypothetical protein	conserved hypothetical protein	TE gene
TVAGG3_0903780	TVAG_RG_DS124735_1	KAI5483893	JAOSJJ010000006	chr_I	683540	684488	+	conserved hypothetical protein	conserved hypothetical protein	TE gene
TVAGG3_0903790	TVAG_RG_DS149369_1	KAI5483894	JAOSJJ010000006	chr_I	686429	686617	+	Prim-pol domain family	hypothetical protein	TE gene
TVAGG3_0903820	NA	KAI5483895	JAOSJJ010000006	chr_I	NA	NA	NA	NA	NA	NA
TVAGG3_0903830	NA	KAI5483896	JAOSJJ010000006	chr_I	NA	NA	NA	NA	NA	NA
TVAGG3_0903840	TVAG_229100	KAI5483897	JAOSJJ010000006	chr_I	699412	699954	+	hypothetical protein	conserved hypothetical protein	gene
TVAGG3_0903860	TVAG_229110	KAI5483898	JAOSJJ010000006	chr_I	706535	710962	-	guanylate cyclase activity	conserved hypothetical protein	gene
TVAGG3_0903870	TVAG_229120	KAI5483899	JAOSJJ010000006	chr_I	712400	714814	+	hypothetical protein	conserved hypothetical protein	gene
TVAGG3_0903880	TVAG_229130	KAI5483900	JAOSJJ010000006	chr_I	715530	716751	+	PH domain-like family	conserved hypothetical protein	gene
TVAGG3_0903890	TVAG_229140	KAI5483901	JAOSJJ010000006	chr_I	717615	718229	-	RNA polymerase II subunit A C-terminal domain phosphatase family	spac3g9.04 protein%2C putative	gene
TVAGG3_0903900	TVAG_229150	KAI5483902	JAOSJJ010000006	chr_I	718316	719623	+	protein binding	golgin IMH1%2C putative	gene
TVAGG3_0903930	TVAG_RG_DS114055_2	KAI5483903	JAOSJJ010000006	chr_I	723047	723757	+	hypothetical protein	hypothetical protein	gene
TVAGG3_0903950	TVAG_RG_DS123139_1	KAI5483904	JAOSJJ010000006	chr_I	729243	729896	+	protein of unknown function DUF4106 family	conserved hypothetical protein	TE gene
TVAGG3_0903960	TVAG_RG_DS114055_4	KAI5483905	JAOSJJ010000006	chr_I	730273	730596	+	protein of unknown function DUF4106 family	hypothetical protein	TE gene
TVAGG3_0903970	TVAG_RG_DS113432_4	KAI5483906	JAOSJJ010000006	chr_I	730931	731623	+	hypothetical protein	conserved hypothetical protein	TE gene
TVAGG3_0903990	TVAG_427810	KAI5483907	JAOSJJ010000006	chr_I	732947	733277	+	protein of unknown function DUF4108 family	conserved hypothetical protein	TE gene
TVAGG3_0904000	TVAG_042470	KAI5483908	JAOSJJ010000006	chr_I	733383	733590	-	hypothetical protein	conserved hypothetical protein	TE gene
TVAGG3_0904010	TVAG_537130	KAI5483909	JAOSJJ010000006	chr_I	733865	734740	+	protein of unknown function DUF4106 family	conserved hypothetical protein	TE gene
TVAGG3_0904030	TVAG_RG_DS135691_1	KAI5483910	JAOSJJ010000006	chr_I	735266	735685	-	Kil-A N-terminal domain protein 1	conserved hypothetical protein	TE gene
TVAGG3_0904040	TVAG_027480	KAI5483911	JAOSJJ010000006	chr_I	736257	736793	-	organellar and viral DNA polymerase type B	conserved hypothetical protein	TE gene
TVAGG3_0904050	TVAG_027470	KAI5483912	JAOSJJ010000006	chr_I	737611	737859	-	protein similar to RAD50 ATPase (protein of unknown function DUF3839 family)	conserved hypothetical protein	TE gene
TVAGG3_0904070	TVAG_598260	KAI5483913	JAOSJJ010000006	chr_I	738758	739130	+	zebrafish ch211-108c17.2-related family	conserved hypothetical protein	TE gene
TVAGG3_0904080	TVAG_248080	KAI5483914	JAOSJJ010000006	chr_I	739451	739984	+	hypothetical protein	conserved hypothetical protein	TE gene
TVAGG3_0904090	TVAG_RG_DS114333_2	KAI5483915	JAOSJJ010000006	chr_I	741450	742112	-	conserved hypothetical protein	conserved hypothetical protein	TE gene
TVAGG3_0904100	TVAG_RG_DS114333_7	KAI5483916	JAOSJJ010000006	chr_I	742316	743176	-	hypothetical protein	conserved hypothetical protein	TE gene
TVAGG3_0904120	TVAG_RG_DS114333_5	KAI5483917	JAOSJJ010000006	chr_I	745692	746276	-	phage tail repeat-like family	conserved hypothetical protein	TE gene
TVAGG3_0904130	TVAG_374240	KAI5483918	JAOSJJ010000006	chr_I	746296	746451	-	hypothetical protein	conserved hypothetical protein	TE gene
TVAGG3_0904140	TVAG_RG_DS114333_1	KAI5483919	JAOSJJ010000006	chr_I	746471	746872	-	hypothetical protein	conserved hypothetical protein	TE gene
TVAGG3_0904160	TVAG_600750	KAI5483920	JAOSJJ010000006	chr_I	748337	748975	-	phage tail repeat-like family	conserved hypothetical protein	TE gene
TVAGG3_0904170	TVAG_602660	KAI5483921	JAOSJJ010000006	chr_I	749866	750108	-	serine threonine-protein phosphatase family	conserved hypothetical protein	TE gene
TVAGG3_0904180	TVAG_323150	KAI5483922	JAOSJJ010000006	chr_I	750127	750489	-	hypothetical protein	conserved hypothetical protein	TE gene
TVAGG3_0904190	TVAG_RG_DS114333_6	KAI5483923	JAOSJJ010000006	chr_I	750629	751447	-	phage tail repeat-like family	conserved hypothetical protein	TE gene
TVAGG3_0904220	TVAG_374220	KAI5483924	JAOSJJ010000006	chr_I	759032	760321	-	U4 snRNA binding	WD-repeat protein%2C putative	gene
TVAGG3_0904230	TVAG_374210	KAI5483925	JAOSJJ010000006	chr_I	760918	762081	+	proteasome regulatory particle assembly	ankyrin repeat-containing protein%2C putative	gene
TVAGG3_0904260	TVAG_158010	KAI5483926	JAOSJJ010000006	chr_I	771248	772103	-	positive regulation of TORC1 signaling	protein transport protein SEC13%2C putative	gene
TVAGG3_0904280	TVAG_RG_DS139421_1	KAI5483927	JAOSJJ010000006	chr_I	773924	774558	+	hypothetical protein	hypothetical protein	gene
TVAGG3_0904290	TVAG_RG_DS142033_1	KAI5483928	JAOSJJ010000006	chr_I	777536	778141	+	hypothetical protein	hypothetical protein	gene
TVAGG3_0904310	TVAG_112180	KAI5483929	JAOSJJ010000006	chr_I	779112	779432	+	hypothetical protein	conserved hypothetical protein	TE gene
TVAGG3_0904330	TVAG_RG_DS149507_1	KAI5483930	JAOSJJ010000006	chr_I	785465	785839	-	conserved hypothetical protein	hypothetical protein	TE gene
TVAGG3_0904340	TVAG_112190	KAI5483931	JAOSJJ010000006	chr_I	786405	787232	-	conserved hypothetical protein	conserved hypothetical protein	TE gene
TVAGG3_0904350	TVAG_112200	KAI5483932	JAOSJJ010000006	chr_I	792461	793354	-	serine-type endopeptidase activity	conserved hypothetical protein	gene
TVAGG3_0904360	TVAG_112210	KAI5483933	JAOSJJ010000006	chr_I	793752	796235	-	exportin 47-related family	conserved hypothetical protein	gene
TVAGG3_0904370	TVAG_112220	KAI5483934	JAOSJJ010000006	chr_I	797206	798147	-	WD40 repeat-like family	conserved hypothetical protein	gene
TVAGG3_0904390	TVAG_112230	KAI5483935	JAOSJJ010000006	chr_I	799602	800209	+	structural constituent of ribosome	60S ribosomal protein L13%2C putative	gene
TVAGG3_0904410	TVAG_112240	KAI5483936	JAOSJJ010000006	chr_I	801095	801660	-	hypothetical protein	conserved hypothetical protein	gene
TVAGG3_0904420	TVAG_RG_DS141403_1	KAI5483937	JAOSJJ010000006	chr_I	802387	802717	+	protein of unknown function DUF4106 family	conserved hypothetical protein	TE gene
TVAGG3_0904430	TVAG_RG_DS121190_1	KAI5483938	JAOSJJ010000006	chr_I	803089	804663	+	protein of unknown function DUF4106 family	conserved hypothetical protein	TE gene
TVAGG3_0904450	TVAG_532240	KAI5483939	JAOSJJ010000006	chr_I	807984	808136	-	protein of unknown function DUF4107 family	hypothetical protein	TE gene
TVAGG3_0904460	TVAG_602320	KAI5483940	JAOSJJ010000006	chr_I	808708	809404	-	similar to viral structural protein S3 and structurally similar to PRD1 capsid protein	conserved hypothetical protein	TE gene
TVAGG3_0904470	TVAG_546630	KAI5483941	JAOSJJ010000006	chr_I	811520	811789	-	conserved hypothetical protein	conserved hypothetical protein	TE gene
TVAGG3_0904480	TVAG_RG_DS151884_1	KAI5483942	JAOSJJ010000006	chr_I	812531	813308	+	protein similar to viral structural protein S1 structurally similar to reovirus core and PRD1 capsid proteins and phage tail fiber protein	hypothetical protein	TE gene
TVAGG3_0904500	TVAG_047530	KAI5483943	JAOSJJ010000006	chr_I	821969	822761	+	DNA polymerase type B organellar and viral	conserved hypothetical protein	TE gene
TVAGG3_0904510	TVAG_589860	KAI5483944	JAOSJJ010000006	chr_I	824598	825191	-	protein structurally similar to glycosyltransferase	conserved hypothetical protein	TE gene
TVAGG3_0904520	TVAG_523910	KAI5483945	JAOSJJ010000006	chr_I	828086	828328	+	hypothetical protein	conserved hypothetical protein	TE gene
TVAGG3_0904530	TVAG_RG_DS113238_2	KAI5483946	JAOSJJ010000006	chr_I	829534	830070	+	protein of unknown function DUF4106 family	conserved hypothetical protein	TE gene
TVAGG3_0904540	TVAG_RG_DS140085_1	KAI5483947	JAOSJJ010000006	chr_I	830987	831139	+	hypothetical protein	conserved hypothetical protein	TE gene
TVAGG3_0904550	TVAG_RG_DS140085_2	KAI5483948	JAOSJJ010000006	chr_I	831222	831852	+	conserved hypothetical protein	conserved hypothetical protein	TE gene
TVAGG3_0904560	TVAG_548620	KAI5483949	JAOSJJ010000006	chr_I	831854	832391	+	conserved hypothetical protein	conserved hypothetical protein	TE gene
TVAGG3_0904570	TVAG_RG_DS118817_1	KAI5483950	JAOSJJ010000006	chr_I	833540	834235	+	protein of unknown function DUF4106 family	conserved hypothetical protein	TE gene
TVAGG3_0904580	TVAG_593000	KAI5483951	JAOSJJ010000006	chr_I	834252	835079	-	Kil-A N-terminal domain protein 1	conserved hypothetical protein	TE gene
TVAGG3_0904610	TVAG_RG_DS129373_1	KAI5483952	JAOSJJ010000006	chr_I	836357	836522	+	hypothetical protein	conserved hypothetical protein	TE gene
TVAGG3_0904620	TVAG_RG_DS116058_1	KAI5483953	JAOSJJ010000006	chr_I	836551	837132	-	hypothetical protein	conserved hypothetical protein	TE gene
TVAGG3_0904630	TVAG_RG_DS143172_1	KAI5483954	JAOSJJ010000006	chr_I	837637	837959	+	hypothetical protein	conserved hypothetical protein	TE gene
TVAGG3_0904640	TVAG_RG_DS115197_4	KAI5483955	JAOSJJ010000006	chr_I	838667	839362	+	MazG nucleotide pyrophosphohydrolase domain-containing protein	conserved hypothetical protein	TE gene
TVAGG3_0904650	TVAG_RG_DS115197_2	KAI5483956	JAOSJJ010000006	chr_I	839412	839675	-	hypothetical protein	conserved hypothetical protein	TE gene
TVAGG3_0904660	TVAG_RG_DS115197_7	KAI5483957	JAOSJJ010000006	chr_I	839821	841959	-	DNA/RNA polymerases family	conserved hypothetical protein	TE gene
TVAGG3_0904670	TVAG_RG_DS115197_8	KAI5483958	JAOSJJ010000006	chr_I	842005	842589	-	phage tail repeat-like family	conserved hypothetical protein	TE gene
TVAGG3_0904680	TVAG_RG_DS115197_1	KAI5483959	JAOSJJ010000006	chr_I	842609	842764	-	hypothetical protein	conserved hypothetical protein	TE gene
TVAGG3_0904710	TVAG_549360	KAI5483960	JAOSJJ010000006	chr_I	844397	845372	-	phage tail repeat-like family	conserved hypothetical protein	TE gene
TVAGG3_0904720	TVAG_408760	KAI5483961	JAOSJJ010000006	chr_I	845391	845980	+	hypothetical protein	conserved hypothetical protein	gene
TVAGG3_0904730	TVAG_549300	KAI5483962	JAOSJJ010000006	chr_I	846243	846485	-	serine threonine-protein phosphatase family	conserved hypothetical protein	gene
TVAGG3_0904750	TVAG_TEG_DS113274_1_2	KAI5483963	JAOSJJ010000006	chr_I	848501	849239	+	phage tail repeat-like family	Maverick transposable element conserved hypothetical protein	TE gene
TVAGG3_0904760	TVAG_512630	KAI5483964	JAOSJJ010000006	chr_I	849459	849821	+	hypothetical protein	conserved hypothetical protein	gene
TVAGG3_0904770	TVAG_558440	KAI5483965	JAOSJJ010000006	chr_I	849840	850082	+	serine threonine-protein phosphatase family	conserved hypothetical protein	gene
TVAGG3_0904780	TVAG_116310	KAI5483966	JAOSJJ010000006	chr_I	850458	850934	-	hypothetical protein	conserved hypothetical protein	gene
TVAGG3_0904790	TVAG_538540	KAI5483967	JAOSJJ010000006	chr_I	850953	852164	+	phage tail repeat-like family	conserved hypothetical protein	TE gene
TVAGG3_0904810	TVAG_RG_DS143875_1	KAI5483968	JAOSJJ010000006	chr_I	852507	853120	-	hypothetical protein	conserved hypothetical protein	TE gene
TVAGG3_0904820	TVAG_RG_DS134997_1	KAI5483969	JAOSJJ010000006	chr_I	853137	853538	+	hypothetical protein	conserved hypothetical protein	TE gene
TVAGG3_0904830	TVAG_RG_DS134997_2	KAI5483970	JAOSJJ010000006	chr_I	853558	853713	+	hypothetical protein	conserved hypothetical protein	TE gene
TVAGG3_0904840	TVAG_RG_DS114991_1	KAI5483971	JAOSJJ010000006	chr_I	853733	854317	+	phage tail repeat-like family	conserved hypothetical protein	TE gene
TVAGG3_0904850	TVAG_097110	KAI5483972	JAOSJJ010000006	chr_I	854363	854994	+	hypothetical protein	conserved hypothetical protein	TE gene
TVAGG3_0904860	TVAG_RG_DS114991_2	KAI5483973	JAOSJJ010000006	chr_I	855910	856500	+	DNA/RNA polymerases family	conserved hypothetical protein	TE gene
TVAGG3_0904870	TVAG_RG_DS114991_3	KAI5483974	JAOSJJ010000006	chr_I	856555	857341	+	hypothetical protein	conserved hypothetical protein	TE gene
TVAGG3_0904880	TVAG_RG_DS114991_5	KAI5483975	JAOSJJ010000006	chr_I	857809	858471	+	conserved hypothetical protein	conserved hypothetical protein	TE gene
TVAGG3_0904890	TVAG_097100	KAI5483976	JAOSJJ010000006	chr_I	859977	860588	+	organellar and viral DNA polymerase type B	conserved hypothetical protein	TE gene
TVAGG3_0904900	TVAG_RG_DS126705_1	KAI5483977	JAOSJJ010000006	chr_I	861228	861536	+	Kil-A N-terminal domain protein 1	conserved hypothetical protein	TE gene
TVAGG3_0904910	TVAG_RG_DS140434_2	KAI5483978	JAOSJJ010000006	chr_I	864875	865118	-	conserved hypothetical protein	hypothetical protein	TE gene
TVAGG3_0904920	TVAG_RG_DS140434_1	KAI5483979	JAOSJJ010000006	chr_I	865145	865546	-	hypothetical protein	conserved hypothetical protein	TE gene
TVAGG3_0904930	TVAG_RG_DS132700_1	KAI5483980	JAOSJJ010000006	chr_I	868254	868711	-	hypothetical protein	hypothetical protein	TE gene
TVAGG3_0904940	TVAG_500500	KAI5483981	JAOSJJ010000006	chr_I	870055	871145	-	protein of unknown function DUF4106 family	conserved hypothetical protein	TE gene
TVAGG3_0904950	TVAG_RG_DS120249_1	KAI5483982	JAOSJJ010000006	chr_I	871590	872120	-	protein of unknown function DUF4106 family	conserved hypothetical protein	TE gene
TVAGG3_0904970	TVAG_596950	KAI5483983	JAOSJJ010000006	chr_I	875437	876220	+	MULE transposase domain-containing protein	conserved hypothetical protein	TE gene
TVAGG3_0904990	TVAG_274170	KAI5483984	JAOSJJ010000006	chr_I	878386	879393	-	hypothetical protein	conserved hypothetical protein	gene
TVAGG3_0905030	TVAG_RG_DS125799_1	KAI5483985	JAOSJJ010000006	chr_I	882067	882630	-	hypothetical protein	hypothetical protein	TE gene
TVAGG3_0905040	TVAG_RG_DS145205_1	KAI5483986	JAOSJJ010000006	chr_I	883140	883595	-	hypothetical protein	hypothetical protein	TE gene
TVAGG3_0905060	TVAG_513410	KAI5483987	JAOSJJ010000006	chr_I	885434	885792	-	conserved hypothetical protein	conserved hypothetical protein	TE gene
TVAGG3_0905070	TVAG_RG_DS147061_1	KAI5483988	JAOSJJ010000006	chr_I	885822	886606	-	similar to viral structural protein S2 and structurally related to PRD1 capsid protein	hypothetical protein	TE gene
TVAGG3_0905080	TVAG_TEG_DS113287_1_4	KAI5483989	JAOSJJ010000006	chr_I	887905	888162	+	conserved hypothetical protein	Maverick transposable element conserved hypothetical protein	TE gene
TVAGG3_0905090	TVAG_562670	KAI5483990	JAOSJJ010000006	chr_I	890565	891038	-	DNA polymerase type B organellar and viral	conserved hypothetical protein	TE gene
TVAGG3_0905100	NA	KAI5483991	JAOSJJ010000006	chr_I	NA	NA	NA	NA	NA	NA
TVAGG3_0905110	TVAG_RG_DS143037_1	KAI5483992	JAOSJJ010000006	chr_I	893593	894066	+	conserved hypothetical protein	conserved hypothetical protein	TE gene
TVAGG3_0905120	TVAG_RG_DS134284_1	KAI5483993	JAOSJJ010000006	chr_I	894406	894963	-	Kil-A N-terminal domain protein 1	conserved hypothetical protein	TE gene
TVAGG3_0905130	TVAG_375090	KAI5483994	JAOSJJ010000006	chr_I	895271	895882	-	organellar and viral DNA polymerase type B	conserved hypothetical protein	TE gene
TVAGG3_0905140	TVAG_539910	KAI5483995	JAOSJJ010000006	chr_I	896438	896963	-	protein similar to RAD50 ATPase	conserved hypothetical protein	TE gene
TVAGG3_0905150	TVAG_RG_DS149628_1	KAI5483996	JAOSJJ010000006	chr_I	897690	898311	-	c-integrase	conserved hypothetical protein	TE gene
TVAGG3_0905150	TVAG_RG_DS137694_1	KAI5483996	JAOSJJ010000006	chr_I	897227	897613	-	c-integrase	conserved hypothetical protein	TE gene
TVAGG3_0905180	TVAG_RG_DS146540_1	KAI5483997	JAOSJJ010000006	chr_I	900479	901332	-	protein similar to viral structural protein S1 structurally similar to reovirus core and PRD1 capsid proteins and phage tail fiber protein	hypothetical protein	TE gene
TVAGG3_0905190	TVAG_RG_DS133666_1	KAI5483998	JAOSJJ010000006	chr_I	901836	902327	+	conserved hypothetical protein	conserved hypothetical protein	TE gene
TVAGG3_0905200	TVAG_RG_DS140709_1	KAI5483999	JAOSJJ010000006	chr_I	904673	905104	-	hypothetical protein	conserved hypothetical protein	TE gene
TVAGG3_0905210	TVAG_065100	KAI5484000	JAOSJJ010000006	chr_I	906690	907496	+	protein similar to viral structural protein S3 structurally similar to PRD1 capsid protein	conserved hypothetical protein	TE gene
TVAGG3_0905220	TVAG_523190	KAI5484001	JAOSJJ010000006	chr_I	907722	908003	+	protein of unknown function DUF4107 family	conserved hypothetical protein	TE gene
TVAGG3_0905230	TVAG_257960	KAI5484002	JAOSJJ010000006	chr_I	908490	908810	+	hypothetical protein	conserved hypothetical protein	TE gene
TVAGG3_0905250	TVAG_582080	KAI5484003	JAOSJJ010000006	chr_I	909746	909996	+	coiled-coil domain-containing protein 180 family	conserved hypothetical protein	gene
TVAGG3_0905270	TVAG_563630	KAI5484004	JAOSJJ010000006	chr_I	914606	914968	+	hypothetical protein	conserved hypothetical protein	TE gene
TVAGG3_0905280	TVAG_111690	KAI5484005	JAOSJJ010000006	chr_I	914987	915229	+	serine threonine-protein phosphatase family	conserved hypothetical protein	TE gene
TVAGG3_0905290	TVAG_592310	KAI5484006	JAOSJJ010000006	chr_I	915234	916082	-	hypothetical protein	conserved hypothetical protein	TE gene
TVAGG3_0905300	TVAG_267530	KAI5484007	JAOSJJ010000006	chr_I	916101	917065	+	phage tail repeat-like family	conserved hypothetical protein	TE gene
TVAGG3_0905320	TVAG_TEG_DS113216_1_3	KAI5484008	JAOSJJ010000006	chr_I	918807	919208	+	hypothetical protein	Maverick transposable element conserved hypothetical protein	TE gene
TVAGG3_0905330	TVAG_262630	KAI5484009	JAOSJJ010000006	chr_I	919228	919380	+	hypothetical protein	conserved hypothetical protein	TE gene
TVAGG3_0905340	TVAG_RG_DS113855_4	KAI5484010	JAOSJJ010000006	chr_I	919400	919984	+	phage tail repeat-like family	conserved hypothetical protein	TE gene
TVAGG3_0905350	TVAG_RG_DS113470_20	KAI5484011	JAOSJJ010000006	chr_I	920030	920442	+	hypothetical protein	conserved hypothetical protein	TE gene
TVAGG3_0905360	TVAG_RG_DS139370_1	KAI5484012	JAOSJJ010000006	chr_I	922308	922571	+	hypothetical protein	conserved hypothetical protein	TE gene
TVAGG3_0905370	TVAG_RG_DS118742_2	KAI5484013	JAOSJJ010000006	chr_I	922621	923331	-	cytochrome B-C1 complex subunit 6 mitochondrial family	conserved hypothetical protein	TE gene
TVAGG3_0905380	TVAG_RG_DS122927_1	KAI5484014	JAOSJJ010000006	chr_I	923364	923759	-	hypothetical protein	hypothetical protein	TE gene
TVAGG3_0905390	TVAG_RG_DS114581_8	KAI5484015	JAOSJJ010000006	chr_I	923976	924365	-	hypothetical protein	conserved hypothetical protein	TE gene
TVAGG3_0905400	TVAG_RG_DS129645_1	KAI5484016	JAOSJJ010000006	chr_I	924989	925207	+	hypothetical protein	conserved hypothetical protein	TE gene
TVAGG3_0905400	TVAG_RG_DS150438_2	KAI5484016	JAOSJJ010000006	chr_I	924632	924984	+	hypothetical protein	conserved hypothetical protein	TE gene
TVAGG3_0905430	TVAG_RG_DS129043_1	KAI5484017	JAOSJJ010000006	chr_I	929279	930108	-	hypothetical protein	conserved hypothetical protein	TE gene
TVAGG3_0905440	TVAG_RG_DS145706_1	KAI5484018	JAOSJJ010000006	chr_I	930546	930938	-	hypothetical protein	conserved hypothetical protein	TE gene
TVAGG3_0905450	TVAG_RG_DS132960_1	KAI5484019	JAOSJJ010000006	chr_I	931348	931884	-	protein of unknown function DUF4106 family	conserved hypothetical protein	TE gene
TVAGG3_0905460	TVAG_RG_DS146773_1	KAI5484020	JAOSJJ010000006	chr_I	932260	932970	-	protein of unknown function DUF4106 family	conserved hypothetical protein	TE gene
TVAGG3_0905470	TVAG_RG_DS128486_1	KAI5484021	JAOSJJ010000006	chr_I	933027	933867	-	protein of unknown function DUF4106 family	hypothetical protein	TE gene
TVAGG3_0905490	TVAG_RG_DS126216_1	KAI5484022	JAOSJJ010000006	chr_I	935682	935981	-	protein of unknown function DUF4106 family	conserved hypothetical protein	TE gene
TVAGG3_0905500	TVAG_RG_DS119295_1	KAI5484023	JAOSJJ010000006	chr_I	936380	937122	-	protein of unknown function DUF4106 family	conserved hypothetical protein	TE gene
TVAGG3_0905510	TVAG_446270	KAI5484024	JAOSJJ010000006	chr_I	938006	938575	+	protein binding	conserved hypothetical protein	gene
TVAGG3_0905510	TVAG_330920	KAI5484024	JAOSJJ010000006	chr_I	937595	937964	+	protein binding	conserved hypothetical protein	gene
TVAGG3_0905530	TVAG_318740	KAI5484025	JAOSJJ010000006	chr_I	940440	941306	-	hypothetical protein	conserved hypothetical protein	TE gene
TVAGG3_0905600	TVAG_133010	KAI5484026	JAOSJJ010000006	chr_I	949741	953946	+	PAS domain domain-containing protein	conserved hypothetical protein	gene
TVAGG3_0905610	TVAG_133020	KAI5484027	JAOSJJ010000006	chr_I	954776	956203	+	hypothetical protein	conserved hypothetical protein	gene
TVAGG3_0905620	TVAG_133030	KAI5484028	JAOSJJ010000006	chr_I	957058	958407	-	hydrogenosomal NADH dehydrogenase 51 kDa subunit	NADH-ubiquinone oxidoreductase flavoprotein%2C putative	gene
TVAGG3_0905630	TVAG_133040	KAI5484029	JAOSJJ010000006	chr_I	960189	960995	+	RNA-binding domain RBD family-containing protein	conserved hypothetical protein	gene
TVAGG3_0905640	TVAG_133050	KAI5484030	JAOSJJ010000006	chr_I	961347	963857	-	regulation of response to stimulus	leucine-rich repeat protein%2C BspA family	gene
TVAGG3_0905650	TVAG_133060	KAI5484031	JAOSJJ010000006	chr_I	964796	966602	+	UDP-N-acetylglucosamine diphosphorylase activity	UDP- glucose pyrophosphorylase%2C putative	gene
TVAGG3_0905670	TVAG_133070	KAI5484032	JAOSJJ010000006	chr_I	968976	970253	+	protein ubiquitination	ankyrin repeat-containing protein%2C putative	gene
TVAGG3_0905680	TVAG_133080	KAI5484033	JAOSJJ010000006	chr_I	970960	971535	+	endonuclease I family	conserved hypothetical protein	gene
TVAGG3_0905700	TVAG_133090	KAI5484034	JAOSJJ010000006	chr_I	972903	973955	-	STKc TTBK domain-containing protein	CK1 family protein kinase	gene
TVAGG3_0905720	TVAG_133110	KAI5484035	JAOSJJ010000006	chr_I	974487	976294	-	conserved hypothetical protein	conserved hypothetical protein	gene
TVAGG3_0905730	TVAG_133120	KAI5484036	JAOSJJ010000006	chr_I	977080	978852	+	EF1 alpha homolog eukaryotic release factor 3 GTPase subunit	sulfate adenylyltransferase subunit%2C putative	gene
TVAGG3_0905740	TVAG_133130	KAI5484037	JAOSJJ010000006	chr_I	979321	979929	+	hypothetical protein	conserved hypothetical protein	gene
TVAGG3_0905750	TVAG_133140	KAI5484038	JAOSJJ010000006	chr_I	980172	980777	-	RNA-binding domain RBD family-containing protein	conserved hypothetical protein	gene
TVAGG3_0905760	TVAG_133150	KAI5484039	JAOSJJ010000006	chr_I	981464	981911	+	structural constituent of ribosome	ubiquitin%2C putative	gene
TVAGG3_0905770	TVAG_133160	KAI5484040	JAOSJJ010000006	chr_I	982290	982964	-	hypothetical protein	conserved hypothetical protein	gene
TVAGG3_0905800	TVAG_TEG_DS113361_1_3	KAI5484041	JAOSJJ010000006	chr_I	988935	989487	+	protein of unknown function DUF4106 family	Maverick transposable element conserved hypothetical protein	TE gene
TVAGG3_0905810	TVAG_TEG_DS113361_1_4	KAI5484042	JAOSJJ010000006	chr_I	989719	990525	+	hypothetical protein	Maverick transposable element conserved hypothetical protein	TE gene
TVAGG3_0905830	TVAG_TEG_DS113361_1_6	KAI5484043	JAOSJJ010000006	chr_I	991823	992242	+	protein of unknown function DUF4108 family	Maverick transposable element conserved hypothetical protein	TE gene
TVAGG3_0905850	TVAG_TEG_DS113361_1_8	KAI5484044	JAOSJJ010000006	chr_I	992741	993616	+	protein of unknown function DUF4106 family	Maverick transposable element conserved hypothetical protein	TE gene
TVAGG3_0905860	TVAG_TEG_DS113361_1_9	KAI5484045	JAOSJJ010000006	chr_I	994149	995027	-	Kil-A N-terminal domain protein 1	Maverick transposable element Kil-A N-terminal domain protein 1	TE gene
TVAGG3_0905870	TVAG_TEG_DS113361_1_10	KAI5484046	JAOSJJ010000006	chr_I	995116	995727	-	organellar and viral DNA polymerase type B	Maverick transposable element conserved hypothetical protein	TE gene
TVAGG3_0905880	TVAG_TEG_DS113361_1_11	KAI5484047	JAOSJJ010000006	chr_I	996773	997435	-	conserved hypothetical protein	Maverick transposable element KilA N-terminal domain protein 2	TE gene
TVAGG3_0905890	TVAG_TEG_DS113361_1_12	KAI5484048	JAOSJJ010000006	chr_I	998225	1000363	-	hypothetical protein	Maverick transposable element conserved hypothetical protein	TE gene
TVAGG3_0905900	TVAG_TEG_DS113361_1_13	KAI5484049	JAOSJJ010000006	chr_I	1000424	1001008	-	phage tail repeat-like family	Maverick transposable element conserved hypothetical protein	TE gene
TVAGG3_0905910	TVAG_TEG_DS113361_1_14	KAI5484050	JAOSJJ010000006	chr_I	1001028	1001183	-	hypothetical protein	Maverick transposable element conserved hypothetical protein	TE gene
TVAGG3_0905920	TVAG_133230	KAI5484051	JAOSJJ010000006	chr_I	1010085	1010699	+	ribonuclease inhibitor domain-containing protein	leucine-rich repeat protein%2C BspA family	gene
TVAGG3_0905930	TVAG_133240	KAI5484052	JAOSJJ010000006	chr_I	1010715	1012517	+	ribonuclease inhibitor domain-containing protein	leucine-rich repeat protein%2C BspA family	gene
TVAGG3_0905940	TVAG_133250	KAI5484053	JAOSJJ010000006	chr_I	1012722	1013387	-	hypothetical protein	conserved hypothetical protein	gene
TVAGG3_0905950	TVAG_133260	KAI5484054	JAOSJJ010000006	chr_I	1015126	1015980	+	ribonuclease inhibitor domain-containing protein	leucine-rich repeat protein%2C BspA family	gene
TVAGG3_0905960	TVAG_133270	KAI5484055	JAOSJJ010000006	chr_I	1016164	1016778	+	ribonuclease inhibitor domain-containing protein	leucine-rich repeat protein%2C BspA family	gene
TVAGG3_0905970	TVAG_133280	KAI5484056	JAOSJJ010000006	chr_I	1016794	1018542	+	ribonuclease inhibitor domain-containing protein	leucine-rich repeat protein%2C BspA family	gene
TVAGG3_0905980	TVAG_133290	KAI5484057	JAOSJJ010000006	chr_I	1018809	1019762	-	ribonuclease inhibitor domain-containing protein	leucine-rich repeat protein%2C BspA family	gene
TVAGG3_0905990	TVAG_133300	KAI5484058	JAOSJJ010000006	chr_I	1021200	1022897	+	ribonuclease inhibitor domain-containing protein	leucine-rich repeat protein%2C BspA family	gene
TVAGG3_0906020	TVAG_RG_DS113361_14	KAI5484059	JAOSJJ010000006	chr_I	1024097	1025137	-	ribonuclease H-like transposase family	conserved hypothetical protein	TE gene
TVAGG3_0906040	TVAG_133310	KAI5484060	JAOSJJ010000006	chr_I	1026112	1027896	+	ribonuclease inhibitor domain-containing protein	leucine-rich repeat protein%2C BspA family	gene
TVAGG3_0906050	TVAG_133320	KAI5484061	JAOSJJ010000006	chr_I	1028110	1028772	-	hypothetical protein	conserved hypothetical protein	gene
TVAGG3_0906060	TVAG_133330	KAI5484062	JAOSJJ010000006	chr_I	1030662	1032659	+	antigen BSP-related family	leucine-rich repeat protein%2C BspA family	gene
TVAGG3_0906070	TVAG_133340	KAI5484063	JAOSJJ010000006	chr_I	1032800	1034143	+	ribonuclease inhibitor domain-containing protein	leucine-rich repeat protein%2C BspA family	gene
TVAGG3_0906090	TVAG_133350	KAI5484064	JAOSJJ010000006	chr_I	1034527	1034748	+	hypothetical protein	conserved hypothetical protein	gene
TVAGG3_0906080	TVAG_133360	KAI5484065	JAOSJJ010000006	chr_I	1035043	1036041	-	ribonuclease inhibitor domain-containing protein	leucine-rich repeat protein%2C BspA family	gene
TVAGG3_0906110	TVAG_133370	KAI5484066	JAOSJJ010000006	chr_I	1037868	1038242	+	hypothetical protein	conserved hypothetical protein	gene
TVAGG3_0906120	TVAG_133380	KAI5484067	JAOSJJ010000006	chr_I	1040407	1040928	+	ribonuclease inhibitor domain-containing protein	leucine-rich repeat protein%2C BspA family	gene
TVAGG3_0906130	TVAG_133390	KAI5484068	JAOSJJ010000006	chr_I	1041385	1043298	+	antigen BSP-related family	leucine-rich repeat protein%2C BspA family	gene
TVAGG3_0906140	TVAG_133400	KAI5484069	JAOSJJ010000006	chr_I	1044943	1045101	+	hypothetical protein	conserved hypothetical protein	gene
TVAGG3_0906200	TVAG_133420	KAI5484070	JAOSJJ010000006	chr_I	1051254	1052429	+	antigen BSP-related family	leucine-rich repeat protein%2C BspA family	gene
TVAGG3_0906210	TVAG_133430	KAI5484071	JAOSJJ010000006	chr_I	1052613	1054814	+	ribonuclease inhibitor domain-containing protein	leucine-rich repeat protein%2C BspA family	gene
TVAGG3_0906230	TVAG_133450	KAI5484072	JAOSJJ010000006	chr_I	1057284	1057958	+	pseudouridine 5'-phosphatase activity	2-deoxyglucose-6-phosphate phosphatase%2C putative	gene
TVAGG3_0906240	TVAG_133460	KAI5484073	JAOSJJ010000006	chr_I	1058485	1058952	-	hypothetical protein	conserved hypothetical protein	gene
TVAGG3_0906250	TVAG_133470	KAI5484074	JAOSJJ010000006	chr_I	1061450	1062307	+	hypothetical protein	conserved hypothetical protein	gene
TVAGG3_0906270	TVAG_133480	KAI5484075	JAOSJJ010000006	chr_I	1062864	1063307	+	protein of unknown function DUF4108 family	conserved hypothetical protein	TE gene
TVAGG3_0906290	TVAG_RG_DS137552_1	KAI5484076	JAOSJJ010000006	chr_I	1066882	1067463	+	conserved hypothetical protein	hypothetical protein	TE gene
TVAGG3_0906300	TVAG_345760	KAI5484077	JAOSJJ010000006	chr_I	1067814	1068515	+	Initiator binding domain-containing protein [Source:UniProtKB/TrEMBL;Acc:A2F994]	conserved hypothetical protein	TE gene
TVAGG3_0906320	TVAG_560650	KAI5484078	JAOSJJ010000006	chr_I	1072981	1073253	-	hypothetical protein	conserved hypothetical protein	TE gene
TVAGG3_0906330	TVAG_RG_DS123372_1	KAI5484079	JAOSJJ010000006	chr_I	1073512	1074802	-	integrase core domain containing protein family	hypothetical protein	TE gene
TVAGG3_0906340	TVAG_RG_DS137084_1	KAI5484080	JAOSJJ010000006	chr_I	1074905	1075477	-	conserved hypothetical protein	hypothetical protein	TE gene
TVAGG3_0906350	TVAG_RG_DS130906_1	KAI5484081	JAOSJJ010000006	chr_I	1075762	1076971	-	DNA/RNA polymerase superfamily	hypothetical protein	TE gene
TVAGG3_0906400	TVAG_RG_DS148487_1	KAI5484082	JAOSJJ010000006	chr_I	1084103	1084663	+	protein of unknown function DUF4106 family	conserved hypothetical protein	TE gene
TVAGG3_0906410	TVAG_RG_DS151067_1	KAI5484083	JAOSJJ010000006	chr_I	1085593	1086173	+	protein of unknown function DUF4106 family	conserved hypothetical protein	TE gene
TVAGG3_0906420	TVAG_RG_DS149509_1	KAI5484084	JAOSJJ010000006	chr_I	1086679	1087215	+	protein of unknown function DUF4106 family	conserved hypothetical protein	TE gene
TVAGG3_0906430	TVAG_RG_DS113271_13	KAI5484085	JAOSJJ010000006	chr_I	1094309	1095446	+	conserved hypothetical protein	conserved hypothetical protein	gene
TVAGG3_0906480	TVAG_RG_DS131153_1	KAI5484086	JAOSJJ010000006	chr_I	1102818	1104021	-	DNA primase domain protein	conserved hypothetical protein	TE gene
TVAGG3_0906490	TVAG_RG_DS114112_3	KAI5484087	JAOSJJ010000006	chr_I	1107145	1108459	-	integrase core domain containing protein family	hypothetical protein	TE gene
TVAGG3_0906500	TVAG_RG_DS114112_2	KAI5484088	JAOSJJ010000006	chr_I	1108586	1109668	-	DNA/RNA polymerases family	hypothetical protein	TE gene
TVAGG3_0906510	TVAG_RG_DS138842_1	KAI5484089	JAOSJJ010000006	chr_I	1111640	1112065	-	hypothetical protein	hypothetical protein	TE gene
TVAGG3_0906540	TVAG_084170	KAI5484090	JAOSJJ010000006	chr_I	1114902	1115528	+	spectrin binding	conserved hypothetical protein	gene
TVAGG3_0906550	TVAG_084180	KAI5484091	JAOSJJ010000006	chr_I	1115644	1117566	+	ankyrin repeat protein family	ankyrin repeat-containing protein%2C putative	gene
TVAGG3_0906560	TVAG_084190	KAI5484092	JAOSJJ010000006	chr_I	1117933	1124649	-	ubiquitinyl hydrolase activity	Clan CA%2C family C19%2C ubiquitin hydrolase-like cysteine peptidase	gene
TVAGG3_0906570	TVAG_084200	KAI5484093	JAOSJJ010000006	chr_I	1126684	1127022	-	serine-type endopeptidase activity	conserved hypothetical protein	gene
TVAGG3_0906580	TVAG_RG_DS114112_6	KAI5484094	JAOSJJ010000006	chr_I	1127505	1128320	+	phage tail repeat-like family	conserved hypothetical protein	TE gene
TVAGG3_0906590	TVAG_529450	KAI5484095	JAOSJJ010000006	chr_I	1128460	1128822	+	hypothetical protein	conserved hypothetical protein	gene
TVAGG3_0906600	TVAG_356560	KAI5484096	JAOSJJ010000006	chr_I	1128841	1129083	+	serine threonine-protein phosphatase family	conserved hypothetical protein	gene
TVAGG3_0906620	TVAG_RG_DS122583_1	KAI5484097	JAOSJJ010000006	chr_I	1131183	1131701	-	hypothetical protein	hypothetical protein	TE gene
TVAGG3_0906630	TVAG_RG_DS141513_1	KAI5484098	JAOSJJ010000006	chr_I	1132157	1132558	+	hypothetical protein	conserved hypothetical protein	TE gene
TVAGG3_0906650	TVAG_RG_DS114112_1	KAI5484099	JAOSJJ010000006	chr_I	1132751	1133335	+	phage tail repeat-like family	conserved hypothetical protein	TE gene
TVAGG3_0906660	TVAG_RG_DS114112_7	KAI5484100	JAOSJJ010000006	chr_I	1133381	1135519	+	DNA/RNA polymerases family	conserved hypothetical protein	TE gene
TVAGG3_0906670	TVAG_RG_DS151953_1	KAI5484101	JAOSJJ010000006	chr_I	1135852	1136436	+	hypothetical protein	conserved hypothetical protein	TE gene
TVAGG3_0906680	TVAG_RG_DS114112_4	KAI5484102	JAOSJJ010000006	chr_I	1136710	1137372	+	conserved hypothetical protein	conserved hypothetical protein	TE gene
TVAGG3_0906700	TVAG_592240	KAI5484103	JAOSJJ010000006	chr_I	1139065	1139580	-	protein of unknown function DUF4107 family	conserved hypothetical protein	TE gene
TVAGG3_0906710	TVAG_RG_DS137633_1	KAI5484104	JAOSJJ010000006	chr_I	1143646	1144651	+	protein similar to viral structural protein S1 structurally similar to reovirus core and PRD1 capsid proteins and phage tail fiber protein	hypothetical protein	TE gene
TVAGG3_0906720	TVAG_RG_DS127845_1	KAI5484105	JAOSJJ010000006	chr_I	1145206	1146394	+	protein similar to viral structural protein S1 structurally similar to reovirus core and PRD1 capsid proteins and phage tail fiber protein	conserved hypothetical protein	TE gene
TVAGG3_0906730	TVAG_RG_DS132302_1	KAI5484106	JAOSJJ010000006	chr_I	1146734	1147209	+	c-integrase	conserved hypothetical protein	TE gene
TVAGG3_0906730	TVAG_RG_DS124277_1	KAI5484106	JAOSJJ010000006	chr_I	1147268	1147819	+	c-integrase	conserved hypothetical protein	TE gene
TVAGG3_0906740	NA	KAI5484107	JAOSJJ010000006	chr_I	NA	NA	NA	NA	NA	NA
TVAGG3_0906750	TVAG_459800	KAI5484108	JAOSJJ010000006	chr_I	1148684	1149120	-	protein similar to RAD50 ATPase	conserved hypothetical protein	TE gene
TVAGG3_0906760	TVAG_592140	KAI5484109	JAOSJJ010000006	chr_I	1150236	1150714	+	Kil-A N-terminal domain protein 1	conserved hypothetical protein	TE gene
TVAGG3_0906770	TVAG_RG_DS130200_3	KAI5484110	JAOSJJ010000006	chr_I	1151352	1151623	-	conserved hypothetical protein	conserved hypothetical protein	TE gene
TVAGG3_0906780	TVAG_517440	KAI5484111	JAOSJJ010000006	chr_I	1152129	1152905	+	DNA polymerase type B organellar and viral	conserved hypothetical protein	TE gene
TVAGG3_0906800	TVAG_RG_DS139942_1	KAI5484112	JAOSJJ010000006	chr_I	1158329	1158925	+	similar to viral structural protein S2 and structurally related to PRD1 capsid protein	hypothetical protein	TE gene
TVAGG3_0906810	TVAG_569640	KAI5484113	JAOSJJ010000006	chr_I	1158956	1159426	+	conserved hypothetical protein	conserved hypothetical protein	TE gene
TVAGG3_0906820	TVAG_523150	KAI5484114	JAOSJJ010000006	chr_I	1159475	1159697	+	hypothetical protein	conserved hypothetical protein	TE gene
TVAGG3_0906830	TVAG_084230	KAI5484115	JAOSJJ010000006	chr_I	1160504	1161061	+	protein similar to RAD50 ATPase	conserved hypothetical protein	TE gene
TVAGG3_0906870	TVAG_RG_DS120876_2	KAI5484116	JAOSJJ010000006	chr_I	1191507	1191719	-	protein of unknown function DUF4106 family	hypothetical protein	TE gene
TVAGG3_0906880	NA	KAI5484117	JAOSJJ010000006	chr_I	NA	NA	NA	NA	NA	NA
TVAGG3_0906900	TVAG_RG_DS125522_1	KAI5484118	JAOSJJ010000006	chr_I	1196223	1196407	-	protein of unknown function DUF4106 family	conserved hypothetical protein	TE gene
TVAGG3_0906920	TVAG_550790	KAI5484119	JAOSJJ010000006	chr_I	1202026	1202388	+	hypothetical protein	conserved hypothetical protein	TE gene
TVAGG3_0906930	TVAG_490330	KAI5484120	JAOSJJ010000006	chr_I	1202407	1202649	+	serine threonine-protein phosphatase family	conserved hypothetical protein	TE gene
TVAGG3_0906940	TVAG_491950	KAI5484121	JAOSJJ010000006	chr_I	1202652	1203500	-	hypothetical protein	conserved hypothetical protein	TE gene
TVAGG3_0906950	TVAG_585200	KAI5484122	JAOSJJ010000006	chr_I	1203519	1204371	+	phage tail repeat-like family	conserved hypothetical protein	TE gene
TVAGG3_0906960	TVAG_538730	KAI5484123	JAOSJJ010000006	chr_I	1204632	1205024	+	phage tail repeat-like family	conserved hypothetical protein	TE gene
TVAGG3_0906970	TVAG_RG_DS150955_1	KAI5484124	JAOSJJ010000006	chr_I	1206415	1206567	+	hypothetical protein	conserved hypothetical protein	TE gene
TVAGG3_0906980	TVAG_RG_DS114834_5	KAI5484125	JAOSJJ010000006	chr_I	1206587	1207171	+	phage tail repeat-like family	conserved hypothetical protein	TE gene
TVAGG3_0906990	TVAG_RG_DS114834_3	KAI5484126	JAOSJJ010000006	chr_I	1207219	1207803	+	His-Me finger endonucleases family	conserved hypothetical protein	TE gene
TVAGG3_0907010	TVAG_RG_DS117239_1	KAI5484127	JAOSJJ010000006	chr_I	1208902	1209360	+	KilA N-terminal/APSES-type HTH DNA-binding family	conserved hypothetical protein	TE gene
TVAGG3_0907020	TVAG_549900	KAI5484128	JAOSJJ010000006	chr_I	1211177	1211756	+	organellar and viral DNA polymerase type B	conserved hypothetical protein	TE gene
TVAGG3_0907030	TVAG_582620	KAI5484129	JAOSJJ010000006	chr_I	1211880	1212740	+	Kil-A N-terminal domain protein 1	conserved hypothetical protein	TE gene
TVAGG3_0907040	TVAG_242690	KAI5484130	JAOSJJ010000006	chr_I	1213224	1213370	+	hypothetical protein	conserved hypothetical protein	TE gene
TVAGG3_0907040	TVAG_482960	KAI5484130	JAOSJJ010000006	chr_I	1213318	1213735	-	hypothetical protein	conserved hypothetical protein	TE gene
TVAGG3_0907080	TVAG_532280	KAI5484131	JAOSJJ010000006	chr_I	1220748	1221569	-	protein of unknown function DUF4106 family	conserved hypothetical protein	TE gene
TVAGG3_0907090	TVAG_RG_DS125031_2	KAI5484132	JAOSJJ010000006	chr_I	1221572	1221748	-	hypothetical protein	conserved hypothetical protein	TE gene
TVAGG3_0907100	TVAG_RG_DS152446_1	KAI5484133	JAOSJJ010000006	chr_I	1222303	1222984	-	protein of unknown function DUF4106 family	conserved hypothetical protein	TE gene
TVAGG3_0907110	TVAG_396670	KAI5484134	JAOSJJ010000006	chr_I	1225222	1225927	-	serine-type endopeptidase activity	Loricrin%2C putative	gene
TVAGG3_0907130	TVAG_563920	KAI5484135	JAOSJJ010000006	chr_I	1229121	1229483	+	hypothetical protein	conserved hypothetical protein	TE gene
TVAGG3_0907140	TVAG_563930	KAI5484136	JAOSJJ010000006	chr_I	1229502	1229744	+	serine threonine-protein phosphatase family	conserved hypothetical protein	TE gene
TVAGG3_0907150	TVAG_244690	KAI5484137	JAOSJJ010000006	chr_I	1229806	1230594	-	hypothetical protein	conserved hypothetical protein	TE gene
TVAGG3_0907170	TVAG_RG_DS119862_1	KAI5484138	JAOSJJ010000006	chr_I	1233330	1233485	+	hypothetical protein	conserved hypothetical protein	TE gene
TVAGG3_0907180	TVAG_RG_DS115356_1	KAI5484139	JAOSJJ010000006	chr_I	1233505	1234089	+	phage tail repeat-like family	conserved hypothetical protein	TE gene
TVAGG3_0907190	TVAG_RG_DS131243_2	KAI5484140	JAOSJJ010000006	chr_I	1236710	1237207	+	DNA/RNA polymerases family	conserved hypothetical protein	TE gene
TVAGG3_0907200	TVAG_RG_DS131243_1	KAI5484141	JAOSJJ010000006	chr_I	1237264	1237866	+	hypothetical protein	conserved hypothetical protein	TE gene
TVAGG3_0907210	TVAG_395780	KAI5484142	JAOSJJ010000006	chr_I	1238417	1238870	+	protein similar to RAD50 ATPase (protein of unknown function DUF3839 family)	conserved hypothetical protein	TE gene
TVAGG3_0907220	TVAG_314220	KAI5484143	JAOSJJ010000006	chr_I	1238993	1239313	+	protein similar to RAD50 ATPase	conserved hypothetical protein	TE gene
TVAGG3_0907230	TVAG_RG_DS144643_1	KAI5484144	JAOSJJ010000006	chr_I	1240777	1241411	+	Kil-A N-terminal domain protein 1	conserved hypothetical protein	TE gene
TVAGG3_0907240	TVAG_546330	KAI5484145	JAOSJJ010000006	chr_I	1241636	1242331	-	protein of unknown function DUF4106 family	conserved hypothetical protein	TE gene
TVAGG3_0907250	TVAG_259620	KAI5484146	JAOSJJ010000006	chr_I	1242592	1242997	+	hypothetical protein	conserved hypothetical protein	TE gene
TVAGG3_0907260	TVAG_326860	KAI5484147	JAOSJJ010000006	chr_I	1243016	1243435	-	protein of unknown function DUF4108 family	conserved hypothetical protein	TE gene
TVAGG3_0907270	TVAG_RG_DS152117_2	KAI5484148	JAOSJJ010000006	chr_I	1243948	1244708	-	conserved hypothetical protein	conserved hypothetical protein	TE gene
TVAGG3_0907280	TVAG_RG_DS152117_1	KAI5484149	JAOSJJ010000006	chr_I	1244740	1244886	-	hypothetical protein	conserved hypothetical protein	TE gene
TVAGG3_0907290	TVAG_RG_DS128878_1	KAI5484150	JAOSJJ010000006	chr_I	1245551	1246087	-	protein of unknown function DUF4106 family	conserved hypothetical protein	TE gene
TVAGG3_0907310	TVAG_202340	KAI5484151	JAOSJJ010000006	chr_I	1247079	1247405	-	hypothetical protein	conserved hypothetical protein	TE gene
TVAGG3_0907320	TVAG_TEG_DS113319_3_1	KAI5484152	JAOSJJ010000006	chr_I	1247569	1248078	-	protein of unknown function DUF4107 family	Maverick transposable element hypothetical protein	TE gene
TVAGG3_0907330	TVAG_524880	KAI5484153	JAOSJJ010000006	chr_I	1248304	1249185	-	protein similar to viral structural protein S3 structurally similar to PRD1 capsid protein	conserved hypothetical protein	TE gene
TVAGG3_0907340	TVAG_383710	KAI5484154	JAOSJJ010000006	chr_I	1251113	1251382	-	conserved hypothetical protein	conserved hypothetical protein	TE gene
TVAGG3_0907350	TVAG_RG_DS146031_1	KAI5484155	JAOSJJ010000006	chr_I	1252336	1253298	+	protein similar to viral structural protein S1 structurally similar to reovirus core and PRD1 capsid proteins and phage tail fiber protein	conserved hypothetical protein	TE gene
TVAGG3_0907360	TVAG_RG_DS144057_1	KAI5484156	JAOSJJ010000006	chr_I	1253383	1254369	+	protein similar to viral structural protein S1 structurally similar to reovirus core and PRD1 capsid proteins and phage tail fiber protein	conserved hypothetical protein	TE gene
TVAGG3_0907370	TVAG_RG_DS116887_1	KAI5484157	JAOSJJ010000006	chr_I	1254742	1255182	+	protein similar to viral structural protein S1 structurally similar to reovirus core and PRD1 capsid proteins and phage tail fiber protein	conserved hypothetical protein	TE gene
TVAGG3_0907380	TVAG_533300	KAI5484158	JAOSJJ010000006	chr_I	1256402	1257367	-	protein similar to RAD50 ATPase (protein of unknown function DUF3839 family)	conserved hypothetical protein	TE gene
TVAGG3_0907390	TVAG_533290	KAI5484159	JAOSJJ010000006	chr_I	1257882	1258058	-	conserved hypothetical protein	conserved hypothetical protein	TE gene
TVAGG3_0907400	TVAG_565780	KAI5484160	JAOSJJ010000006	chr_I	1258363	1259223	+	Kil-A N-terminal domain protein 1	conserved hypothetical protein	TE gene
TVAGG3_0907410	TVAG_RG_DS128145_2	KAI5484161	JAOSJJ010000006	chr_I	1259500	1259832	-	conserved hypothetical protein	conserved hypothetical protein	TE gene
TVAGG3_0907430	TVAG_592130	KAI5484162	JAOSJJ010000006	chr_I	1262275	1263258	+	DNA polymerase type B organellar and viral	conserved hypothetical protein	TE gene
TVAGG3_0907440	TVAG_156230	KAI5484163	JAOSJJ010000006	chr_I	1263958	1264694	-	protein structurally similar to glycosyltransferase	conserved hypothetical protein	TE gene
TVAGG3_0907450	TVAG_RG_DS115526_2	KAI5484164	JAOSJJ010000006	chr_I	1266690	1267049	+	similar to viral structural protein S2 and structurally related to PRD1 capsid protein	hypothetical protein	TE gene
TVAGG3_0907460	TVAG_357280	KAI5484165	JAOSJJ010000006	chr_I	1267080	1267550	+	conserved hypothetical protein	conserved hypothetical protein	TE gene
TVAGG3_0907470	TVAG_357290	KAI5484166	JAOSJJ010000006	chr_I	1267989	1268315	+	hypothetical protein	conserved hypothetical protein	TE gene
TVAGG3_0907480	TVAG_RG_DS114867_1	KAI5484167	JAOSJJ010000006	chr_I	1269703	1273098	-	protein of unknown function DUF4106 family	conserved hypothetical protein	TE gene
TVAGG3_0907490	TVAG_RG_DS135289_1	KAI5484168	JAOSJJ010000006	chr_I	1274153	1274776	+	phage tail repeat-like family	conserved hypothetical protein	TE gene
TVAGG3_0907500	TVAG_RG_DS135289_2	KAI5484169	JAOSJJ010000006	chr_I	1274916	1275211	+	hypothetical protein	conserved hypothetical protein	gene
TVAGG3_0907510	TVAG_603570	KAI5484170	JAOSJJ010000006	chr_I	1275542	1276390	-	hypothetical protein	conserved hypothetical protein	gene
TVAGG3_0907530	TVAG_RG_DS113568_4	KAI5484171	JAOSJJ010000006	chr_I	1278626	1279027	+	hypothetical protein	conserved hypothetical protein	TE gene
TVAGG3_0907540	TVAG_585040	KAI5484172	JAOSJJ010000006	chr_I	1279046	1279201	+	hypothetical protein	conserved hypothetical protein	TE gene
TVAGG3_0907560	TVAG_RG_DS114867_2	KAI5484173	JAOSJJ010000006	chr_I	1279843	1281981	+	DNA/RNA polymerases family	conserved hypothetical protein	TE gene
TVAGG3_0907570	TVAG_RG_DS117550_1	KAI5484174	JAOSJJ010000006	chr_I	1283122	1283784	+	conserved hypothetical protein	conserved hypothetical protein	TE gene
TVAGG3_0907580	TVAG_344480	KAI5484175	JAOSJJ010000006	chr_I	1284856	1285291	+	protein similar to RAD50 ATPase (protein of unknown function DUF3839 family)	conserved hypothetical protein	TE gene
TVAGG3_0907590	TVAG_581080	KAI5484176	JAOSJJ010000006	chr_I	1285435	1285770	+	protein similar to RAD50 ATPase	conserved hypothetical protein	TE gene
TVAGG3_0907630	TVAG_480600	KAI5484177	JAOSJJ010000006	chr_I	1299090	1299913	+	ribosomal protein family	40S ribosomal protein sa%2C putative	gene
TVAGG3_0907640	TVAG_480610	KAI5484178	JAOSJJ010000006	chr_I	1300303	1300992	-	GTP binding	conserved hypothetical protein	gene
TVAGG3_0907660	TVAG_480620	KAI5484179	JAOSJJ010000006	chr_I	1301341	1301730	-	ubiquitin-protein transferase activity	RING finger protein%2C putative	gene
TVAGG3_0907650	TVAG_480630	KAI5484180	JAOSJJ010000006	chr_I	1301820	1302104	+	protein binding	conserved hypothetical protein	gene
TVAGG3_0907670	TVAG_480640	KAI5484181	JAOSJJ010000006	chr_I	1302167	1302761	-	LP10445P family	conserved hypothetical protein	gene
TVAGG3_0907680	TVAG_480650	KAI5484182	JAOSJJ010000006	chr_I	1303333	1304115	-	protein serine/threonine kinase activity	CAMK family protein kinase	gene
TVAGG3_0907690	TVAG_480660	KAI5484183	JAOSJJ010000006	chr_I	1305195	1306937	+	amino acid permease family	aromatic amino acid transporter%2C putative	gene
TVAGG3_0907710	TVAG_480670	KAI5484184	JAOSJJ010000006	chr_I	1309384	1309938	+	RNA polymerase II transcription regulator recruiting activity	r2r3-MYB transcription factor%2C putative	gene
TVAGG3_0907720	TVAG_480680	KAI5484185	JAOSJJ010000006	chr_I	1312417	1313798	+	serine/threonine-protein phosphatase 6 regulatory subunit family	conserved hypothetical protein	gene
TVAGG3_0907730	TVAG_480690	KAI5484186	JAOSJJ010000006	chr_I	1314078	1315043	+	hypothetical protein	conserved hypothetical protein	gene
TVAGG3_0907740	TVAG_480700	KAI5484187	JAOSJJ010000006	chr_I	1315687	1316412	+	pectin lyase-like family	conserved hypothetical protein	gene
TVAGG3_0907750	TVAG_480710	KAI5484188	JAOSJJ010000006	chr_I	1316677	1317220	-	RNA polymerase II transcription regulator recruiting activity	MYB119%2C putative	gene
TVAGG3_0907760	TVAG_480720	KAI5484189	JAOSJJ010000006	chr_I	1318225	1318839	+	ion binding cation binding	conserved hypothetical protein	gene
TVAGG3_0907770	TVAG_480730	KAI5484190	JAOSJJ010000006	chr_I	1319221	1323651	-	immunoglobulins domain-containing protein	conserved hypothetical protein	gene
TVAGG3_0907780	TVAG_480740	KAI5484191	JAOSJJ010000006	chr_I	1324069	1324869	+	heterocyclic compound binding organic cyclic compound binding	conserved hypothetical protein	gene
TVAGG3_0907790	TVAG_480750	KAI5484192	JAOSJJ010000006	chr_I	1326040	1327005	+	protein serine/threonine kinase activity	CAMK family protein kinase	gene
TVAGG3_0907820	TVAG_RG_DS113868_1	KAI5484193	JAOSJJ010000006	chr_I	1328126	1329826	+	protein of unknown function DUF4106 family	conserved hypothetical protein	TE gene
TVAGG3_0907840	TVAG_236850	KAI5484194	JAOSJJ010000006	chr_I	1331073	1331528	+	protein of unknown function DUF4106 family	conserved hypothetical protein	TE gene
TVAGG3_0907850	TVAG_RG_DS113868_9	KAI5484195	JAOSJJ010000006	chr_I	1333548	1334081	+	protein of unknown function DUF4106 family	conserved hypothetical protein	TE gene
TVAGG3_0907860	TVAG_RG_DS113868_5	KAI5484196	JAOSJJ010000006	chr_I	1334086	1334883	+	hypothetical protein	conserved hypothetical protein	TE gene
TVAGG3_0907890	TVAG_497660	KAI5484197	JAOSJJ010000006	chr_I	1336620	1337069	-	hypothetical protein	conserved hypothetical protein	TE gene
TVAGG3_0907900	TVAG_583650	KAI5484198	JAOSJJ010000006	chr_I	1337106	1337400	+	P-loop containing nucleoside triphosphate hydrolases family	conserved hypothetical protein	TE gene
TVAGG3_0907910	TVAG_173540	KAI5484199	JAOSJJ010000006	chr_I	1337532	1337969	+	protein of unknown function DUF4106 family	conserved hypothetical protein	TE gene
TVAGG3_0907920	TVAG_173550	KAI5484200	JAOSJJ010000006	chr_I	1338000	1338806	-	Kil-A N-terminal domain protein 1	conserved hypothetical protein	TE gene
TVAGG3_0907930	TVAG_190710	KAI5484201	JAOSJJ010000006	chr_I	1339147	1339467	-	protein similar to RAD50 ATPase (protein of unknown function DUF3839 family)	conserved hypothetical protein	TE gene
TVAGG3_0907940	NA	KAI5484202	JAOSJJ010000006	chr_I	NA	NA	NA	NA	NA	NA
TVAGG3_0907950	TVAG_RG_DS115479_1	KAI5484203	JAOSJJ010000006	chr_I	1340624	1341064	-	hypothetical protein	conserved hypothetical protein	TE gene
TVAGG3_0907960	TVAG_RG_DS115479_2	KAI5484204	JAOSJJ010000006	chr_I	1341216	1341590	+	hypothetical protein	conserved hypothetical protein	TE gene
TVAGG3_0907970	TVAG_RG_DS134374_1	KAI5484205	JAOSJJ010000006	chr_I	1341705	1342565	-	hypothetical protein	conserved hypothetical protein	TE gene
TVAGG3_0907980	TVAG_RG_DS124975_2	KAI5484206	JAOSJJ010000006	chr_I	1342591	1343175	-	His-Me finger endonucleases family	conserved hypothetical protein	TE gene
TVAGG3_0907990	TVAG_RG_DS141327_2	KAI5484207	JAOSJJ010000006	chr_I	1344718	1345358	-	hypothetical protein	conserved hypothetical protein	TE gene
TVAGG3_0908000	TVAG_RG_DS113228_11	KAI5484208	JAOSJJ010000006	chr_I	1345404	1345988	-	phage tail repeat-like family	conserved hypothetical protein	TE gene
TVAGG3_0908010	TVAG_607380	KAI5484209	JAOSJJ010000006	chr_I	1346008	1346172	-	hypothetical protein	conserved hypothetical protein	TE gene
TVAGG3_0908020	TVAG_RG_DS118573_2	KAI5484210	JAOSJJ010000006	chr_I	1346192	1346593	-	hypothetical protein	conserved hypothetical protein	TE gene
TVAGG3_0908030	TVAG_RG_DS149137_2	KAI5484211	JAOSJJ010000006	chr_I	1347011	1347490	+	hypothetical protein	hypothetical protein	TE gene
TVAGG3_0908040	TVAG_RG_DS149137_1	KAI5484212	JAOSJJ010000006	chr_I	1347571	1347939	-	phage tail repeat-like family	conserved hypothetical protein	TE gene
TVAGG3_0908100	TVAG_289040	KAI5484213	JAOSJJ010000006	chr_I	1354952	1355206	+	conserved hypothetical protein	conserved hypothetical protein	TE gene
TVAGG3_0908110	TVAG_553710	KAI5484214	JAOSJJ010000006	chr_I	1355231	1355876	+	protein structurally similar to glycosyltransferase	conserved hypothetical protein	TE gene
TVAGG3_0908120	NA	KAI5484215	JAOSJJ010000006	chr_I	NA	NA	NA	NA	NA	NA
TVAGG3_0908130	TVAG_427820	KAI5484216	JAOSJJ010000006	chr_I	1357199	1358633	-	DNA polymerase type B organellar and viral	conserved hypothetical protein	TE gene
TVAGG3_0908140	TVAG_RG_DS134340_1	KAI5484217	JAOSJJ010000006	chr_I	1360092	1360565	+	conserved hypothetical protein	conserved hypothetical protein	TE gene
TVAGG3_0908150	TVAG_270620	KAI5484218	JAOSJJ010000006	chr_I	1361155	1361565	+	organellar and viral DNA polymerase type B	conserved hypothetical protein	TE gene
TVAGG3_0908170	TVAG_RG_DS117979_1	KAI5484219	JAOSJJ010000006	chr_I	1363395	1364060	-	conserved hypothetical protein	conserved hypothetical protein	TE gene
TVAGG3_0908180	TVAG_RG_DS117838_1	KAI5484220	JAOSJJ010000006	chr_I	1364706	1365308	-	c-integrase	conserved hypothetical protein	TE gene
TVAGG3_0908190	TVAG_RG_DS117838_2	KAI5484221	JAOSJJ010000006	chr_I	1365349	1366770	-	protein similar to viral structural protein S1 structurally similar to reovirus core and PRD1 capsid proteins and phage tail fiber protein	conserved hypothetical protein	TE gene
TVAGG3_0908220	TVAG_604610	KAI5484222	JAOSJJ010000006	chr_I	1372342	1372758	+	protein of unknown function DUF4107 family	conserved hypothetical protein	TE gene
TVAGG3_0908230	TVAG_146230	KAI5484223	JAOSJJ010000006	chr_I	1373027	1373347	+	hypothetical protein	conserved hypothetical protein	TE gene
TVAGG3_0908250	TVAG_015740	KAI5484224	JAOSJJ010000006	chr_I	1375554	1375943	-	hypothetical protein	conserved hypothetical protein	gene
TVAGG3_0908260	TVAG_015750	KAI5484225	JAOSJJ010000006	chr_I	1376934	1377869	+	proteasome-mediated ubiquitin-dependent protein catabolic process	Clan MP%2C family M67%2C Poh1-like metallopeptidase	gene
TVAGG3_0908270	TVAG_015760	KAI5484226	JAOSJJ010000006	chr_I	1378221	1378538	-	hypothetical protein	conserved hypothetical protein	gene
TVAGG3_0908280	TVAG_015770	KAI5484227	JAOSJJ010000006	chr_I	1378831	1379451	+	DHHC palmitoyltransferase family	conserved hypothetical protein	gene
TVAGG3_0908290	TVAG_015780	KAI5484228	JAOSJJ010000006	chr_I	1379576	1380102	-	ribosomal large subunit assembly	60S ribosomal protein L12%2C putative	gene
TVAGG3_0908300	TVAG_015790	KAI5484229	JAOSJJ010000006	chr_I	1380452	1381798	+	galactose-binding domain-like family	conserved hypothetical protein	gene
TVAGG3_0908310	TVAG_015800	KAI5484230	JAOSJJ010000006	chr_I	1382057	1382506	-	large ribosomal subunit rRNA binding	60S ribosomal protein L23%2C putative	gene
TVAGG3_0908320	TVAG_015810	KAI5484231	JAOSJJ010000006	chr_I	1382974	1384170	-	pseudouridine synthase activity	conserved hypothetical protein	gene
TVAGG3_0908330	TVAG_015820	KAI5484232	JAOSJJ010000006	chr_I	1385735	1387819	-	protein ubiquitination	skeletrophin%2C putative	gene
TVAGG3_0908370	NA	KAI5484233	JAOSJJ010000006	chr_I	NA	NA	NA	NA	NA	NA
TVAGG3_0908380	TVAG_RG_DS113955_4	KAI5484234	JAOSJJ010000006	chr_I	1393901	1394354	-	protein of unknown function DUF4106 family	conserved hypothetical protein	TE gene
TVAGG3_0908390	TVAG_TEG_DS113226_1_6	KAI5484235	JAOSJJ010000006	chr_I	1394356	1394613	-	hypothetical protein	Maverick transposable element conserved hypothetical protein	gene
TVAGG3_0908410	NA	KAI5484236	JAOSJJ010000006	chr_I	NA	NA	NA	NA	NA	NA
TVAGG3_0908440	TVAG_015830	KAI5484237	JAOSJJ010000006	chr_I	1404546	1405091	-	RNA polymerase II transcription regulator recruiting activity	MYB%2C putative	gene
TVAGG3_0908470	TVAG_015850	KAI5484238	JAOSJJ010000006	chr_I	1413438	1413842	-	transferase activity	conserved hypothetical protein	gene
TVAGG3_0908480	TVAG_015860	KAI5484239	JAOSJJ010000006	chr_I	1415288	1416573	-	positive regulation of catalytic activity in other organism involved in symbiotic interaction	tetratricopeptide repeat protein%2C tpr%2C putative	gene
TVAGG3_0908490	TVAG_015870	KAI5484240	JAOSJJ010000006	chr_I	1416739	1417344	-	N-alpha-acetyltransferase 50 family	N-acetyltransferase separation anxiety%2C putative	gene
TVAGG3_0908540	TVAG_TEG_DS113226_2_1	KAI5484241	JAOSJJ010000006	chr_I	1420432	1421448	+	Mariner transposase	mariner transposase	TE gene
TVAGG3_0908560	TVAG_015880	KAI5484242	JAOSJJ010000006	chr_I	1421989	1423161	-	concanavalin A-like lectin/glucanases superfamily	conserved hypothetical protein	gene
TVAGG3_0908600	TVAG_235030	KAI5484243	JAOSJJ010000006	chr_I	1435206	1435793	-	hypothetical protein	conserved hypothetical protein	gene
TVAGG3_0908610	TVAG_RG_DS118501_1	KAI5484244	JAOSJJ010000006	chr_I	1438677	1439495	+	phage tail repeat-like family	conserved hypothetical protein	TE gene
TVAGG3_0908620	TVAG_205240	KAI5484245	JAOSJJ010000006	chr_I	1439634	1439899	+	hypothetical protein	conserved hypothetical protein	gene
TVAGG3_0908630	TVAG_466200	KAI5484246	JAOSJJ010000006	chr_I	1440015	1440257	+	serine threonine-protein phosphatase family	conserved hypothetical protein	gene
TVAGG3_0908640	TVAG_TEG_DS113192_6_4	KAI5484247	JAOSJJ010000006	chr_I	1440262	1441110	-	hypothetical protein	Maverick transposable element conserved hypothetical protein	gene
TVAGG3_0908660	TVAG_RG_DS119407_1	KAI5484248	JAOSJJ010000006	chr_I	1442582	1443374	-	hypothetical protein	conserved hypothetical protein	TE gene
TVAGG3_0908670	TVAG_RG_DS113595_20	KAI5484249	JAOSJJ010000006	chr_I	1443391	1443792	+	hypothetical protein	conserved hypothetical protein	TE gene
TVAGG3_0908680	TVAG_RG_DS113710_8	KAI5484250	JAOSJJ010000006	chr_I	1443812	1443964	+	hypothetical protein	conserved hypothetical protein	TE gene
TVAGG3_0908690	TVAG_RG_DS119176_2	KAI5484251	JAOSJJ010000006	chr_I	1443983	1444567	+	phage tail repeat-like family	conserved hypothetical protein	TE gene
TVAGG3_0908700	TVAG_RG_DS119176_1	KAI5484252	JAOSJJ010000006	chr_I	1444614	1445810	+	hypothetical protein	conserved hypothetical protein	TE gene
TVAGG3_0908710	TVAG_539540	KAI5484253	JAOSJJ010000006	chr_I	1448583	1448801	+	hypothetical protein	conserved hypothetical protein	TE gene
TVAGG3_0908720	TVAG_RG_DS128423_1	KAI5484254	JAOSJJ010000006	chr_I	1448834	1449199	-	hypothetical protein	conserved hypothetical protein	TE gene
TVAGG3_0908730	TVAG_RG_DS123596_1	KAI5484255	JAOSJJ010000006	chr_I	1449820	1450190	+	hypothetical protein	conserved hypothetical protein	TE gene
TVAGG3_0908730	TVAG_343890	KAI5484255	JAOSJJ010000006	chr_I	1449594	1449768	+	hypothetical protein	conserved hypothetical protein	TE gene
TVAGG3_0908740	TVAG_TEG_DS113642_1_4	KAI5484256	JAOSJJ010000006	chr_I	1450219	1450419	-	hypothetical protein	Maverick transposable element conserved hypothetical protein	TE gene
TVAGG3_0908750	TVAG_205800	KAI5484257	JAOSJJ010000006	chr_I	1451203	1451800	+	protein similar to RAD50 ATPase (protein of unknown function DUF3839 family)	conserved hypothetical protein	TE gene
TVAGG3_0908760	TVAG_015920	KAI5484258	JAOSJJ010000006	chr_I	1452733	1453185	-	protein of unknown function DUF4106 family	conserved hypothetical protein	TE gene
TVAGG3_0908770	TVAG_386930	KAI5484259	JAOSJJ010000006	chr_I	1453646	1454101	+	SMC [Source:UniProtKB/TrEMBL;Acc:A2GRJ2]	conserved hypothetical protein	TE gene
TVAGG3_0908780	TVAG_386940	KAI5484260	JAOSJJ010000006	chr_I	1454118	1454537	-	protein of unknown function DUF4108 family	conserved hypothetical protein	TE gene
TVAGG3_0908790	TVAG_579850	KAI5484261	JAOSJJ010000006	chr_I	1455060	1455671	-	DUF5906 domain-containing protein [Source:UniProtKB/TrEMBL;Acc:A2HC75]	conserved hypothetical protein	TE gene
TVAGG3_0908800	TVAG_RG_DS130953_1	KAI5484262	JAOSJJ010000006	chr_I	1455839	1456222	-	hypothetical protein	conserved hypothetical protein	TE gene
TVAGG3_0908810	TVAG_RG_DS113614_9	KAI5484263	JAOSJJ010000006	chr_I	1456632	1457168	-	protein of unknown function DUF4106 family	conserved hypothetical protein	TE gene
TVAGG3_0908820	TVAG_426290	KAI5484264	JAOSJJ010000006	chr_I	1463755	1466538	-	hypothetical protein	conserved hypothetical protein	gene
TVAGG3_0908850	TVAG_RG_DS134975_1	KAI5484265	JAOSJJ010000006	chr_I	1470491	1471513	+	DNA/RNA polymerase superfamily	hypothetical protein	TE gene
TVAGG3_0908860	TVAG_RG_DS113339_8	KAI5484266	JAOSJJ010000006	chr_I	1472564	1473322	+	DNA/RNA polymerase superfamily	hypothetical protein	TE gene
TVAGG3_0908870	TVAG_RG_DS113339_2	KAI5484267	JAOSJJ010000006	chr_I	1473425	1474954	+	integrase core domain containing protein family	hypothetical protein	TE gene
TVAGG3_0908890	TVAG_557510	KAI5484268	JAOSJJ010000006	chr_I	1479528	1480229	-	Initiator binding domain-containing protein [Source:UniProtKB/TrEMBL;Acc:A2F994]	conserved hypothetical protein	TE gene
TVAGG3_0908900	TVAG_RG_DS147236_1	KAI5484269	JAOSJJ010000006	chr_I	1480262	1480788	-	hypothetical protein	hypothetical protein	TE gene
TVAGG3_0908910	TVAG_459720	KAI5484270	JAOSJJ010000006	chr_I	1484739	1485218	-	protein of unknown function DUF4108 family	conserved hypothetical protein	TE gene
TVAGG3_0908920	TVAG_440010	KAI5484271	JAOSJJ010000006	chr_I	1485975	1487348	-	3'5'-cyclic-nucleotide phosphodiesterase activity	cGMP-inhibited 3%2C5-cyclic phosphodiesterase%2C putative	gene
TVAGG3_0908940	TVAG_RG_DS114073_7	KAI5484272	JAOSJJ010000006	chr_I	1488769	1489587	+	phage tail repeat-like family	conserved hypothetical protein	TE gene
TVAGG3_0908950	TVAG_RG_DS144766_1	KAI5484273	JAOSJJ010000006	chr_I	1492434	1492726	-	hypothetical protein	hypothetical protein	TE gene
TVAGG3_0908960	TVAG_RG_DS141513_2	KAI5484274	JAOSJJ010000006	chr_I	1493827	1493982	+	hypothetical protein	conserved hypothetical protein	TE gene
TVAGG3_0908970	TVAG_RG_DS134323_2	KAI5484275	JAOSJJ010000006	chr_I	1494003	1494470	+	hypothetical protein	conserved hypothetical protein	TE gene
TVAGG3_0908990	TVAG_RG_DS138978_1	KAI5484276	JAOSJJ010000006	chr_I	1496589	1496756	+	DNA/RNA polymerases family	hypothetical protein	TE gene
TVAGG3_0909010	TVAG_RG_DS140629_1	KAI5484277	JAOSJJ010000006	chr_I	1497213	1497908	-	MazG nucleotide pyrophosphohydrolase domain-containing protein	conserved hypothetical protein	TE gene
TVAGG3_0909020	TVAG_RG_DS126685_2	KAI5484278	JAOSJJ010000006	chr_I	1498215	1498525	-	hypothetical protein	conserved hypothetical protein	TE gene
TVAGG3_0909030	TVAG_RG_DS133207_1	KAI5484279	JAOSJJ010000006	chr_I	1499750	1500328	+	hypothetical protein	conserved hypothetical protein	TE gene
TVAGG3_0909040	TVAG_RG_DS123434_1	KAI5484280	JAOSJJ010000006	chr_I	1500357	1500557	-	hypothetical protein	conserved hypothetical protein	TE gene
TVAGG3_0909050	TVAG_502330	KAI5484281	JAOSJJ010000006	chr_I	1501812	1502060	+	organellar and viral DNA polymerase type B	conserved hypothetical protein	TE gene
TVAGG3_0909060	TVAG_557950	KAI5484282	JAOSJJ010000006	chr_I	1502328	1503203	-	protein of unknown function DUF4106 family	conserved hypothetical protein	TE gene
TVAGG3_0909070	TVAG_592520	KAI5484283	JAOSJJ010000006	chr_I	1503710	1504099	-	protein of unknown function DUF4108 family	conserved hypothetical protein	TE gene
TVAGG3_0909080	TVAG_RG_DS150313_1	KAI5484284	JAOSJJ010000006	chr_I	1506832	1507251	+	hypothetical protein	hypothetical protein	TE gene
TVAGG3_0909080	TVAG_RG_DS149283_1	KAI5484284	JAOSJJ010000006	chr_I	1507145	1507695	-	hypothetical protein	conserved hypothetical protein	TE gene
TVAGG3_0909090	TVAG_RG_DS146124_1	KAI5484285	JAOSJJ010000006	chr_I	1508234	1508751	-	hypothetical protein	hypothetical protein	TE gene
TVAGG3_0909100	TVAG_562390	KAI5484286	JAOSJJ010000006	chr_I	1508784	1509450	-	protein of unknown function DUF4106 family	conserved hypothetical protein	TE gene
TVAGG3_0909150	TVAG_RG_DS135995_1	KAI5484287	JAOSJJ010000006	chr_I	1514900	1515555	+	hypothetical protein	conserved hypothetical protein	gene
TVAGG3_0909160	TVAG_RG_DS122562_1	KAI5484288	JAOSJJ010000006	chr_I	1516073	1517452	+	DNA/RNA polymerase superfamily	hypothetical protein	gene
TVAGG3_0909170	TVAG_RG_DS126192_1	KAI5484289	JAOSJJ010000006	chr_I	1517573	1518782	+	DNA/RNA polymerase superfamily	hypothetical protein	gene
TVAGG3_0909180	TVAG_RG_DS128644_1	KAI5484290	JAOSJJ010000006	chr_I	1520703	1521134	+	hypothetical protein	hypothetical protein	gene
TVAGG3_0909190	TVAG_RG_DS113650_4	KAI5484291	JAOSJJ010000006	chr_I	1523784	1525259	+	DNA primase domain protein	conserved hypothetical protein	gene
TVAGG3_0909200	TVAG_457930	KAI5484292	JAOSJJ010000006	chr_I	1525898	1526563	-	conserved hypothetical protein	conserved hypothetical protein	gene
TVAGG3_0909210	TVAG_RG_DS113650_7	KAI5484293	JAOSJJ010000006	chr_I	1526940	1528452	-	phage tail repeat-like family	conserved hypothetical protein	TE gene
TVAGG3_0909220	TVAG_RG_DS150719_1	KAI5484294	JAOSJJ010000006	chr_I	1531015	1531322	-	conserved hypothetical protein	hypothetical protein	gene
TVAGG3_0909230	TVAG_RG_DS113650_5	KAI5484295	JAOSJJ010000006	chr_I	1532648	1533843	-	conserved hypothetical protein	conserved hypothetical protein	gene
TVAGG3_0909240	TVAG_457920	KAI5484296	JAOSJJ010000006	chr_I	1534146	1534382	-	N-acetylmuramoyl-l-alanine amidase family	conserved hypothetical protein	gene
TVAGG3_0909260	TVAG_457910	KAI5484297	JAOSJJ010000006	chr_I	1540311	1541414	-	protein kinase activity	CK1 family protein kinase	gene
TVAGG3_0909270	TVAG_457900	KAI5484298	JAOSJJ010000006	chr_I	1541673	1543490	+	ankyrin repeat and SOCS box-containing protein 4 family	ankyrin repeat-containing protein%2C putative	gene
TVAGG3_0909280	TVAG_457890	KAI5484299	JAOSJJ010000006	chr_I	1544209	1544967	-	autophagy ACT C domain family	conserved hypothetical protein	gene
TVAGG3_0909290	TVAG_457880	KAI5484300	JAOSJJ010000006	chr_I	1545147	1546661	+	APP-BP1 (amyloid precursor protein-binding protein 1) family protein family	ubiquitin-activating enzyme E1%2C putative	gene
TVAGG3_0909300	TVAG_457870	KAI5484301	JAOSJJ010000006	chr_I	1548023	1548814	-	Rho GTPase-activating protein 68f family	conserved hypothetical protein	gene
TVAGG3_0909310	TVAG_457860	KAI5484302	JAOSJJ010000006	chr_I	1549644	1550967	+	transmembrane transporter activity	conserved hypothetical protein	gene
TVAGG3_0909330	TVAG_457850	KAI5484303	JAOSJJ010000006	chr_I	1556369	1559406	-	teneurin transmembrane protein family	teneurin and N-acetylglucosamine-1-phosphodiester alpha-N-acetylglucosaminidase%2C putative	gene
TVAGG3_0909350	TVAG_RG_DS113650_3	KAI5484304	JAOSJJ010000006	chr_I	1560399	1561505	+	hypothetical protein	conserved hypothetical protein	TE gene
TVAGG3_0909360	TVAG_RG_DS139503_1	KAI5484305	JAOSJJ010000006	chr_I	1561555	1562307	+	hypothetical protein	hypothetical protein	TE gene
TVAGG3_0909370	TVAG_604800	KAI5484306	JAOSJJ010000006	chr_I	1566695	1566958	+	hypothetical protein	conserved hypothetical protein	TE gene
TVAGG3_0909380	TVAG_457840	KAI5484307	JAOSJJ010000006	chr_I	1567948	1568913	+	protein similar to RAD50 ATPase (protein of unknown function DUF3839 family)	conserved hypothetical protein	TE gene
TVAGG3_0909390	TVAG_457830	KAI5484308	JAOSJJ010000006	chr_I	1569693	1570085	-	phage tail repeat-like family	conserved hypothetical protein	TE gene
TVAGG3_0909400	TVAG_RG_DS133880_1	KAI5484309	JAOSJJ010000006	chr_I	1570191	1571003	-	conserved hypothetical protein	conserved hypothetical protein	TE gene
TVAGG3_0909420	TVAG_457820	KAI5484310	JAOSJJ010000006	chr_I	1576420	1576635	+	hypothetical protein	conserved hypothetical protein	gene
TVAGG3_0909430	TVAG_457810	KAI5484311	JAOSJJ010000006	chr_I	1576656	1576892	-	N-acetylmuramoyl-l-alanine amidase family	conserved hypothetical protein	gene
TVAGG3_0909440	TVAG_457800	KAI5484312	JAOSJJ010000006	chr_I	1584182	1584502	-	hypothetical protein	conserved hypothetical protein	gene
TVAGG3_0909450	TVAG_457790	KAI5484313	JAOSJJ010000006	chr_I	1585034	1587766	+	protein binding	Intracellular protein transport protein USO1%2C putative	gene
TVAGG3_0909460	TVAG_457780	KAI5484314	JAOSJJ010000006	chr_I	1588128	1588556	+	hypothetical protein	conserved hypothetical protein	gene
TVAGG3_0909470	TVAG_457770	KAI5484315	JAOSJJ010000006	chr_I	1589128	1593780	+	acidic leucine-rich nuclear phosphoprotein 32 family	protein phosphatases pp1 regulatory subunit%2C putative	gene
TVAGG3_0909490	TVAG_TEG_DS113650_1_1	KAI5484316	JAOSJJ010000006	chr_I	1593895	1594911	-	Mariner transposase	mariner transposase	TE gene
TVAGG3_0909500	TVAG_RG_DS117230_1	KAI5484317	JAOSJJ010000006	chr_I	1596956	1597208	+	protein of unknown function DUF4106 family	conserved hypothetical protein	TE gene
TVAGG3_0909540	TVAG_RG_DS113650_11	KAI5484318	JAOSJJ010000006	chr_I	1602304	1602840	+	protein of unknown function DUF4106 family	conserved hypothetical protein	TE gene
TVAGG3_0909550	TVAG_RG_DS113650_10	KAI5484319	JAOSJJ010000006	chr_I	1602845	1603633	+	hypothetical protein	conserved hypothetical protein	TE gene
TVAGG3_0909570	TVAG_458300	KAI5484320	JAOSJJ010000006	chr_I	1605851	1606726	+	protein of unknown function DUF4106 family	conserved hypothetical protein	TE gene
TVAGG3_0909580	TVAG_458310	KAI5484321	JAOSJJ010000006	chr_I	1607166	1607867	-	Kil-A N-terminal domain protein 1	conserved hypothetical protein	TE gene
TVAGG3_0909590	TVAG_590730	KAI5484322	JAOSJJ010000006	chr_I	1608079	1608458	-	organellar and viral DNA polymerase type B	conserved hypothetical protein	TE gene
TVAGG3_0909600	TVAG_016530	KAI5484323	JAOSJJ010000006	chr_I	1609990	1610868	-	protein similar to RAD50 ATPase (protein of unknown function DUF3839 family)	conserved hypothetical protein	TE gene
TVAGG3_0909610	TVAG_RG_DS113226_30	KAI5484324	JAOSJJ010000006	chr_I	1611368	1612030	-	conserved hypothetical protein	conserved hypothetical protein	TE gene
TVAGG3_0909620	TVAG_RG_DS113226_25	KAI5484325	JAOSJJ010000006	chr_I	1612867	1613517	-	hypothetical protein	conserved hypothetical protein	TE gene
TVAGG3_0909630	TVAG_RG_DS127725_1	KAI5484326	JAOSJJ010000006	chr_I	1614467	1614619	-	hypothetical protein	conserved hypothetical protein	TE gene
TVAGG3_0909640	TVAG_RG_DS126882_2	KAI5484327	JAOSJJ010000006	chr_I	1614639	1615040	-	hypothetical protein	conserved hypothetical protein	TE gene
TVAGG3_0909660	TVAG_159120	KAI5484328	JAOSJJ010000006	chr_I	1616012	1616851	-	phage tail repeat-like family	conserved hypothetical protein	TE gene
TVAGG3_0909670	TVAG_RG_DS118778_1	KAI5484329	JAOSJJ010000006	chr_I	1617055	1617421	-	phage tail repeat-like family	conserved hypothetical protein	TE gene
TVAGG3_0909680	TVAG_350850	KAI5484330	JAOSJJ010000006	chr_I	1617440	1618288	+	hypothetical protein	conserved hypothetical protein	gene
TVAGG3_0909690	TVAG_350840	KAI5484331	JAOSJJ010000006	chr_I	1618293	1618535	-	serine threonine-protein phosphatase family	conserved hypothetical protein	gene
TVAGG3_0909700	TVAG_350830	KAI5484332	JAOSJJ010000006	chr_I	1618554	1618736	-	hypothetical protein	conserved hypothetical protein	gene
TVAGG3_0909720	TVAG_RG_DS122949_1	KAI5484333	JAOSJJ010000006	chr_I	1623067	1623489	+	conserved hypothetical protein	conserved hypothetical protein	gene
TVAGG3_0909750	TVAG_RG_DS113226_27	KAI5484334	JAOSJJ010000006	chr_I	1630346	1631011	+	conserved hypothetical protein	conserved hypothetical protein	TE gene
TVAGG3_0909760	TVAG_RG_DS113226_37	KAI5484335	JAOSJJ010000006	chr_I	1631258	1633570	+	DNA primase domain protein	hypothetical protein	TE gene
TVAGG3_0909770	TVAG_016480	KAI5484336	JAOSJJ010000006	chr_I	1634488	1634775	-	hypothetical protein	conserved hypothetical protein	gene
TVAGG3_0909790	TVAG_RG_DS115718_3	KAI5484337	JAOSJJ010000006	chr_I	1635884	1636329	-	hypothetical protein	hypothetical protein	gene
TVAGG3_0909800	TVAG_RG_DS115718_2	KAI5484338	JAOSJJ010000006	chr_I	1636446	1638509	-	DNA/RNA polymerases family	hypothetical protein	gene
TVAGG3_0909850	TVAG_090580	KAI5484339	JAOSJJ010000006	chr_I	1643092	1643448	-	MULE transposase domain-containing protein	conserved hypothetical protein	TE gene
TVAGG3_0909860	TVAG_016470	KAI5484340	JAOSJJ010000006	chr_I	1645120	1646796	-	choline transporter-like (SLC family 44) family	conserved hypothetical protein	gene
TVAGG3_0909870	TVAG_295800	KAI5484341	JAOSJJ010000006	chr_I	1648968	1649210	+	serine threonine-protein phosphatase family	conserved hypothetical protein	gene
TVAGG3_0909880	TVAG_016460	KAI5484342	JAOSJJ010000006	chr_I	1649549	1650061	-	hypothetical protein	conserved hypothetical protein	gene
TVAGG3_0909900	TVAG_RG_DS113226_28	KAI5484343	JAOSJJ010000006	chr_I	1652062	1653020	-	phage tail repeat-like family	conserved hypothetical protein	TE gene
TVAGG3_0909900	TVAG_RG_DS113226_35	KAI5484343	JAOSJJ010000006	chr_I	1650080	1652065	+	phage tail repeat-like family	conserved hypothetical protein	TE gene
TVAGG3_0909920	TVAG_RG_DS113226_13	KAI5484344	JAOSJJ010000006	chr_I	1653037	1653438	+	hypothetical protein	conserved hypothetical protein	TE gene
TVAGG3_0909930	TVAG_RG_DS152224_3	KAI5484345	JAOSJJ010000006	chr_I	1653458	1653613	+	hypothetical protein	conserved hypothetical protein	TE gene
TVAGG3_0909940	TVAG_RG_DS137482_1	KAI5484346	JAOSJJ010000006	chr_I	1653633	1654130	+	hypothetical protein	conserved hypothetical protein	TE gene
TVAGG3_0909960	TVAG_RG_DS113226_24	KAI5484347	JAOSJJ010000006	chr_I	1656523	1656786	+	hypothetical protein	conserved hypothetical protein	TE gene
TVAGG3_0909970	TVAG_RG_DS113226_5	KAI5484348	JAOSJJ010000006	chr_I	1656836	1657531	-	MazG nucleotide pyrophosphohydrolase domain-containing protein	conserved hypothetical protein	TE gene
TVAGG3_0909980	TVAG_RG_DS140953_1	KAI5484349	JAOSJJ010000006	chr_I	1657564	1658148	-	hypothetical protein	hypothetical protein	TE gene
TVAGG3_0909990	TVAG_RG_DS113226_19	KAI5484350	JAOSJJ010000006	chr_I	1658197	1658562	-	hypothetical protein	conserved hypothetical protein	TE gene
TVAGG3_0910000	TVAG_RG_DS113226_36	KAI5484351	JAOSJJ010000006	chr_I	1658957	1659538	+	hypothetical protein	conserved hypothetical protein	TE gene
TVAGG3_0910010	TVAG_RG_DS113226_8	KAI5484352	JAOSJJ010000006	chr_I	1659567	1659767	-	hypothetical protein	conserved hypothetical protein	TE gene
TVAGG3_0910030	TVAG_016440	KAI5484353	JAOSJJ010000006	chr_I	1660291	1660902	+	organellar and viral DNA polymerase type B	conserved hypothetical protein	TE gene
TVAGG3_0910040	TVAG_016430	KAI5484354	JAOSJJ010000006	chr_I	1661061	1661927	+	Kil-A N-terminal domain protein 1	conserved hypothetical protein	TE gene
TVAGG3_0910050	TVAG_568040	KAI5484355	JAOSJJ010000006	chr_I	1661944	1662819	-	protein of unknown function DUF4106 family	conserved hypothetical protein	TE gene
TVAGG3_0910060	TVAG_367170	KAI5484356	JAOSJJ010000006	chr_I	1663008	1663302	+	protein binding	conserved hypothetical protein	TE gene
TVAGG3_0910070	TVAG_367180	KAI5484357	JAOSJJ010000006	chr_I	1663319	1663738	-	protein of unknown function DUF4108 family	conserved hypothetical protein	TE gene
TVAGG3_0910080	TVAG_RG_DS151542_1	KAI5484358	JAOSJJ010000006	chr_I	1664521	1665010	-	conserved hypothetical protein	conserved hypothetical protein	TE gene
TVAGG3_0910090	TVAG_RG_DS113226_17	KAI5484359	JAOSJJ010000006	chr_I	1665044	1665868	-	hypothetical protein	conserved hypothetical protein	TE gene
TVAGG3_0910100	TVAG_RG_DS113226_1	KAI5484360	JAOSJJ010000006	chr_I	1666113	1666649	-	protein of unknown function DUF4106 family	conserved hypothetical protein	TE gene
TVAGG3_0910110	TVAG_RG_DS146959_1	KAI5484361	JAOSJJ010000006	chr_I	1666713	1667132	+	hypothetical protein	hypothetical protein	TE gene
TVAGG3_0910120	TVAG_RG_DS150226_1	KAI5484362	JAOSJJ010000006	chr_I	1667961	1668587	-	hypothetical protein	hypothetical protein	TE gene
TVAGG3_0910130	TVAG_RG_DS113226_23	KAI5484363	JAOSJJ010000006	chr_I	1668662	1671996	-	hypothetical protein	conserved hypothetical protein	gene
TVAGG3_0910140	TVAG_016410	KAI5484364	JAOSJJ010000006	chr_I	1672363	1673814	-	regulation of vesicle fusion	conserved hypothetical protein	gene
TVAGG3_0910150	TVAG_016400	KAI5484365	JAOSJJ010000006	chr_I	1674464	1675427	-	glycine-rich protein family	conserved hypothetical protein	gene
TVAGG3_0910160	TVAG_016390	KAI5484366	JAOSJJ010000006	chr_I	1675523	1676731	+	lectin leg-like domain-containing protein	conserved hypothetical protein	gene
TVAGG3_0910170	TVAG_016380	KAI5484367	JAOSJJ010000006	chr_I	1677208	1679316	-	protein binding	retiin%2C putative	gene
TVAGG3_0910180	NA	KAI5484368	JAOSJJ010000006	chr_I	NA	NA	NA	NA	NA	NA
TVAGG3_0910190	TVAG_016370	KAI5484369	JAOSJJ010000006	chr_I	1682738	1684117	+	ankyrin repeat protein family	ankyrin repeat domain%2C putative	gene
TVAGG3_0910200	TVAG_016360	KAI5484370	JAOSJJ010000006	chr_I	1684735	1685624	+	ER to Golgi vesicle-mediated transport	conserved hypothetical protein	gene
TVAGG3_0910220	TVAG_016350	KAI5484371	JAOSJJ010000006	chr_I	1687240	1687632	+	spectrin binding	conserved hypothetical protein	gene
TVAGG3_0910240	TVAG_TEG_DS113226_5_1	KAI5484372	JAOSJJ010000006	chr_I	1687864	1688880	+	Mariner transposase	mariner transposase	TE gene
TVAGG3_0910260	TVAG_016340	KAI5484373	JAOSJJ010000006	chr_I	1690158	1692812	-	armadillo (ARM) repeat-containing protein family	conserved hypothetical protein	gene
TVAGG3_0910270	TVAG_016330	KAI5484374	JAOSJJ010000006	chr_I	1693107	1694366	-	regulation of centriole replication	CAMK family protein kinase	gene
TVAGG3_0910280	TVAG_016320	KAI5484375	JAOSJJ010000006	chr_I	1694493	1695889	+	armadillo (ARM) repeat-containing protein family	conserved hypothetical protein	gene
TVAGG3_0910290	TVAG_016310	KAI5484376	JAOSJJ010000006	chr_I	1696229	1696540	+	protein binding	conserved hypothetical protein	gene
TVAGG3_0910300	TVAG_016300	KAI5484377	JAOSJJ010000006	chr_I	1697222	1698734	-	positive regulation of translation initiation in response to endoplasmic reticulum stress	protein kinase inhibitor%2C putative	gene
TVAGG3_0910320	TVAG_016290	KAI5484378	JAOSJJ010000006	chr_I	1700277	1701590	+	ribonuclease inhibitor domain-containing protein	leucine-rich repeat protein%2C BspA family	gene
TVAGG3_0910330	TVAG_016280	KAI5484379	JAOSJJ010000006	chr_I	1702246	1704042	+	conserved hypothetical protein	conserved hypothetical protein	gene
TVAGG3_0910350	TVAG_016270	KAI5484380	JAOSJJ010000006	chr_I	1706989	1708272	+	proteasome regulatory particle assembly	ankyrin 2%2C3/unc44%2C putative	gene
TVAGG3_0910360	TVAG_016260	KAI5484381	JAOSJJ010000006	chr_I	1709217	1710608	+	proteasome regulatory particle assembly	spermatogenic cell-specific gene%2C putative	gene
TVAGG3_0910370	TVAG_016250	KAI5484382	JAOSJJ010000006	chr_I	1713156	1713818	+	hypothetical protein	conserved hypothetical protein	gene
TVAGG3_0910380	TVAG_016240	KAI5484383	JAOSJJ010000006	chr_I	1713987	1716105	-	hypothetical protein	Early endosome antigen%2C putative	gene
TVAGG3_0910390	TVAG_016230	KAI5484384	JAOSJJ010000006	chr_I	1716728	1717765	+	protein binding	conserved hypothetical protein	gene
TVAGG3_0910400	TVAG_016220	KAI5484385	JAOSJJ010000006	chr_I	1718169	1720646	-	bifunctional inhibitor/lipid-transfer protein/seed storage 2s albumin superfamily protein family	conserved hypothetical protein	gene
TVAGG3_0910420	TVAG_016210	KAI5484386	JAOSJJ010000006	chr_I	1725449	1726301	+	NAD+ binding	chromatin regulatory protein sir2%2C putative	gene
TVAGG3_0910430	TVAG_016200	KAI5484387	JAOSJJ010000006	chr_I	1727191	1728038	+	spectrin binding	conserved hypothetical protein	gene
TVAGG3_0910440	NA	KAI5484388	JAOSJJ010000006	chr_I	NA	NA	NA	NA	NA	NA
TVAGG3_0910450	TVAG_016190	KAI5484389	JAOSJJ010000006	chr_I	1735006	1735704	-	hypothetical protein	conserved hypothetical protein	gene
TVAGG3_0910460	TVAG_016180	KAI5484390	JAOSJJ010000006	chr_I	1736054	1737738	-	SEC24-related protein family	conserved hypothetical protein	gene
TVAGG3_0910470	TVAG_016170	KAI5484391	JAOSJJ010000006	chr_I	1738377	1739603	-	mRNA binding	pumilio%2C putative	gene
TVAGG3_0910480	TVAG_016160	KAI5484392	JAOSJJ010000006	chr_I	1740157	1740630	-	cyclin-dependent kinase inhibitor 2C-related family	protein phosphatase 1 regulatory inhibitor subunit 16A%2C putative	gene
TVAGG3_0910490	TVAG_016150	KAI5484393	JAOSJJ010000006	chr_I	1741199	1742502	-	HMG-CoA reductase classII domain-containing protein	3-hydroxy-3-methylglutaryl-coenzyme A reductase%2C putative	gene
TVAGG3_0910530	TVAG_TEG_DS113226_4_17	KAI5484394	JAOSJJ010000006	chr_I	1745004	1745228	-	hypothetical protein	Maverick transposable element conserved hypothetical protein	TE gene
TVAGG3_0910540	TVAG_TEG_DS113226_4_16	KAI5484395	JAOSJJ010000006	chr_I	1745232	1746110	-	protein similar to viral structural protein S3 structurally similar to PRD1 capsid protein	Maverick transposable element protein%2C similar to viral structural protein S3 and structurally similar to PRD1 capsid protein	TE gene
TVAGG3_0910560	TVAG_RG_DS152274_1	KAI5484396	JAOSJJ010000006	chr_I	1747433	1747895	+	conserved hypothetical protein	conserved hypothetical protein	TE gene
TVAGG3_0910570	TVAG_TEG_DS113226_4_12	KAI5484397	JAOSJJ010000006	chr_I	1748268	1749032	-	conserved hypothetical protein	Maverick transposable element conserved hypothetical protein	TE gene
TVAGG3_0910580	TVAG_RG_DS117713_2	KAI5484398	JAOSJJ010000006	chr_I	1751832	1752155	+	protein similar to viral structural protein S1 structurally similar to reovirus core and PRD1 capsid proteins and phage tail fiber protein	conserved hypothetical protein	TE gene
TVAGG3_0910590	TVAG_RG_DS146288_1	KAI5484399	JAOSJJ010000006	chr_I	1752449	1753200	+	c-integrase	conserved hypothetical protein	TE gene
TVAGG3_0910600	TVAG_TEG_DS113226_4_9	KAI5484400	JAOSJJ010000006	chr_I	1753624	1754559	+	protein similar to RAD50 ATPase (protein of unknown function DUF3839 family)	Maverick transposable element protein%2C similar to RAD50 ATPase	TE gene
TVAGG3_0910610	TVAG_TEG_DS113226_4_8	KAI5484401	JAOSJJ010000006	chr_I	1754793	1755650	+	Kil-A N-terminal domain protein 1	Maverick transposable element Kil-A N-terminal domain protein 1	TE gene
TVAGG3_0910620	TVAG_TEG_DS113226_4_7	KAI5484402	JAOSJJ010000006	chr_I	1755944	1756417	-	conserved hypothetical protein	Maverick transposable element conserved hypothetical protein	TE gene
TVAGG3_0910640	TVAG_TEG_DS113226_4_5	KAI5484403	JAOSJJ010000006	chr_I	1760574	1761428	-	protein structurally similar to glycosyltransferase	Maverick transposable element protein%2C structurally similar to glycosyltransferase	TE gene
TVAGG3_0910650	TVAG_TEG_DS113226_4_4	KAI5484404	JAOSJJ010000006	chr_I	1761456	1761713	-	conserved hypothetical protein	Maverick transposable element conserved hypothetical protein	TE gene
TVAGG3_0910660	TVAG_TEG_DS113226_4_3	KAI5484405	JAOSJJ010000006	chr_I	1761759	1762190	+	hypothetical protein	Maverick transposable element hypothetical protein	TE gene
TVAGG3_0910670	TVAG_RG_DS145342_1	KAI5484406	JAOSJJ010000006	chr_I	1763470	1763796	+	similar to viral structural protein S2 and structurally related to PRD1 capsid protein	hypothetical protein	TE gene
TVAGG3_0910680	TVAG_TEG_DS113226_4_1	KAI5484407	JAOSJJ010000006	chr_I	1763827	1764264	+	conserved hypothetical protein	Maverick transposable element conserved hypothetical protein	TE gene
TVAGG3_0910690	TVAG_511470	KAI5484408	JAOSJJ010000006	chr_I	1764316	1764552	+	hypothetical protein	conserved hypothetical protein	TE gene
TVAGG3_0910720	TVAG_016010	KAI5484409	JAOSJJ010000006	chr_I	1767671	1768795	-	peptidase M60 enhancin and enhancin-like family	conserved hypothetical protein	gene
TVAGG3_0910730	TVAG_016000	KAI5484410	JAOSJJ010000006	chr_I	1768940	1770319	+	negative regulation of pancreatic amylase secretion	conserved hypothetical protein	gene
TVAGG3_0910740	TVAG_015990	KAI5484411	JAOSJJ010000006	chr_I	1771033	1772175	+	glycoprotein 38 family	conserved hypothetical protein	gene
TVAGG3_0910750	TVAG_015980	KAI5484412	JAOSJJ010000006	chr_I	1772791	1773399	-	protein binding	conserved hypothetical protein	gene
TVAGG3_0910760	TVAG_015970	KAI5484413	JAOSJJ010000006	chr_I	1773481	1774251	+	catalytic activity acting on a protein	conserved hypothetical protein	gene
TVAGG3_0910770	TVAG_015960	KAI5484414	JAOSJJ010000006	chr_I	1775073	1776446	-	guanine nucleotide-binding protein-like family	GTP-binding protein-invertebrate%2C putative	gene
TVAGG3_0910780	TVAG_015950	KAI5484415	JAOSJJ010000006	chr_I	1776953	1778459	-	pyruvate kinase activity	pyruvate kinase%2C putative	gene
TVAGG3_0910790	TVAG_015940	KAI5484416	JAOSJJ010000006	chr_I	1780735	1781292	+	EF-Hand domain C-terminal containing protein family	ef-hand domain (C-terminal) containing protein%2C putative	gene
TVAGG3_0910800	TVAG_015930	KAI5484417	JAOSJJ010000006	chr_I	1781353	1782367	-	hypothetical protein	conserved hypothetical protein	gene
TVAGG3_0910820	NA	KAI5484418	JAOSJJ010000006	chr_I	NA	NA	NA	NA	NA	NA
TVAGG3_0910830	TVAG_RG_DS151416_1	KAI5484419	JAOSJJ010000006	chr_I	1787254	1788156	-	protein of unknown function DUF4106 family	conserved hypothetical protein	TE gene
TVAGG3_0910840	TVAG_RG_DS144527_1	KAI5484420	JAOSJJ010000006	chr_I	1788414	1789132	-	protein of unknown function DUF4106 family	conserved hypothetical protein	TE gene
TVAGG3_0910880	NA	KAI5484421	JAOSJJ010000006	chr_I	NA	NA	NA	NA	NA	NA
TVAGG3_0910890	NA	KAI5484422	JAOSJJ010000006	chr_I	NA	NA	NA	NA	NA	NA
TVAGG3_0910900	NA	KAI5484423	JAOSJJ010000006	chr_I	NA	NA	NA	NA	NA	NA
TVAGG3_0910920	TVAG_RG_DS141169_1	KAI5484424	JAOSJJ010000006	chr_I	1806139	1806562	+	conserved hypothetical protein	hypothetical protein	TE gene
TVAGG3_0910930	TVAG_RG_DS128210_1	KAI5484425	JAOSJJ010000006	chr_I	1812954	1813808	-	hypothetical protein	hypothetical protein	TE gene
TVAGG3_0910940	TVAG_RG_DS119116_1	KAI5484426	JAOSJJ010000006	chr_I	1814629	1815311	-	DNA/RNA polymerases family	hypothetical protein	TE gene
TVAGG3_0910950	TVAG_439550	KAI5484427	JAOSJJ010000006	chr_I	1819318	1820055	+	domain of unknown function (DUF3447)	conserved hypothetical protein	TE gene
TVAGG3_0910960	TVAG_439540	KAI5484428	JAOSJJ010000006	chr_I	1820368	1821156	+	Ankyrin repeat family	ankyrin repeat-containing protein%2C putative	gene
TVAGG3_0910980	TVAG_439530	KAI5484429	JAOSJJ010000006	chr_I	1825917	1826207	+	temperature-gated cation channel activity	conserved hypothetical protein	gene
TVAGG3_0910990	TVAG_439520	KAI5484430	JAOSJJ010000006	chr_I	1826340	1827170	+	spectrin binding	ankyrin repeat-containing protein%2C putative	gene
TVAGG3_0911020	TVAG_RG_DS141174_1	KAI5484431	JAOSJJ010000006	chr_I	1828839	1829805	+	protein of unknown function DUF4106 family	conserved hypothetical protein	TE gene
TVAGG3_0911060	TVAG_RG_DS138705_1	KAI5484432	JAOSJJ010000006	chr_I	1834045	1834581	+	protein of unknown function DUF4106 family	conserved hypothetical protein	TE gene
TVAGG3_0911070	TVAG_RG_DS139501_1	KAI5484433	JAOSJJ010000006	chr_I	1834913	1835392	+	hypothetical protein	conserved hypothetical protein	TE gene
TVAGG3_0911080	TVAG_RG_DS151851_1	KAI5484434	JAOSJJ010000006	chr_I	1835440	1836024	+	His-Me finger endonucleases family	conserved hypothetical protein	TE gene
TVAGG3_0911090	TVAG_483620	KAI5484435	JAOSJJ010000006	chr_I	1836066	1836485	+	protein of unknown function DUF4108 family	conserved hypothetical protein	TE gene
TVAGG3_0911100	TVAG_483630	KAI5484436	JAOSJJ010000006	chr_I	1836502	1836846	-	hypothetical protein	conserved hypothetical protein	TE gene
TVAGG3_0911130	TVAG_RG_DS151159_1	KAI5484437	JAOSJJ010000006	chr_I	1839706	1839906	+	hypothetical protein	conserved hypothetical protein	TE gene
TVAGG3_0911150	TVAG_RG_DS129503_2	KAI5484438	JAOSJJ010000006	chr_I	1840964	1841326	+	hypothetical protein	conserved hypothetical protein	TE gene
TVAGG3_0911160	TVAG_RG_DS131285_3	KAI5484439	JAOSJJ010000006	chr_I	1841354	1841638	+	hypothetical protein	hypothetical protein	TE gene
TVAGG3_0911170	TVAG_RG_DS127041_1	KAI5484440	JAOSJJ010000006	chr_I	1841722	1842246	+	hypothetical protein	hypothetical protein	TE gene
TVAGG3_0911180	TVAG_RG_DS128710_1	KAI5484441	JAOSJJ010000006	chr_I	1842417	1842980	+	MazG nucleotide pyrophosphohydrolase domain-containing protein	conserved hypothetical protein	TE gene
TVAGG3_0911210	TVAG_RG_DS150115_1	KAI5484442	JAOSJJ010000006	chr_I	1844006	1844971	-	hypothetical protein	conserved hypothetical protein	TE gene
TVAGG3_0911230	TVAG_RG_DS151618_2	KAI5484443	JAOSJJ010000006	chr_I	1846217	1846372	-	hypothetical protein	conserved hypothetical protein	TE gene
TVAGG3_0911240	TVAG_586790	KAI5484444	JAOSJJ010000006	chr_I	1847761	1848933	-	phage tail repeat-like family	conserved hypothetical protein	TE gene
TVAGG3_0911250	TVAG_525640	KAI5484445	JAOSJJ010000006	chr_I	1849952	1850194	-	serine threonine-protein phosphatase family	conserved hypothetical protein	TE gene
TVAGG3_0911260	TVAG_RG_DS149345_1	KAI5484446	JAOSJJ010000006	chr_I	1850713	1851531	-	phage tail repeat-like family	conserved hypothetical protein	TE gene
TVAGG3_0911270	TVAG_439500	KAI5484447	JAOSJJ010000006	chr_I	1853516	1854547	-	RNA-binding domain RBD family-containing protein	conserved hypothetical protein	gene
TVAGG3_0911320	TVAG_439490	KAI5484448	JAOSJJ010000006	chr_I	1857354	1859582	+	histone deacetylation	conserved hypothetical protein	gene
TVAGG3_0911330	TVAG_439480	KAI5484449	JAOSJJ010000006	chr_I	1861247	1862509	-	hypothetical protein	conserved hypothetical protein	gene
TVAGG3_0911340	TVAG_439470	KAI5484450	JAOSJJ010000006	chr_I	1862988	1863446	-	hypothetical protein	conserved hypothetical protein	gene
TVAGG3_0911350	TVAG_439460	KAI5484451	JAOSJJ010000006	chr_I	1865324	1867836	+	adaptor complex subunit beta family member family	AP-2 complex subunit beta-1%2C putative	gene
TVAGG3_0911400	TVAG_RG_DS113688_14	KAI5484452	JAOSJJ010000006	chr_I	1876223	1876654	+	hypothetical protein	hypothetical protein	TE gene
TVAGG3_0911410	TVAG_439450	KAI5484453	JAOSJJ010000006	chr_I	1876674	1876946	+	hypothetical protein	conserved hypothetical protein	TE gene
TVAGG3_0911420	TVAG_RG_DS113688_12	KAI5484454	JAOSJJ010000006	chr_I	1877532	1879856	-	DNA primase domain protein	hypothetical protein	TE gene
TVAGG3_0911430	TVAG_RG_DS113688_13	KAI5484455	JAOSJJ010000006	chr_I	1879937	1880521	-	HNH endonuclease family	conserved hypothetical protein	TE gene
TVAGG3_0911440	TVAG_RG_DS113688_11	KAI5484456	JAOSJJ010000006	chr_I	1882487	1883553	-	phage tail repeat-like family	conserved hypothetical protein	TE gene
TVAGG3_0911450	TVAG_RG_DS147975_1	KAI5484457	JAOSJJ010000006	chr_I	1886012	1886430	-	conserved hypothetical protein	hypothetical protein	TE gene
TVAGG3_0911460	TVAG_RG_DS113688_10	KAI5484458	JAOSJJ010000006	chr_I	1888295	1888958	-	conserved hypothetical protein	conserved hypothetical protein	gene
TVAGG3_0911470	NA	KAI5484459	JAOSJJ010000006	chr_I	NA	NA	NA	NA	NA	NA
TVAGG3_0911480	TVAG_439440	KAI5484460	JAOSJJ010000006	chr_I	1889983	1890426	-	protein of unknown function DUF4108 family	conserved hypothetical protein	TE gene
TVAGG3_0911500	TVAG_439430	KAI5484461	JAOSJJ010000006	chr_I	1892691	1893471	-	glutamine synthetase type III N terminal-containing protein	glutamine synthetase-bacteria%2C putative	gene
TVAGG3_0911510	TVAG_439420	KAI5484462	JAOSJJ010000006	chr_I	1893534	1894829	-	glutamine synthetase family	glutamine synthetase-bacteria%2C putative	gene
TVAGG3_0911520	TVAG_439410	KAI5484463	JAOSJJ010000006	chr_I	1895594	1897264	-	protein binding	M protein%2C serotype 2.1 precursor%2C putative	gene
TVAGG3_0911530	TVAG_439400	KAI5484464	JAOSJJ010000006	chr_I	1897805	1898677	-	hypothetical protein	conserved hypothetical protein	gene
TVAGG3_0911560	TVAG_439390	KAI5484465	JAOSJJ010000006	chr_I	1903047	1903991	-	hypothetical protein	conserved hypothetical protein	gene
TVAGG3_0911570	TVAG_439380	KAI5484466	JAOSJJ010000006	chr_I	1905872	1906108	+	N-acetylmuramoyl-l-alanine amidase family	conserved hypothetical protein	gene
TVAGG3_0911580	TVAG_263000	KAI5484467	JAOSJJ010000006	chr_I	1906133	1906348	-	hypothetical protein	conserved hypothetical protein	gene
TVAGG3_0911610	TVAG_570490	KAI5484468	JAOSJJ010000006	chr_I	1914268	1914540	-	hypothetical protein	conserved hypothetical protein	TE gene
TVAGG3_0911640	TVAG_374900	KAI5484469	JAOSJJ010000006	chr_I	1922095	1923558	-	protein ubiquitination	conserved hypothetical protein	gene
TVAGG3_0911650	TVAG_374910	KAI5484470	JAOSJJ010000006	chr_I	1923953	1925143	-	hypothetical protein	conserved hypothetical protein	gene
TVAGG3_0911680	TVAG_332300	KAI5484471	JAOSJJ010000006	chr_I	1927366	1927602	+	N-acetylmuramoyl-l-alanine amidase family	conserved hypothetical protein	gene
TVAGG3_0911690	TVAG_332310	KAI5484472	JAOSJJ010000006	chr_I	1927621	1927836	-	hypothetical protein	conserved hypothetical protein	gene
TVAGG3_0911710	TVAG_RG_DS151571_1	KAI5484473	JAOSJJ010000006	chr_I	1928667	1929545	+	conserved hypothetical protein	hypothetical protein	TE gene
TVAGG3_0911720	TVAG_RG_DS140514_1	KAI5484474	JAOSJJ010000006	chr_I	1930433	1931254	+	conserved hypothetical protein	conserved hypothetical protein	TE gene
TVAGG3_0911730	TVAG_RG_DS135073_1	KAI5484475	JAOSJJ010000006	chr_I	1933315	1934346	+	conserved hypothetical protein	conserved hypothetical protein	TE gene
TVAGG3_0911740	TVAG_RG_DS122473_1	KAI5484476	JAOSJJ010000006	chr_I	1937585	1937902	-	DNA primase domain protein	hypothetical protein	TE gene
TVAGG3_0911740	TVAG_RG_DS126862_1	KAI5484476	JAOSJJ010000006	chr_I	1939210	1939897	-	DNA primase domain protein	conserved hypothetical protein	TE gene
TVAGG3_0911750	NA	KAI5484477	JAOSJJ010000006	chr_I	NA	NA	NA	NA	NA	NA
TVAGG3_0911760	TVAG_387150	KAI5484478	JAOSJJ010000006	chr_I	1941583	1941870	-	hypothetical protein	conserved hypothetical protein	TE gene
TVAGG3_0911780	TVAG_RG_DS118641_1	KAI5484479	JAOSJJ010000006	chr_I	1944834	1946745	-	DNA/RNA polymerase superfamily	hypothetical protein	TE gene
TVAGG3_0911810	TVAG_037760	KAI5484480	JAOSJJ010000006	chr_I	1949515	1950522	-	zebrafish ch211-108c17.2-related family	conserved hypothetical protein	TE gene
TVAGG3_0911820	TVAG_385470	KAI5484481	JAOSJJ010000006	chr_I	1951777	1952298	-	hypothetical protein	conserved hypothetical protein	gene
TVAGG3_0911830	TVAG_385460	KAI5484482	JAOSJJ010000006	chr_I	1952841	1953278	-	inorganic cation transmembrane transporter activity transmembrane transporter activity	conserved hypothetical protein	gene
TVAGG3_0911840	TVAG_385450	KAI5484483	JAOSJJ010000006	chr_I	1953688	1954400	-	hypothetical protein	conserved hypothetical protein	gene
TVAGG3_0911850	TVAG_399120	KAI5484484	JAOSJJ010000006	chr_I	1955402	1955920	-	cysteine proteinases family	conserved hypothetical protein	gene
TVAGG3_0911860	TVAG_279780	KAI5484485	JAOSJJ010000006	chr_I	1956154	1956718	-	DDE endonuclease superfamily	conserved hypothetical protein	gene
TVAGG3_0911870	TVAG_279770	KAI5484486	JAOSJJ010000006	chr_I	1956774	1957376	-	ZGC:162945 family	conserved hypothetical protein	gene
TVAGG3_0911880	TVAG_416130	KAI5484487	JAOSJJ010000006	chr_I	1959917	1960661	-	protein kinase C-activating G-protein coupled receptor signaling pathway	diacylglycerol kinase%2C putative	gene
TVAGG3_0911890	TVAG_416120	KAI5484488	JAOSJJ010000006	chr_I	1961714	1961949	+	N-acetylmuramoyl-l-alanine amidase family	conserved hypothetical protein	gene
TVAGG3_0911920	TVAG_RG_DS121664_1	KAI5484489	JAOSJJ010000006	chr_I	1969068	1969706	-	hypothetical protein	conserved hypothetical protein	gene
TVAGG3_0911930	TVAG_508040	KAI5484490	JAOSJJ010000006	chr_I	1970322	1971416	-	RNA binding	nuclear acid binding protein%2C putative	gene
TVAGG3_0911940	TVAG_508060	KAI5484491	JAOSJJ010000006	chr_I	1971920	1972477	-	hypothetical protein	conserved hypothetical protein	gene
TVAGG3_0911950	TVAG_508070	KAI5484492	JAOSJJ010000006	chr_I	1972726	1974072	-	STKc ROCK NDR like domain-containing protein	AGC family protein kinase	gene
TVAGG3_0911960	TVAG_508080	KAI5484493	JAOSJJ010000006	chr_I	1974647	1975887	-	acid phosphatase activity	acid phosphatase%2C putative	gene
TVAGG3_0911980	TVAG_RG_DS125467_1	KAI5484494	JAOSJJ010000006	chr_I	1976796	1977010	+	protein of unknown function DUF4106 family	conserved hypothetical protein	TE gene
TVAGG3_0912010	TVAG_RG_DS139371_1	KAI5484495	JAOSJJ010000006	chr_I	1982004	1982540	+	protein of unknown function DUF4106 family	conserved hypothetical protein	TE gene
TVAGG3_0912020	TVAG_RG_DS119569_1	KAI5484496	JAOSJJ010000006	chr_I	1982950	1983342	+	hypothetical protein	conserved hypothetical protein	TE gene
TVAGG3_0912030	TVAG_318450	KAI5484497	JAOSJJ010000006	chr_I	1983973	1984608	+	DUF5906 domain-containing protein [Source:UniProtKB/TrEMBL;Acc:A2GHB8]	conserved hypothetical protein	TE gene
TVAGG3_0912040	TVAG_RG_DS115931_2	KAI5484498	JAOSJJ010000006	chr_I	1984642	1985226	+	His-Me finger endonucleases family	conserved hypothetical protein	TE gene
TVAGG3_0912050	TVAG_RG_DS115931_1	KAI5484499	JAOSJJ010000006	chr_I	1985268	1985687	+	protein of unknown function DUF4108 family	conserved hypothetical protein	TE gene
TVAGG3_0912060	TVAG_318440	KAI5484500	JAOSJJ010000006	chr_I	1985704	1986162	-	SMC [Source:UniProtKB/TrEMBL;Acc:A2GHB7]	conserved hypothetical protein	TE gene
TVAGG3_0912070	TVAG_318430	KAI5484501	JAOSJJ010000006	chr_I	1986199	1987074	+	protein of unknown function DUF4106 family	conserved hypothetical protein	TE gene
TVAGG3_0912080	TVAG_318420	KAI5484502	JAOSJJ010000006	chr_I	1987094	1987512	-	hypothetical protein	conserved hypothetical protein	TE gene
TVAGG3_0912090	TVAG_577730	KAI5484503	JAOSJJ010000006	chr_I	1988013	1988817	-	Kil-A N-terminal domain protein 1	conserved hypothetical protein	TE gene
TVAGG3_0912100	TVAG_526330	KAI5484504	JAOSJJ010000006	chr_I	1988908	1989522	-	organellar and viral DNA polymerase type B	conserved hypothetical protein	TE gene
TVAGG3_0912110	TVAG_516390	KAI5484505	JAOSJJ010000006	chr_I	1989993	1990862	-	protein similar to RAD50 ATPase (protein of unknown function DUF3839 family)	conserved hypothetical protein	TE gene
TVAGG3_0912120	TVAG_RG_DS146821_1	KAI5484506	JAOSJJ010000006	chr_I	1991463	1991683	+	hypothetical protein	conserved hypothetical protein	TE gene
TVAGG3_0912130	TVAG_RG_DS118376_1	KAI5484507	JAOSJJ010000006	chr_I	1992152	1992742	-	DNA/RNA polymerases family	conserved hypothetical protein	TE gene
TVAGG3_0912140	TVAG_RG_DS148376_1	KAI5484508	JAOSJJ010000006	chr_I	1992944	1993849	-	hypothetical protein	conserved hypothetical protein	TE gene
TVAGG3_0912150	TVAG_RG_DS122321_2	KAI5484509	JAOSJJ010000006	chr_I	1993927	1994290	-	hypothetical protein	conserved hypothetical protein	TE gene
TVAGG3_0912160	TVAG_RG_DS141546_1	KAI5484510	JAOSJJ010000006	chr_I	1994336	1994920	-	phage tail repeat-like family	conserved hypothetical protein	TE gene
TVAGG3_0912170	TVAG_RG_DS114834_4	KAI5484511	JAOSJJ010000006	chr_I	1994940	1995092	-	hypothetical protein	conserved hypothetical protein	TE gene
TVAGG3_0912180	TVAG_RG_DS126820_1	KAI5484512	JAOSJJ010000006	chr_I	1995112	1995451	-	hypothetical protein	conserved hypothetical protein	TE gene
TVAGG3_0912190	TVAG_RG_DS113348_16	KAI5484513	JAOSJJ010000006	chr_I	1995531	1996490	+	hypothetical protein	hypothetical protein	TE gene
TVAGG3_0912200	TVAG_RG_DS122901_1	KAI5484514	JAOSJJ010000006	chr_I	1996855	1998091	-	phage tail repeat-like family	conserved hypothetical protein	TE gene
TVAGG3_0912210	TVAG_008410	KAI5484515	JAOSJJ010000006	chr_I	1998110	1998461	+	hypothetical protein	conserved hypothetical protein	TE gene
TVAGG3_0912220	TVAG_277570	KAI5484516	JAOSJJ010000006	chr_I	1998963	1999205	-	serine threonine-protein phosphatase family	conserved hypothetical protein	TE gene
TVAGG3_0912230	TVAG_541080	KAI5484517	JAOSJJ010000006	chr_I	1999224	1999586	-	hypothetical protein	conserved hypothetical protein	TE gene
TVAGG3_0912240	TVAG_RG_DS113706_3	KAI5484518	JAOSJJ010000006	chr_I	1999726	2000544	-	phage tail repeat-like family	conserved hypothetical protein	TE gene
TVAGG3_0912250	TVAG_528990	KAI5484519	JAOSJJ010000006	chr_I	2001108	2001502	-	RNA binding	conserved hypothetical protein	gene
TVAGG3_0912260	TVAG_508050	KAI5484520	JAOSJJ010000006	chr_I	2002317	2002677	+	hypothetical protein	conserved hypothetical protein	gene
TVAGG3_0912270	TVAG_526230	KAI5484521	JAOSJJ010000006	chr_I	2006031	2006671	-	acid phosphatase activity	conserved hypothetical protein	gene
TVAGG3_0912280	TVAG_527580	KAI5484522	JAOSJJ010000006	chr_I	2006758	2007473	-	myeloid leukemia factor family	conserved hypothetical protein	gene
TVAGG3_0912290	TVAG_041440	KAI5484523	JAOSJJ010000006	chr_I	2008429	2008919	-	RNA binding	poly(A) binding protein%2C putative	gene
TVAGG3_0912320	TVAG_RG_DS116687_2	KAI5484524	JAOSJJ010000006	chr_I	2012179	2012784	+	c-integrase	conserved hypothetical protein	TE gene
TVAGG3_0912340	TVAG_368000	KAI5484525	JAOSJJ010000006	chr_I	2013029	2013556	-	protein of unknown function DUF4107 family	conserved hypothetical protein	TE gene
TVAGG3_0912380	TVAG_067740	KAI5484526	JAOSJJ010000006	chr_I	2019661	2020534	-	DNA polymerase type B organellar and viral	conserved hypothetical protein	TE gene
TVAGG3_0912380	TVAG_412720	KAI5484526	JAOSJJ010000006	chr_I	2018663	2018938	-	DNA polymerase type B organellar and viral	conserved hypothetical protein	TE gene
TVAGG3_0912390	NA	KAI5484527	JAOSJJ010000006	chr_I	NA	NA	NA	NA	NA	NA
TVAGG3_0912410	TVAG_RG_DS130396_1	KAI5484528	JAOSJJ010000006	chr_I	2022655	2023002	+	conserved hypothetical protein	conserved hypothetical protein	TE gene
TVAGG3_0912430	TVAG_497720	KAI5484529	JAOSJJ010000006	chr_I	2024552	2025490	-	protein similar to RAD50 ATPase (protein of unknown function DUF3839 family)	conserved hypothetical protein	TE gene
TVAGG3_0912460	TVAG_RG_DS134882_1	KAI5484530	JAOSJJ010000006	chr_I	2027952	2028918	-	protein similar to viral structural protein S1 structurally similar to reovirus core and PRD1 capsid proteins and phage tail fiber protein	conserved hypothetical protein	TE gene
TVAGG3_0912470	TVAG_RG_DS126944_1	KAI5484531	JAOSJJ010000006	chr_I	2031737	2031949	+	conserved hypothetical protein	hypothetical protein	TE gene
TVAGG3_0912480	TVAG_140350	KAI5484532	JAOSJJ010000006	chr_I	2035190	2035553	+	protein of unknown function DUF4107 family	conserved hypothetical protein	TE gene
TVAGG3_0912490	TVAG_383810	KAI5484533	JAOSJJ010000006	chr_I	2035861	2036181	+	hypothetical protein	conserved hypothetical protein	TE gene
TVAGG3_0912500	TVAG_383800	KAI5484534	JAOSJJ010000006	chr_I	2036363	2037019	-	protein similar to viral structural protein S3 structurally similar to PRD1 capsid protein	conserved hypothetical protein	TE gene
TVAGG3_0912510	TVAG_RG_DS132890_1	KAI5484535	JAOSJJ010000006	chr_I	2037069	2037520	+	conserved hypothetical protein	conserved hypothetical protein	TE gene
TVAGG3_0912530	TVAG_RG_DS124885_1	KAI5484536	JAOSJJ010000006	chr_I	2039157	2039582	-	conserved hypothetical protein	conserved hypothetical protein	TE gene
TVAGG3_0912570	NA	KAI5484537	JAOSJJ010000006	chr_I	NA	NA	NA	NA	NA	NA
TVAGG3_0912580	TVAG_RG_DS144459_1	KAI5484538	JAOSJJ010000006	chr_I	2047450	2048001	+	c-integrase	conserved hypothetical protein	TE gene
TVAGG3_0912590	TVAG_TEG_DS113576_1_2	KAI5484539	JAOSJJ010000006	chr_I	2048178	2048369	+	KilA N-terminal/APSES-type HTH DNA-binding family	Maverick transposable element KilA N-terminal domain protein 2	TE gene
TVAGG3_0912600	TVAG_590450	KAI5484540	JAOSJJ010000006	chr_I	2048862	2049818	+	protein similar to RAD50 ATPase (protein of unknown function DUF3839 family)	conserved hypothetical protein	TE gene
TVAGG3_0912620	TVAG_449540	KAI5484541	JAOSJJ010000006	chr_I	2054882	2055442	+	DNA polymerase type B organellar and viral	conserved hypothetical protein	TE gene
TVAGG3_0912650	TVAG_RG_DS137961_1	KAI5484542	JAOSJJ010000006	chr_I	2058457	2058690	+	similar to viral structural protein S2 and structurally related to PRD1 capsid protein	hypothetical protein	TE gene
TVAGG3_0912660	TVAG_TEG_DS113576_1_5	KAI5484543	JAOSJJ010000006	chr_I	2058721	2059176	+	conserved hypothetical protein	Maverick transposable element conserved hypothetical protein	TE gene
TVAGG3_0912670	TVAG_TEG_DS113576_2_1	KAI5484544	JAOSJJ010000006	chr_I	2059820	2060371	+	c-integrase	Maverick transposable element c-integrase	TE gene
TVAGG3_0912680	TVAG_TEG_DS113576_2_2	KAI5484545	JAOSJJ010000006	chr_I	2061013	2061624	+	organellar and viral DNA polymerase type B	Maverick transposable element conserved hypothetical protein	TE gene
TVAGG3_0912690	TVAG_131780	KAI5484546	JAOSJJ010000006	chr_I	2061821	2062477	+	Kil-A N-terminal domain protein 1	conserved hypothetical protein	TE gene
TVAGG3_0912700	TVAG_RG_DS116667_2	KAI5484547	JAOSJJ010000006	chr_I	2062878	2063351	-	conserved hypothetical protein	conserved hypothetical protein	TE gene
TVAGG3_0912710	NA	KAI5484548	JAOSJJ010000006	chr_I	NA	NA	NA	NA	NA	NA
TVAGG3_0912720	TVAG_245080	KAI5484549	JAOSJJ010000006	chr_I	2064638	2065493	+	DNA polymerase type B organellar and viral	conserved hypothetical protein	TE gene
TVAGG3_0912730	NA	KAI5484550	JAOSJJ010000006	chr_I	NA	NA	NA	NA	NA	NA
TVAGG3_0912740	TVAG_455430	KAI5484551	JAOSJJ010000006	chr_I	2067727	2068239	-	protein structurally similar to glycosyltransferase	conserved hypothetical protein	TE gene
TVAGG3_0912750	TVAG_513480	KAI5484552	JAOSJJ010000006	chr_I	2068264	2068524	-	conserved hypothetical protein	conserved hypothetical protein	TE gene
TVAGG3_0912760	TVAG_513470	KAI5484553	JAOSJJ010000006	chr_I	2068570	2068995	+	hypothetical protein	conserved hypothetical protein	TE gene
TVAGG3_0912770	TVAG_248140	KAI5484554	JAOSJJ010000006	chr_I	2070625	2071083	+	conserved hypothetical protein	conserved hypothetical protein	TE gene
TVAGG3_0912780	TVAG_248130	KAI5484555	JAOSJJ010000006	chr_I	2071133	2071369	+	hypothetical protein	conserved hypothetical protein	TE gene
TVAGG3_0912800	TVAG_234800	KAI5484556	JAOSJJ010000006	chr_I	2074691	2074933	+	serine threonine-protein phosphatase family	conserved hypothetical protein	TE gene
TVAGG3_0912820	TVAG_236340	KAI5484557	JAOSJJ010000006	chr_I	2075803	2076274	+	phage tail repeat-like family	conserved hypothetical protein	TE gene
TVAGG3_0912830	TVAG_RG_DS115328_2	KAI5484558	JAOSJJ010000006	chr_I	2077089	2078049	-	phage tail repeat-like family	conserved hypothetical protein	TE gene
TVAGG3_0912830	TVAG_247560	KAI5484558	JAOSJJ010000006	chr_I	2076418	2077092	+	phage tail repeat-like family	conserved hypothetical protein	TE gene
TVAGG3_0912840	TVAG_532870	KAI5484559	JAOSJJ010000006	chr_I	2078486	2078641	+	hypothetical protein	conserved hypothetical protein	TE gene
TVAGG3_0912870	TVAG_084100	KAI5484560	JAOSJJ010000006	chr_I	2082420	2083148	+	protein similar to RAD50 ATPase (protein of unknown function DUF3839 family)	conserved hypothetical protein	TE gene
TVAGG3_0912880	TVAG_084110	KAI5484561	JAOSJJ010000006	chr_I	2084438	2084896	+	SMC [Source:UniProtKB/TrEMBL;Acc:A2G900]	conserved hypothetical protein	TE gene
TVAGG3_0912890	TVAG_084120	KAI5484562	JAOSJJ010000006	chr_I	2084913	2085332	-	protein of unknown function DUF4108 family	conserved hypothetical protein	TE gene
TVAGG3_0912900	TVAG_RG_DS114668_7	KAI5484563	JAOSJJ010000006	chr_I	2085375	2085959	-	His-Me finger endonucleases family	hypothetical protein	TE gene
TVAGG3_0912910	TVAG_RG_DS114668_1	KAI5484564	JAOSJJ010000006	chr_I	2086049	2086837	-	hypothetical protein	conserved hypothetical protein	TE gene
TVAGG3_0912930	TVAG_RG_DS114668_4	KAI5484565	JAOSJJ010000006	chr_I	2087754	2088635	-	protein of unknown function DUF4106 family	conserved hypothetical protein	TE gene
TVAGG3_0912950	TVAG_RG_DS151394_1	KAI5484566	JAOSJJ010000006	chr_I	2096430	2097200	+	conserved hypothetical protein	conserved hypothetical protein	gene
TVAGG3_0912970	TVAG_RG_DS146230_1	KAI5484567	JAOSJJ010000006	chr_I	2099573	2099848	+	conserved hypothetical protein	hypothetical protein	TE gene
TVAGG3_0912980	TVAG_RG_DS114493_3	KAI5484568	JAOSJJ010000006	chr_I	2101892	2103766	+	phage tail repeat-like family	conserved hypothetical protein	TE gene
TVAGG3_0912990	TVAG_383750	KAI5484569	JAOSJJ010000006	chr_I	2105088	2105351	-	hypothetical protein	conserved hypothetical protein	TE gene
TVAGG3_0913000	TVAG_RG_DS131223_1	KAI5484570	JAOSJJ010000006	chr_I	2107117	2108172	-	DNA/RNA polymerase superfamily	hypothetical protein	TE gene
TVAGG3_0913010	TVAG_RG_DS114493_5	KAI5484571	JAOSJJ010000006	chr_I	2110603	2111553	-	hypothetical protein	conserved hypothetical protein	TE gene
TVAGG3_0913030	TVAG_383740	KAI5484572	JAOSJJ010000006	chr_I	2112787	2112909	+	Ankyrin repeat family	conserved hypothetical protein	gene
TVAGG3_0913040	TVAG_383730	KAI5484573	JAOSJJ010000006	chr_I	2113383	2113925	-	RNA binding	poly(A) binding protein%2C putative	gene
TVAGG3_0913090	TVAG_RG_DS151120_1	KAI5484574	JAOSJJ010000006	chr_I	2120204	2120825	+	conserved hypothetical protein	conserved hypothetical protein	TE gene
TVAGG3_0913100	TVAG_RG_DS140128_2	KAI5484575	JAOSJJ010000006	chr_I	2121609	2122096	+	hypothetical protein	hypothetical protein	TE gene
TVAGG3_0913110	TVAG_RG_DS146359_1	KAI5484576	JAOSJJ010000006	chr_I	2122499	2123135	-	conserved hypothetical protein	conserved hypothetical protein	TE gene
TVAGG3_0913120	TVAG_RG_DS116029_2	KAI5484577	JAOSJJ010000006	chr_I	2123324	2124742	+	protein similar to viral structural protein S1 structurally similar to reovirus core and PRD1 capsid proteins and phage tail fiber protein	conserved hypothetical protein	TE gene
TVAGG3_0913140	TVAG_RG_DS131330_1	KAI5484578	JAOSJJ010000006	chr_I	2126697	2127248	+	c-integrase	conserved hypothetical protein	TE gene
TVAGG3_0913180	NA	KAI5484579	JAOSJJ010000006	chr_I	NA	NA	NA	NA	NA	NA
TVAGG3_0913190	TVAG_RG_DS115628_1	KAI5484580	JAOSJJ010000006	chr_I	2130299	2130772	-	conserved hypothetical protein	conserved hypothetical protein	TE gene
TVAGG3_0913200	TVAG_TEG_DS113210_1_8	KAI5484581	JAOSJJ010000006	chr_I	2130865	2131326	+	DNA polymerase type B organellar and viral	Maverick transposable element conserved hypothetical protein	TE gene
TVAGG3_0913200	TVAG_RG_DS122990_1	KAI5484581	JAOSJJ010000006	chr_I	2131649	2133053	+	DNA polymerase type B organellar and viral	conserved hypothetical protein	TE gene
TVAGG3_0913220	TVAG_199860	KAI5484582	JAOSJJ010000006	chr_I	2134742	2135305	-	protein structurally similar to glycosyltransferase	conserved hypothetical protein	TE gene
TVAGG3_0913230	TVAG_269790	KAI5484583	JAOSJJ010000006	chr_I	2135624	2135896	-	conserved hypothetical protein	conserved hypothetical protein	TE gene
TVAGG3_0913250	TVAG_RG_DS147382_1	KAI5484584	JAOSJJ010000006	chr_I	2137381	2137977	+	protein similar to viral structural protein S2 and structurally related to PRD1 capsid protein	hypothetical protein	TE gene
TVAGG3_0913250	TVAG_RG_DS143578_1	KAI5484584	JAOSJJ010000006	chr_I	2136403	2136886	+	protein similar to viral structural protein S2 and structurally related to PRD1 capsid protein	hypothetical protein	TE gene
TVAGG3_0913260	NA	KAI5484585	JAOSJJ010000006	chr_I	NA	NA	NA	NA	NA	NA
TVAGG3_0913270	TVAG_604260	KAI5484586	JAOSJJ010000006	chr_I	2138008	2138267	+	conserved hypothetical protein	conserved hypothetical protein	TE gene
TVAGG3_0913280	TVAG_269800	KAI5484587	JAOSJJ010000006	chr_I	2138515	2138751	+	hypothetical protein	conserved hypothetical protein	TE gene
TVAGG3_0913290	TVAG_269810	KAI5484588	JAOSJJ010000006	chr_I	2138892	2139212	+	hypothetical protein	conserved hypothetical protein	TE gene
TVAGG3_0913300	TVAG_269820	KAI5484589	JAOSJJ010000006	chr_I	2139318	2139752	-	hypothetical protein	conserved hypothetical protein	gene
TVAGG3_0913350	TVAG_269830	KAI5484590	JAOSJJ010000006	chr_I	2142195	2142455	-	hypothetical protein	conserved hypothetical protein	gene
TVAGG3_0913340	TVAG_269840	KAI5484591	JAOSJJ010000006	chr_I	2142583	2143923	-	hypothetical protein	conserved hypothetical protein	gene
TVAGG3_0913360	TVAG_269850	KAI5484592	JAOSJJ010000006	chr_I	2144030	2144485	-	protein binding	conserved hypothetical protein	gene
TVAGG3_0913380	TVAG_269860	KAI5484593	JAOSJJ010000006	chr_I	2146272	2146811	-	GTPase activity	Rab15%2C 13%2C 10%2C 1%2C 35%2C 5%2C and%2C putative	gene
TVAGG3_0913390	TVAG_269870	KAI5484594	JAOSJJ010000006	chr_I	2147176	2147799	+	hypothetical protein	conserved hypothetical protein	gene
TVAGG3_0913400	TVAG_269880	KAI5484595	JAOSJJ010000006	chr_I	2148114	2149361	+	acyltransferase family	conserved hypothetical protein	gene
TVAGG3_0913410	TVAG_269890	KAI5484596	JAOSJJ010000006	chr_I	2149840	2150190	-	hypothetical protein	conserved hypothetical protein	gene
TVAGG3_0913420	TVAG_269900	KAI5484597	JAOSJJ010000006	chr_I	2151338	2152345	+	protein kinase C activity	AGC family protein kinase	gene
TVAGG3_0913430	TVAG_269910	KAI5484598	JAOSJJ010000006	chr_I	2152853	2156005	+	negative regulation of histone ubiquitination	ubiquitin protein ligase E3a%2C putative	gene
TVAGG3_0913440	TVAG_269920	KAI5484599	JAOSJJ010000006	chr_I	2156455	2157303	+	protein ubiquitination	conserved hypothetical protein	gene
TVAGG3_0913460	NA	KAI5484600	JAOSJJ010000006	chr_I	NA	NA	NA	NA	NA	NA
TVAGG3_0913470	TVAG_563620	KAI5484601	JAOSJJ010000006	chr_I	2161622	2161864	+	serine threonine-protein phosphatase family	conserved hypothetical protein	gene
TVAGG3_0913500	TVAG_RG_DS142290_1	KAI5484602	JAOSJJ010000006	chr_I	2162888	2163503	+	protein similar to viral structural protein S1 structurally similar to reovirus core and PRD1 capsid proteins and phage tail fiber protein	conserved hypothetical protein	TE gene
TVAGG3_0913520	TVAG_RG_DS138865_1	KAI5484603	JAOSJJ010000006	chr_I	2165112	2165513	+	hypothetical protein	conserved hypothetical protein	TE gene
TVAGG3_0913530	TVAG_RG_DS148796_1	KAI5484604	JAOSJJ010000006	chr_I	2165705	2166140	+	hypothetical protein	conserved hypothetical protein	TE gene
TVAGG3_0913540	TVAG_RG_DS119787_2	KAI5484605	JAOSJJ010000006	chr_I	2166335	2166571	+	hypothetical protein	hypothetical protein	TE gene
TVAGG3_0913550	NA	KAI5484606	JAOSJJ010000006	chr_I	NA	NA	NA	NA	NA	NA
TVAGG3_0913560	TVAG_RG_DS127848_1	KAI5484607	JAOSJJ010000006	chr_I	2168433	2168771	+	hypothetical protein	conserved hypothetical protein	TE gene
TVAGG3_0913570	TVAG_398060	KAI5484608	JAOSJJ010000006	chr_I	2169342	2170283	+	protein similar to RAD50 ATPase (protein of unknown function DUF3839 family)	conserved hypothetical protein	TE gene
TVAGG3_0913580	TVAG_114090	KAI5484609	JAOSJJ010000006	chr_I	2173078	2173368	+	Kil-A N-terminal domain protein 1	conserved hypothetical protein	TE gene
TVAGG3_0913590	TVAG_427760	KAI5484610	JAOSJJ010000006	chr_I	2173715	2173810	+	hypothetical protein	conserved hypothetical protein	TE gene
TVAGG3_0913630	TVAG_RG_DS139256_1	KAI5484611	JAOSJJ010000006	chr_I	2176915	2177307	-	hypothetical protein	conserved hypothetical protein	TE gene
TVAGG3_0913650	TVAG_RG_DS127968_1	KAI5484612	JAOSJJ010000006	chr_I	2180625	2180942	-	protein of unknown function DUF4106 family	conserved hypothetical protein	TE gene
TVAGG3_0913660	TVAG_389050	KAI5484613	JAOSJJ010000006	chr_I	2181924	2182916	-	protein of unknown function DUF4106 family	conserved hypothetical protein	TE gene
TVAGG3_0913670	TVAG_RG_DS117674_1	KAI5484614	JAOSJJ010000006	chr_I	2183308	2183891	-	protein of unknown function DUF4106 family	conserved hypothetical protein	TE gene
TVAGG3_0913680	TVAG_599590	KAI5484615	JAOSJJ010000006	chr_I	2184563	2184838	-	domain of unknown function (DUF3447)	conserved hypothetical protein	TE gene
TVAGG3_0913690	TVAG_599600	KAI5484616	JAOSJJ010000006	chr_I	2185006	2185398	-	spectrin binding	conserved hypothetical protein	gene
TVAGG3_0913710	NA	KAI5484617	JAOSJJ010000006	chr_I	NA	NA	NA	NA	NA	NA
TVAGG3_0913720	TVAG_419500	KAI5484618	JAOSJJ010000006	chr_I	2188402	2189487	-	protein ubiquitination	protein phosphatase 1 regulatory inhibitor subunit 16A%2C putative	gene
TVAGG3_0913740	TVAG_419510	KAI5484619	JAOSJJ010000006	chr_I	2194837	2197941	+	hypothetical protein	conserved hypothetical protein	gene
TVAGG3_0913750	TVAG_419520	KAI5484620	JAOSJJ010000006	chr_I	2198083	2198587	-	Chain L Uncharacterized rRNA-Binding Protein	30S ribosomal protein S17p%2C putative	gene
TVAGG3_0913760	TVAG_419530	KAI5484621	JAOSJJ010000006	chr_I	2199915	2202373	+	hypothetical protein	conserved hypothetical protein	gene
TVAGG3_0913770	TVAG_419540	KAI5484622	JAOSJJ010000006	chr_I	2202720	2203166	+	hypothetical protein	conserved hypothetical protein	gene
TVAGG3_0913780	TVAG_419550	KAI5484623	JAOSJJ010000006	chr_I	2203595	2204188	+	RNA Cap translation initiation factor Eif4e domain-containing protein	conserved hypothetical protein	gene
TVAGG3_0913800	TVAG_419560	KAI5484624	JAOSJJ010000006	chr_I	2208352	2209137	+	transcription-initiator DNA-binding domain ibd family	conserved hypothetical protein	gene
TVAGG3_0913810	TVAG_419570	KAI5484625	JAOSJJ010000006	chr_I	2209581	2210126	-	ADP-ribosylation factor-like protein 8 family	conserved hypothetical protein	gene
TVAGG3_0913820	TVAG_419580	KAI5484626	JAOSJJ010000006	chr_I	2210772	2215568	+	hypothetical protein	conserved hypothetical protein	gene
TVAGG3_0913830	TVAG_419590	KAI5484627	JAOSJJ010000006	chr_I	2215928	2216935	-	thiomorpholine-carboxylate dehydrogenase activity	ornithine cyclodeaminase%2C putative	gene
TVAGG3_0913840	TVAG_419600	KAI5484628	JAOSJJ010000006	chr_I	2218121	2219287	-	transcriptional regulator TrmB middle phospholipase D-like domain-containing protein	conserved hypothetical protein	gene
TVAGG3_0913850	TVAG_419610	KAI5484629	JAOSJJ010000006	chr_I	2219401	2221716	-	armadillo (ARM) repeat-containing protein family	conserved hypothetical protein	gene
TVAGG3_0913860	TVAG_419620	KAI5484630	JAOSJJ010000006	chr_I	2224139	2225038	-	hypothetical protein	conserved hypothetical protein	gene
TVAGG3_0913870	TVAG_419640	KAI5484631	JAOSJJ010000006	chr_I	2230950	2231840	+	protein ubiquitination	conserved hypothetical protein	gene
TVAGG3_0913880	TVAG_419650	KAI5484632	JAOSJJ010000006	chr_I	2232337	2233232	-	leucine-rich repeats (6 copies)-containing protein	leucine-rich repeat protein%2C BspA family	gene
TVAGG3_0913890	TVAG_419660	KAI5484633	JAOSJJ010000006	chr_I	2233674	2235458	-	leucine-rich repeats (6 copies)-containing protein	leucine-rich repeat protein%2C BspA family	gene
TVAGG3_0913900	TVAG_419670	KAI5484634	JAOSJJ010000006	chr_I	2235472	2236332	-	leucine-rich repeats (6 copies)-containing protein	leucine-rich repeat protein%2C BspA family	gene
TVAGG3_0913920	TVAG_419680	KAI5484635	JAOSJJ010000006	chr_I	2240995	2246178	+	regulation of parkin-mediated stimulation of mitophagy in response to mitochondrial depolarization	conserved hypothetical protein	gene
TVAGG3_0913930	TVAG_419690	KAI5484636	JAOSJJ010000006	chr_I	2246851	2247338	+	actin-related protein 2/3 complex protein family	arp2/3 complex 16 kD subunit%2C putative	gene
TVAGG3_0913940	TVAG_419700	KAI5484637	JAOSJJ010000006	chr_I	2247978	2250140	-	low-affinity phosphate transporter PHO91 family	conserved hypothetical protein	gene
TVAGG3_0913950	TVAG_419710	KAI5484638	JAOSJJ010000006	chr_I	2250856	2251591	-	RNA polymerase II transcription regulator recruiting activity	DNA-binding protein reb1%2C putative	gene
TVAGG3_0913960	TVAG_419720	KAI5484639	JAOSJJ010000006	chr_I	2252896	2254189	+	aspartate aminotransferase yhdr-related family	aspartate aminotransferase%2C putative	gene
TVAGG3_0913970	TVAG_419730	KAI5484640	JAOSJJ010000006	chr_I	2254884	2256566	+	GTPase activation domain GAP family	conserved hypothetical protein	gene
TVAGG3_0913980	TVAG_419740	KAI5484641	JAOSJJ010000006	chr_I	2258985	2259350	-	hypothetical protein	conserved hypothetical protein	gene
TVAGG3_0914010	TVAG_419760	KAI5484642	JAOSJJ010000006	chr_I	2264549	2265295	-	endonuclease activity	conserved hypothetical protein	gene
TVAGG3_0914030	TVAG_TEG_DS113400_1_1	KAI5484643	JAOSJJ010000006	chr_I	2265801	2266817	+	Mariner transposase	mariner transposase	TE gene
TVAGG3_0914060	TVAG_RG_DS144776_1	KAI5484644	JAOSJJ010000006	chr_I	2269719	2270534	+	conserved hypothetical protein	conserved hypothetical protein	TE gene
TVAGG3_0914070	TVAG_RG_DS113400_6	KAI5484645	JAOSJJ010000006	chr_I	2270997	2271611	+	hypothetical protein	hypothetical protein	TE gene
TVAGG3_0914080	TVAG_RG_DS113400_4	KAI5484646	JAOSJJ010000006	chr_I	2271808	2272584	-	conserved hypothetical protein	conserved hypothetical protein	TE gene
TVAGG3_0914110	NA	KAI5484647	JAOSJJ010000006	chr_I	NA	NA	NA	NA	NA	NA
TVAGG3_0914130	TVAG_522700	KAI5484648	JAOSJJ010000006	chr_I	2279645	2280816	+	DNA polymerase type B organellar and viral	conserved hypothetical protein	TE gene
TVAGG3_0914150	TVAG_TEG_DS113662_1_18	KAI5484649	JAOSJJ010000006	chr_I	2283848	2284105	-	conserved hypothetical protein	Maverick transposable element conserved hypothetical protein	TE gene
TVAGG3_0914160	TVAG_584130	KAI5484650	JAOSJJ010000006	chr_I	2284152	2284586	+	hypothetical protein	conserved hypothetical protein	TE gene
TVAGG3_0914170	TVAG_419830	KAI5484651	JAOSJJ010000006	chr_I	2286721	2286957	+	hypothetical protein	conserved hypothetical protein	TE gene
TVAGG3_0914180	TVAG_419840	KAI5484652	JAOSJJ010000006	chr_I	2287595	2288851	-	endonuclease activity	conserved hypothetical protein	gene
TVAGG3_0914190	TVAG_419850	KAI5484653	JAOSJJ010000006	chr_I	2289647	2290429	-	endonuclease activity	conserved hypothetical protein	gene
TVAGG3_0914200	TVAG_419860	KAI5484654	JAOSJJ010000006	chr_I	2290535	2292805	-	endonuclease activity	conserved hypothetical protein	gene
TVAGG3_0914210	TVAG_419870	KAI5484655	JAOSJJ010000006	chr_I	2293045	2294457	-	nuclear chaperone required for maturation and nuclear export of pre-60s ribosome subunits	conserved hypothetical protein	gene
TVAGG3_0914220	TVAG_419880	KAI5484656	JAOSJJ010000006	chr_I	2294475	2296706	-	endonuclease activity	conserved hypothetical protein	gene
TVAGG3_0914230	TVAG_419890	KAI5484657	JAOSJJ010000006	chr_I	2298528	2298890	+	hypothetical protein	conserved hypothetical protein	gene
TVAGG3_0914240	TVAG_419900	KAI5484658	JAOSJJ010000006	chr_I	2298909	2299151	+	serine threonine-protein phosphatase family	conserved hypothetical protein	gene
TVAGG3_0914250	TVAG_419910	KAI5484659	JAOSJJ010000006	chr_I	2299156	2299479	-	hypothetical protein	conserved hypothetical protein	gene
TVAGG3_0914270	TVAG_RG_DS120882_1	KAI5484660	JAOSJJ010000006	chr_I	2301426	2301833	-	hypothetical protein	hypothetical protein	TE gene
TVAGG3_0914280	TVAG_449170	KAI5484661	JAOSJJ010000006	chr_I	2311449	2311757	-	Myocyte-specific enhancer factor 2D-related protein [Source:UniProtKB/TrEMBL;Acc:A2G3E3]	conserved hypothetical protein	TE gene
TVAGG3_0914290	TVAG_RG_DS114322_3	KAI5484662	JAOSJJ010000006	chr_I	2312660	2313520	-	hypothetical protein	conserved hypothetical protein	TE gene
TVAGG3_0914300	TVAG_RG_DS147868_1	KAI5484663	JAOSJJ010000006	chr_I	2314262	2314414	-	hypothetical protein	conserved hypothetical protein	TE gene
TVAGG3_0914340	TVAG_449130	KAI5484664	JAOSJJ010000006	chr_I	2328095	2328952	-	protein serine/threonine kinase activity	conserved hypothetical protein	gene
TVAGG3_0914340	TVAG_449120	KAI5484664	JAOSJJ010000006	chr_I	2329154	2329825	-	protein serine/threonine kinase activity	CAMK family protein kinase	gene
TVAGG3_0914350	NA	KAI5484665	JAOSJJ010000006	chr_I	NA	NA	NA	NA	NA	NA
TVAGG3_0914360	TVAG_449110	KAI5484666	JAOSJJ010000006	chr_I	2330316	2331551	-	glucose import	sugar transporter%2C putative	gene
TVAGG3_0914370	TVAG_027950	KAI5484667	JAOSJJ010000006	chr_I	2333841	2334101	+	hypothetical protein	conserved hypothetical protein	gene
TVAGG3_0914390	TVAG_602930	KAI5484668	JAOSJJ010000006	chr_I	2336022	2336480	-	repellent protein 1 family	conserved hypothetical protein	TE gene
TVAGG3_0914400	TVAG_RG_DS116002_1	KAI5484669	JAOSJJ010000006	chr_I	2336511	2337851	-	protein similar to viral structural protein S2 and structurally related to PRD1 capsid protein	hypothetical protein	TE gene
TVAGG3_0914410	TVAG_449100	KAI5484670	JAOSJJ010000006	chr_I	2338113	2338550	-	hypothetical protein	conserved hypothetical protein	TE gene
TVAGG3_0914420	TVAG_449090	KAI5484671	JAOSJJ010000006	chr_I	2338596	2338856	+	conserved hypothetical protein	conserved hypothetical protein	TE gene
TVAGG3_0914430	TVAG_TEG_DS113627_1_5	KAI5484672	JAOSJJ010000006	chr_I	2338881	2339735	+	protein structurally similar to glycosyltransferase	Maverick transposable element protein%2C structurally similar to glycosyltransferase	TE gene
TVAGG3_0914440	TVAG_595980	KAI5484673	JAOSJJ010000006	chr_I	2342266	2343249	-	DNA polymerase type B organellar and viral	conserved hypothetical protein	TE gene
TVAGG3_0914440	TVAG_577070	KAI5484673	JAOSJJ010000006	chr_I	2339818	2340342	-	DNA polymerase type B organellar and viral	conserved hypothetical protein	TE gene
TVAGG3_0914450	NA	KAI5484674	JAOSJJ010000006	chr_I	NA	NA	NA	NA	NA	NA
TVAGG3_0914460	TVAG_269400	KAI5484675	JAOSJJ010000006	chr_I	2343686	2344156	+	conserved hypothetical protein	conserved hypothetical protein	TE gene
TVAGG3_0914470	TVAG_RG_DS114632_2	KAI5484676	JAOSJJ010000006	chr_I	2344922	2345530	-	Kil-A N-terminal domain protein 1	conserved hypothetical protein	TE gene
TVAGG3_0914480	TVAG_528060	KAI5484677	JAOSJJ010000006	chr_I	2346767	2347584	-	protein similar to RAD50 ATPase (protein of unknown function DUF3839 family)	conserved hypothetical protein	TE gene
TVAGG3_0914490	TVAG_RG_DS120761_1	KAI5484678	JAOSJJ010000006	chr_I	2347756	2348418	-	conserved hypothetical protein	conserved hypothetical protein	TE gene
TVAGG3_0914500	TVAG_RG_DS131548_1	KAI5484679	JAOSJJ010000006	chr_I	2349058	2349680	-	c-integrase	conserved hypothetical protein	TE gene
TVAGG3_0914500	TVAG_TEG_DS113570_3_9	KAI5484679	JAOSJJ010000006	chr_I	2348595	2348980	-	c-integrase	Maverick transposable element c-integrase	TE gene
TVAGG3_0914510	TVAG_RG_DS145313_1	KAI5484680	JAOSJJ010000006	chr_I	2350057	2350683	-	protein similar to viral structural protein S1 structurally similar to reovirus core and PRD1 capsid proteins and phage tail fiber protein	conserved hypothetical protein	TE gene
TVAGG3_0914520	TVAG_RG_DS113825_6	KAI5484681	JAOSJJ010000006	chr_I	2351680	2352736	-	protein similar to viral structural protein S1 structurally similar to reovirus core and PRD1 capsid proteins and phage tail fiber protein	hypothetical protein	TE gene
TVAGG3_0914530	TVAG_RG_DS113825_8	KAI5484682	JAOSJJ010000006	chr_I	2352754	2353353	+	conserved hypothetical protein	hypothetical protein	TE gene
TVAGG3_0914540	TVAG_RG_DS113825_4	KAI5484683	JAOSJJ010000006	chr_I	2353715	2354329	-	hypothetical protein	hypothetical protein	TE gene
TVAGG3_0914550	TVAG_428770	KAI5484684	JAOSJJ010000006	chr_I	2356768	2357295	+	protein of unknown function DUF4107 family	conserved hypothetical protein	TE gene
TVAGG3_0914560	TVAG_428760	KAI5484685	JAOSJJ010000006	chr_I	2357436	2357762	+	hypothetical protein	conserved hypothetical protein	TE gene
TVAGG3_0914570	TVAG_428750	KAI5484686	JAOSJJ010000006	chr_I	2358081	2358788	+	cysteine proteinases family	conserved hypothetical protein	gene
TVAGG3_0914580	TVAG_428740	KAI5484687	JAOSJJ010000006	chr_I	2359663	2360001	-	cell redox homeostasis	thioredoxin%2C putative	gene
TVAGG3_0914590	TVAG_428730	KAI5484688	JAOSJJ010000006	chr_I	2362525	2362884	+	structural constituent of cytoskeleton	conserved hypothetical protein	gene
TVAGG3_0914600	TVAG_428720	KAI5484689	JAOSJJ010000006	chr_I	2362932	2363615	-	hypothetical protein	conserved hypothetical protein	gene
TVAGG3_0914610	TVAG_428710	KAI5484690	JAOSJJ010000006	chr_I	2363998	2364675	-	bromodomain family	conserved hypothetical protein	gene
TVAGG3_0914620	TVAG_428700	KAI5484691	JAOSJJ010000006	chr_I	2365195	2366229	+	hypothetical protein	conserved hypothetical protein	gene
TVAGG3_0914630	TVAG_428690	KAI5484692	JAOSJJ010000006	chr_I	2366509	2370789	+	Hect E3 ligase catalytic domain family	conserved hypothetical protein	gene
TVAGG3_0914640	TVAG_428680	KAI5484693	JAOSJJ010000006	chr_I	2371570	2373396	-	hypothetical protein	conserved hypothetical protein	gene
TVAGG3_0914650	TVAG_428670	KAI5484694	JAOSJJ010000006	chr_I	2373654	2374796	-	unfolded protein binding	heat shock protein 70kD%2C putative	gene
TVAGG3_0914660	TVAG_428660	KAI5484695	JAOSJJ010000006	chr_I	2374903	2375499	-	ATP binding	heat shock protein 70kD%2C putative	gene
TVAGG3_0914670	TVAG_428650	KAI5484696	JAOSJJ010000006	chr_I	2376301	2378031	-	RNA binding	RNA binding motif protein%2C putative	gene
TVAGG3_0914680	TVAG_428640	KAI5484697	JAOSJJ010000006	chr_I	2378334	2379392	+	G-quadruplex RNA binding	conserved hypothetical protein	gene
TVAGG3_0914690	TVAG_428630	KAI5484698	JAOSJJ010000006	chr_I	2379997	2383152	-	pecanex family	pecanex%2C putative	gene
TVAGG3_0914700	TVAG_428620	KAI5484699	JAOSJJ010000006	chr_I	2384077	2384919	-	hypothetical protein	conserved hypothetical protein	gene
TVAGG3_0914710	TVAG_428610	KAI5484700	JAOSJJ010000006	chr_I	2385314	2386600	-	spectrin binding	conserved hypothetical protein	gene
TVAGG3_0914720	TVAG_428600	KAI5484701	JAOSJJ010000006	chr_I	2386888	2387316	-	galactose-binding domain-like family	conserved hypothetical protein	gene
TVAGG3_0914730	TVAG_428590	KAI5484702	JAOSJJ010000006	chr_I	2387589	2388098	+	nuclear DNA replication termination	conserved hypothetical protein	gene
TVAGG3_0914740	TVAG_428580	KAI5484703	JAOSJJ010000006	chr_I	2388613	2389689	-	vesicle-mediated transport	Endoplasmic reticulum-golgi intermediate compartment protein%2C putative	gene
TVAGG3_0914750	TVAG_428570	KAI5484704	JAOSJJ010000006	chr_I	2390265	2393819	-	regulation of cell shape	WD repeat domain%2C putative	gene
TVAGG3_0914760	TVAG_428560	KAI5484705	JAOSJJ010000006	chr_I	2394108	2394884	-	snRNA stem-loop binding	small nuclear ribonucleoprotein U)1a%2CU)2b%2C putative	gene
TVAGG3_0914800	TVAG_TEG_DS113325_1_14	KAI5484706	JAOSJJ010000006	chr_I	2400068	2400844	-	conserved hypothetical protein	Maverick transposable element conserved hypothetical protein	TE gene
TVAGG3_0914810	TVAG_TEG_DS113825_1_4	KAI5484707	JAOSJJ010000006	chr_I	2401114	2401524	+	protein similar to viral structural protein S1 structurally similar to reovirus core and PRD1 capsid proteins and phage tail fiber protein	Maverick transposable element protein%2C similar to viral structural protein S1	TE gene
TVAGG3_0914820	TVAG_TEG_DS113825_1_3	KAI5484708	JAOSJJ010000006	chr_I	2401528	2402059	+	protein similar to viral structural protein S1 structurally similar to reovirus core and PRD1 capsid proteins and phage tail fiber protein	Maverick transposable element protein%2C similar to viral structural protein S1	TE gene
TVAGG3_0914830	TVAG_RG_DS140174_1	KAI5484709	JAOSJJ010000006	chr_I	2403448	2403846	+	protein similar to viral structural protein S1 structurally similar to reovirus core and PRD1 capsid proteins and phage tail fiber protein	conserved hypothetical protein	TE gene
TVAGG3_0914840	TVAG_TEG_DS113825_1_1	KAI5484710	JAOSJJ010000006	chr_I	2403887	2404972	+	c-integrase	Maverick transposable element c-integrase	TE gene
TVAGG3_0914850	TVAG_428510	KAI5484711	JAOSJJ010000006	chr_I	2405363	2406045	+	protein similar to RAD50 ATPase (protein of unknown function DUF3839 family)	conserved hypothetical protein	TE gene
TVAGG3_0914860	TVAG_167880	KAI5484712	JAOSJJ010000006	chr_I	2406581	2407192	+	organellar and viral DNA polymerase type B	conserved hypothetical protein	TE gene
TVAGG3_0914870	TVAG_RG_DS144021_1	KAI5484713	JAOSJJ010000006	chr_I	2408352	2408825	-	conserved hypothetical protein	conserved hypothetical protein	TE gene
TVAGG3_0914880	TVAG_577360	KAI5484714	JAOSJJ010000006	chr_I	2409477	2410247	+	DNA polymerase type B organellar and viral	conserved hypothetical protein	TE gene
TVAGG3_0914900	TVAG_TEG_DS140672_1_1	KAI5484715	JAOSJJ010000006	chr_I	2410971	2411331	-	Mariner transposase	mariner transposase%2C putative	TE gene
TVAGG3_0914920	NA	KAI5484716	JAOSJJ010000006	chr_I	NA	NA	NA	NA	NA	NA
TVAGG3_0914930	TVAG_355340	KAI5484717	JAOSJJ010000006	chr_I	2415901	2416326	+	hypothetical protein	conserved hypothetical protein	TE gene
TVAGG3_0914940	TVAG_TEG_DS113372_2_17	KAI5484718	JAOSJJ010000006	chr_I	2416345	2416448	+	conserved hypothetical protein	Maverick transposable element protein%2C similar to viral structural protein S2 and structurally related to PRD1 capsid protein	TE gene
TVAGG3_0914960	TVAG_012030	KAI5484719	JAOSJJ010000006	chr_I	2417178	2417705	-	protein of unknown function DUF4107 family	conserved hypothetical protein	TE gene
TVAGG3_0914970	TVAG_TEG_DS113287_3_2	KAI5484720	JAOSJJ010000006	chr_I	2419093	2419713	+	conserved hypothetical protein	Maverick transposable element conserved hypothetical protein	TE gene
TVAGG3_0914980	TVAG_TEG_DS113825_1_7	KAI5484721	JAOSJJ010000006	chr_I	2419716	2420114	-	hypothetical protein	Maverick transposable element hypothetical protein	TE gene
TVAGG3_0914990	TVAG_RG_DS147348_1	KAI5484722	JAOSJJ010000006	chr_I	2420140	2420754	+	hypothetical protein	hypothetical protein	TE gene
TVAGG3_0915000	TVAG_RG_DS143415_1	KAI5484723	JAOSJJ010000006	chr_I	2420951	2421163	-	conserved hypothetical protein	hypothetical protein	TE gene
TVAGG3_0915010	TVAG_RG_DS126749_1	KAI5484724	JAOSJJ010000006	chr_I	2421737	2422769	+	protein similar to viral structural protein S1 structurally similar to reovirus core and PRD1 capsid proteins and phage tail fiber protein	hypothetical protein	TE gene
TVAGG3_0915020	TVAG_504120	KAI5484725	JAOSJJ010000006	chr_I	2426680	2427090	+	organellar and viral DNA polymerase type B	conserved hypothetical protein	TE gene
TVAGG3_0915030	TVAG_255320	KAI5484726	JAOSJJ010000006	chr_I	2427674	2428231	+	protein similar to RAD50 ATPase (protein of unknown function DUF3839 family)	conserved hypothetical protein	TE gene
TVAGG3_0915040	TVAG_RG_DS123392_1	KAI5484727	JAOSJJ010000006	chr_I	2429486	2429804	+	Kil-A N-terminal domain protein 1	conserved hypothetical protein	TE gene
TVAGG3_0915060	TVAG_069640	KAI5484728	JAOSJJ010000006	chr_I	2432828	2434011	+	DNA polymerase type B organellar and viral	conserved hypothetical protein	TE gene
TVAGG3_0915070	TVAG_284840	KAI5484729	JAOSJJ010000006	chr_I	2434667	2435230	-	protein structurally similar to glycosyltransferase	conserved hypothetical protein	TE gene
TVAGG3_0915080	TVAG_RG_DS148686_1	KAI5484730	JAOSJJ010000006	chr_I	2437218	2437577	+	similar to viral structural protein S2 and structurally related to PRD1 capsid protein	hypothetical protein	TE gene
TVAGG3_0915090	TVAG_085260	KAI5484731	JAOSJJ010000006	chr_I	2437608	2438066	+	conserved hypothetical protein	conserved hypothetical protein	TE gene
TVAGG3_0915100	TVAG_RG_DS136678_1	KAI5484732	JAOSJJ010000006	chr_I	2439049	2439537	+	protein similar to viral structural protein S2 and structurally related to PRD1 capsid protein	hypothetical protein	TE gene
TVAGG3_0915120	TVAG_587570	KAI5484733	JAOSJJ010000006	chr_I	2440458	2440877	+	conserved hypothetical protein	conserved hypothetical protein	TE gene
TVAGG3_0915130	TVAG_587580	KAI5484734	JAOSJJ010000006	chr_I	2440926	2441162	+	hypothetical protein	conserved hypothetical protein	TE gene
TVAGG3_0915140	TVAG_TEG_DS114673_1_2	KAI5484735	JAOSJJ010000006	chr_I	2442417	2443202	+	protein similar to viral structural protein S2 and structurally related to PRD1 capsid protein	Maverick transposable element protein%2C similar to viral structural protein S2 and structurally related to PRD1 capsid protein	TE gene
TVAGG3_0915150	TVAG_398410	KAI5484736	JAOSJJ010000006	chr_I	2443461	2443691	+	conserved hypothetical protein	conserved hypothetical protein	TE gene
TVAGG3_0915160	TVAG_398400	KAI5484737	JAOSJJ010000006	chr_I	2443740	2443976	+	hypothetical protein	conserved hypothetical protein	TE gene
TVAGG3_0915170	TVAG_398390	KAI5484738	JAOSJJ010000006	chr_I	2444130	2444564	-	hypothetical protein	conserved hypothetical protein	TE gene
TVAGG3_0915210	TVAG_587620	KAI5484739	JAOSJJ010000006	chr_I	2450545	2450892	-	hypothetical protein	conserved hypothetical protein	gene
TVAGG3_0915220	TVAG_587610	KAI5484740	JAOSJJ010000006	chr_I	2450985	2452340	+	cellular component assembly	O-linked N-acetylglucosamine transferase%2C ogt%2C putative	gene
TVAGG3_0915240	TVAG_419630	KAI5484741	JAOSJJ010000006	chr_I	2457626	2458366	+	armadillo (ARM) repeat-containing protein family	conserved hypothetical protein	gene
TVAGG3_0915250	TVAG_242560	KAI5484742	JAOSJJ010000006	chr_I	2461118	2462331	+	protein ubiquitination	ankyrin repeat and socs box protein%2C putative	gene
TVAGG3_0915270	TVAG_RG_DS115960_1	KAI5484743	JAOSJJ010000006	chr_I	2463047	2463865	+	phage tail repeat-like family	conserved hypothetical protein	TE gene
TVAGG3_0915280	TVAG_539000	KAI5484744	JAOSJJ010000006	chr_I	2464005	2464367	+	hypothetical protein	conserved hypothetical protein	TE gene
TVAGG3_0915290	TVAG_565200	KAI5484745	JAOSJJ010000006	chr_I	2464386	2464628	+	serine threonine-protein phosphatase family	conserved hypothetical protein	TE gene
TVAGG3_0915300	TVAG_594960	KAI5484746	JAOSJJ010000006	chr_I	2464633	2465481	-	hypothetical protein	conserved hypothetical protein	TE gene
TVAGG3_0915310	TVAG_256380	KAI5484747	JAOSJJ010000006	chr_I	2465500	2466951	+	keratin-associated protein family	conserved hypothetical protein	TE gene
TVAGG3_0915320	TVAG_RG_DS118390_1	KAI5484748	JAOSJJ010000006	chr_I	2467032	2467907	-	hypothetical protein	conserved hypothetical protein	TE gene
TVAGG3_0915330	TVAG_RG_DS137255_2	KAI5484749	JAOSJJ010000006	chr_I	2468345	2468500	+	hypothetical protein	conserved hypothetical protein	TE gene
TVAGG3_0915340	TVAG_RG_DS130581_2	KAI5484750	JAOSJJ010000006	chr_I	2468520	2469104	+	phage tail repeat-like family	conserved hypothetical protein	TE gene
TVAGG3_0915350	TVAG_RG_DS146960_1	KAI5484751	JAOSJJ010000006	chr_I	2469151	2470114	+	hypothetical protein	conserved hypothetical protein	TE gene
TVAGG3_0915370	TVAG_RG_DS122684_1	KAI5484752	JAOSJJ010000006	chr_I	2471895	2472587	-	cytochrome B-C1 complex subunit 6 mitochondrial family	conserved hypothetical protein	TE gene
TVAGG3_0915380	TVAG_RG_DS117240_2	KAI5484753	JAOSJJ010000006	chr_I	2473050	2473203	-	hypothetical protein	conserved hypothetical protein	TE gene
TVAGG3_0915390	TVAG_RG_DS115394_4	KAI5484754	JAOSJJ010000006	chr_I	2473238	2473621	-	hypothetical protein	conserved hypothetical protein	TE gene
TVAGG3_0915400	TVAG_573350	KAI5484755	JAOSJJ010000006	chr_I	2473891	2474253	+	hypothetical protein	conserved hypothetical protein	TE gene
TVAGG3_0915400	TVAG_RG_DS147005_1	KAI5484755	JAOSJJ010000006	chr_I	2474364	2474508	+	hypothetical protein	hypothetical protein	TE gene
TVAGG3_0915410	TVAG_RG_DS115947_2	KAI5484756	JAOSJJ010000006	chr_I	2474537	2474737	-	hypothetical protein	conserved hypothetical protein	TE gene
TVAGG3_0915420	TVAG_257930	KAI5484757	JAOSJJ010000006	chr_I	2475491	2476405	+	protein similar to RAD50 ATPase (protein of unknown function DUF3839 family)	conserved hypothetical protein	TE gene
TVAGG3_0915440	TVAG_257920	KAI5484758	JAOSJJ010000006	chr_I	2477074	2477949	-	protein of unknown function DUF4106 family	conserved hypothetical protein	TE gene
TVAGG3_0915450	TVAG_296600	KAI5484759	JAOSJJ010000006	chr_I	2477986	2478444	+	SMC [Source:UniProtKB/TrEMBL;Acc:A2GJ27]	conserved hypothetical protein	TE gene
TVAGG3_0915460	TVAG_296590	KAI5484760	JAOSJJ010000006	chr_I	2478461	2478880	-	protein of unknown function DUF4108 family	conserved hypothetical protein	TE gene
TVAGG3_0915470	TVAG_RG_DS129368_1	KAI5484761	JAOSJJ010000006	chr_I	2480185	2480589	-	hypothetical protein	conserved hypothetical protein	TE gene
TVAGG3_0915500	TVAG_RG_DS114023_1	KAI5484762	JAOSJJ010000006	chr_I	2486251	2486931	-	protein of unknown function DUF4106 family	conserved hypothetical protein	TE gene
TVAGG3_0915530	TVAG_587630	KAI5484763	JAOSJJ010000006	chr_I	2488739	2490817	+	endocytic recycling	conserved hypothetical protein	gene
TVAGG3_0915540	NA	KAI5484764	JAOSJJ010000006	chr_I	NA	NA	NA	NA	NA	NA
TVAGG3_0915560	TVAG_RG_DS126795_1	KAI5484765	JAOSJJ010000006	chr_I	2495607	2496425	+	phage tail repeat-like family	conserved hypothetical protein	TE gene
TVAGG3_0915570	TVAG_550330	KAI5484766	JAOSJJ010000006	chr_I	2496652	2496927	+	hypothetical protein	conserved hypothetical protein	gene
TVAGG3_0915580	TVAG_569590	KAI5484767	JAOSJJ010000006	chr_I	2496946	2497187	+	hypothetical protein	conserved hypothetical protein	gene
TVAGG3_0915590	TVAG_191320	KAI5484768	JAOSJJ010000006	chr_I	2497261	2498038	-	hypothetical protein	conserved hypothetical protein	gene
TVAGG3_0915610	TVAG_RG_DS123568_1	KAI5484769	JAOSJJ010000006	chr_I	2499435	2499870	-	hypothetical protein	hypothetical protein	TE gene
TVAGG3_0915620	TVAG_RG_DS122321_3	KAI5484770	JAOSJJ010000006	chr_I	2500747	2500902	+	hypothetical protein	conserved hypothetical protein	TE gene
TVAGG3_0915630	TVAG_RG_DS126168_1	KAI5484771	JAOSJJ010000006	chr_I	2501992	2503314	+	DNA/RNA polymerases family	conserved hypothetical protein	TE gene
TVAGG3_0915640	TVAG_RG_DS117527_1	KAI5484772	JAOSJJ010000006	chr_I	2503720	2504580	+	hypothetical protein	conserved hypothetical protein	TE gene
TVAGG3_0915650	TVAG_RG_DS117527_2	KAI5484773	JAOSJJ010000006	chr_I	2504949	2505611	+	conserved hypothetical protein	conserved hypothetical protein	TE gene
TVAGG3_0915660	TVAG_568200	KAI5484774	JAOSJJ010000006	chr_I	2506177	2507091	+	protein similar to RAD50 ATPase (protein of unknown function DUF3839 family)	conserved hypothetical protein	TE gene
TVAGG3_0915670	TVAG_202410	KAI5484775	JAOSJJ010000006	chr_I	2508244	2508633	+	KilA N-terminal/APSES-type HTH DNA-binding family	conserved hypothetical protein	TE gene
TVAGG3_0915680	TVAG_213940	KAI5484776	JAOSJJ010000006	chr_I	2508831	2509544	+	Kil-A N-terminal domain protein 1	conserved hypothetical protein	TE gene
TVAGG3_0915690	TVAG_213950	KAI5484777	JAOSJJ010000006	chr_I	2510054	2510746	-	protein of unknown function DUF4106 family	conserved hypothetical protein	TE gene
TVAGG3_0915700	TVAG_574880	KAI5484778	JAOSJJ010000006	chr_I	2510963	2511418	+	SMC [Source:UniProtKB/TrEMBL;Acc:A2H1E9]	conserved hypothetical protein	TE gene
TVAGG3_0915710	TVAG_574890	KAI5484779	JAOSJJ010000006	chr_I	2511435	2511854	-	protein of unknown function DUF4108 family	conserved hypothetical protein	TE gene
TVAGG3_0915720	TVAG_084990	KAI5484780	JAOSJJ010000006	chr_I	2511890	2512474	-	Poxvirus D5 protein-like family	conserved hypothetical protein	TE gene
TVAGG3_0915740	TVAG_RG_DS130756_1	KAI5484781	JAOSJJ010000006	chr_I	2518520	2519056	+	protein of unknown function DUF4106 family	conserved hypothetical protein	TE gene
TVAGG3_0915750	TVAG_RG_DS145393_1	KAI5484782	JAOSJJ010000006	chr_I	2519061	2519858	+	hypothetical protein	conserved hypothetical protein	TE gene
TVAGG3_0915790	TVAG_578120	KAI5484783	JAOSJJ010000006	chr_I	2525925	2526839	-	protein similar to RAD50 ATPase (protein of unknown function DUF3839 family)	conserved hypothetical protein	TE gene
TVAGG3_0915810	TVAG_RG_DS118178_2	KAI5484784	JAOSJJ010000006	chr_I	2528445	2529289	-	hypothetical protein	conserved hypothetical protein	TE gene
TVAGG3_0915820	TVAG_RG_DS118178_1	KAI5484785	JAOSJJ010000006	chr_I	2529329	2530438	-	DNA/RNA polymerases family	hypothetical protein	TE gene
TVAGG3_0915830	TVAG_RG_DS119259_1	KAI5484786	JAOSJJ010000006	chr_I	2530821	2531458	-	hypothetical protein	conserved hypothetical protein	TE gene
TVAGG3_0915840	TVAG_RG_DS119259_3	KAI5484787	JAOSJJ010000006	chr_I	2531503	2532087	-	phage tail repeat-like family	conserved hypothetical protein	TE gene
TVAGG3_0915850	TVAG_RG_DS119259_4	KAI5484788	JAOSJJ010000006	chr_I	2532107	2532262	-	hypothetical protein	conserved hypothetical protein	TE gene
TVAGG3_0915870	TVAG_146150	KAI5484789	JAOSJJ010000006	chr_I	2534973	2535821	+	hypothetical protein	conserved hypothetical protein	TE gene
TVAGG3_0915880	TVAG_345710	KAI5484790	JAOSJJ010000006	chr_I	2535826	2536068	-	serine threonine-protein phosphatase family	conserved hypothetical protein	TE gene
TVAGG3_0915890	TVAG_261910	KAI5484791	JAOSJJ010000006	chr_I	2536087	2536449	-	hypothetical protein	conserved hypothetical protein	TE gene
TVAGG3_0915900	TVAG_576900	KAI5484792	JAOSJJ010000006	chr_I	2537666	2538049	-	Poxvirus D5 protein [Source:UniProtKB/TrEMBL;Acc:A2HBS0]	conserved hypothetical protein	TE gene
TVAGG3_0915930	TVAG_RG_DS131534_1	KAI5484793	JAOSJJ010000006	chr_I	2539335	2539657	-	protein of unknown function DUF4106 family	hypothetical protein	TE gene
TVAGG3_0915940	TVAG_RG_DS131534_2	KAI5484794	JAOSJJ010000006	chr_I	2540034	2540444	-	protein of unknown function DUF4106 family	conserved hypothetical protein	TE gene
TVAGG3_0915950	TVAG_RG_DS140615_1	KAI5484795	JAOSJJ010000006	chr_I	2544099	2544851	-	protein of unknown function DUF4106 family	conserved hypothetical protein	TE gene
TVAGG3_0915960	TVAG_171870	KAI5484796	JAOSJJ010000006	chr_I	2548923	2550138	+	armadillo (ARM) repeat-containing protein family	conserved hypothetical protein	gene
TVAGG3_0915970	TVAG_171860	KAI5484797	JAOSJJ010000006	chr_I	2552849	2554129	+	protein ubiquitination	ankyrin repeat domain protein%2C putative	gene
TVAGG3_0915980	NA	KAI5484798	JAOSJJ010000006	chr_I	NA	NA	NA	NA	NA	NA
TVAGG3_0916010	TVAG_132150	KAI5484799	JAOSJJ010000006	chr_I	2557386	2557699	+	spectrin binding	conserved hypothetical protein	gene
TVAGG3_0916030	TVAG_171850	KAI5484800	JAOSJJ010000006	chr_I	2561510	2561764	+	ubiquitin-like family	conserved hypothetical protein	gene
TVAGG3_0916040	TVAG_171840	KAI5484801	JAOSJJ010000006	chr_I	2562003	2562200	-	hypothetical protein	conserved hypothetical protein	gene
TVAGG3_0916070	TVAG_171830	KAI5484802	JAOSJJ010000006	chr_I	2568143	2570569	-	guanine nucleotide exchange factor family	ras GTP exchange factor%2C putative	gene
TVAGG3_0916080	TVAG_171820	KAI5484803	JAOSJJ010000006	chr_I	2571150	2571458	+	Nbl1 / Borealin N terminal family	conserved hypothetical protein	gene
TVAGG3_0916090	TVAG_171810	KAI5484804	JAOSJJ010000006	chr_I	2571964	2572898	-	transferase activity	conserved hypothetical protein	gene
TVAGG3_0916100	TVAG_171800	KAI5484805	JAOSJJ010000006	chr_I	2574193	2574777	-	GTPase activity	Rab23%2C putative	gene
TVAGG3_0916110	TVAG_171790	KAI5484806	JAOSJJ010000006	chr_I	2575089	2575597	-	hypothetical protein	conserved hypothetical protein	gene
TVAGG3_0916120	TVAG_171780	KAI5484807	JAOSJJ010000006	chr_I	2575880	2576776	+	rRNA processing	HIV-1 rev binding protein%2C putative	gene
TVAGG3_0916130	TVAG_171770	KAI5484808	JAOSJJ010000006	chr_I	2577153	2578850	+	transmembrane 9 superfamily member 3 family	endomembrane protein emp70%2C putative	gene
TVAGG3_0916140	TVAG_171760	KAI5484809	JAOSJJ010000006	chr_I	2579681	2581711	+	protein ubiquitination	nuclear factor nf-kappa-B2%2C putative	gene
TVAGG3_0916150	TVAG_171750	KAI5484810	JAOSJJ010000006	chr_I	2581989	2584013	-	progesterone-induced blocking factor 1 family	Filamin-A-interacting protein%2C putative	gene
TVAGG3_0916170	TVAG_RG_DS148379_1	KAI5484811	JAOSJJ010000006	chr_I	2589070	2589480	+	protein of unknown function DUF4106 family	conserved hypothetical protein	TE gene
TVAGG3_0916180	TVAG_RG_DS140059_1	KAI5484812	JAOSJJ010000006	chr_I	2589857	2590300	+	protein of unknown function DUF4106 family	hypothetical protein	TE gene
TVAGG3_0916190	TVAG_RG_DS149594_1	KAI5484813	JAOSJJ010000006	chr_I	2590507	2591187	+	hypothetical protein	conserved hypothetical protein	TE gene
TVAGG3_0916220	TVAG_RG_DS113516_1	KAI5484814	JAOSJJ010000006	chr_I	2594746	2594946	+	hypothetical protein	conserved hypothetical protein	TE gene
TVAGG3_0916230	TVAG_RG_DS137828_1	KAI5484815	JAOSJJ010000006	chr_I	2594985	2595553	-	hypothetical protein	conserved hypothetical protein	TE gene
TVAGG3_0916240	TVAG_RG_DS113516_5	KAI5484816	JAOSJJ010000006	chr_I	2598669	2599286	-	hypothetical protein	conserved hypothetical protein	TE gene
TVAGG3_0916250	TVAG_RG_DS113516_11	KAI5484817	JAOSJJ010000006	chr_I	2599332	2599916	-	phage tail repeat-like family	conserved hypothetical protein	TE gene
TVAGG3_0916260	TVAG_164440	KAI5484818	JAOSJJ010000006	chr_I	2603363	2604211	+	hypothetical protein	conserved hypothetical protein	gene
TVAGG3_0916270	TVAG_169340	KAI5484819	JAOSJJ010000006	chr_I	2604477	2604752	-	hypothetical protein	conserved hypothetical protein	gene
TVAGG3_0916280	TVAG_171690	KAI5484820	JAOSJJ010000006	chr_I	2606319	2607329	-	hypothetical protein	conserved hypothetical protein	gene
TVAGG3_0916290	TVAG_171680	KAI5484821	JAOSJJ010000006	chr_I	2608836	2609785	-	C2 domain-containing protein family	conserved hypothetical protein	gene
TVAGG3_0916300	TVAG_171670	KAI5484822	JAOSJJ010000006	chr_I	2611259	2612719	-	cytoplasmic heat shock protein 70	heat shock protein%2C putative	gene
TVAGG3_0916320	TVAG_RG_DS113587_2	KAI5484823	JAOSJJ010000006	chr_I	2614608	2615561	+	hypothetical protein	conserved hypothetical protein	TE gene
TVAGG3_0916330	TVAG_RG_DS113830_8	KAI5484824	JAOSJJ010000006	chr_I	2617126	2617575	+	conserved hypothetical protein	hypothetical protein	TE gene
TVAGG3_0916340	TVAG_RG_DS141191_1	KAI5484825	JAOSJJ010000006	chr_I	2618056	2618897	+	DNA/RNA polymerases family	hypothetical protein	TE gene
TVAGG3_0916350	TVAG_RG_DS118518_2	KAI5484826	JAOSJJ010000006	chr_I	2619239	2620356	+	hypothetical protein	hypothetical protein	TE gene
TVAGG3_0916360	TVAG_RG_DS130445_1	KAI5484827	JAOSJJ010000006	chr_I	2621513	2621680	-	Prim-pol domain family	hypothetical protein	TE gene
TVAGG3_0916370	NA	KAI5484828	JAOSJJ010000006	chr_I	NA	NA	NA	NA	NA	NA
TVAGG3_0916380	TVAG_RG_DS113516_18	KAI5484829	JAOSJJ010000006	chr_I	2624258	2625484	-	phage tail repeat-like family	conserved hypothetical protein	TE gene
TVAGG3_0916420	TVAG_171640	KAI5484830	JAOSJJ010000006	chr_I	2637370	2637579	+	Ankyrin repeat family	conserved hypothetical protein	gene
TVAGG3_0916430	TVAG_171630	KAI5484831	JAOSJJ010000006	chr_I	2637930	2638793	+	vacuolar protein sorting-associated protein 26c family	conserved hypothetical protein	gene
TVAGG3_0916440	TVAG_171620	KAI5484832	JAOSJJ010000006	chr_I	2639189	2639914	-	pre-mRNA 3'-splice site binding	U2 snrnp auxiliary factor%2C small subunit%2C putative	gene
TVAGG3_0916450	TVAG_171610	KAI5484833	JAOSJJ010000006	chr_I	2640469	2641015	+	HD domain-containing protein	conserved hypothetical protein	gene
TVAGG3_0916460	TVAG_171600	KAI5484834	JAOSJJ010000006	chr_I	2641377	2642855	+	microtubule binding	protein regulator of cytokinesis 1 prc1%2C putative	gene
TVAGG3_0916470	TVAG_171590	KAI5484835	JAOSJJ010000006	chr_I	2643475	2644140	-	cyclin-dependent kinase inhibitor 2C-related family	histone-lysine N-methyltransferase%2C bat/ehmt%2C putative	gene
TVAGG3_0916490	TVAG_RG_DS145137_1	KAI5484836	JAOSJJ010000006	chr_I	2650594	2651437	+	DNA/RNA polymerase superfamily	hypothetical protein	gene
TVAGG3_0916510	TVAG_171580	KAI5484837	JAOSJJ010000006	chr_I	2654200	2654496	+	hypothetical protein	conserved hypothetical protein	TE gene
TVAGG3_0916520	TVAG_RG_DS113516_2	KAI5484838	JAOSJJ010000006	chr_I	2654919	2656600	+	DNA primase domain protein	hypothetical protein	TE gene
TVAGG3_0916520	TVAG_RG_DS132867_1	KAI5484838	JAOSJJ010000006	chr_I	2656824	2657231	+	DNA primase domain protein	hypothetical protein	TE gene
TVAGG3_0916530	NA	KAI5484839	JAOSJJ010000006	chr_I	NA	NA	NA	NA	NA	NA
TVAGG3_0916540	TVAG_116020	KAI5484840	JAOSJJ010000006	chr_I	2657624	2657920	-	conserved hypothetical protein	conserved hypothetical protein	TE gene
TVAGG3_0916560	TVAG_RG_DS143759_1	KAI5484841	JAOSJJ010000006	chr_I	2662061	2662502	-	conserved hypothetical protein	hypothetical protein	TE gene
TVAGG3_0916570	TVAG_509060	KAI5484842	JAOSJJ010000006	chr_I	2662543	2663304	-	conserved hypothetical protein	conserved hypothetical protein	TE gene
TVAGG3_0916580	TVAG_RG_DS142617_1	KAI5484843	JAOSJJ010000006	chr_I	2663596	2664465	-	conserved hypothetical protein	conserved hypothetical protein	TE gene
TVAGG3_0916590	TVAG_368400	KAI5484844	JAOSJJ010000006	chr_I	2666919	2667176	-	spectrin binding	conserved hypothetical protein	TE gene
TVAGG3_0916600	TVAG_RG_DS122029_1	KAI5484845	JAOSJJ010000006	chr_I	2667710	2668040	+	protein of unknown function DUF4106 family	conserved hypothetical protein	TE gene
TVAGG3_0916620	TVAG_332390	KAI5484846	JAOSJJ010000006	chr_I	2676287	2677342	-	RIO family atypical protein kinase	RIO family atypical protein kinase	gene
TVAGG3_0916640	TVAG_332410	KAI5484847	JAOSJJ010000006	chr_I	2680618	2681769	-	proteasome regulatory particle assembly	conserved hypothetical protein	gene
TVAGG3_0916650	TVAG_332420	KAI5484848	JAOSJJ010000006	chr_I	2681910	2682443	+	hypothetical protein	conserved hypothetical protein	gene
TVAGG3_0916660	TVAG_332430	KAI5484849	JAOSJJ010000006	chr_I	2682981	2683688	+	protein binding	conserved hypothetical protein	gene
TVAGG3_0916670	TVAG_332440	KAI5484850	JAOSJJ010000006	chr_I	2684326	2685720	-	sucrose transmembrane transporter activity	sucrose transport protein%2C putative	gene
TVAGG3_0916680	TVAG_332450	KAI5484851	JAOSJJ010000006	chr_I	2688106	2690226	-	histone-lysine N-methyltransferase family	ankyrin repeat-containing protein%2C putative	gene
TVAGG3_0916690	TVAG_332460	KAI5484852	JAOSJJ010000006	chr_I	2690523	2691541	-	spectrin binding	conserved hypothetical protein	gene
TVAGG3_0916700	TVAG_332470	KAI5484853	JAOSJJ010000006	chr_I	2692737	2693525	-	hypothetical protein	conserved hypothetical protein	gene
TVAGG3_0916710	TVAG_332480	KAI5484854	JAOSJJ010000006	chr_I	2693659	2694789	+	Ankyrin repeat family	conserved hypothetical protein	gene
TVAGG3_0916720	TVAG_332490	KAI5484855	JAOSJJ010000006	chr_I	2695227	2695997	+	hypothetical protein	conserved hypothetical protein	gene
TVAGG3_0916730	TVAG_332500	KAI5484856	JAOSJJ010000006	chr_I	2696405	2698858	+	Class III phosphoinositide 3-kinase catalytic domain-containing protein	phosphatidylinositol 3-kinase catalytic subunit alpha%2C beta%2C delta%2C putative	gene
TVAGG3_0916740	TVAG_332510	KAI5484857	JAOSJJ010000006	chr_I	2699332	2703075	-	ankyrin repeat and SOCS box-containing protein 4 family	ankyrin repeat-containing protein%2C putative	gene
TVAGG3_0916750	TVAG_332520	KAI5484858	JAOSJJ010000006	chr_I	2707620	2710418	-	splicing factor 3B subunit 1-related family	U2 snRNP component prp10%2C putative	gene
TVAGG3_0916760	TVAG_332530	KAI5484859	JAOSJJ010000006	chr_I	2710492	2710860	+	hypothetical protein	conserved hypothetical protein	gene
TVAGG3_0916770	TVAG_332540	KAI5484860	JAOSJJ010000006	chr_I	2712386	2714653	+	G-quadruplex DNA binding	DNA repair protein Rad50%2C pseudogene	gene
TVAGG3_0916780	TVAG_332550	KAI5484861	JAOSJJ010000006	chr_I	2714671	2715228	+	G-quadruplex DNA binding	rad50%2C putative	gene
TVAGG3_0916790	TVAG_332560	KAI5484862	JAOSJJ010000006	chr_I	2716906	2717437	-	hypothetical protein	conserved hypothetical protein	gene
TVAGG3_0916800	TVAG_332570	KAI5484863	JAOSJJ010000006	chr_I	2717648	2717854	-	hypothetical protein	conserved hypothetical protein	gene
TVAGG3_0916810	TVAG_332580	KAI5484864	JAOSJJ010000006	chr_I	2718473	2720917	-	ribonuclease inhibitor domain-containing protein	conserved hypothetical protein	gene
TVAGG3_0916820	TVAG_332590	KAI5484865	JAOSJJ010000006	chr_I	2721345	2721863	-	hypothetical protein	conserved hypothetical protein	gene
TVAGG3_0916830	TVAG_332600	KAI5484866	JAOSJJ010000006	chr_I	2722531	2726409	-	Rad50 family	DNA repair protein Rad50	gene
TVAGG3_0916840	TVAG_332610	KAI5484867	JAOSJJ010000006	chr_I	2726693	2729623	+	heterochromatin maintenance	conserved hypothetical protein	gene
TVAGG3_0916860	TVAG_332620	KAI5484868	JAOSJJ010000006	chr_I	2732770	2733132	+	hypothetical protein	conserved hypothetical protein	TE gene
TVAGG3_0916880	TVAG_332640	KAI5484869	JAOSJJ010000006	chr_I	2733397	2734245	-	hypothetical protein	conserved hypothetical protein	TE gene
TVAGG3_0916890	TVAG_332660	KAI5484870	JAOSJJ010000006	chr_I	2737022	2737177	+	hypothetical protein	conserved hypothetical protein	TE gene
TVAGG3_0916900	TVAG_RG_DS113686_1	KAI5484871	JAOSJJ010000006	chr_I	2737197	2737781	+	phage tail repeat-like family	conserved hypothetical protein	TE gene
TVAGG3_0916910	TVAG_RG_DS113295_19	KAI5484872	JAOSJJ010000006	chr_I	2737936	2738520	+	His-Me finger endonucleases family	conserved hypothetical protein	TE gene
TVAGG3_0916920	TVAG_RG_DS115472_1	KAI5484873	JAOSJJ010000006	chr_I	2738894	2740702	+	DNA/RNA polymerases family	conserved hypothetical protein	TE gene
TVAGG3_0916930	TVAG_RG_DS115472_2	KAI5484874	JAOSJJ010000006	chr_I	2740757	2741617	+	hypothetical protein	conserved hypothetical protein	TE gene
TVAGG3_0916940	TVAG_334690	KAI5484875	JAOSJJ010000006	chr_I	2742074	2742970	+	protein similar to RAD50 ATPase (protein of unknown function DUF3839 family)	conserved hypothetical protein	TE gene
TVAGG3_0916950	TVAG_423870	KAI5484876	JAOSJJ010000006	chr_I	2744292	2745116	+	Kil-A N-terminal domain protein 1	conserved hypothetical protein	TE gene
TVAGG3_0916960	TVAG_423880	KAI5484877	JAOSJJ010000006	chr_I	2745132	2745416	-	protein of unknown function DUF4106 family	conserved hypothetical protein	TE gene
TVAGG3_0916970	TVAG_288380	KAI5484878	JAOSJJ010000006	chr_I	2746505	2746924	-	protein of unknown function DUF4108 family	conserved hypothetical protein	TE gene
TVAGG3_0916980	TVAG_RG_DS122042_1	KAI5484879	JAOSJJ010000006	chr_I	2749956	2750366	-	protein of unknown function DUF4106 family	conserved hypothetical protein	TE gene
TVAGG3_0917000	TVAG_534920	KAI5484880	JAOSJJ010000006	chr_I	2752778	2753461	-	protein of unknown function DUF4106 family	conserved hypothetical protein	TE gene
TVAGG3_0917010	TVAG_RG_DS143672_1	KAI5484881	JAOSJJ010000006	chr_I	2753464	2753697	-	protein of unknown function DUF4106 family	conserved hypothetical protein	TE gene
TVAGG3_0917020	TVAG_RG_DS149081_1	KAI5484882	JAOSJJ010000006	chr_I	2754372	2754697	-	protein of unknown function DUF4106 family	conserved hypothetical protein	TE gene
TVAGG3_0917030	TVAG_RG_DS114852_7	KAI5484883	JAOSJJ010000006	chr_I	2756012	2756656	+	attachment subunit-related family	conserved hypothetical protein	TE gene
TVAGG3_0917040	TVAG_346560	KAI5484884	JAOSJJ010000006	chr_I	2758883	2759512	+	hypothetical protein	conserved hypothetical protein	TE gene
TVAGG3_0917050	TVAG_585940	KAI5484885	JAOSJJ010000006	chr_I	2759734	2759976	-	serine threonine-protein phosphatase family	conserved hypothetical protein	TE gene
TVAGG3_0917060	TVAG_585950	KAI5484886	JAOSJJ010000006	chr_I	2759995	2760357	-	hypothetical protein	conserved hypothetical protein	TE gene
TVAGG3_0917090	TVAG_586840	KAI5484887	JAOSJJ010000006	chr_I	2767942	2768205	+	hypothetical protein	conserved hypothetical protein	TE gene
TVAGG3_0917110	TVAG_RG_DS133617_1	KAI5484888	JAOSJJ010000006	chr_I	2769296	2770246	+	Prim-pol domain family	conserved hypothetical protein	TE gene
TVAGG3_0917110	TVAG_RG_DS131081_1	KAI5484888	JAOSJJ010000006	chr_I	2770181	2771271	+	Prim-pol domain family	conserved hypothetical protein	TE gene
TVAGG3_0917120	TVAG_RG_DS123946_1	KAI5484889	JAOSJJ010000006	chr_I	2776680	2777579	-	conserved hypothetical protein	conserved hypothetical protein	TE gene
TVAGG3_0917130	NA	KAI5484890	JAOSJJ010000006	chr_I	NA	NA	NA	NA	NA	NA
TVAGG3_0917140	TVAG_450060	KAI5484891	JAOSJJ010000006	chr_I	2781911	2783684	-	regulation of tocopherol cyclase activity	conserved hypothetical protein	gene
TVAGG3_0917150	NA	KAI5484892	JAOSJJ010000006	chr_I	NA	NA	NA	NA	NA	NA
TVAGG3_0917160	TVAG_450050	KAI5484893	JAOSJJ010000006	chr_I	2784157	2784735	-	regulation of cilium movement involved in cell motility	conserved hypothetical protein	gene
TVAGG3_0917190	TVAG_450040	KAI5484894	JAOSJJ010000006	chr_I	2785432	2785752	-	hypothetical protein	conserved hypothetical protein	TE gene
TVAGG3_0917200	TVAG_450030	KAI5484895	JAOSJJ010000006	chr_I	2785896	2786423	-	protein of unknown function DUF4107 family	conserved hypothetical protein	TE gene
TVAGG3_0917210	TVAG_450020	KAI5484896	JAOSJJ010000006	chr_I	2786424	2786546	-	hypothetical protein	hypothetical protein	TE gene
TVAGG3_0917230	TVAG_RG_DS119006_1	KAI5484897	JAOSJJ010000006	chr_I	2787590	2788444	+	conserved hypothetical protein	conserved hypothetical protein	TE gene
TVAGG3_0917240	TVAG_RG_DS151621_1	KAI5484898	JAOSJJ010000006	chr_I	2788866	2789125	+	hypothetical protein	conserved hypothetical protein	TE gene
TVAGG3_0917260	TVAG_450010	KAI5484899	JAOSJJ010000006	chr_I	2791701	2794778	+	protein similar to viral structural protein S1 structurally similar to reovirus core and PRD1 capsid proteins and phage tail fiber protein	conserved hypothetical protein	TE gene
TVAGG3_0917270	TVAG_RG_DS114691_2	KAI5484900	JAOSJJ010000006	chr_I	2795332	2795883	+	c-integrase	conserved hypothetical protein	TE gene
TVAGG3_0917290	TVAG_RG_DS148449_1	KAI5484901	JAOSJJ010000006	chr_I	2797627	2798100	-	conserved hypothetical protein	conserved hypothetical protein	TE gene
TVAGG3_0917300	TVAG_558660	KAI5484902	JAOSJJ010000006	chr_I	2802145	2802667	-	protein structurally similar to glycosyltransferase	conserved hypothetical protein	TE gene
TVAGG3_0917340	TVAG_054050	KAI5484903	JAOSJJ010000006	chr_I	2805868	2806104	+	hypothetical protein	conserved hypothetical protein	TE gene
TVAGG3_0917350	TVAG_054040	KAI5484904	JAOSJJ010000006	chr_I	2806257	2806577	+	hypothetical protein	conserved hypothetical protein	TE gene
TVAGG3_0917400	TVAG_054030	KAI5484905	JAOSJJ010000006	chr_I	2813159	2814327	+	actin	actin%2C putative	gene
TVAGG3_0917410	TVAG_054020	KAI5484906	JAOSJJ010000006	chr_I	2815262	2816468	+	phosphotransferase enzyme family	conserved hypothetical protein	gene
TVAGG3_0917420	TVAG_054010	KAI5484907	JAOSJJ010000006	chr_I	2817697	2819199	+	spectrin binding	ankyrin repeat domain%2C putative	gene
TVAGG3_0917430	TVAG_054000	KAI5484908	JAOSJJ010000006	chr_I	2819334	2819846	+	spectrin binding	ankyrin repeat-containing protein%2C putative	gene
TVAGG3_0917440	TVAG_053990	KAI5484909	JAOSJJ010000006	chr_I	2821795	2825971	+	phosphorelay sensor kinase activity	receptor histidine kinase%2C putative	gene
TVAGG3_0917460	TVAG_545260	KAI5484910	JAOSJJ010000006	chr_I	2831313	2831912	-	hypothetical protein	conserved hypothetical protein	gene
TVAGG3_0917480	TVAG_595170	KAI5484911	JAOSJJ010000006	chr_I	2836763	2837005	+	serine threonine-protein phosphatase family	conserved hypothetical protein	gene
TVAGG3_0917490	TVAG_522080	KAI5484912	JAOSJJ010000006	chr_I	2837010	2837594	-	hypothetical protein	conserved hypothetical protein	gene
TVAGG3_0917510	TVAG_RG_DS149550_1	KAI5484913	JAOSJJ010000006	chr_I	2839187	2839522	-	hypothetical protein	hypothetical protein	TE gene
TVAGG3_0917520	TVAG_273030	KAI5484914	JAOSJJ010000006	chr_I	2840584	2840739	+	hypothetical protein	conserved hypothetical protein	TE gene
TVAGG3_0917530	TVAG_RG_DS119012_1	KAI5484915	JAOSJJ010000006	chr_I	2842203	2842853	+	hypothetical protein	conserved hypothetical protein	TE gene
TVAGG3_0917540	TVAG_174420	KAI5484916	JAOSJJ010000006	chr_I	2843065	2843679	+	organellar and viral DNA polymerase type B	conserved hypothetical protein	TE gene
TVAGG3_0917550	TVAG_218000	KAI5484917	JAOSJJ010000006	chr_I	2844004	2844918	+	protein similar to RAD50 ATPase (protein of unknown function DUF3839 family)	conserved hypothetical protein	TE gene
TVAGG3_0917560	TVAG_RG_DS136133_1	KAI5484918	JAOSJJ010000006	chr_I	2845644	2846382	+	Kil-A N-terminal domain protein 1	conserved hypothetical protein	TE gene
TVAGG3_0917570	TVAG_512130	KAI5484919	JAOSJJ010000006	chr_I	2846521	2846754	-	hypothetical protein	conserved hypothetical protein	TE gene
TVAGG3_0917580	TVAG_512120	KAI5484920	JAOSJJ010000006	chr_I	2847017	2847322	+	hypothetical protein	conserved hypothetical protein	TE gene
TVAGG3_0917590	TVAG_141320	KAI5484921	JAOSJJ010000006	chr_I	2847420	2847985	-	protein of unknown function DUF4106 family	conserved hypothetical protein	TE gene
TVAGG3_0917600	TVAG_141310	KAI5484922	JAOSJJ010000006	chr_I	2848022	2848480	+	SMC [Source:UniProtKB/TrEMBL;Acc:A2GH88]	conserved hypothetical protein	TE gene
TVAGG3_0917610	TVAG_141290	KAI5484923	JAOSJJ010000006	chr_I	2849216	2849683	-	conserved hypothetical protein	conserved hypothetical protein	TE gene
TVAGG3_0917620	TVAG_RG_DS115913_2	KAI5484924	JAOSJJ010000006	chr_I	2849699	2850454	-	conserved hypothetical protein	conserved hypothetical protein	TE gene
TVAGG3_0917630	TVAG_RG_DS115913_1	KAI5484925	JAOSJJ010000006	chr_I	2850485	2850877	-	hypothetical protein	conserved hypothetical protein	TE gene
TVAGG3_0917650	NA	KAI5484926	JAOSJJ010000006	chr_I	NA	NA	NA	NA	NA	NA
TVAGG3_0917670	TVAG_259570	KAI5484927	JAOSJJ010000006	chr_I	2862783	2862983	-	cyclin-dependent kinase inhibitor 2C-related family	ankyrin repeat-cotaining protein%2C putative	gene
TVAGG3_0917700	TVAG_RG_DS117069_1	KAI5484928	JAOSJJ010000006	chr_I	2866731	2867240	+	hypothetical protein	hypothetical protein	gene
TVAGG3_0917710	TVAG_RG_DS143472_1	KAI5484929	JAOSJJ010000006	chr_I	2868523	2869565	+	DNA/RNA polymerases family	hypothetical protein	gene
TVAGG3_0917720	TVAG_RG_DS137238_1	KAI5484930	JAOSJJ010000006	chr_I	2870696	2871278	+	hypothetical protein	hypothetical protein	gene
TVAGG3_0917740	TVAG_RG_DS148572_1	KAI5484931	JAOSJJ010000006	chr_I	2871851	2872282	+	hypothetical protein	hypothetical protein	TE gene
TVAGG3_0917750	TVAG_268520	KAI5484932	JAOSJJ010000006	chr_I	2872302	2872574	+	hypothetical protein	conserved hypothetical protein	TE gene
TVAGG3_0917780	TVAG_176290	KAI5484933	JAOSJJ010000006	chr_I	2875915	2876520	-	protein similar to viral structural protein S3 structurally similar to PRD1 capsid protein	conserved hypothetical protein	TE gene
TVAGG3_0917800	TVAG_RG_DS115184_2	KAI5484934	JAOSJJ010000006	chr_I	2880121	2881832	+	protein similar to viral structural protein S1 structurally similar to reovirus core and PRD1 capsid proteins and phage tail fiber protein	conserved hypothetical protein	TE gene
TVAGG3_0917810	TVAG_RG_DS139283_1	KAI5484935	JAOSJJ010000006	chr_I	2881889	2882925	+	c-integrase	conserved hypothetical protein	TE gene
TVAGG3_0917820	TVAG_167870	KAI5484936	JAOSJJ010000006	chr_I	2883781	2884338	+	protein similar to RAD50 ATPase (protein of unknown function DUF3839 family)	conserved hypothetical protein	TE gene
TVAGG3_0917850	NA	KAI5484937	JAOSJJ010000006	chr_I	NA	NA	NA	NA	NA	NA
TVAGG3_0917860	TVAG_581840	KAI5484938	JAOSJJ010000006	chr_I	2889174	2890218	+	DNA polymerase type B organellar and viral	conserved hypothetical protein	TE gene
TVAGG3_0917870	TVAG_RG_DS130748_1	KAI5484939	JAOSJJ010000006	chr_I	2887962	2888974	+	DNA polymerase type B organellar and viral	conserved hypothetical protein	TE gene
TVAGG3_0917890	TVAG_246530	KAI5484940	JAOSJJ010000006	chr_I	2895973	2896548	+	DNA polymerase type B organellar and viral	conserved hypothetical protein	TE gene
TVAGG3_0917900	TVAG_TEG_DS113971_1_4	KAI5484941	JAOSJJ010000006	chr_I	2896656	2897510	-	protein structurally similar to glycosyltransferase	Maverick transposable element protein%2C structurally similar to glycosyltransferase	TE gene
TVAGG3_0917910	TVAG_TEG_DS113971_1_5	KAI5484942	JAOSJJ010000006	chr_I	2897538	2897807	-	conserved hypothetical protein	Maverick transposable element conserved hypothetical protein	TE gene
TVAGG3_0917920	TVAG_RG_DS138817_1	KAI5484943	JAOSJJ010000006	chr_I	2898314	2899313	+	similar to viral structural protein S2 and structurally related to PRD1 capsid protein	hypothetical protein	TE gene
TVAGG3_0917930	TVAG_096070	KAI5484944	JAOSJJ010000006	chr_I	2899920	2900360	+	conserved hypothetical protein	conserved hypothetical protein	TE gene
TVAGG3_0917940	TVAG_096080	KAI5484945	JAOSJJ010000006	chr_I	2900409	2900645	+	hypothetical protein	conserved hypothetical protein	TE gene
TVAGG3_0917950	TVAG_096090	KAI5484946	JAOSJJ010000006	chr_I	2900786	2901106	+	hypothetical protein	conserved hypothetical protein	TE gene
TVAGG3_0917980	TVAG_442850	KAI5484947	JAOSJJ010000006	chr_I	2901980	2902300	-	hypothetical protein	conserved hypothetical protein	TE gene
TVAGG3_0917990	TVAG_442840	KAI5484948	JAOSJJ010000006	chr_I	2902442	2902678	-	hypothetical protein	conserved hypothetical protein	TE gene
TVAGG3_0918000	TVAG_442830	KAI5484949	JAOSJJ010000006	chr_I	2902727	2903197	-	repellent protein 1 family	conserved hypothetical protein	TE gene
TVAGG3_0918010	NA	KAI5484950	JAOSJJ010000006	chr_I	NA	NA	NA	NA	NA	NA
TVAGG3_0918040	TVAG_112630	KAI5484951	JAOSJJ010000006	chr_I	2905308	2905568	+	conserved hypothetical protein	conserved hypothetical protein	TE gene
TVAGG3_0918060	NA	KAI5484952	JAOSJJ010000006	chr_I	NA	NA	NA	NA	NA	NA
TVAGG3_0918080	TVAG_TEG_DS113627_1_10	KAI5484953	JAOSJJ010000006	chr_I	2910429	2910902	+	conserved hypothetical protein	Maverick transposable element conserved hypothetical protein	TE gene
TVAGG3_0918090	TVAG_313820	KAI5484954	JAOSJJ010000006	chr_I	2911191	2912015	-	Kil-A N-terminal domain protein 1	conserved hypothetical protein	TE gene
TVAGG3_0918100	TVAG_342120	KAI5484955	JAOSJJ010000006	chr_I	2913028	2913813	-	protein similar to RAD50 ATPase (protein of unknown function DUF3839 family)	conserved hypothetical protein	TE gene
TVAGG3_0918130	TVAG_506560	KAI5484956	JAOSJJ010000006	chr_I	2921656	2922304	+	similar to viral structural protein S3 and structurally similar to PRD1 capsid protein	conserved hypothetical protein	TE gene
TVAGG3_0918140	TVAG_048440	KAI5484957	JAOSJJ010000006	chr_I	2922530	2923057	+	protein of unknown function DUF4107 family	conserved hypothetical protein	TE gene
TVAGG3_0918150	TVAG_048450	KAI5484958	JAOSJJ010000006	chr_I	2923226	2923546	+	hypothetical protein	conserved hypothetical protein	TE gene
TVAGG3_0918160	TVAG_RG_DS116150_1	KAI5484959	JAOSJJ010000006	chr_I	2923744	2924340	-	protein similar to viral structural protein S2 and structurally related to PRD1 capsid protein	hypothetical protein	TE gene
TVAGG3_0918170	NA	KAI5484960	JAOSJJ010000006	chr_I	NA	NA	NA	NA	NA	NA
TVAGG3_0918180	TVAG_506990	KAI5484961	JAOSJJ010000006	chr_I	2925232	2925641	-	hypothetical protein	conserved hypothetical protein	TE gene
TVAGG3_0918190	TVAG_508860	KAI5484962	JAOSJJ010000006	chr_I	2925730	2925984	+	conserved hypothetical protein	conserved hypothetical protein	TE gene
TVAGG3_0918210	TVAG_515490	KAI5484963	JAOSJJ010000006	chr_I	2927473	2928340	-	DNA polymerase type B organellar and viral	conserved hypothetical protein	TE gene
TVAGG3_0918220	NA	KAI5484964	JAOSJJ010000006	chr_I	NA	NA	NA	NA	NA	NA
TVAGG3_0918230	TVAG_RG_DS116448_1	KAI5484965	JAOSJJ010000006	chr_I	2931234	2931419	+	conserved hypothetical protein	conserved hypothetical protein	TE gene
TVAGG3_0918240	TVAG_RG_DS150968_1	KAI5484966	JAOSJJ010000006	chr_I	2931436	2931594	-	Kil-A N-terminal domain protein 1	hypothetical protein	TE gene
TVAGG3_0918260	TVAG_RG_DS128405_1	KAI5484967	JAOSJJ010000006	chr_I	2935990	2936307	-	protein similar to viral structural protein S1 structurally similar to reovirus core and PRD1 capsid proteins and phage tail fiber protein	conserved hypothetical protein	TE gene
TVAGG3_0918280	TVAG_RG_DS120177_2	KAI5484968	JAOSJJ010000006	chr_I	2939011	2939786	+	conserved hypothetical protein	conserved hypothetical protein	TE gene
TVAGG3_0918290	TVAG_RG_DS149746_1	KAI5484969	JAOSJJ010000006	chr_I	2939982	2940595	-	conserved hypothetical protein	hypothetical protein	TE gene
TVAGG3_0918310	TVAG_RG_DS134482_1	KAI5484970	JAOSJJ010000006	chr_I	2943822	2944902	-	conserved hypothetical protein	conserved hypothetical protein	TE gene
TVAGG3_0918330	TVAG_250500	KAI5484971	JAOSJJ010000006	chr_I	2962623	2963150	+	protein of unknown function DUF4107 family	conserved hypothetical protein	TE gene
TVAGG3_0918340	TVAG_250490	KAI5484972	JAOSJJ010000006	chr_I	2963309	2963743	-	hypothetical protein	conserved hypothetical protein	TE gene
TVAGG3_0918350	TVAG_RG_DS114565_3	KAI5484973	JAOSJJ010000006	chr_I	2964191	2965090	-	conserved hypothetical protein	conserved hypothetical protein	gene
TVAGG3_0918370	TVAG_250480	KAI5484974	JAOSJJ010000006	chr_I	2965131	2965649	-	conserved hypothetical protein	conserved hypothetical protein	TE gene
TVAGG3_0918400	TVAG_RG_DS114565_1	KAI5484975	JAOSJJ010000006	chr_I	2967382	2968407	-	conserved hypothetical protein	conserved hypothetical protein	gene
TVAGG3_0918430	TVAG_RG_DS144104_1	KAI5484976	JAOSJJ010000006	chr_I	2972037	2972865	+	protein of unknown function DUF4106 family	conserved hypothetical protein	TE gene
TVAGG3_0918450	TVAG_RG_DS140562_1	KAI5484977	JAOSJJ010000006	chr_I	2975403	2975795	+	hypothetical protein	hypothetical protein	TE gene
TVAGG3_0918460	TVAG_RG_DS126314_1	KAI5484978	JAOSJJ010000006	chr_I	2976597	2977007	+	protein of unknown function DUF4106 family	conserved hypothetical protein	TE gene
TVAGG3_0918470	TVAG_RG_DS120876_1	KAI5484979	JAOSJJ010000006	chr_I	2977384	2977920	+	protein of unknown function DUF4106 family	conserved hypothetical protein	TE gene
TVAGG3_0918510	TVAG_RG_DS141223_1	KAI5484980	JAOSJJ010000006	chr_I	2980723	2981124	+	hypothetical protein	conserved hypothetical protein	TE gene
TVAGG3_0918520	TVAG_RG_DS129493_1	KAI5484981	JAOSJJ010000006	chr_I	2981144	2981296	+	hypothetical protein	conserved hypothetical protein	TE gene
TVAGG3_0918530	TVAG_TEG_DS113195_3_8	KAI5484982	JAOSJJ010000006	chr_I	2981316	2981900	+	phage tail repeat-like family	Maverick transposable element conserved hypothetical protein	TE gene
TVAGG3_0918540	TVAG_RG_DS142743_1	KAI5484983	JAOSJJ010000006	chr_I	2981946	2982944	+	hypothetical protein	conserved hypothetical protein	TE gene
TVAGG3_0918550	TVAG_RG_DS113681_5	KAI5484984	JAOSJJ010000006	chr_I	2984139	2984749	+	hypothetical protein	conserved hypothetical protein	TE gene
TVAGG3_0918570	TVAG_155780	KAI5484985	JAOSJJ010000006	chr_I	2987655	2988218	+	organellar and viral DNA polymerase type B	conserved hypothetical protein	TE gene
TVAGG3_0918580	TVAG_RG_DS128840_1	KAI5484986	JAOSJJ010000006	chr_I	2988307	2988947	+	Kil-A N-terminal domain protein 1	conserved hypothetical protein	TE gene
TVAGG3_0918590	TVAG_520690	KAI5484987	JAOSJJ010000006	chr_I	2989634	2989822	+	hypothetical protein	conserved hypothetical protein	TE gene
TVAGG3_0918590	TVAG_RG_DS148897_1	KAI5484987	JAOSJJ010000006	chr_I	2989727	2990419	-	hypothetical protein	conserved hypothetical protein	TE gene
TVAGG3_0918610	TVAG_RG_DS147599_1	KAI5484988	JAOSJJ010000006	chr_I	2994897	2995109	-	protein of unknown function DUF4106 family	hypothetical protein	TE gene
TVAGG3_0918620	TVAG_RG_DS125501_1	KAI5484989	JAOSJJ010000006	chr_I	2996074	2996499	-	hypothetical protein	hypothetical protein	TE gene
TVAGG3_0918630	TVAG_417300	KAI5484990	JAOSJJ010000006	chr_I	3002005	3002220	-	hypothetical protein	conserved hypothetical protein	TE gene
TVAGG3_0918640	TVAG_RG_DS128355_1	KAI5484991	JAOSJJ010000006	chr_I	3002290	3002847	+	conserved hypothetical protein	conserved hypothetical protein	TE gene
TVAGG3_0918650	TVAG_530620	KAI5484992	JAOSJJ010000006	chr_I	3003052	3003213	+	conserved hypothetical protein	conserved hypothetical protein	TE gene
TVAGG3_0918660	TVAG_RG_DS124158_1	KAI5484993	JAOSJJ010000006	chr_I	3003436	3003930	+	conserved hypothetical protein	hypothetical protein	TE gene
TVAGG3_0918720	TVAG_529850	KAI5484994	JAOSJJ010000006	chr_I	3010454	3010726	-	hypothetical protein	conserved hypothetical protein	TE gene
TVAGG3_0918740	TVAG_RG_DS151423_1	KAI5484995	JAOSJJ010000006	chr_I	3014987	3015855	-	hypothetical protein	hypothetical protein	TE gene
TVAGG3_0918760	TVAG_003460	KAI5484996	JAOSJJ010000006	chr_I	3018655	3019061	+	transferase activity	conserved hypothetical protein	gene
TVAGG3_0918770	TVAG_003450	KAI5484997	JAOSJJ010000006	chr_I	3019127	3019282	-	hypothetical protein	conserved hypothetical protein	gene
TVAGG3_0918790	TVAG_RG_DS114287_2	KAI5484998	JAOSJJ010000006	chr_I	3020180	3021157	+	conserved hypothetical protein	hypothetical protein	gene
TVAGG3_0918810	TVAG_167630	KAI5484999	JAOSJJ010000006	chr_I	3022442	3022969	-	hypothetical protein	conserved hypothetical protein	gene
TVAGG3_0918820	TVAG_559430	KAI5485000	JAOSJJ010000006	chr_I	3023243	3023842	-	hypothetical protein	conserved hypothetical protein	gene
TVAGG3_0918830	TVAG_167640	KAI5485001	JAOSJJ010000006	chr_I	3023929	3024465	-	hypothetical protein	conserved hypothetical protein	gene
TVAGG3_0918840	TVAG_RG_DS114287_6	KAI5485002	JAOSJJ010000006	chr_I	3024487	3025539	+	protein binding	hypothetical protein	gene
TVAGG3_0918850	TVAG_167650	KAI5485003	JAOSJJ010000006	chr_I	3025688	3026167	+	conserved hypothetical protein	conserved hypothetical protein	gene
TVAGG3_0918860	TVAG_167660	KAI5485004	JAOSJJ010000006	chr_I	3026193	3026651	+	hypothetical protein	conserved hypothetical protein	gene
TVAGG3_0918880	TVAG_167670	KAI5485005	JAOSJJ010000006	chr_I	3026765	3028600	+	keratin-associated protein family	conserved hypothetical protein	TE gene
TVAGG3_0918890	TVAG_167680	KAI5485006	JAOSJJ010000006	chr_I	3028618	3028824	-	organic cyclic compound binding nucleic acid binding	conserved hypothetical protein	gene
TVAGG3_0918900	TVAG_167690	KAI5485007	JAOSJJ010000006	chr_I	3029828	3030076	-	hypothetical protein	conserved hypothetical protein	gene
TVAGG3_0918910	TVAG_167700	KAI5485008	JAOSJJ010000006	chr_I	3030121	3030339	-	protein of unknown function DUF4108 family	conserved hypothetical protein	TE gene
TVAGG3_0918920	NA	KAI5485009	JAOSJJ010000006	chr_I	NA	NA	NA	NA	NA	NA
TVAGG3_0918940	TVAG_167710	KAI5485010	JAOSJJ010000006	chr_I	3032421	3032996	-	similar to viral structural protein S3 and structurally similar to PRD1 capsid protein	conserved hypothetical protein	TE gene
TVAGG3_0918950	TVAG_RG_DS114287_5	KAI5485011	JAOSJJ010000006	chr_I	3034630	3035051	+	hypothetical protein	hypothetical protein	TE gene
TVAGG3_0918960	TVAG_RG_DS129447_1	KAI5485012	JAOSJJ010000006	chr_I	3035508	3036188	-	conserved hypothetical protein	conserved hypothetical protein	TE gene
TVAGG3_0918970	TVAG_TEG_DS113246_3_8	KAI5485013	JAOSJJ010000006	chr_I	3036302	3036783	+	protein similar to viral structural protein S1 structurally similar to reovirus core and PRD1 capsid proteins and phage tail fiber protein	Maverick transposable element protein%2C similar to viral structural protein S1	TE gene
TVAGG3_0918990	TVAG_RG_DS114287_4	KAI5485014	JAOSJJ010000006	chr_I	3039092	3040177	+	c-integrase	conserved hypothetical protein	TE gene
TVAGG3_0919000	TVAG_167730	KAI5485015	JAOSJJ010000006	chr_I	3040431	3041194	+	protein similar to RAD50 ATPase (protein of unknown function DUF3839 family)	conserved hypothetical protein	TE gene
TVAGG3_0919010	TVAG_TEG_DS113567_2_10	KAI5485016	JAOSJJ010000006	chr_I	3042878	3043063	+	Kil-A N-terminal domain protein 1	Maverick transposable element Kil-A N-terminal domain protein 1	TE gene
TVAGG3_0919020	TVAG_TEG_DS114031_1_13	KAI5485017	JAOSJJ010000006	chr_I	3043217	3043690	-	conserved hypothetical protein	Maverick transposable element conserved hypothetical protein	TE gene
TVAGG3_0919040	NA	KAI5485018	JAOSJJ010000006	chr_I	NA	NA	NA	NA	NA	NA
TVAGG3_0919050	TVAG_TEG_DS114031_1_12	KAI5485019	JAOSJJ010000006	chr_I	3043781	3044171	+	DNA polymerase type B organellar and viral	Maverick transposable element conserved hypothetical protein	TE gene
TVAGG3_0919060	TVAG_TEG_DS114031_1_7	KAI5485020	JAOSJJ010000006	chr_I	3047608	3047769	-	hypothetical protein	Maverick transposable element conserved hypothetical protein	TE gene
TVAGG3_0919070	TVAG_TEG_DS114031_1_6	KAI5485021	JAOSJJ010000006	chr_I	3047802	3048656	-	protein structurally similar to glycosyltransferase	Maverick transposable element protein%2C structurally similar to glycosyltransferase	TE gene
TVAGG3_0919080	NA	KAI5485022	JAOSJJ010000006	chr_I	NA	NA	NA	NA	NA	NA
TVAGG3_0919090	TVAG_TEG_DS114031_1_4	KAI5485023	JAOSJJ010000006	chr_I	3048998	3049423	+	hypothetical protein	Maverick transposable element hypothetical protein	TE gene
TVAGG3_0919100	TVAG_TEG_DS114031_1_3	KAI5485024	JAOSJJ010000006	chr_I	3049454	3049849	+	protein similar to viral structural protein S2 and structurally related to PRD1 capsid protein	Maverick transposable element protein%2C similar to viral structural protein S2 and structurally related to PRD1 capsid protein	TE gene
TVAGG3_0919110	TVAG_TEG_DS114031_1_2	KAI5485025	JAOSJJ010000006	chr_I	3051365	3052150	+	protein similar to viral structural protein S2 and structurally related to PRD1 capsid protein	Maverick transposable element protein%2C similar to viral structural protein S2 and structurally related to PRD1 capsid protein	TE gene
TVAGG3_0919120	TVAG_TEG_DS114031_1_1	KAI5485026	JAOSJJ010000006	chr_I	3052180	3052617	+	conserved hypothetical protein	Maverick transposable element conserved hypothetical protein	TE gene
TVAGG3_0919130	TVAG_TEG_DS113557_1_17	KAI5485027	JAOSJJ010000006	chr_I	3052669	3052891	+	hypothetical protein	Maverick transposable element hypothetical protein	TE gene
TVAGG3_0919140	TVAG_539890	KAI5485028	JAOSJJ010000006	chr_I	3053045	3053365	+	hypothetical protein	conserved hypothetical protein	TE gene
TVAGG3_0919150	TVAG_285580	KAI5485029	JAOSJJ010000006	chr_I	3053773	3054111	-	hypothetical protein	conserved hypothetical protein	gene
TVAGG3_0919160	TVAG_RG_DS114031_4	KAI5485030	JAOSJJ010000006	chr_I	3054596	3055171	-	hypothetical protein	hypothetical protein	gene
TVAGG3_0919170	TVAG_285570	KAI5485031	JAOSJJ010000006	chr_I	3055219	3055611	-	transferase activity	conserved hypothetical protein	gene
TVAGG3_0919180	TVAG_285560	KAI5485032	JAOSJJ010000006	chr_I	3055935	3056435	+	hypothetical protein	conserved hypothetical protein	gene
TVAGG3_0919190	TVAG_285550	KAI5485033	JAOSJJ010000006	chr_I	3056474	3056662	-	hypothetical protein	conserved hypothetical protein	gene
TVAGG3_0919200	TVAG_285540	KAI5485034	JAOSJJ010000006	chr_I	3056710	3056916	-	hypothetical protein	conserved hypothetical protein	gene
TVAGG3_0919210	TVAG_285530	KAI5485035	JAOSJJ010000006	chr_I	3056987	3057166	+	hypothetical protein	conserved hypothetical protein	gene
TVAGG3_0919220	TVAG_285520	KAI5485036	JAOSJJ010000006	chr_I	3057425	3057691	+	hypothetical protein	conserved hypothetical protein	gene
TVAGG3_0919230	TVAG_201730	KAI5485037	JAOSJJ010000006	chr_I	3058491	3058772	+	hypothetical protein	conserved hypothetical protein	gene
TVAGG3_0919240	TVAG_285510	KAI5485038	JAOSJJ010000006	chr_I	3059849	3061135	-	spectrin binding	conserved hypothetical protein	gene
TVAGG3_0919250	TVAG_285500	KAI5485039	JAOSJJ010000006	chr_I	3061226	3061402	+	hypothetical protein	conserved hypothetical protein	gene
TVAGG3_0919260	TVAG_285490	KAI5485040	JAOSJJ010000006	chr_I	3061403	3062125	+	hypothetical protein	conserved hypothetical protein	gene
TVAGG3_0919270	TVAG_RG_DS114031_9	KAI5485041	JAOSJJ010000006	chr_I	3062182	3062676	+	cation binding ion binding	hypothetical protein	gene
TVAGG3_0919280	TVAG_RG_DS114031_10	KAI5485042	JAOSJJ010000006	chr_I	3064568	3065272	-	His-Me finger endonucleases family	conserved hypothetical protein	gene
TVAGG3_0919300	TVAG_RG_DS114031_8	KAI5485043	JAOSJJ010000006	chr_I	3066787	3067398	+	conserved hypothetical protein	conserved hypothetical protein	TE gene
TVAGG3_0919310	TVAG_RG_DS114031_12	KAI5485044	JAOSJJ010000006	chr_I	3067453	3067902	+	hypothetical protein	hypothetical protein	gene
TVAGG3_0919320	TVAG_523730	KAI5485045	JAOSJJ010000006	chr_I	3068547	3068789	+	hypothetical protein	conserved hypothetical protein	gene
TVAGG3_0919330	TVAG_285480	KAI5485046	JAOSJJ010000006	chr_I	3069513	3070157	+	hypothetical protein	conserved hypothetical protein	gene
TVAGG3_0919350	TVAG_285470	KAI5485047	JAOSJJ010000006	chr_I	3072409	3073290	-	hypothetical protein	conserved hypothetical protein	gene
TVAGG3_0919360	TVAG_285460	KAI5485048	JAOSJJ010000006	chr_I	3073488	3074198	-	L domain-like family	conserved hypothetical protein	gene
TVAGG3_0919380	TVAG_285450	KAI5485049	JAOSJJ010000006	chr_I	3078035	3078289	-	protein serine/threonine kinase activity	conserved hypothetical protein	gene
TVAGG3_0919410	TVAG_264010	KAI5485050	JAOSJJ010000006	chr_I	3083853	3084179	+	hypothetical protein	conserved hypothetical protein	gene
TVAGG3_0919420	TVAG_224810	KAI5485051	JAOSJJ010000006	chr_I	3084184	3084426	-	serine threonine-protein phosphatase family	conserved hypothetical protein	gene
TVAGG3_0919430	TVAG_135680	KAI5485052	JAOSJJ010000006	chr_I	3084444	3084806	-	hypothetical protein	conserved hypothetical protein	gene
TVAGG3_0919450	TVAG_511270	KAI5485053	JAOSJJ010000006	chr_I	3086876	3087256	-	multidrug resistance protein YPNP-related family	conserved hypothetical protein	gene
TVAGG3_0919460	TVAG_RG_DS114511_6	KAI5485054	JAOSJJ010000006	chr_I	3089495	3090406	+	membrane-spanning 4-domains subfamily A MS4A -related family	conserved hypothetical protein	gene
TVAGG3_0919460	TVAG_517540	KAI5485054	JAOSJJ010000006	chr_I	3088791	3089588	-	membrane-spanning 4-domains subfamily A MS4A -related family	conserved hypothetical protein	gene
TVAGG3_0919480	TVAG_RG_DS114511_4	KAI5485055	JAOSJJ010000006	chr_I	3090491	3090790	+	hypothetical protein	hypothetical protein	TE gene
TVAGG3_0919530	TVAG_386130	KAI5485056	JAOSJJ010000006	chr_I	3097196	3097552	+	MULE transposase domain-containing protein	conserved hypothetical protein	TE gene
TVAGG3_0919540	TVAG_289620	KAI5485057	JAOSJJ010000006	chr_I	3099114	3101180	+	biological adhesion protein	Progesterone-induced-blocking factor%2C putative	gene
TVAGG3_0919550	TVAG_289630	KAI5485058	JAOSJJ010000006	chr_I	3101389	3101823	-	retrograde vesicle-mediated transport Golgi to ER	RAB-18%2C putative	gene
TVAGG3_0919600	TVAG_545050	KAI5485059	JAOSJJ010000006	chr_I	3106652	3107506	+	conserved hypothetical protein	conserved hypothetical protein	TE gene
TVAGG3_0919610	TVAG_RG_DS114511_1	KAI5485060	JAOSJJ010000006	chr_I	3108742	3109518	-	conserved hypothetical protein	conserved hypothetical protein	TE gene
TVAGG3_0919620	TVAG_RG_DS114511_2	KAI5485061	JAOSJJ010000006	chr_I	3109536	3110213	+	protein similar to viral structural protein S1 structurally similar to reovirus core and PRD1 capsid proteins and phage tail fiber protein	hypothetical protein	TE gene
TVAGG3_0919630	TVAG_RG_DS114511_5	KAI5485062	JAOSJJ010000006	chr_I	3110554	3112653	+	protein similar to viral structural protein S1 structurally similar to reovirus core and PRD1 capsid proteins and phage tail fiber protein	conserved hypothetical protein	TE gene
TVAGG3_0919640	TVAG_RG_DS118306_1	KAI5485063	JAOSJJ010000006	chr_I	3112694	3113779	+	c-integrase	conserved hypothetical protein	TE gene
TVAGG3_0919650	TVAG_448460	KAI5485064	JAOSJJ010000006	chr_I	3114780	3115067	+	protein similar to RAD50 ATPase (protein of unknown function DUF3839 family)	conserved hypothetical protein	TE gene
TVAGG3_0919660	TVAG_176810	KAI5485065	JAOSJJ010000006	chr_I	3115431	3115841	+	organellar and viral DNA polymerase type B	conserved hypothetical protein	TE gene
TVAGG3_0919680	TVAG_RG_DS115347_2	KAI5485066	JAOSJJ010000006	chr_I	3117337	3117810	-	conserved hypothetical protein	conserved hypothetical protein	TE gene
TVAGG3_0919690	TVAG_RG_DS115347_3	KAI5485067	JAOSJJ010000006	chr_I	3117902	3120144	+	DNA polymerase type B organellar and viral	conserved hypothetical protein	TE gene
TVAGG3_0919700	TVAG_178780	KAI5485068	JAOSJJ010000006	chr_I	3121792	3122355	-	protein structurally similar to glycosyltransferase	conserved hypothetical protein	TE gene
TVAGG3_0919710	TVAG_RG_DS148647_1	KAI5485069	JAOSJJ010000006	chr_I	3123433	3124312	+	protein similar to viral structural protein S2 and structurally related to PRD1 capsid protein	hypothetical protein	TE gene
TVAGG3_0919720	TVAG_389040	KAI5485070	JAOSJJ010000006	chr_I	3125037	3125477	+	conserved hypothetical protein	conserved hypothetical protein	TE gene
TVAGG3_0919730	TVAG_174980	KAI5485071	JAOSJJ010000006	chr_I	3125526	3125762	+	hypothetical protein	conserved hypothetical protein	TE gene
TVAGG3_0919750	TVAG_543850	KAI5485072	JAOSJJ010000006	chr_I	3127870	3128854	+	ribonuclease H-like family	conserved hypothetical protein	TE gene
TVAGG3_0919760	TVAG_543000	KAI5485073	JAOSJJ010000006	chr_I	3128981	3129328	+	hypothetical protein	conserved hypothetical protein	TE gene
TVAGG3_0919770	TVAG_562360	KAI5485074	JAOSJJ010000006	chr_I	3129358	3129729	+	hypothetical protein	conserved hypothetical protein	TE gene
TVAGG3_0919810	TVAG_RG_DS117418_1	KAI5485075	JAOSJJ010000006	chr_I	3131660	3132490	-	ribonuclease H-like family	conserved hypothetical protein	TE gene
TVAGG3_0919820	TVAG_RG_DS119733_1	KAI5485076	JAOSJJ010000006	chr_I	3134802	3135488	-	integrase core domain-containing protein	conserved hypothetical protein	gene
TVAGG3_0919850	TVAG_031080	KAI5485077	JAOSJJ010000006	chr_I	3137800	3138447	+	tRNA (uracil) methyltransferase activity	conserved hypothetical protein	gene
TVAGG3_0919860	TVAG_031090	KAI5485078	JAOSJJ010000006	chr_I	3138569	3139186	-	regulation of endocytosis	RAB%2C putative	gene
TVAGG3_0919870	TVAG_241970	KAI5485079	JAOSJJ010000006	chr_I	3140366	3140728	+	hypothetical protein	conserved hypothetical protein	gene
TVAGG3_0919880	TVAG_142970	KAI5485080	JAOSJJ010000006	chr_I	3140746	3140988	+	serine threonine-protein phosphatase family	conserved hypothetical protein	gene
TVAGG3_0919900	TVAG_RG_DS125608_1	KAI5485081	JAOSJJ010000006	chr_I	3141860	3143253	+	protein similar to viral structural protein S1 structurally similar to reovirus core and PRD1 capsid proteins and phage tail fiber protein	conserved hypothetical protein	TE gene
TVAGG3_0919910	TVAG_RG_DS118419_1	KAI5485082	JAOSJJ010000006	chr_I	3143266	3143558	-	hypothetical protein	hypothetical protein	TE gene
TVAGG3_0919920	TVAG_RG_DS141223_2	KAI5485083	JAOSJJ010000006	chr_I	3143673	3144225	-	hypothetical protein	hypothetical protein	TE gene
TVAGG3_0919940	TVAG_RG_DS149561_1	KAI5485084	JAOSJJ010000006	chr_I	3146485	3147300	+	DNA/RNA polymerases family	conserved hypothetical protein	TE gene
TVAGG3_0919950	TVAG_RG_DS120365_1	KAI5485085	JAOSJJ010000006	chr_I	3147869	3148519	+	hypothetical protein	conserved hypothetical protein	TE gene
TVAGG3_0919960	TVAG_194030	KAI5485086	JAOSJJ010000006	chr_I	3149146	3150060	+	protein similar to RAD50 ATPase (protein of unknown function DUF3839 family)	conserved hypothetical protein	TE gene
TVAGG3_0919980	TVAG_RG_DS132450_1	KAI5485087	JAOSJJ010000006	chr_I	3151823	3152303	+	Kil-A N-terminal domain protein 1	conserved hypothetical protein	TE gene
TVAGG3_0920000	TVAG_288190	KAI5485088	JAOSJJ010000006	chr_I	3153789	3154117	-	P-loop containing nucleoside triphosphate hydrolases family	conserved hypothetical protein	TE gene
TVAGG3_0920010	TVAG_082340	KAI5485089	JAOSJJ010000006	chr_I	3154622	3155041	-	protein of unknown function DUF4108 family	conserved hypothetical protein	TE gene
TVAGG3_0920020	TVAG_557340	KAI5485090	JAOSJJ010000006	chr_I	3155449	3156033	-	Poxvirus D5 protein-like family	conserved hypothetical protein	TE gene
TVAGG3_0920030	TVAG_RG_DS144168_1	KAI5485091	JAOSJJ010000006	chr_I	3156146	3156684	-	conserved hypothetical protein	conserved hypothetical protein	TE gene
TVAGG3_0920040	TVAG_RG_DS144168_2	KAI5485092	JAOSJJ010000006	chr_I	3156716	3157099	-	hypothetical protein	conserved hypothetical protein	TE gene
TVAGG3_0920050	TVAG_RG_DS140531_1	KAI5485093	JAOSJJ010000006	chr_I	3158427	3158837	-	protein of unknown function DUF4106 family	conserved hypothetical protein	TE gene
TVAGG3_0920080	TVAG_155550	KAI5485094	JAOSJJ010000006	chr_I	3164363	3164797	+	hypothetical protein	conserved hypothetical protein	TE gene
TVAGG3_0920120	TVAG_RG_DS125401_2	KAI5485095	JAOSJJ010000006	chr_I	3172437	3173161	+	c-integrase	conserved hypothetical protein	TE gene
TVAGG3_0920130	TVAG_477590	KAI5485096	JAOSJJ010000006	chr_I	3173776	3174717	+	protein similar to RAD50 ATPase (protein of unknown function DUF3839 family)	conserved hypothetical protein	TE gene
TVAGG3_0920140	TVAG_RG_DS128411_2	KAI5485097	JAOSJJ010000006	chr_I	3175435	3175890	+	Kil-A N-terminal domain protein 1	conserved hypothetical protein	TE gene
TVAGG3_0920150	TVAG_RG_DS128411_1	KAI5485098	JAOSJJ010000006	chr_I	3176181	3176645	-	conserved hypothetical protein	conserved hypothetical protein	TE gene
TVAGG3_0920180	TVAG_505180	KAI5485099	JAOSJJ010000006	chr_I	3184715	3185035	+	hypothetical protein	conserved hypothetical protein	TE gene
TVAGG3_0920190	TVAG_505190	KAI5485100	JAOSJJ010000006	chr_I	3185439	3185759	+	protein similar to RAD50 ATPase	conserved hypothetical protein	TE gene
TVAGG3_0920200	TVAG_296610	KAI5485101	JAOSJJ010000006	chr_I	3187859	3188314	+	Kil-A N-terminal domain protein 1	conserved hypothetical protein	TE gene
TVAGG3_0920210	TVAG_135360	KAI5485102	JAOSJJ010000006	chr_I	3189395	3189968	-	protein of unknown function DUF4106 family	conserved hypothetical protein	TE gene
TVAGG3_0920230	TVAG_542520	KAI5485103	JAOSJJ010000006	chr_I	3190473	3190892	-	protein of unknown function DUF4108 family	conserved hypothetical protein	TE gene
TVAGG3_0920240	TVAG_RG_DS131018_1	KAI5485104	JAOSJJ010000006	chr_I	3191583	3192532	-	conserved hypothetical protein	conserved hypothetical protein	TE gene
TVAGG3_0920250	TVAG_RG_DS114569_2	KAI5485105	JAOSJJ010000006	chr_I	3192563	3193351	-	hypothetical protein	conserved hypothetical protein	TE gene
TVAGG3_0920260	TVAG_RG_DS120607_1	KAI5485106	JAOSJJ010000006	chr_I	3194265	3194675	-	protein of unknown function DUF4106 family	conserved hypothetical protein	TE gene
TVAGG3_0920270	TVAG_RG_DS135568_1	KAI5485107	JAOSJJ010000006	chr_I	3196029	3196748	-	protein of unknown function DUF4106 family	conserved hypothetical protein	TE gene
TVAGG3_0920280	TVAG_RG_DS141480_1	KAI5485108	JAOSJJ010000006	chr_I	3197549	3198564	-	protein of unknown function DUF4106 family	conserved hypothetical protein	TE gene
TVAGG3_0920300	TVAG_RG_DS134532_1	KAI5485109	JAOSJJ010000006	chr_I	3200256	3201073	+	integrase catalytic region-containing protein	conserved hypothetical protein	TE gene
TVAGG3_0920320	NA	KAI5485110	JAOSJJ010000006	chr_I	NA	NA	NA	NA	NA	NA
TVAGG3_0920330	NA	KAI5485111	JAOSJJ010000006	chr_I	NA	NA	NA	NA	NA	NA
TVAGG3_0920350	TVAG_598910	KAI5485112	JAOSJJ010000006	chr_I	3209393	3209755	+	hypothetical protein	conserved hypothetical protein	gene
TVAGG3_0920360	TVAG_606200	KAI5485113	JAOSJJ010000006	chr_I	3209774	3210016	+	serine threonine-protein phosphatase family	conserved hypothetical protein	gene
TVAGG3_0920390	TVAG_RG_DS113591_13	KAI5485114	JAOSJJ010000006	chr_I	3212291	3213157	-	hypothetical protein	conserved hypothetical protein	TE gene
TVAGG3_0920410	TVAG_099200	KAI5485115	JAOSJJ010000006	chr_I	3222946	3223674	+	hypothetical protein	conserved hypothetical protein	gene
TVAGG3_0920420	TVAG_099190	KAI5485116	JAOSJJ010000006	chr_I	3223719	3223949	-	protein neddylation	ubiquitin%2C putative	gene
TVAGG3_0920430	TVAG_099180	KAI5485117	JAOSJJ010000006	chr_I	3224814	3226259	+	LMBR1-like membrane protein family	conserved hypothetical protein	gene
TVAGG3_0920440	TVAG_099170	KAI5485118	JAOSJJ010000006	chr_I	3226401	3227204	-	transmembrane protein YOR223W family	conserved hypothetical protein	gene
TVAGG3_0920450	TVAG_099160	KAI5485119	JAOSJJ010000006	chr_I	3227417	3228034	-	hypothetical protein	conserved hypothetical protein	gene
TVAGG3_0920470	TVAG_128360	KAI5485120	JAOSJJ010000006	chr_I	3229638	3230000	+	hypothetical protein	conserved hypothetical protein	gene
TVAGG3_0920570	TVAG_RG_DS149825_1	KAI5485121	JAOSJJ010000006	chr_I	3255496	3256371	-	similar to viral structural protein S2 and structurally related to PRD1 capsid protein	hypothetical protein	TE gene
TVAGG3_0920580	TVAG_595710	KAI5485122	JAOSJJ010000006	chr_I	3257107	3257292	+	conserved hypothetical protein	conserved hypothetical protein	TE gene
TVAGG3_0920590	TVAG_322290	KAI5485123	JAOSJJ010000006	chr_I	3258909	3259439	-	DNA polymerase type B organellar and viral	conserved hypothetical protein	TE gene
TVAGG3_0920590	TVAG_RG_DS142138_1	KAI5485123	JAOSJJ010000006	chr_I	3260575	3261598	-	DNA polymerase type B organellar and viral	conserved hypothetical protein	TE gene
TVAGG3_0920600	NA	KAI5485124	JAOSJJ010000006	chr_I	NA	NA	NA	NA	NA	NA
TVAGG3_0920610	TVAG_RG_DS140356_2	KAI5485125	JAOSJJ010000006	chr_I	3262850	3263179	+	conserved hypothetical protein	conserved hypothetical protein	TE gene
TVAGG3_0920640	TVAG_RG_DS140586_1	KAI5485126	JAOSJJ010000006	chr_I	3268096	3268413	-	protein similar to viral structural protein S1 structurally similar to reovirus core and PRD1 capsid proteins and phage tail fiber protein	conserved hypothetical protein	TE gene
TVAGG3_0920660	TVAG_RG_DS133810_1	KAI5485127	JAOSJJ010000006	chr_I	3272213	3272827	-	hypothetical protein	hypothetical protein	TE gene
TVAGG3_0920670	TVAG_008210	KAI5485128	JAOSJJ010000006	chr_I	3272853	3273254	+	conserved hypothetical protein	conserved hypothetical protein	TE gene
TVAGG3_0920680	TVAG_RG_DS129922_1	KAI5485129	JAOSJJ010000006	chr_I	3273653	3274104	-	conserved hypothetical protein	conserved hypothetical protein	TE gene
TVAGG3_0920700	TVAG_595700	KAI5485130	JAOSJJ010000006	chr_I	3276500	3276928	-	hypothetical protein	conserved hypothetical protein	TE gene
TVAGG3_0920730	TVAG_RG_DS138528_1	KAI5485131	JAOSJJ010000006	chr_I	3282947	3283774	-	Kil-A N-terminal domain protein 1	conserved hypothetical protein	TE gene
TVAGG3_0920750	TVAG_RG_DS129435_1	KAI5485132	JAOSJJ010000006	chr_I	3285789	3286944	-	protein similar to viral structural protein S1 structurally similar to reovirus core and PRD1 capsid proteins and phage tail fiber protein	conserved hypothetical protein	TE gene
TVAGG3_0920780	TVAG_RG_DS141797_1	KAI5485133	JAOSJJ010000006	chr_I	3289472	3289867	-	hypothetical protein	conserved hypothetical protein	TE gene
TVAGG3_0920790	TVAG_518710	KAI5485134	JAOSJJ010000006	chr_I	3290291	3290794	-	conserved hypothetical protein	conserved hypothetical protein	TE gene
TVAGG3_0920800	TVAG_572430	KAI5485135	JAOSJJ010000006	chr_I	3292302	3292838	+	protein of unknown function DUF4107 family	conserved hypothetical protein	TE gene
TVAGG3_0920810	TVAG_572440	KAI5485136	JAOSJJ010000006	chr_I	3293021	3293455	-	hypothetical protein	conserved hypothetical protein	TE gene
TVAGG3_0921310	TVAG_RG_DS143154_1	KAI5485137	JAOSJJ010000006	chr_I	3308346	3308573	+	protein of unknown function DUF4106 family	conserved hypothetical protein	TE gene
TVAGG3_0921340	TVAG_227300	KAI5485138	JAOSJJ010000006	chr_I	3310186	3310452	+	protein of unknown function DUF4106 family	conserved hypothetical protein	TE gene
TVAGG3_0921350	TVAG_RG_DS131963_1	KAI5485139	JAOSJJ010000006	chr_I	3310826	3311831	+	protein of unknown function DUF4106 family	conserved hypothetical protein	TE gene
TVAGG3_0921360	TVAG_RG_DS141895_2	KAI5485140	JAOSJJ010000006	chr_I	3312421	3312856	+	protein of unknown function DUF4106 family	hypothetical protein	TE gene
TVAGG3_0921370	TVAG_RG_DS115912_2	KAI5485141	JAOSJJ010000006	chr_I	3313004	3313801	+	hypothetical protein	conserved hypothetical protein	TE gene
TVAGG3_0921380	TVAG_RG_DS115912_4	KAI5485142	JAOSJJ010000006	chr_I	3314073	3314979	+	conserved hypothetical protein	conserved hypothetical protein	TE gene
TVAGG3_0921390	TVAG_355290	KAI5485143	JAOSJJ010000006	chr_I	3315106	3315525	+	protein of unknown function DUF4108 family	conserved hypothetical protein	TE gene
TVAGG3_0921400	TVAG_536530	KAI5485144	JAOSJJ010000006	chr_I	3316920	3317645	-	Kil-A N-terminal domain protein 1	conserved hypothetical protein	TE gene
TVAGG3_0921410	TVAG_451720	KAI5485145	JAOSJJ010000006	chr_I	3318455	3319393	-	protein similar to RAD50 ATPase (protein of unknown function DUF3839 family)	conserved hypothetical protein	TE gene
TVAGG3_0921420	TVAG_451710	KAI5485146	JAOSJJ010000006	chr_I	3319957	3320250	-	hypothetical protein	conserved hypothetical protein	TE gene
TVAGG3_0921430	TVAG_RG_DS115796_2	KAI5485147	JAOSJJ010000006	chr_I	3320519	3320893	+	hypothetical protein	conserved hypothetical protein	TE gene
TVAGG3_0921440	TVAG_RG_DS115215_1	KAI5485148	JAOSJJ010000006	chr_I	3321031	3321891	-	hypothetical protein	conserved hypothetical protein	TE gene
TVAGG3_0921450	TVAG_RG_DS115912_1	KAI5485149	JAOSJJ010000006	chr_I	3322041	3322928	-	DNA/RNA polymerases family	conserved hypothetical protein	TE gene
TVAGG3_0921460	TVAG_RG_DS114431_6	KAI5485150	JAOSJJ010000006	chr_I	3325001	3325402	-	hypothetical protein	conserved hypothetical protein	TE gene
TVAGG3_0921480	TVAG_TEG_DS114431_1_1	KAI5485151	JAOSJJ010000006	chr_I	3325803	3326819	+	Mariner transposase	mariner transposase%2C putative	TE gene
TVAGG3_0921490	TVAG_142960	KAI5485152	JAOSJJ010000006	chr_I	3329165	3330000	+	hypothetical protein	conserved hypothetical protein	gene
TVAGG3_0921500	TVAG_581140	KAI5485153	JAOSJJ010000006	chr_I	3330005	3330247	-	serine threonine-protein phosphatase family	conserved hypothetical protein	gene
TVAGG3_0921510	TVAG_276600	KAI5485154	JAOSJJ010000006	chr_I	3330265	3330627	-	hypothetical protein	conserved hypothetical protein	gene
TVAGG3_0921520	TVAG_063310	KAI5485155	JAOSJJ010000006	chr_I	3332640	3333452	+	8-hydroxy-dADP phosphatase activity	mutt domain protein%2C putative	gene
TVAGG3_0921530	TVAG_063320	KAI5485156	JAOSJJ010000006	chr_I	3333654	3334742	+	hypothetical protein	conserved hypothetical protein	gene
TVAGG3_0921540	TVAG_063330	KAI5485157	JAOSJJ010000006	chr_I	3334867	3336116	+	aminopeptidase activity	conserved hypothetical protein	gene
TVAGG3_0921550	TVAG_063340	KAI5485158	JAOSJJ010000006	chr_I	3336728	3337801	+	hypothetical protein	conserved hypothetical protein	gene
TVAGG3_0921560	TVAG_063350	KAI5485159	JAOSJJ010000006	chr_I	3338060	3338446	+	hypothetical protein	conserved hypothetical protein	gene
TVAGG3_0921570	TVAG_117550	KAI5485160	JAOSJJ010000006	chr_I	3339362	3339556	+	N-acetylmuramoyl-l-alanine amidase family	conserved hypothetical protein	gene
TVAGG3_0921580	TVAG_063360	KAI5485161	JAOSJJ010000006	chr_I	3339628	3339843	-	hypothetical protein	conserved hypothetical protein	gene
TVAGG3_0921620	TVAG_RG_DS144138_1	KAI5485162	JAOSJJ010000006	chr_I	3343740	3344639	+	conserved hypothetical protein	conserved hypothetical protein	gene
TVAGG3_0921640	TVAG_RG_DS140612_1	KAI5485163	JAOSJJ010000006	chr_I	3347318	3348169	+	keratin-associated protein family	conserved hypothetical protein	gene
TVAGG3_0921650	TVAG_439560	KAI5485164	JAOSJJ010000006	chr_I	3348532	3349077	+	conserved hypothetical protein	conserved hypothetical protein	gene
TVAGG3_0921660	TVAG_RG_DS115918_1	KAI5485165	JAOSJJ010000006	chr_I	3353212	3355347	-	DNA primase domain protein	conserved hypothetical protein	gene
TVAGG3_0921670	TVAG_RG_DS115626_3	KAI5485166	JAOSJJ010000006	chr_I	3356359	3357440	-	DNA/RNA polymerases family	hypothetical protein	gene
TVAGG3_0921690	TVAG_TEG_DS113469_2_1	KAI5485167	JAOSJJ010000006	chr_I	3360717	3361034	-	protein similar to viral structural protein S3 structurally similar to PRD1 capsid protein	Maverick transposable element protein%2C similar to viral structural protein S3 and structurally similar to PRD1 capsid protein	TE gene
TVAGG3_0921700	TVAG_RG_DS123036_1	KAI5485168	JAOSJJ010000006	chr_I	3361645	3362499	+	conserved hypothetical protein	conserved hypothetical protein	TE gene
TVAGG3_0921720	NA	KAI5485169	JAOSJJ010000006	chr_I	NA	NA	NA	NA	NA	NA
TVAGG3_0921730	NA	KAI5485170	JAOSJJ010000006	chr_I	NA	NA	NA	NA	NA	NA
TVAGG3_0921740	TVAG_RG_DS123761_1	KAI5485171	JAOSJJ010000006	chr_I	3365545	3366808	+	protein similar to viral structural protein S1 structurally similar to reovirus core and PRD1 capsid proteins and phage tail fiber protein	conserved hypothetical protein	TE gene
TVAGG3_0921750	NA	KAI5485172	JAOSJJ010000006	chr_I	NA	NA	NA	NA	NA	NA
TVAGG3_0921760	TVAG_RG_DS134344_1	KAI5485173	JAOSJJ010000006	chr_I	3367714	3368469	+	c-integrase	conserved hypothetical protein	TE gene
TVAGG3_0921770	TVAG_216030	KAI5485174	JAOSJJ010000006	chr_I	3369058	3369669	+	organellar and viral DNA polymerase type B	conserved hypothetical protein	TE gene
TVAGG3_0921780	TVAG_RG_DS150626_1	KAI5485175	JAOSJJ010000006	chr_I	3369758	3370264	+	Kil-A N-terminal domain protein 1	conserved hypothetical protein	TE gene
TVAGG3_0921820	TVAG_587600	KAI5485176	JAOSJJ010000006	chr_I	3375344	3375853	-	protein structurally similar to glycosyltransferase	conserved hypothetical protein	TE gene
TVAGG3_0921830	TVAG_TEG_DS114532_1_4	KAI5485177	JAOSJJ010000006	chr_I	3376229	3376486	-	conserved hypothetical protein	Maverick transposable element conserved hypothetical protein	TE gene
TVAGG3_0921880	TVAG_387590	KAI5485178	JAOSJJ010000006	chr_I	3385363	3385661	-	conserved hypothetical protein	conserved hypothetical protein	TE gene
TVAGG3_0921890	TVAG_RG_DS130660_1	KAI5485179	JAOSJJ010000006	chr_I	3385905	3387173	-	protein similar to viral structural protein S2 and structurally related to PRD1 capsid protein	hypothetical protein	TE gene
TVAGG3_0921920	TVAG_RG_DS136708_2	KAI5485180	JAOSJJ010000006	chr_I	3393310	3393495	+	conserved hypothetical protein	conserved hypothetical protein	TE gene
TVAGG3_0921930	TVAG_RG_DS115511_2	KAI5485181	JAOSJJ010000006	chr_I	3393577	3394404	-	Kil-A N-terminal domain protein 1	conserved hypothetical protein	TE gene
TVAGG3_0921940	TVAG_201440	KAI5485182	JAOSJJ010000006	chr_I	3394512	3394886	+	conserved hypothetical protein	conserved hypothetical protein	TE gene
TVAGG3_0921950	TVAG_RG_DS117702_2	KAI5485183	JAOSJJ010000006	chr_I	3397385	3398007	-	c-integrase	conserved hypothetical protein	TE gene
TVAGG3_0921950	TVAG_RG_DS128432_1	KAI5485183	JAOSJJ010000006	chr_I	3396922	3397345	-	c-integrase	conserved hypothetical protein	TE gene
TVAGG3_0921960	TVAG_RG_DS152139_1	KAI5485184	JAOSJJ010000006	chr_I	3398107	3398980	-	protein similar to viral structural protein S1 structurally similar to reovirus core and PRD1 capsid proteins and phage tail fiber protein	conserved hypothetical protein	TE gene
TVAGG3_0921970	TVAG_RG_DS123826_1	KAI5485185	JAOSJJ010000006	chr_I	3401305	3402081	+	conserved hypothetical protein	conserved hypothetical protein	TE gene
TVAGG3_0921990	TVAG_095330	KAI5485186	JAOSJJ010000006	chr_I	3405468	3405866	+	protein of unknown function DUF4107 family	conserved hypothetical protein	TE gene
TVAGG3_0922010	TVAG_315930	KAI5485187	JAOSJJ010000006	chr_I	3407922	3408677	+	protein binding	conserved hypothetical protein	gene
TVAGG3_0922020	TVAG_315940	KAI5485188	JAOSJJ010000006	chr_I	3408773	3409710	-	hypothetical protein	conserved hypothetical protein	gene
TVAGG3_0922030	TVAG_315950	KAI5485189	JAOSJJ010000006	chr_I	3409961	3410332	+	protein binding	conserved hypothetical protein	gene
TVAGG3_0922040	TVAG_315960	KAI5485190	JAOSJJ010000006	chr_I	3410412	3411911	+	anaphase promoting complex subunit 4 (APC4) family	conserved hypothetical protein	gene
TVAGG3_0922060	TVAG_RG_DS114627_1	KAI5485191	JAOSJJ010000006	chr_I	3418614	3419732	+	hypothetical protein	conserved hypothetical protein	gene
TVAGG3_0922070	TVAG_RG_DS142514_1	KAI5485192	JAOSJJ010000006	chr_I	3419773	3420486	+	hypothetical protein	hypothetical protein	gene
TVAGG3_0922080	TVAG_RG_DS144025_1	KAI5485193	JAOSJJ010000006	chr_I	3421465	3422416	+	DNA/RNA polymerase superfamily	hypothetical protein	gene
TVAGG3_0922090	TVAG_RG_DS127011_1	KAI5485194	JAOSJJ010000006	chr_I	3422647	3423219	+	conserved hypothetical protein	hypothetical protein	gene
TVAGG3_0922100	TVAG_RG_DS119554_1	KAI5485195	JAOSJJ010000006	chr_I	3426909	3427577	+	DNA primase domain protein	conserved hypothetical protein	gene
TVAGG3_0922110	TVAG_RG_DS114855_3	KAI5485196	JAOSJJ010000006	chr_I	3428674	3429336	-	conserved hypothetical protein	conserved hypothetical protein	gene
TVAGG3_0922120	TVAG_RG_DS114855_1	KAI5485197	JAOSJJ010000006	chr_I	3429622	3430041	-	keratin-associated protein family	conserved hypothetical protein	gene
TVAGG3_0922140	TVAG_RG_DS142168_1	KAI5485198	JAOSJJ010000006	chr_I	3433877	3434632	-	conserved hypothetical protein	conserved hypothetical protein	gene
TVAGG3_0922150	TVAG_RG_DS114855_2	KAI5485199	JAOSJJ010000006	chr_I	3436448	3437310	-	conserved hypothetical protein	conserved hypothetical protein	gene
TVAGG3_0922160	TVAG_444870	KAI5485200	JAOSJJ010000006	chr_I	3437382	3437597	+	hypothetical protein	conserved hypothetical protein	gene
TVAGG3_0922170	TVAG_444860	KAI5485201	JAOSJJ010000006	chr_I	3438862	3439962	+	uncharacterized protein family	conserved hypothetical protein	gene
TVAGG3_0922180	TVAG_567400	KAI5485202	JAOSJJ010000006	chr_I	3442616	3444154	-	coiled-coil domain-containing protein 63 family	conserved hypothetical protein	gene
TVAGG3_0922190	TVAG_567390	KAI5485203	JAOSJJ010000006	chr_I	3444356	3445129	-	hypothetical protein	conserved hypothetical protein	gene
TVAGG3_0922220	TVAG_518410	KAI5485204	JAOSJJ010000006	chr_I	3447633	3448273	-	MULE transposase domain-containing protein	conserved hypothetical protein	TE gene
TVAGG3_0922250	TVAG_TEG_DS114790_2_1	KAI5485205	JAOSJJ010000006	chr_I	3451180	3452196	+	Mariner transposase	mariner transposase	TE gene
TVAGG3_0922270	TVAG_468530	KAI5485206	JAOSJJ010000006	chr_I	3452453	3452650	-	MULE transposase domain-containing protein	conserved hypothetical protein	TE gene
TVAGG3_0922290	TVAG_540590	KAI5485207	JAOSJJ010000006	chr_I	3456118	3456519	-	hypothetical protein	conserved hypothetical protein	TE gene
TVAGG3_0922300	TVAG_RG_DS128270_2	KAI5485208	JAOSJJ010000006	chr_I	3456545	3457159	+	hypothetical protein	hypothetical protein	TE gene
TVAGG3_0922310	TVAG_RG_DS142055_1	KAI5485209	JAOSJJ010000006	chr_I	3457422	3457886	-	conserved hypothetical protein	conserved hypothetical protein	TE gene
TVAGG3_0922330	TVAG_TEG_DS114790_1_2	KAI5485210	JAOSJJ010000006	chr_I	3461179	3462264	+	c-integrase	Maverick transposable element c-integrase	TE gene
TVAGG3_0922340	TVAG_TEG_DS114790_1_1	KAI5485211	JAOSJJ010000006	chr_I	3462467	3463405	+	protein similar to RAD50 ATPase (protein of unknown function DUF3839 family)	Maverick transposable element protein%2C similar to RAD50 ATPase	TE gene
TVAGG3_0922360	NA	KAI5485212	JAOSJJ010000006	chr_I	NA	NA	NA	NA	NA	NA
TVAGG3_0922370	TVAG_RG_DS131851_1	KAI5485213	JAOSJJ010000006	chr_I	3469708	3470112	-	HNH endonuclease family	hypothetical protein	TE gene
TVAGG3_0922380	TVAG_319240	KAI5485214	JAOSJJ010000006	chr_I	3471203	3471463	-	conserved hypothetical protein	conserved hypothetical protein	TE gene
TVAGG3_0922390	TVAG_RG_DS148627_1	KAI5485215	JAOSJJ010000006	chr_I	3471962	3472922	+	protein similar to viral structural protein S2 and structurally related to PRD1 capsid protein	hypothetical protein	TE gene
TVAGG3_0922400	TVAG_546310	KAI5485216	JAOSJJ010000006	chr_I	3473794	3474024	+	kinase C-related family	conserved hypothetical protein	TE gene
TVAGG3_0922420	TVAG_399100	KAI5485217	JAOSJJ010000006	chr_I	3474786	3476834	-	MULE transposase domain-containing protein	conserved hypothetical protein	TE gene
TVAGG3_0922430	TVAG_399090	KAI5485218	JAOSJJ010000006	chr_I	3480344	3480763	+	hypothetical protein	conserved hypothetical protein	gene
TVAGG3_0922530	TVAG_399080	KAI5485219	JAOSJJ010000006	chr_I	3481761	3485859	-	armadillo (ARM) repeat-containing protein family	conserved hypothetical protein	gene
TVAGG3_0922540	TVAG_399070	KAI5485220	JAOSJJ010000006	chr_I	3487338	3488969	-	serine-type peptidase activity	Clan SC%2C family S28%2C unassigned serine peptidase	gene
TVAGG3_0922550	TVAG_399060	KAI5485221	JAOSJJ010000006	chr_I	3489161	3489793	-	hypothetical protein	conserved hypothetical protein	gene
TVAGG3_0922570	TVAG_519650	KAI5485222	JAOSJJ010000006	chr_I	3491078	3491440	+	hypothetical protein	conserved hypothetical protein	TE gene
TVAGG3_0922580	TVAG_399040	KAI5485223	JAOSJJ010000006	chr_I	3491459	3491701	+	serine threonine-protein phosphatase family	conserved hypothetical protein	TE gene
TVAGG3_0922590	TVAG_175320	KAI5485224	JAOSJJ010000006	chr_I	3491706	3492293	-	hypothetical protein	conserved hypothetical protein	TE gene
TVAGG3_0922600	TVAG_333240	KAI5485225	JAOSJJ010000006	chr_I	3495368	3495520	+	hypothetical protein	conserved hypothetical protein	TE gene
TVAGG3_0922620	TVAG_555760	KAI5485226	JAOSJJ010000006	chr_I	3495733	3496053	-	hypothetical protein	conserved hypothetical protein	TE gene
TVAGG3_0922630	TVAG_397640	KAI5485227	JAOSJJ010000006	chr_I	3496211	3496360	-	protein of unknown function DUF4107 family	hypothetical protein	TE gene
TVAGG3_0922640	TVAG_TEG_DS113957_2_3	KAI5485228	JAOSJJ010000006	chr_I	3497861	3498715	+	conserved hypothetical protein	Maverick transposable element conserved hypothetical protein	TE gene
TVAGG3_0922650	TVAG_TEG_DS113962_2_3	KAI5485229	JAOSJJ010000006	chr_I	3499139	3499753	+	hypothetical protein	Maverick transposable element hypothetical protein	TE gene
TVAGG3_0922680	TVAG_RG_DS152459_1	KAI5485230	JAOSJJ010000006	chr_I	3509190	3509843	-	protein of unknown function DUF4106 family	conserved hypothetical protein	TE gene
TVAGG3_0922700	TVAG_RG_DS145323_2	KAI5485231	JAOSJJ010000006	chr_I	3511901	3512599	-	protein of unknown function DUF4106 family	conserved hypothetical protein	TE gene
TVAGG3_0922710	TVAG_RG_DS144386_1	KAI5485232	JAOSJJ010000006	chr_I	3512602	3512778	-	hypothetical protein	conserved hypothetical protein	TE gene
TVAGG3_0922720	TVAG_042430	KAI5485233	JAOSJJ010000006	chr_I	3514823	3515452	+	hypothetical protein	conserved hypothetical protein	TE gene
TVAGG3_0922740	TVAG_468850	KAI5485234	JAOSJJ010000006	chr_I	3517194	3517706	-	MULE transposase domain-containing protein	conserved hypothetical protein	TE gene
TVAGG3_0922750	TVAG_468860	KAI5485235	JAOSJJ010000006	chr_I	3517706	3518608	-	MULE transposase domain-containing protein	conserved hypothetical protein	TE gene
TVAGG3_0922770	TVAG_468890	KAI5485236	JAOSJJ010000006	chr_I	3520029	3520487	-	conserved hypothetical protein	conserved hypothetical protein	TE gene
TVAGG3_0922780	TVAG_RG_DS144697_1	KAI5485237	JAOSJJ010000006	chr_I	3521326	3522090	-	similar to viral structural protein S2 and structurally related to PRD1 capsid protein	hypothetical protein	TE gene
TVAGG3_0922790	TVAG_490760	KAI5485238	JAOSJJ010000006	chr_I	3522589	3522849	+	conserved hypothetical protein	conserved hypothetical protein	TE gene
TVAGG3_0922820	TVAG_RG_DS142425_1	KAI5485239	JAOSJJ010000006	chr_I	3526353	3527339	-	DNA polymerase type B organellar and viral	conserved hypothetical protein	TE gene
TVAGG3_0922830	TVAG_RG_DS136561_1	KAI5485240	JAOSJJ010000006	chr_I	3527703	3528146	+	conserved hypothetical protein	conserved hypothetical protein	TE gene
TVAGG3_0922840	TVAG_RG_DS141470_1	KAI5485241	JAOSJJ010000006	chr_I	3528465	3529073	-	Kil-A N-terminal domain protein 1	conserved hypothetical protein	TE gene
TVAGG3_0922850	TVAG_RG_DS149229_1	KAI5485242	JAOSJJ010000006	chr_I	3534034	3534852	-	protein similar to viral structural protein S1 structurally similar to reovirus core and PRD1 capsid proteins and phage tail fiber protein	hypothetical protein	TE gene
TVAGG3_0922860	TVAG_RG_DS140630_1	KAI5485243	JAOSJJ010000006	chr_I	3534860	3535491	-	protein similar to viral structural protein S1 structurally similar to reovirus core and PRD1 capsid proteins and phage tail fiber protein	hypothetical protein	TE gene
TVAGG3_0922870	TVAG_RG_DS126703_1	KAI5485244	JAOSJJ010000006	chr_I	3535603	3536283	+	conserved hypothetical protein	conserved hypothetical protein	TE gene
TVAGG3_0922880	TVAG_RG_DS144249_1	KAI5485245	JAOSJJ010000006	chr_I	3537835	3538370	-	conserved hypothetical protein	conserved hypothetical protein	TE gene
TVAGG3_0922890	TVAG_340200	KAI5485246	JAOSJJ010000006	chr_I	3538533	3538727	-	similar to viral structural protein S3 and structurally similar to PRD1 capsid protein	conserved hypothetical protein	TE gene
TVAGG3_0922900	TVAG_TEG_DS113553_1_1	KAI5485247	JAOSJJ010000006	chr_I	3539303	3539527	+	hypothetical protein	Maverick transposable element conserved hypothetical protein	TE gene
TVAGG3_0922910	TVAG_062040	KAI5485248	JAOSJJ010000006	chr_I	3539618	3540055	+	protein of unknown function DUF4107 family	conserved hypothetical protein	TE gene
TVAGG3_0922920	TVAG_062050	KAI5485249	JAOSJJ010000006	chr_I	3540225	3540659	-	hypothetical protein	conserved hypothetical protein	TE gene
TVAGG3_0922940	TVAG_062060	KAI5485250	JAOSJJ010000006	chr_I	3541741	3543399	+	choline transporter-like (SLC family 44) family	conserved hypothetical protein	gene
TVAGG3_0922950	TVAG_062070	KAI5485251	JAOSJJ010000006	chr_I	3543836	3544240	+	peptidyl-prolyl cis-trans isomerase activity	conserved hypothetical protein	gene
TVAGG3_0922960	TVAG_062080	KAI5485252	JAOSJJ010000006	chr_I	3544691	3546241	-	regulation of axon guidance	conserved hypothetical protein	gene
TVAGG3_0922980	TVAG_062090	KAI5485253	JAOSJJ010000006	chr_I	3548821	3549183	+	hypothetical protein	conserved hypothetical protein	gene
TVAGG3_0922990	TVAG_062100	KAI5485254	JAOSJJ010000006	chr_I	3549202	3549444	+	serine threonine-protein phosphatase family	conserved hypothetical protein	gene
TVAGG3_0923000	TVAG_062110	KAI5485255	JAOSJJ010000006	chr_I	3549447	3550295	-	hypothetical protein	conserved hypothetical protein	gene
TVAGG3_0923020	TVAG_RG_DS148820_1	KAI5485256	JAOSJJ010000006	chr_I	3552597	3552998	+	hypothetical protein	conserved hypothetical protein	TE gene
TVAGG3_0923030	TVAG_RG_DS126319_1	KAI5485257	JAOSJJ010000006	chr_I	3553190	3553756	+	phage tail repeat-like family	conserved hypothetical protein	TE gene
TVAGG3_0923040	TVAG_RG_DS114530_4	KAI5485258	JAOSJJ010000006	chr_I	3554130	3555938	+	DNA/RNA polymerases family	conserved hypothetical protein	TE gene
TVAGG3_0923050	TVAG_RG_DS114530_2	KAI5485259	JAOSJJ010000006	chr_I	3556015	3556599	+	His-Me finger endonucleases family	conserved hypothetical protein	TE gene
TVAGG3_0923060	TVAG_RG_DS114530_3	KAI5485260	JAOSJJ010000006	chr_I	3556636	3557371	+	hypothetical protein	conserved hypothetical protein	TE gene
TVAGG3_0923070	TVAG_480580	KAI5485261	JAOSJJ010000006	chr_I	3559657	3560156	+	organellar and viral DNA polymerase type B	conserved hypothetical protein	TE gene
TVAGG3_0923090	TVAG_445960	KAI5485262	JAOSJJ010000006	chr_I	3561660	3562106	+	hypothetical protein	conserved hypothetical protein	TE gene
TVAGG3_0923100	TVAG_029780	KAI5485263	JAOSJJ010000006	chr_I	3562123	3562542	-	protein of unknown function DUF4108 family	conserved hypothetical protein	TE gene
TVAGG3_0923120	TVAG_RG_DS152548_1	KAI5485264	JAOSJJ010000006	chr_I	3563846	3564139	-	hypothetical protein	conserved hypothetical protein	TE gene
TVAGG3_0923180	TVAG_TEG_DS113957_2_4	KAI5485265	JAOSJJ010000006	chr_I	3574365	3574763	-	conserved hypothetical protein	Maverick transposable element hypothetical protein	TE gene
TVAGG3_0923200	TVAG_RG_DS123073_1	KAI5485266	JAOSJJ010000006	chr_I	3577629	3579130	+	protein similar to viral structural protein S1 structurally similar to reovirus core and PRD1 capsid proteins and phage tail fiber protein	conserved hypothetical protein	TE gene
TVAGG3_0923210	TVAG_TEG_DS113553_1_3	KAI5485267	JAOSJJ010000006	chr_I	3579460	3580545	+	c-integrase	Maverick transposable element c-integrase	TE gene
TVAGG3_0923220	TVAG_TEG_DS113553_1_4	KAI5485268	JAOSJJ010000006	chr_I	3580840	3581451	+	protein similar to RAD50 ATPase (protein of unknown function DUF3839 family)	Maverick transposable element protein%2C similar to RAD50 ATPase	TE gene
TVAGG3_0923230	TVAG_TEG_DS113553_1_5	KAI5485269	JAOSJJ010000006	chr_I	3581460	3581705	+	protein similar to RAD50 ATPase	Maverick transposable element protein%2C similar to RAD50 ATPase	TE gene
TVAGG3_0923240	TVAG_TEG_DS113553_1_6	KAI5485270	JAOSJJ010000006	chr_I	3582108	3582485	-	conserved hypothetical	Maverick transposable element hypothetical protein	TE gene
TVAGG3_0923250	NA	KAI5485271	JAOSJJ010000006	chr_I	NA	NA	NA	NA	NA	NA
TVAGG3_0923260	TVAG_036910	KAI5485272	JAOSJJ010000006	chr_I	3585733	3587068	+	DNA polymerase type B organellar and viral	conserved hypothetical protein	TE gene
TVAGG3_0923270	TVAG_504600	KAI5485273	JAOSJJ010000006	chr_I	3584823	3585684	+	DNA polymerase type B organellar and viral	conserved hypothetical protein	TE gene
TVAGG3_0923280	TVAG_TEG_DS113553_1_10	KAI5485274	JAOSJJ010000006	chr_I	3588955	3589193	-	conserved hypothetical protein	Maverick transposable element conserved hypothetical protein	TE gene
TVAGG3_0923290	TVAG_031240	KAI5485275	JAOSJJ010000006	chr_I	3589239	3589673	+	hypothetical protein	conserved hypothetical protein	TE gene
TVAGG3_0923300	TVAG_TEG_DS113553_1_12	KAI5485276	JAOSJJ010000006	chr_I	3589701	3591275	+	protein similar to viral structural protein S2 and structurally related to PRD1 capsid protein	Maverick transposable element protein%2C similar to viral structural protein S2 and structurally related to PRD1 capsid protein	TE gene
TVAGG3_0923310	TVAG_TEG_DS113553_1_13	KAI5485277	JAOSJJ010000006	chr_I	3591305	3591760	+	conserved hypothetical protein	Maverick transposable element conserved hypothetical protein	TE gene
TVAGG3_0923320	TVAG_258670	KAI5485278	JAOSJJ010000006	chr_I	3591812	3592048	+	hypothetical protein	conserved hypothetical protein	TE gene
TVAGG3_0923350	TVAG_068750	KAI5485279	JAOSJJ010000006	chr_I	3593812	3595470	-	protein ubiquitination	vps9-ankyrin repeat-containing protein%2C putative	gene
TVAGG3_0923360	TVAG_068760	KAI5485280	JAOSJJ010000006	chr_I	3595885	3597084	+	glycosyltransferase family	conserved hypothetical protein	gene
TVAGG3_0923370	TVAG_068770	KAI5485281	JAOSJJ010000006	chr_I	3597683	3598912	+	pectin lyase-like family	conserved hypothetical protein	gene
TVAGG3_0923380	TVAG_068780	KAI5485282	JAOSJJ010000006	chr_I	3599011	3599368	-	structural constituent of ribosome	60S ribosomal protein L31%2C putative	gene
TVAGG3_0923390	TVAG_068790	KAI5485283	JAOSJJ010000006	chr_I	3600168	3603053	+	armadillo (ARM) repeat-containing protein family	conserved hypothetical protein	gene
TVAGG3_0923400	TVAG_068800	KAI5485284	JAOSJJ010000006	chr_I	3603647	3606187	-	centrosomal protein family	centrosomal protein of 135 kDa%2C putative	gene
TVAGG3_0923410	TVAG_068810	KAI5485285	JAOSJJ010000006	chr_I	3607059	3607408	+	SNARE fusion complex family	syntaxin%2C putative	gene
TVAGG3_0923420	TVAG_068820	KAI5485286	JAOSJJ010000006	chr_I	3607445	3608512	-	armadillo (ARM) repeat-containing protein family	conserved hypothetical protein	gene
TVAGG3_0923440	TVAG_068840	KAI5485287	JAOSJJ010000006	chr_I	3608796	3609487	-	hypothetical protein	conserved hypothetical protein	gene
TVAGG3_0923450	TVAG_068850	KAI5485288	JAOSJJ010000006	chr_I	3610614	3611558	-	eukaryotic translation initiation factor 3 subunit G family	arginine/serine-rich splicing factor%2C putative	gene
TVAGG3_0923460	NA	KAI5485289	JAOSJJ010000006	chr_I	NA	NA	NA	NA	NA	NA
TVAGG3_0923470	TVAG_068860	KAI5485290	JAOSJJ010000006	chr_I	3613297	3619755	-	ataxia telangiectasia mutated (ATM) -related family	PIKK family atypical protein kinase	gene
TVAGG3_0923480	TVAG_068870	KAI5485291	JAOSJJ010000006	chr_I	3622924	3623580	+	hypothetical protein	conserved hypothetical protein	gene
TVAGG3_0923490	TVAG_068880	KAI5485292	JAOSJJ010000006	chr_I	3624674	3627484	-	uncharacterized protein family	conserved hypothetical protein	gene
TVAGG3_0923500	TVAG_068890	KAI5485293	JAOSJJ010000006	chr_I	3628529	3628990	-	cyclin-dependent kinase inhibitor 2C-related family	ankyrin repeat-containing protein%2C putative	gene
TVAGG3_0923510	TVAG_068910	KAI5485294	JAOSJJ010000006	chr_I	3629577	3629846	-	domain of unknown function (DUF3447)	conserved hypothetical protein	TE gene
TVAGG3_0923520	TVAG_068920	KAI5485295	JAOSJJ010000006	chr_I	3630656	3634204	-	regulatory-associateD protein of MTOR family	conserved hypothetical protein	gene
TVAGG3_0923530	TVAG_068930	KAI5485296	JAOSJJ010000006	chr_I	3634625	3635950	+	spectrin binding	ankyrin repeat-containing protein%2C putative	gene
TVAGG3_0923540	TVAG_068940	KAI5485297	JAOSJJ010000006	chr_I	3636216	3636425	+	hypothetical protein	conserved hypothetical protein	gene
TVAGG3_0923550	TVAG_068950	KAI5485298	JAOSJJ010000006	chr_I	3638120	3639521	-	intramolecular oxidoreductase activity transposing S-S bonds	protein disulfide isomerase%2C putative	gene
TVAGG3_0923560	TVAG_068960	KAI5485299	JAOSJJ010000006	chr_I	3642884	3648259	-	ubiquitinyl hydrolase activity	Clan CA%2C family C19%2C ubiquitin hydrolase-like cysteine peptidase	gene
TVAGG3_0923570	TVAG_068970	KAI5485300	JAOSJJ010000006	chr_I	3648655	3649671	-	protein kinase activity	CK1 family protein kinase	gene
TVAGG3_0923680	TVAG_455630	KAI5485301	JAOSJJ010000006	chr_I	3676693	3677169	-	hypothetical protein	conserved hypothetical protein	gene
TVAGG3_0923690	TVAG_455640	KAI5485302	JAOSJJ010000006	chr_I	3677688	3679307	+	nucleotidyltransferases domain 2 domain-containing protein	conserved hypothetical protein	gene
TVAGG3_0923700	TVAG_455650	KAI5485303	JAOSJJ010000006	chr_I	3679700	3680293	+	nitroreductase family protein	conserved hypothetical protein	gene
TVAGG3_0923710	TVAG_455660	KAI5485304	JAOSJJ010000006	chr_I	3680609	3681295	+	thiol-dependent ubiquitin-specific protease activity	Clan CA%2C family C12%2C ubiquitin hydrolase-like cysteine peptidase	gene
TVAGG3_0923720	TVAG_455670	KAI5485305	JAOSJJ010000006	chr_I	3681825	3683483	+	TPR-like family	conserved hypothetical protein	gene
TVAGG3_0923730	TVAG_455680	KAI5485306	JAOSJJ010000006	chr_I	3684085	3685086	-	lactate dehydrogenase isozyme 2	malate and lactate dehydrogenase%2C putative	gene
TVAGG3_0923740	TVAG_455690	KAI5485307	JAOSJJ010000006	chr_I	3686589	3687557	+	protein kinase activity	CAMK family protein kinase	gene
TVAGG3_0923750	TVAG_455700	KAI5485308	JAOSJJ010000006	chr_I	3689158	3689772	-	ankyrin repeat protein family	ankyrin repeat-containing protein%2C putative	gene
TVAGG3_0923760	TVAG_455710	KAI5485309	JAOSJJ010000006	chr_I	3691114	3692061	+	ubiquitin-activating enzyme E1 family	ubiquitin-activating enzyme E1b%2C putative	gene
TVAGG3_0923810	TVAG_455730	KAI5485310	JAOSJJ010000006	chr_I	3694329	3694661	-	protein ubiquitination	voltage and ligand gated potassium channel%2C putative	gene
TVAGG3_0923830	TVAG_041010	KAI5485311	JAOSJJ010000006	chr_I	3696878	3697165	+	hypothetical protein	conserved hypothetical protein	TE gene
TVAGG3_0923840	TVAG_RG_DS114198_2	KAI5485312	JAOSJJ010000006	chr_I	3697993	3700305	-	DNA primase domain protein	hypothetical protein	TE gene
TVAGG3_0923850	TVAG_455740	KAI5485313	JAOSJJ010000006	chr_I	3701136	3701474	-	KilA-N domain-containing protein [Source:UniProtKB/TrEMBL;Acc:A2G063]	conserved hypothetical protein	TE gene
TVAGG3_0923860	TVAG_RG_DS129095_1	KAI5485314	JAOSJJ010000006	chr_I	3702769	3703748	-	phage tail repeat-like family	conserved hypothetical protein	TE gene
TVAGG3_0923870	TVAG_RG_DS139566_1	KAI5485315	JAOSJJ010000006	chr_I	3706340	3706950	-	conserved hypothetical protein	hypothetical protein	TE gene
TVAGG3_0923880	TVAG_418090	KAI5485316	JAOSJJ010000006	chr_I	3707066	3707515	-	conserved hypothetical protein	conserved hypothetical protein	TE gene
TVAGG3_0923890	TVAG_RG_DS128214_1	KAI5485317	JAOSJJ010000006	chr_I	3708390	3708975	-	conserved hypothetical protein	hypothetical protein	gene
TVAGG3_0923930	TVAG_RG_DS141801_1	KAI5485318	JAOSJJ010000006	chr_I	3713630	3713977	-	conserved hypothetical protein	conserved hypothetical protein	TE gene
TVAGG3_0923940	TVAG_RG_DS147029_1	KAI5485319	JAOSJJ010000006	chr_I	3714922	3715876	+	protein similar to viral structural protein S1 structurally similar to reovirus core and PRD1 capsid proteins and phage tail fiber protein	conserved hypothetical protein	TE gene
TVAGG3_0923950	NA	KAI5485320	JAOSJJ010000006	chr_I	NA	NA	NA	NA	NA	NA
TVAGG3_0923960	TVAG_RG_DS126172_1	KAI5485321	JAOSJJ010000006	chr_I	3718063	3718551	+	c-integrase	conserved hypothetical protein	TE gene
TVAGG3_0923980	TVAG_546620	KAI5485322	JAOSJJ010000006	chr_I	3718747	3719409	+	KilA-N domain-containing protein [Source:UniProtKB/TrEMBL;Acc:A2H4V9]	conserved hypothetical protein	TE gene
TVAGG3_0924000	TVAG_111780	KAI5485323	JAOSJJ010000006	chr_I	3719989	3720546	+	protein similar to RAD50 ATPase (protein of unknown function DUF3839 family)	conserved hypothetical protein	TE gene
TVAGG3_0924010	TVAG_109680	KAI5485324	JAOSJJ010000006	chr_I	3723010	3723282	+	hypothetical protein	conserved hypothetical protein	TE gene
TVAGG3_0924020	TVAG_RG_DS113339_13	KAI5485325	JAOSJJ010000006	chr_I	3724422	3725282	-	phage tail repeat-like family	conserved hypothetical protein	TE gene
TVAGG3_0924030	TVAG_579630	KAI5485326	JAOSJJ010000006	chr_I	3727497	3728138	-	conserved hypothetical protein	conserved hypothetical protein	TE gene
TVAGG3_0924040	TVAG_109670	KAI5485327	JAOSJJ010000006	chr_I	3731734	3731946	+	hypothetical protein	conserved hypothetical protein	gene
TVAGG3_0924050	TVAG_109660	KAI5485328	JAOSJJ010000006	chr_I	3732814	3733198	-	hypothetical protein	conserved hypothetical protein	gene
TVAGG3_0924060	TVAG_109650	KAI5485329	JAOSJJ010000006	chr_I	3734615	3736012	-	intraciliary transport	caldesmon%2C putative	gene
TVAGG3_0924080	TVAG_109640	KAI5485330	JAOSJJ010000006	chr_I	3738094	3738794	+	lipid-binding START domain-containing protein	conserved hypothetical protein	gene
TVAGG3_0924090	TVAG_109630	KAI5485331	JAOSJJ010000006	chr_I	3739205	3739408	+	hypothetical protein	conserved hypothetical protein	gene
TVAGG3_0924100	TVAG_109620	KAI5485332	JAOSJJ010000006	chr_I	3740024	3741088	-	actinin binding	pinch%2C putative	gene
TVAGG3_0924120	TVAG_RG_DS113339_18	KAI5485333	JAOSJJ010000006	chr_I	3741799	3742743	+	hypothetical protein	conserved hypothetical protein	TE gene
TVAGG3_0924130	TVAG_RG_DS113339_4	KAI5485334	JAOSJJ010000006	chr_I	3742765	3746211	+	DNA/RNA polymerase superfamily	hypothetical protein	TE gene
TVAGG3_0924140	TVAG_RG_DS113339_14	KAI5485335	JAOSJJ010000006	chr_I	3746414	3747793	+	integrase core domain containing protein family	hypothetical protein	TE gene
TVAGG3_0924150	TVAG_RG_DS113339_3	KAI5485336	JAOSJJ010000006	chr_I	3748715	3751027	+	DNA primase domain protein	hypothetical protein	TE gene
TVAGG3_0924160	TVAG_RG_DS113339_19	KAI5485337	JAOSJJ010000006	chr_I	3751511	3752266	-	phage tail repeat-like family	conserved hypothetical protein	TE gene
TVAGG3_0924180	TVAG_TEG_DS113339_1_1	KAI5485338	JAOSJJ010000006	chr_I	3752492	3753508	+	Mariner transposase	mariner transposase	TE gene
TVAGG3_0924190	TVAG_109610	KAI5485339	JAOSJJ010000006	chr_I	3755874	3756533	-	Initiator binding domain-containing protein [Source:UniProtKB/TrEMBL;Acc:A2EAF0]	conserved hypothetical protein	TE gene
TVAGG3_0924200	TVAG_RG_DS113339_21	KAI5485340	JAOSJJ010000006	chr_I	3756618	3757517	-	conserved hypothetical protein	conserved hypothetical protein	TE gene
TVAGG3_0924210	TVAG_109600	KAI5485341	JAOSJJ010000006	chr_I	3757558	3758385	-	conserved hypothetical protein	conserved hypothetical protein	TE gene
TVAGG3_0924220	TVAG_109590	KAI5485342	JAOSJJ010000006	chr_I	3760120	3760335	+	hypothetical protein	conserved hypothetical protein	gene
TVAGG3_0924230	TVAG_109580	KAI5485343	JAOSJJ010000006	chr_I	3760360	3760596	-	N-acetylmuramoyl-l-alanine amidase family	conserved hypothetical protein	gene
TVAGG3_0924240	TVAG_109570	KAI5485344	JAOSJJ010000006	chr_I	3761575	3763842	-	cyclin-dependent kinase inhibitor 2C-related family	ankyrin repeat-containing protein%2C putative	gene
TVAGG3_0924250	TVAG_109560	KAI5485345	JAOSJJ010000006	chr_I	3764179	3764736	+	hypothetical protein	conserved hypothetical protein	gene
TVAGG3_0924260	TVAG_109550	KAI5485346	JAOSJJ010000006	chr_I	3765065	3765679	-	hypothetical protein	conserved hypothetical protein	gene
TVAGG3_0924270	TVAG_109540	KAI5485347	JAOSJJ010000006	chr_I	3766210	3767565	+	serine hydroxymethyltransferase family protein	serine hydroxymethyltransferase%2C putative	gene
TVAGG3_0924280	TVAG_109530	KAI5485348	JAOSJJ010000006	chr_I	3767977	3768642	-	Chain X 40s Ribosomal Protein S23	40S ribosomal protein S23%2C putative	gene
TVAGG3_0924290	TVAG_109520	KAI5485349	JAOSJJ010000006	chr_I	3769101	3770040	+	regulation of cilium movement involved in cell motility	conserved hypothetical protein	gene
TVAGG3_0924300	TVAG_109510	KAI5485350	JAOSJJ010000006	chr_I	3770457	3774734	+	microtubule plus end polymerase family	conserved hypothetical protein	gene
TVAGG3_0924310	TVAG_109500	KAI5485351	JAOSJJ010000006	chr_I	3776406	3778529	+	vacuolar protein sorting-associated protein 54 family	conserved hypothetical protein	gene
TVAGG3_0924370	TVAG_109490	KAI5485352	JAOSJJ010000006	chr_I	3781598	3784105	-	elongation factor-like GTPase 1 family	116 kD U5 small nuclear ribonucleoprotein component%2C putative	gene
TVAGG3_0924380	TVAG_109480	KAI5485353	JAOSJJ010000006	chr_I	3784782	3785996	+	proteasome regulatory particle assembly	protein phosphatase 1 regulatory subunit 12B%2C putative	gene
TVAGG3_0924390	TVAG_109470	KAI5485354	JAOSJJ010000006	chr_I	3786709	3787476	+	cysteine-rich secretory protein family	conserved hypothetical protein	gene
TVAGG3_0924400	TVAG_109460	KAI5485355	JAOSJJ010000006	chr_I	3787846	3789387	-	Actin Chain A domain 4 family	conserved hypothetical protein	gene
TVAGG3_0924410	TVAG_109450	KAI5485356	JAOSJJ010000006	chr_I	3790018	3792196	-	RNA helicase family	DEAD box ATP-dependent RNA helicase%2C putative	gene
TVAGG3_0924420	TVAG_109440	KAI5485357	JAOSJJ010000006	chr_I	3792586	3793205	-	structural constituent of ribosome	60S ribosomal protein L17%2C putative	gene
TVAGG3_0924430	TVAG_109430	KAI5485358	JAOSJJ010000006	chr_I	3794215	3795201	+	phosphoprotein phosphatase activity	protein phosphatase-5%2C putative	gene
TVAGG3_0924440	TVAG_109420	KAI5485359	JAOSJJ010000006	chr_I	3795494	3796486	-	hypothetical protein	conserved hypothetical protein	gene
TVAGG3_0924450	TVAG_109410	KAI5485360	JAOSJJ010000006	chr_I	3796887	3798461	-	spectrin binding	ion channel nompc%2C putative	gene
TVAGG3_0924460	TVAG_109400	KAI5485361	JAOSJJ010000006	chr_I	3799014	3801137	-	ankyrin repeat and SOCS box-containing protein 4 family	ankyrin repeat-containing protein%2C putative	gene
TVAGG3_0924470	TVAG_109390	KAI5485362	JAOSJJ010000006	chr_I	3801951	3803138	-	DPP6 N-terminal domain-like family	conserved hypothetical protein	gene
TVAGG3_0924480	TVAG_109380	KAI5485363	JAOSJJ010000006	chr_I	3803588	3804256	-	U4 snRNA binding	WD repeat pf20%2C putative	gene
TVAGG3_0924490	TVAG_109370	KAI5485364	JAOSJJ010000006	chr_I	3804575	3805453	-	chromatin remodeling	bromodomain-containing protein%2C putative	gene
TVAGG3_0924500	TVAG_109360	KAI5485365	JAOSJJ010000006	chr_I	3805887	3808409	-	proprotein convertase-related family	Clan SB%2C family S8%2C subtilisin-like serine peptidase	gene
TVAGG3_0924510	TVAG_109350	KAI5485366	JAOSJJ010000006	chr_I	3808843	3810261	+	hypothetical protein	conserved hypothetical protein	gene
TVAGG3_0924520	TVAG_109340	KAI5485367	JAOSJJ010000006	chr_I	3811158	3812642	-	ribonuclease inhibitor domain-containing protein	leucine-rich repeat protein%2C BspA family	gene
TVAGG3_0924530	TVAG_109330	KAI5485368	JAOSJJ010000006	chr_I	3812802	3814160	-	ribonuclease inhibitor domain-containing protein	leucine-rich repeat protein%2C BspA family	gene
TVAGG3_0924540	TVAG_109320	KAI5485369	JAOSJJ010000006	chr_I	3814856	3817597	+	leucine-rich repeats (6 copies)-containing protein	leucine-rich repeat protein%2C BspA family	gene
TVAGG3_0924550	TVAG_109310	KAI5485370	JAOSJJ010000006	chr_I	3817673	3818308	+	uncharacterized protein KIAA0754 family	conserved hypothetical protein	gene
TVAGG3_0924560	TVAG_109300	KAI5485371	JAOSJJ010000006	chr_I	3818695	3819321	+	protein kinase regulator activity	casein kinase II beta chain%2C putative	gene
TVAGG3_0924580	TVAG_575870	KAI5485372	JAOSJJ010000006	chr_I	3822076	3822438	+	hypothetical protein	conserved hypothetical protein	gene
TVAGG3_0924590	TVAG_109280	KAI5485373	JAOSJJ010000006	chr_I	3822457	3822699	+	serine threonine-protein phosphatase family	conserved hypothetical protein	gene
TVAGG3_0924600	TVAG_109270	KAI5485374	JAOSJJ010000006	chr_I	3822704	3823552	-	hypothetical protein	conserved hypothetical protein	gene
TVAGG3_0924620	TVAG_109260	KAI5485375	JAOSJJ010000006	chr_I	3823571	3824380	+	phage tail repeat-like family	conserved hypothetical protein	TE gene
TVAGG3_0924640	TVAG_RG_DS113339_20	KAI5485376	JAOSJJ010000006	chr_I	3826212	3826613	+	hypothetical protein	conserved hypothetical protein	TE gene
TVAGG3_0924650	TVAG_006660	KAI5485377	JAOSJJ010000006	chr_I	3826633	3826797	+	hypothetical protein	conserved hypothetical protein	TE gene
TVAGG3_0924660	TVAG_RG_DS120976_1	KAI5485378	JAOSJJ010000006	chr_I	3827176	3827400	+	phage tail repeat-like family	conserved hypothetical protein	TE gene
TVAGG3_0924670	TVAG_RG_DS113339_10	KAI5485379	JAOSJJ010000006	chr_I	3827442	3828215	+	conserved hypothetical protein	conserved hypothetical protein	TE gene
TVAGG3_0924710	TVAG_RG_DS117479_2	KAI5485380	JAOSJJ010000006	chr_I	3833486	3833809	+	hypothetical protein	conserved hypothetical protein	TE gene
TVAGG3_0924730	TVAG_RG_DS113263_29	KAI5485381	JAOSJJ010000006	chr_I	3835623	3836429	+	Kil-A N-terminal domain protein 1	conserved hypothetical protein	TE gene
TVAGG3_0924750	TVAG_164470	KAI5485382	JAOSJJ010000006	chr_I	3837359	3837807	+	hypothetical protein	conserved hypothetical protein	TE gene
TVAGG3_0924760	TVAG_RG_DS145567_1	KAI5485383	JAOSJJ010000006	chr_I	3837971	3838243	-	protein of unknown function DUF4108 family	conserved hypothetical protein	TE gene
TVAGG3_0924770	TVAG_520050	KAI5485384	JAOSJJ010000006	chr_I	3838279	3838710	-	DNA primase/nucleoside triphosphatase C-terminal domain-containing protein [Source:UniProtKB/TrEMBL;Acc:A2HVD1]	conserved hypothetical protein	TE gene
TVAGG3_0924800	TVAG_380480	KAI5485385	JAOSJJ010000006	chr_I	3841514	3841954	-	conserved hypothetical protein	conserved hypothetical protein	TE gene
TVAGG3_0924810	TVAG_RG_DS113263_9	KAI5485386	JAOSJJ010000006	chr_I	3841985	3843559	-	protein similar to viral structural protein S2 and structurally related to PRD1 capsid protein	hypothetical protein	TE gene
TVAGG3_0924820	TVAG_380470	KAI5485387	JAOSJJ010000006	chr_I	3843587	3844015	-	hypothetical protein	conserved hypothetical protein	TE gene
TVAGG3_0924830	TVAG_380460	KAI5485388	JAOSJJ010000006	chr_I	3844061	3844321	+	conserved hypothetical protein	conserved hypothetical protein	TE gene
TVAGG3_0924840	TVAG_380450	KAI5485389	JAOSJJ010000006	chr_I	3844346	3845203	+	protein structurally similar to glycosyltransferase	conserved hypothetical protein	TE gene
TVAGG3_0924850	TVAG_380440	KAI5485390	JAOSJJ010000006	chr_I	3845266	3845826	-	DNA polymerase type B organellar and viral	conserved hypothetical protein	TE gene
TVAGG3_0924870	TVAG_TEG_DS113480_1_1	KAI5485391	JAOSJJ010000006	chr_I	3846983	3847912	+	Mariner transposase	mariner transposase%2C putative	TE gene
TVAGG3_0924880	TVAG_RG_DS118889_2	KAI5485392	JAOSJJ010000006	chr_I	3850441	3850914	+	conserved hypothetical protein	conserved hypothetical protein	TE gene
TVAGG3_0924890	TVAG_RG_DS118889_1	KAI5485393	JAOSJJ010000006	chr_I	3851469	3851891	-	Kil-A N-terminal domain protein 1	conserved hypothetical protein	TE gene
TVAGG3_0924910	TVAG_RG_DS113263_26	KAI5485394	JAOSJJ010000006	chr_I	3854221	3856017	-	protein similar to viral structural protein S1 structurally similar to reovirus core and PRD1 capsid proteins and phage tail fiber protein	conserved hypothetical protein	TE gene
TVAGG3_0924920	TVAG_RG_DS120123_1	KAI5485395	JAOSJJ010000006	chr_I	3856662	3857013	-	protein similar to viral structural protein S1 structurally similar to reovirus core and PRD1 capsid proteins and phage tail fiber protein	hypothetical protein	TE gene
TVAGG3_0924940	TVAG_RG_DS118548_1	KAI5485396	JAOSJJ010000006	chr_I	3859405	3860259	-	conserved hypothetical protein	conserved hypothetical protein	TE gene
TVAGG3_0924960	TVAG_380420	KAI5485397	JAOSJJ010000006	chr_I	3862635	3863528	-	membrane-spanning 4-domains subfamily A MS4A -related family	conserved hypothetical protein	TE gene
TVAGG3_0925000	TVAG_RG_DS113263_16	KAI5485398	JAOSJJ010000006	chr_I	3865346	3866143	-	hypothetical protein	conserved hypothetical protein	TE gene
TVAGG3_0925010	TVAG_RG_DS113263_5	KAI5485399	JAOSJJ010000006	chr_I	3866148	3866681	-	protein of unknown function DUF4106 family	conserved hypothetical protein	TE gene
TVAGG3_0925020	TVAG_RG_DS134594_2	KAI5485400	JAOSJJ010000006	chr_I	3867056	3867268	-	protein of unknown function DUF4106 family	hypothetical protein	TE gene
TVAGG3_0925030	TVAG_RG_DS113263_3	KAI5485401	JAOSJJ010000006	chr_I	3867359	3868666	-	protein of unknown function DUF4106 family	hypothetical protein	TE gene
TVAGG3_0925040	TVAG_RG_DS113263_25	KAI5485402	JAOSJJ010000006	chr_I	3871384	3871896	-	protein of unknown function DUF4106 family	conserved hypothetical protein	TE gene
TVAGG3_0925050	TVAG_380410	KAI5485403	JAOSJJ010000006	chr_I	3872510	3872868	+	DAD family	defender against cell death%2C putative	gene
TVAGG3_0925060	TVAG_380400	KAI5485404	JAOSJJ010000006	chr_I	3873014	3873736	-	tRNA (guanine(9)-N(1))-methyltransferase activity	RNA (guanine-9-) methyltransferase domain containing protein%2C putative	gene
TVAGG3_0925070	TVAG_380390	KAI5485405	JAOSJJ010000006	chr_I	3874010	3876727	+	condensin-2 complex subunit G2 family	conserved hypothetical protein	gene
TVAGG3_0925080	TVAG_380380	KAI5485406	JAOSJJ010000006	chr_I	3877050	3878750	-	microtubule motor activity	kinesin eg-5%2C putative	gene
TVAGG3_0925090	TVAG_380370	KAI5485407	JAOSJJ010000006	chr_I	3880239	3881450	+	hypothetical protein	paramyosin%2C putative	gene
TVAGG3_0925100	TVAG_380360	KAI5485408	JAOSJJ010000006	chr_I	3882778	3884623	-	spectrin binding	tankyrase%2C putative	gene
TVAGG3_0925110	TVAG_380350	KAI5485409	JAOSJJ010000006	chr_I	3886112	3886267	-	cyclin-dependent kinase inhibitor 2C-related family	conserved hypothetical protein	gene
TVAGG3_0925120	TVAG_380340	KAI5485410	JAOSJJ010000006	chr_I	3886516	3887424	-	domain of unknown function (DUF3447)	conserved hypothetical protein	TE gene
TVAGG3_0925130	TVAG_380330	KAI5485411	JAOSJJ010000006	chr_I	3888252	3889667	+	protein binding	paramyosin%2C putative	gene
TVAGG3_0925140	TVAG_380320	KAI5485412	JAOSJJ010000006	chr_I	3890312	3891580	-	smooth muscle cell migration	Angio-associated migratory cell protein%2C putative	gene
TVAGG3_0925160	NA	KAI5485413	JAOSJJ010000006	chr_I	NA	NA	NA	NA	NA	NA
TVAGG3_0925190	TVAG_380280	KAI5485414	JAOSJJ010000006	chr_I	3898547	3898831	-	hypothetical protein	conserved hypothetical protein	gene
TVAGG3_0925200	TVAG_380270	KAI5485415	JAOSJJ010000006	chr_I	3900384	3902861	-	armadillo (ARM) repeat-containing protein family	conserved hypothetical protein	gene
TVAGG3_0925210	TVAG_380260	KAI5485416	JAOSJJ010000006	chr_I	3903123	3904163	-	hypothetical protein	conserved hypothetical protein	gene
TVAGG3_0925230	TVAG_380250	KAI5485417	JAOSJJ010000006	chr_I	3908702	3909220	+	protease family	Clan CE%2C family C48%2C Ulp1-like cysteine peptidase	gene
TVAGG3_0925240	TVAG_380240	KAI5485418	JAOSJJ010000006	chr_I	3909282	3910175	+	protein kinase activity	conserved hypothetical protein	gene
TVAGG3_0925250	TVAG_380230	KAI5485419	JAOSJJ010000006	chr_I	3910185	3910544	+	protein kinase activity	conserved hypothetical protein	gene
TVAGG3_0925270	TVAG_380220	KAI5485420	JAOSJJ010000006	chr_I	3911649	3919691	-	guanyl-nucleotide exchange factor activity	ubiquitin-protein ligase%2C putative	gene
TVAGG3_0925280	TVAG_380210	KAI5485421	JAOSJJ010000006	chr_I	3921201	3922112	+	domain of unknown function (DUF3447)	conserved hypothetical protein	TE gene
TVAGG3_0925290	TVAG_380200	KAI5485422	JAOSJJ010000006	chr_I	3922181	3922615	+	cyclin-dependent kinase inhibitor 2C-related family	cortactin-binding protein%2C putative	gene
TVAGG3_0925310	TVAG_380190	KAI5485423	JAOSJJ010000006	chr_I	3924233	3927253	+	nuclear export signal receptor activity	chromosome region maintenance protein%2C putative	gene
TVAGG3_0925320	TVAG_380180	KAI5485424	JAOSJJ010000006	chr_I	3936341	3937681	-	hypothetical protein	conserved hypothetical protein	gene
TVAGG3_0925330	TVAG_380170	KAI5485425	JAOSJJ010000006	chr_I	3938038	3939171	-	phosphoprotein phosphatase activity	protein phosphatase%2C caeel%2C putative	gene
TVAGG3_0925340	TVAG_380160	KAI5485426	JAOSJJ010000006	chr_I	3939298	3939849	+	Sds3 2 family	conserved hypothetical protein	gene
TVAGG3_0925350	TVAG_380150	KAI5485427	JAOSJJ010000006	chr_I	3940031	3941263	-	growth plate cartilage chondrocyte development protein family	G-protein beta WD-40 repeats containing protein%2C putative	gene
TVAGG3_0925360	TVAG_380140	KAI5485428	JAOSJJ010000006	chr_I	3942131	3942445	+	protein binding	conserved hypothetical protein	gene
TVAGG3_0925370	TVAG_380130	KAI5485429	JAOSJJ010000006	chr_I	3943075	3944583	-	protein binding	conserved hypothetical protein	gene
TVAGG3_0925380	TVAG_RG_DS146149_1	KAI5485430	JAOSJJ010000006	chr_I	3946256	3946889	+	conserved hypothetical protein	conserved hypothetical protein	gene
TVAGG3_0925400	TVAG_RG_DS127568_1	KAI5485431	JAOSJJ010000006	chr_I	3952261	3952659	+	phage tail repeat-like family	conserved hypothetical protein	TE gene
TVAGG3_0925410	TVAG_RG_DS124615_1	KAI5485432	JAOSJJ010000006	chr_I	3953590	3953907	-	Prim-pol domain family	hypothetical protein	TE gene
TVAGG3_0925410	TVAG_RG_DS113263_32	KAI5485432	JAOSJJ010000006	chr_I	3954796	3955017	-	Prim-pol domain family	hypothetical protein	TE gene
TVAGG3_0925420	NA	KAI5485433	JAOSJJ010000006	chr_I	NA	NA	NA	NA	NA	NA
TVAGG3_0925430	NA	KAI5485434	JAOSJJ010000006	chr_I	NA	NA	NA	NA	NA	NA
TVAGG3_0925440	TVAG_380120	KAI5485435	JAOSJJ010000006	chr_I	3956787	3957107	-	hypothetical protein	conserved hypothetical protein	TE gene
TVAGG3_0925450	TVAG_RG_DS113263_31	KAI5485436	JAOSJJ010000006	chr_I	3957127	3958656	-	integrase core domain containing protein family	hypothetical protein	TE gene
TVAGG3_0925460	TVAG_RG_DS113263_1	KAI5485437	JAOSJJ010000006	chr_I	3958783	3960348	-	DNA/RNA polymerases family	hypothetical protein	TE gene
TVAGG3_0925470	TVAG_RG_DS113263_2	KAI5485438	JAOSJJ010000006	chr_I	3960602	3961206	-	hypothetical protein	hypothetical protein	TE gene
TVAGG3_0925480	TVAG_RG_DS113263_10	KAI5485439	JAOSJJ010000006	chr_I	3961259	3962250	-	hypothetical protein	hypothetical protein	TE gene
TVAGG3_0925500	TVAG_380110	KAI5485440	JAOSJJ010000006	chr_I	3964237	3964773	-	nuclear retention of pre-mRNA with aberrant 3'-ends at the site of transcription	conserved hypothetical protein	gene
TVAGG3_0925510	TVAG_380100	KAI5485441	JAOSJJ010000006	chr_I	3966523	3967482	-	fibrillarin 2 family	fibrillarin%2C putative	gene
TVAGG3_0925520	TVAG_380090	KAI5485442	JAOSJJ010000006	chr_I	3967721	3969049	+	hypothetical protein	conserved hypothetical protein	gene
TVAGG3_0925540	TVAG_380080	KAI5485443	JAOSJJ010000006	chr_I	3971450	3972241	+	BspA type Leucine rich repeat region (6 copies) family	leucine-rich repeat protein%2C BspA family	gene
TVAGG3_0925550	TVAG_380070	KAI5485444	JAOSJJ010000006	chr_I	3972503	3973204	-	cellular macromolecule catabolic process	ubiquitin%2C putative	gene
TVAGG3_0925560	TVAG_380060	KAI5485445	JAOSJJ010000006	chr_I	3973226	3974149	-	cellular macromolecule catabolic process	ubiquitin%2C putative	gene
TVAGG3_0925570	TVAG_380050	KAI5485446	JAOSJJ010000006	chr_I	3980135	3987634	-	protein binding	conserved hypothetical protein	gene
TVAGG3_0925580	TVAG_380040	KAI5485447	JAOSJJ010000006	chr_I	3987988	3988242	-	hypothetical protein	conserved hypothetical protein	gene
TVAGG3_0925590	TVAG_380030	KAI5485448	JAOSJJ010000006	chr_I	3989241	3990446	-	dynein assembly factor 4 axonemal family	heat shock protein 70 (HSP70)-interacting protein%2C putative	gene
TVAGG3_0925600	TVAG_380020	KAI5485449	JAOSJJ010000006	chr_I	3990917	3992560	+	hypothetical protein	conserved hypothetical protein	gene
TVAGG3_0925610	TVAG_380010	KAI5485450	JAOSJJ010000006	chr_I	3992612	3993165	-	BspA type Leucine rich repeat region (6 copies) family	leucine-rich repeat protein%2C BspA family	gene
TVAGG3_0925630	TVAG_380000	KAI5485451	JAOSJJ010000006	chr_I	3999758	4000364	+	hypothetical protein	conserved hypothetical protein	gene
TVAGG3_0925650	TVAG_RG_DS113263_14	KAI5485452	JAOSJJ010000006	chr_I	4003596	4005023	-	DNA primase domain protein	conserved hypothetical protein	TE gene
TVAGG3_0925660	TVAG_379990	KAI5485453	JAOSJJ010000006	chr_I	4008194	4008466	-	hypothetical protein	conserved hypothetical protein	TE gene
TVAGG3_0925670	TVAG_RG_DS113263_24	KAI5485454	JAOSJJ010000006	chr_I	4008487	4008918	-	hypothetical protein	hypothetical protein	TE gene
TVAGG3_0925680	TVAG_RG_DS113263_27	KAI5485455	JAOSJJ010000006	chr_I	4009314	4010007	-	hypothetical protein	hypothetical protein	gene
TVAGG3_0925720	TVAG_480250	KAI5485456	JAOSJJ010000006	chr_I	4013913	4014128	-	hypothetical protein	conserved hypothetical protein	TE gene
TVAGG3_0925730	TVAG_605900	KAI5485457	JAOSJJ010000006	chr_I	4014170	4015139	-	zebrafish ch211-108c17.2-related family	conserved hypothetical protein	TE gene
TVAGG3_0925740	TVAG_RG_DS113263_11	KAI5485458	JAOSJJ010000006	chr_I	4016787	4017241	-	hypothetical protein	hypothetical protein	gene
TVAGG3_0925750	TVAG_379980	KAI5485459	JAOSJJ010000006	chr_I	4018509	4023212	-	armadillo (ARM) repeat-containing protein family	conserved hypothetical protein	gene
TVAGG3_0925760	TVAG_379970	KAI5485460	JAOSJJ010000006	chr_I	4023528	4025117	-	cell division cycle 162327 family	cell division cycle%2C putative	gene
TVAGG3_0925770	TVAG_379960	KAI5485461	JAOSJJ010000006	chr_I	4026143	4027243	+	proteasome assembly	26S proteasome subunit%2C putative	gene
TVAGG3_0925780	TVAG_379950	KAI5485462	JAOSJJ010000006	chr_I	4027355	4027830	-	hypothetical protein	conserved hypothetical protein	gene
TVAGG3_0925790	TVAG_379940	KAI5485463	JAOSJJ010000006	chr_I	4030098	4031404	+	Clan MH family M20 peptidase T-like metallopeptidase	Clan MH%2C family M20%2C peptidase T-like metallopeptidase	gene
TVAGG3_0925800	TVAG_RG_DS151944_1	KAI5485464	JAOSJJ010000006	chr_I	4032820	4032970	+	protein of unknown function DUF4106 family	conserved hypothetical protein	TE gene
TVAGG3_0925810	TVAG_RG_DS152281_1	KAI5485465	JAOSJJ010000006	chr_I	4033307	4034088	+	protein of unknown function DUF4106 family	conserved hypothetical protein	TE gene
TVAGG3_0925820	TVAG_RG_DS113263_33	KAI5485466	JAOSJJ010000006	chr_I	4034240	4035985	+	protein of unknown function DUF4106 family	conserved hypothetical protein	TE gene
TVAGG3_0925840	TVAG_RG_DS144998_1	KAI5485467	JAOSJJ010000006	chr_I	4039371	4039761	+	conserved hypothetical protein	conserved hypothetical protein	TE gene
TVAGG3_0925850	TVAG_379930	KAI5485468	JAOSJJ010000006	chr_I	4039971	4040606	+	DUF5906 domain-containing protein [Source:UniProtKB/TrEMBL;Acc:A2DXD1]	conserved hypothetical protein	TE gene
TVAGG3_0925860	TVAG_379920	KAI5485469	JAOSJJ010000006	chr_I	4040643	4041062	+	protein of unknown function DUF4108 family	conserved hypothetical protein	TE gene
TVAGG3_0925870	TVAG_379910	KAI5485470	JAOSJJ010000006	chr_I	4041079	4041537	-	SMC [Source:UniProtKB/TrEMBL;Acc:A2DXC9]	conserved hypothetical protein	TE gene
TVAGG3_0925880	TVAG_379900	KAI5485471	JAOSJJ010000006	chr_I	4041574	4042371	+	protein of unknown function DUF4106 family	conserved hypothetical protein	TE gene
TVAGG3_0925890	TVAG_132840	KAI5485472	JAOSJJ010000006	chr_I	4042910	4043716	-	Kil-A N-terminal domain protein 1	conserved hypothetical protein	TE gene
TVAGG3_0925920	TVAG_RG_DS150200_1	KAI5485473	JAOSJJ010000006	chr_I	4047528	4048178	-	hypothetical protein	conserved hypothetical protein	TE gene
TVAGG3_0925950	TVAG_RG_DS151513_2	KAI5485474	JAOSJJ010000006	chr_I	4050636	4050860	-	phage tail repeat-like family	conserved hypothetical protein	TE gene
TVAGG3_0925960	TVAG_582830	KAI5485475	JAOSJJ010000006	chr_I	4051238	4051393	-	hypothetical protein	conserved hypothetical protein	TE gene
TVAGG3_0925980	TVAG_029440	KAI5485476	JAOSJJ010000006	chr_I	4055193	4055435	-	serine threonine-protein phosphatase family	conserved hypothetical protein	gene
TVAGG3_0925990	TVAG_029430	KAI5485477	JAOSJJ010000006	chr_I	4055453	4055815	-	hypothetical protein	conserved hypothetical protein	gene
TVAGG3_0926010	TVAG_029420	KAI5485478	JAOSJJ010000006	chr_I	4057369	4057872	+	ankyrin repeat protein family	ankyrin repeat domain protein%2C putative	gene
TVAGG3_0926020	TVAG_029410	KAI5485479	JAOSJJ010000006	chr_I	4058295	4058933	+	nucleic acid binding organic cyclic compound binding	conserved hypothetical protein	gene
TVAGG3_0926030	TVAG_029400	KAI5485480	JAOSJJ010000006	chr_I	4059609	4060733	-	cell division cycle	WD repeat-containing protein srw1%2C putative	gene
TVAGG3_0926040	TVAG_029390	KAI5485481	JAOSJJ010000006	chr_I	4060906	4063290	+	hypothetical protein	conserved hypothetical protein	gene
TVAGG3_0926070	TVAG_RG_DS127486_1	KAI5485482	JAOSJJ010000006	chr_I	4066873	4068174	+	DNA/RNA polymerases family	hypothetical protein	TE gene
TVAGG3_0926080	TVAG_RG_DS117181_1	KAI5485483	JAOSJJ010000006	chr_I	4068277	4069791	+	integrase core domain containing protein family	hypothetical protein	TE gene
TVAGG3_0926090	NA	KAI5485484	JAOSJJ010000006	chr_I	NA	NA	NA	NA	NA	NA
TVAGG3_0926100	TVAG_RG_DS125263_1	KAI5485485	JAOSJJ010000006	chr_I	4070735	4072096	-	DNA primase domain protein	conserved hypothetical protein	TE gene
TVAGG3_0926110	TVAG_RG_DS115828_1	KAI5485486	JAOSJJ010000006	chr_I	4073771	4075909	-	keratin-associated protein family	conserved hypothetical protein	TE gene
TVAGG3_0926120	TVAG_560910	KAI5485487	JAOSJJ010000006	chr_I	4077190	4077786	-	conserved hypothetical protein	conserved hypothetical protein	TE gene
TVAGG3_0926130	TVAG_157350	KAI5485488	JAOSJJ010000006	chr_I	4081349	4081564	+	hypothetical protein	conserved hypothetical protein	gene
[truncated: 96,060 more rows]
