# Supplementary material for: Comparative genomics between Trichomonas tenax and Trichomonas vaginalis: CAZymes and candidate virulence factors
Source: Front Microbiol. 2024 Jul 17;15:1437572. doi: 10.3389/fmicb.2024.1437572 (PMC11288935; doi:10.3389/fmicb.2024.1437572)
Supplement: Supplementary Table 3 — The CAZy annotation for both T. tenax and T. vaginalis G3_2007 (excel table). [file Table_3.XLSX]

## Sheet: GH Overview
GH Family Classification	Trichomonas tenax (Hs-4:NIH)				Trichomonas vaginalis (G3)				GH Present In Both	Same Number in Both	tenax Specific	vaginalis Specific
	Number Annotated	SP	TM	SP + TM	Number Annotated	SP	TM	SP + TM
1	2	1	1	0	2	0	1	0	TRUE	TRUE	FALSE	FALSE
2	6	2	0	0	5	2	0	0	TRUE	FALSE	FALSE	FALSE
3	7	2	1	0	4	0	1	0	TRUE	FALSE	FALSE	FALSE
5	0	0	0	0	1	0	0	0	FALSE	FALSE	FALSE	TRUE
13	14	4	4	0	23	5	4	0	TRUE	FALSE	FALSE	FALSE
14	4	3	0	0	4	2	0	0	TRUE	TRUE	FALSE	FALSE
15	1	1	0	0	3	1	0	0	TRUE	FALSE	FALSE	FALSE
16	2	1	0	1	10	0	0	1	TRUE	FALSE	FALSE	FALSE
18	1	0	0	0	1	0	0	0	TRUE	TRUE	FALSE	FALSE
19	6	2	1	0	8	0	0	0	TRUE	FALSE	FALSE	FALSE
20	6	2	2	1	6	0	2	0	TRUE	TRUE	FALSE	FALSE
25	5	0	0	0	4	0	0	0	TRUE	FALSE	FALSE	FALSE
27	2	1	1	0	1	0	0	0	TRUE	FALSE	FALSE	FALSE							0
29	2	1	0	1	2	0	2	0	TRUE	TRUE	FALSE	FALSE
30	1	1	0	0	16	0	0	0	TRUE	FALSE	FALSE	FALSE
31	17	6	2	3	17	3	2	1	TRUE	TRUE	FALSE	FALSE
32	0	0	0	0	1	0	0	0	FALSE	FALSE	FALSE	TRUE
33	1	1	0	0	2	0	0	0	TRUE	FALSE	FALSE	FALSE
36	2	1	1	0	2	0	1	0	TRUE	TRUE	FALSE	FALSE
37	1	0	0	0	2	0	0	0	TRUE	FALSE	FALSE	FALSE
38	4	0	2	0	5	0	0	0	TRUE	FALSE	FALSE	FALSE
47	24	11	8	1	27	1	14	0	TRUE	FALSE	FALSE	FALSE
77	7	0	1	0	14	0	0	0	TRUE	FALSE	FALSE	FALSE
99	8	3	1	0	6	1	2	0	TRUE	FALSE	FALSE	FALSE
133	2	0	0	0	2	0	0	0	TRUE	TRUE	FALSE	FALSE
163	2	0	1	1	10	1	4	3	TRUE	FALSE	FALSE	FALSE
Total	127	43	26	8	178	16	33	5	24	8	0	2

## Sheet: T.tenax CAZy Full
Locus_tag	CAZy annotation	General annotation	Protein Length	SP	TM	TM + SP
T_tenax.00g035400	CBM20	4-alpha-glucanotransferase family protein	116	0	0	0
T_tenax_NG.00g156430	CBM20	F/Y-rich N-terminus family protein	1887	0	0	0
T_tenax_NG.00g013890	CBM20-CBM20-GH77	Starch binding domain containing protein	901	0	0	0
T_tenax_NG.00g118950	CBM20-CBM20-GH77	Starch binding domain containing protein	994	0	0	0
T_tenax_NG.00g134750	CBM20-CBM20-GH77	4-alpha-glucanotransferase family protein	1035	0	0	0
T_tenax_NG.00g140410	CBM20-CBM20-GH77	4-alpha-glucanotransferase family protein	938	0	1	0
T_tenax_NG.00g132170	CBM20-GH77	4-alpha-glucanotransferase family protein	1481	0	0	0
T_tenax.00g008280	CBM32	F5/8 type C domain containing protein	108	0	0	0
T_tenax_NG.00g148110	CBM32-GH36-CBM32	F5/8 type C domain containing protein	1096	1	0	0
T_tenax_NG.00g177170	CBM48-GH13_8	1,4-alpha-glucan branching enzyme IIB, chloroplast precursor	671	0	0	0
T_tenax_NG.00g038290	GH1	glycosyl hydrolase	462	0	1	0
T_tenax_NG.00g147990	GH1	glycosyl hydrolase	472	1	0	0
T_tenax_NG.00g009660	GH13_m42	Alpha amylase, catalytic domain containing protein	631	0	1	0
T_tenax_NG.00g016260	GH13_m42	Alpha amylase, catalytic domain containing protein	656	0	1	0
T_tenax_NG.00g101430	GH13_8	starch branching enzyme	672	0	0	0
T_tenax_NG.00g123290	GH13	Alpha amylase, catalytic domain containing protein	469	1	0	0
T_tenax_NG.00g153920	GH13_m42	Alpha amylase, catalytic domain containing protein	653	0	1	0
T_tenax_NG.00g160100	GH13_m42	Alpha amylase, catalytic domain containing protein	659	0	1	0
T_tenax_NG.00g134570	GH13_25-GH133	Amylo-alpha-1,6-glucosidase family protein	1379	0	0	0
T_tenax_NG.00g164510	GH13_25-GH133	Amylo-alpha-1,6-glucosidase family protein	1468	0	0	0
T_tenax_NG.00g020510	GH13_37	Alpha amylase, catalytic domain containing protein	502	0	0	0
T_tenax_NG.00g025940	GH13_37	Alpha amylase, catalytic domain containing protein	486	1	0	0
T_tenax_NG.00g041610	GH13_37	Alpha amylase, catalytic domain containing protein	489	1	0	0
T_tenax_NG.00g087590	GH13_37	Alpha amylase, catalytic domain containing protein	482	1	0	0
T_tenax_NG.00g133570	GH13_37	Alpha amylase, catalytic domain containing protein	501	0	0	0
T_tenax_NG.00g099110	GH14	glycosyl hydrolase	429	1	0	0
T_tenax_NG.00g159290	GH14	glycosyl hydrolase	433	1	0	0
T_tenax_NG.00g167850	GH14	glycosyl hydrolase	429	1	0	0
T_tenax_NG.00g189520	GH14	glycosyl hydrolase	399	0	0	0
T_tenax_NG.00g115330	GH15	hypothetical protein	678	1	0	0
T_tenax_NG.00g028090	GH16_3	glycosyl hydrolase	407	1	0	0
T_tenax_NG.00g041470	GH16_3	glycosyl hydrolase	561	0	0	1
T_tenax_NG.00g112020	GH163	hypothetical protein	1671	0	1	0
T_tenax_NG.00g114330	GH163	hypothetical protein	1050	0	0	1
T_tenax_NG.00g073210	GH18	hypothetical protein	495	0	0	0
T_tenax.00g071870	GH19	Glycosyl hydrolase family 19	155	0	0	0
T_tenax_NG.00g003740	GH19	Endopeptidase LytF (Fragment)	204	1	0	0
T_tenax_NG.00g041220	GH19	Endopeptidase LytF	135	1	0	0
T_tenax_NG.00g052760	GH19	lysozyme	181	0	0	0
T_tenax_NG.00g082840	GH19	lysozyme	63	0	0	0
T_tenax_NG.00g131980	GH19	hypothetical protein	472	0	1	0
T_tenax_NG.00g145950	GH19_1	Chitinase	321	1	0	0
T_tenax_NG.00g013800	GH2	glycosyl hydrolase	805	0	0	0
T_tenax_NG.00g040000	GH2	glycosyl hydrolase, family 2	607	0	0	0
T_tenax_NG.00g047750	GH2	beta-galactosidase	798	1	0	0
T_tenax_NG.00g093800	GH2	glycosyl hydrolase	798	0	0	0
T_tenax_NG.00g164730	GH2	beta-galactosidase	800	1	0	0
T_tenax_NG.00g164750	GH2	beta-galactosidase	814	1	0	0
T_tenax_NG.00g048500	GH20	glycosyl hydrolase	523	1	0	0
T_tenax_NG.00g056860	GH20	glycosyl hydrolase	1020	0	0	1
T_tenax_NG.00g092960	GH20	glycosyl hydrolase	369	0	1	0
T_tenax_NG.00g122100	GH20	glycosyl hydrolase	413	0	0	0
T_tenax_NG.00g148570	GH20	CAMK family protein kinase	1098	0	1	0
T_tenax_NG.00g186660	GH20	glycosyl hydrolase	762	1	0	0
T_tenax_NG.00g022010	GH25	glycosyl hydrolase	203	0	0	0
T_tenax_NG.00g063400	GH25	glycosyl hydrolase	318	0	0	0
T_tenax_NG.00g116520	GH25	glycosyl hydrolase	194	0	0	0
T_tenax_NG.00g121460	GH25	glycosyl hydrolase	202	0	0	0
T_tenax_NG.00g147980	GH25	glycosyl hydrolase	197	0	0	0
T_tenax_NG.00g154540	GH27	Melibiase family protein	831	0	1	0
T_tenax_NG.00g092640	GH27-CBM35	Melibiase family protein	540	1	0	0
T_tenax_NG.00g116480	GH29	Calx-beta domain containing protein	448	1	0	0
T_tenax_NG.00g157230	GH29	Calx-beta domain containing protein	1249	0	0	1
T_tenax.00g102740	GH3	glycosyl hydrolase	161	0	0	0
T_tenax_NG.00g000190	GH3	glycosyl hydrolase	339	0	0	0
T_tenax_NG.00g029210	GH3	glycosyl hydrolase	544	1	0	0
T_tenax_NG.00g081150	GH3	glycosyl hydrolase	552	0	0	0
T_tenax_NG.00g109590	GH3	glycosyl hydrolase	717	0	0	0
T_tenax_NG.00g141140	GH3	glycosyl hydrolase	612	0	1	0
T_tenax_NG.00g155470	GH3	glycosyl hydrolase	557	1	0	0
T_tenax_NG.00g013790	GH30_3	O-Glycosyl hydrolase family 30 protein	483	1	0	0
T_tenax.00g060010	GH31_1	glycosyl hydrolase Glycosyl hydrolases family 31 protein	841	1	0	0
T_tenax_NG.00g022460	GH31_1	glycosyl hydrolase	581	0	0	0
T_tenax_NG.00g025120	GH31_1	glycosyl hydrolase	866	1	0	0
T_tenax_NG.00g052050	GH31_1	glycosyl hydrolase	922	1	0	0
T_tenax_NG.00g077190	GH31_1	glycosyl hydrolase	1165	0	0	1
T_tenax_NG.00g079230	GH31_1	glycosyl hydrolase	851	0	0	0
T_tenax_NG.00g082790	GH31_1	glycosyl hydrolase	860	1	0	0
T_tenax_NG.00g091670	GH31_1	CPSF A subunit region family protein	2128	0	1	0
T_tenax_NG.00g092850	GH31_1	glycosyl hydrolase	867	1	0	0
T_tenax_NG.00g117130	GH31_1	glycosyl hydrolase	1007	0	0	1
T_tenax_NG.00g117630	GH31_1	glycosyl hydrolase	888	0	1	0
T_tenax_NG.00g123260	GH31_1	glycosyl hydrolase	891	0	0	1
T_tenax_NG.00g136610	GH31_1	glycosyl hydrolase	824	1	0	0
T_tenax_NG.00g166660	GH31_1	glycosyl hydrolase	725	0	0	0
T_tenax_NG.00g188300	GH31_1	glycosyl hydrolase	784	0	0	0
T_tenax_NG.00g139420	GH31_15	glycosyl hydrolase	629	0	0	0
T_tenax_NG.00g144360	GH31_15	glycosyl hydrolase	744	0	0	0
T_tenax_NG.00g085760	GH33	BNR/Asp-box repeat family protein	305	1	0	0
T_tenax_NG.00g117550	GH36	F5/8 type C domain containing protein	1097	0	1	0
T_tenax_NG.00g095610	GH37	trehalase	496	0	0	0
T_tenax_NG.00g032800	GH38	glycosyl hydrolase	1145	0	1	0
T_tenax_NG.00g063950	GH38	glycosyl hydrolase	1435	0	1	0
T_tenax_NG.00g069760	GH38	glycosyl hydrolase	1155	0	0	0
T_tenax_NG.00g130250	GH38	glycosyl hydrolase	1092	0	0	0
T_tenax.00g110020	GH47	hypothetical protein	653	0	1	0
T_tenax.00g170560	GH47	Glycosyl hydrolase family 47	446	1	0	0
T_tenax_NG.00g000110	GH47	glycosyl hydrolase	328	0	0	0
T_tenax_NG.00g017360	GH47	alpha-1,2-Mannosidase	569	0	1	0
T_tenax_NG.00g028540	GH47	glycosyl hydrolase, partial	511	1	0	0
T_tenax_NG.00g039810	GH47	Ldi domain-containing protein	468	1	0	0
T_tenax_NG.00g050460	GH47	glycosyl hydrolase, partial	317	0	0	0
T_tenax_NG.00g053090	GH47	glycosyl hydrolase	334	0	0	0
T_tenax_NG.00g077430	GH47	glycosyl hydrolase	482	1	0	0
T_tenax_NG.00g081320	GH47	hypothetical protein	461	0	1	0
T_tenax_NG.00g082280	GH47	alpha-1,2-Mannosidase	455	1	0	0
T_tenax_NG.00g090970	GH47	Adenylate and Guanylate cyclase catalytic domain containing protein	2028	0	1	0
T_tenax_NG.00g096020	GH47	Alpha-1,2-Mannosidase	480	0	1	0
T_tenax_NG.00g130110	GH47	glycosyl hydrolase, partial	1053	0	0	1
T_tenax_NG.00g131990	GH47	hypothetical protein	409	0	0	0
T_tenax_NG.00g134220	GH47	alpha-1,2-Mannosidase	522	0	1	0
T_tenax_NG.00g134670	GH47	alpha-1,2-Mannosidase	516	1	0	0
T_tenax_NG.00g137110	GH47	Beige/BEACH domain containing protein	1288	1	1	0
T_tenax_NG.00g142720	GH47	glycosyl hydrolase	475	1	0	0
T_tenax_NG.00g151090	GH47	hypothetical protein	439	1	0	0
T_tenax_NG.00g153840	GH47	glycosyl hydrolase, partial	243	0	0	0
T_tenax_NG.00g153900	GH47	alpha-1,2-Mannosidase	582	1	0	0
T_tenax_NG.00g186450	GH47	glycosyl hydrolase	881	0	1	0
T_tenax_NG.00g186460	GH47	alpha-1,2-Mannosidase	518	1	0	0
T_tenax_NG.00g146250	GH77	4-alpha-glucanotransferase family protein	295	0	0	0
T_tenax_NG.00g174480	GH77	4-alpha-glucanotransferase family protein	953	0	0	0
T_tenax_NG.00g060930	GH99	glycoprotein endo-alpha-1,2-mannosidase	349	0	0	0
T_tenax_NG.00g066980	GH99	hypothetical protein	323	0	0	0
T_tenax_NG.00g072840	GH99	hypothetical protein	316	0	0	0
T_tenax_NG.00g080670	GH99	endo-alpha-mannosidase	351	0	1	0
T_tenax_NG.00g096700	GH99	endo-alpha-mannosidase	208	0	0	0
T_tenax_NG.00g114200	GH99	hypothetical protein	381	1	0	0
T_tenax_NG.00g126350	GH99	Glycoprotein endo-alpha-1,2-mannosidase-like	363	1	0	0
T_tenax_NG.00g127670	GH99	glycoprotein endo-alpha-1,2-mannosidase	378	1	0	0
T_tenax_NG.00g062090	GT1	glycosyl transferase	157	0	0	0
T_tenax_NG.00g112380	GT1	UDP-N-acetylglucosamine transferase subunit ALG14	212	0	3	0
T_tenax.00g108830	GT2	Laminin A family protein	519	0	0	0
T_tenax_NG.00g028800	GT2	glycosyl transferase	333	0	1	0
T_tenax_NG.00g076640	GT2	glycosyl transferase	351	0	2	0
T_tenax_NG.00g088110	GT2	glycosyl transferase	337	0	2	0
T_tenax_NG.00g154160	GT2	glycosyl transferase	301	0	0	0
T_tenax_NG.00g179070	GT2	glycosyl transferase	325	1	0	0
T_tenax_NG.00g002100	GT24	hypothetical protein	70	0	0	0
T_tenax_NG.00g065230	GT24	hypothetical protein	1726	0	0	0
T_tenax_NG.00g074840	GT24	hypothetical protein	2328	0	0	0
T_tenax_NG.00g105180	GT24	hypothetical protein	1242	1	0	0
T_tenax_NG.00g105490	GT24	glycosyl transferase	1248	1	0	0
T_tenax_NG.00g106100	GT24	hypothetical protein	1377	1	0	0
T_tenax_NG.00g110920	GT24	hypothetical protein	1213	1	0	0
T_tenax.00g029940	GT31	hypothetical protein	376	0	0	0
T_tenax_NG.00g012550	GT31	Glycosyltransferase family 31 protein	406	1	0	0
T_tenax_NG.00g068830	GT31	Glycoprotein-N-acetylgalactosamine 3-beta-galactosyltransferase 1	404	1	0	0
T_tenax_NG.00g147190	GT31	hypothetical protein	283	0	0	0
T_tenax_NG.00g178780	GT31	DUF707 domain-containing protein	377	1	0	0
T_tenax_NG.00g187760	GT31	N-acetylgalactosaminide beta-1,3-galactosyltransferase	388	0	0	0
T_tenax_NG.00g188750	GT31	hypothetical protein	1997	0	1	0
T_tenax_NG.00g031600	GT33	glycosyl transferase	389	0	1	0
T_tenax_NG.00g134970	GT33	hypothetical protein	382	0	2	0
T_tenax_NG.00g143860	GT33	hypothetical protein	382	0	2	0
T_tenax_NG.00g136320	GT35	HECT-type E3 ubiquitin transferase	3527	0	0	0
T_tenax_NG.00g147820	GT35	glycogen phosphorylase	948	0	0	0
T_tenax.00g090930	GT39	hypothetical protein Dolichyl-phosphate-mannose--protein mannosyltransferase	321	0	8	0
T_tenax_NG.00g008790	GT39	Dolichyl-phosphate-mannose-protein mannosyltransferase	482	0	9	0
T_tenax_NG.00g014620	GT39	Dolichyl-phosphate-mannose-protein mannosyltransferase	481	0	9	0
T_tenax_NG.00g029970	GT39	Dolichyl-phosphate-mannose-protein mannosyltransferase	468	0	11	0
T_tenax_NG.00g030360	GT39	Dolichyl-phosphate-mannose-protein mannosyltransferase	293	0	6	0
T_tenax_NG.00g042760	GT39	Dolichyl-phosphate-mannose-protein mannosyltransferase	245	0	5	0
T_tenax_NG.00g046580	GT39	Dolichyl-phosphate-mannose-protein mannosyltransferase	206	0	4	0
T_tenax_NG.00g059330	GT39	Dolichyl-phosphate-mannose-protein mannosyltransferase	518	0	10	0
T_tenax_NG.00g062160	GT39	Dolichyl-phosphate-mannose-protein mannosyltransferase	484	0	7	0
T_tenax_NG.00g065300	GT39	Dolichyl-phosphate-mannose-protein mannosyltransferase	483	0	8	0
T_tenax_NG.00g065990	GT39	Dolichyl-phosphate-mannose-protein mannosyltransferase	791	0	11	0
T_tenax_NG.00g079050	GT39	MIR domain containing protein	197	0	0	0
T_tenax_NG.00g083120	GT39	Dolichyl-phosphate-mannose-protein mannosyltransferase	534	0	9	0
T_tenax_NG.00g096650	GT39	Dolichyl-phosphate-mannose-protein mannosyltransferase	524	0	9	0
T_tenax_NG.00g111290	GT39	Dolichyl-phosphate-mannose-protein mannosyltransferase	529	0	9	0
T_tenax_NG.00g117470	GT39	Dolichyl-phosphate-mannose-protein mannosyltransferase	355	0	4	0
T_tenax_NG.00g123020	GT39	Dolichyl-phosphate-mannose-protein mannosyltransferase	484	0	9	0
T_tenax_NG.00g123100	GT39	Dolichyl-phosphate-mannose-protein mannosyltransferase	485	0	10	0
T_tenax_NG.00g130780	GT39	hypothetical protein	2161	0	6	0
T_tenax_NG.00g140720	GT39	Dolichyl-phosphate-mannose-protein mannosyltransferase	497	0	11	0
T_tenax_NG.00g142750	GT39	Dolichyl-phosphate-mannose-protein mannosyltransferase	503	0	8	0
T_tenax_NG.00g149470	GT39	Dolichyl-phosphate-mannose-protein mannosyltransferase	573	0	8	0
T_tenax_NG.00g154590	GT39	Dolichyl-phosphate-mannose-protein mannosyltransferase	478	0	12	0
T_tenax_NG.00g159010	GT39	Dolichyl-phosphate-mannose-protein mannosyltransferase	455	0	10	0
T_tenax_NG.00g159680	GT39	Dolichyl-phosphate-mannose-protein mannosyltransferase	488	0	11	0
T_tenax_NG.00g162370	GT39	Dolichyl-phosphate-mannose-protein mannosyltransferase	832	0	7	0
T_tenax_NG.00g168160	GT39	Dolichyl-phosphate-mannose-protein mannosyltransferase	475	0	11	0
T_tenax_NG.00g171640	GT39	Dolichyl-phosphate-mannose-protein mannosyltransferase	485	1	9	1
T_tenax_NG.00g180280	GT39	Dolichyl-phosphate-mannose-protein mannosyltransferase	551	0	9	0
T_tenax_NG.00g113000	GT39-GT24	hypothetical protein	2579	0	11	0
T_tenax_NG.00g087130	GT4	glycosyl transferase	442	1	0	0
T_tenax_NG.00g130200	GT4	glycosyl transferase	376	0	1	0
T_tenax.00g056090	GT47	Exostosin family protein	351	0	0	0
T_tenax_NG.00g055960	GT47	Exostosin family protein	329	0	0	0
T_tenax_NG.00g106240	GT47	Exostosin family protein	411	0	1	0
T_tenax_NG.00g142680	GT47	Exostosin domain-containing protein	307	0	0	0
T_tenax_NG.00g145850	GT47	Exostosin family protein	375	0	0	0
T_tenax_NG.00g156540	GT5	glycosyl transferase	1572	0	0	0
T_tenax_NG.00g002450	GT61	hypothetical protein	447	0	0	0
T_tenax_NG.00g039380	GT61	EGF domain-specific O-linked N-acetylglucosamine transferase	474	1	0	0
T_tenax_NG.00g058420	GT61	Glycosyltransferase family 61 protein	442	0	1	0
T_tenax_NG.00g118080	GT61	EGF domain-specific O-linked N-acetylglucosamine transferase	438	0	0	0
T_tenax_NG.00g001040	GT64	hypothetical protein	261	0	0	0
T_tenax_NG.00g037480	GT64	hypothetical protein	306	1	0	0
T_tenax_NG.00g067440	GT64	hypothetical protein	392	0	0	0
T_tenax_NG.00g139080	GT64	hypothetical protein	266	0	0	0
T_tenax_NG.00g155220	GT64	exostosin-2	147	0	1	0
T_tenax_NG.00g187030	GT64	exostosin-2	307	0	1	0
T_tenax_NG.00g089730	GT66	hypothetical protein	758	0	8	0
T_tenax_NG.00g108780	GT66	Oligosaccharyl transferase STT3 subunit family protein	690	0	12	0
T_tenax_NG.00g188050	GT66	Oligosaccharyl transferase STT3 subunit family protein	682	0	13	0
T_tenax_NG.00g052530	GT8	glycosyl transferase	452	0	0	1
T_tenax_NG.00g052800	GT8	glycosyl transferase	396	0	1	0
T_tenax_NG.00g064200	GT8	glycosyl transferase	303	0	1	0
T_tenax_NG.00g065220	GT8	glycosyl transferase	525	0	0	0
T_tenax_NG.00g069960	GT8	glycosyl transferase	380	0	0	0
T_tenax_NG.00g179550	GT8	glycosyl transferase	350	0	0	0
T_tenax_NG.00g034790	GT82	beta-1, 4-N-acetylgalactosaminyltransferase/CMP-Neu5Ac synthetase fusion protein	270	0	0	0
T_tenax_NG.00g105670	GT82	beta-1, 4-N-acetylgalactosaminyltransferase/CMP-Neu5Ac synthetase fusion protein	281	0	0	0
T_tenax_NG.00g009510	PL11	FG-GAP repeat family protein	690	0	1	0
T_tenax_NG.00g156320	PL11	FG-GAP repeat family protein	532	0	1	0
T_tenax_NG.00g006330	PL35	GP63-like	914	0	0	0

## Sheet: T.tenax CAZy GH Summary
GH family classification	Number annotated	SP	TM	SP + TM
CBM20-CBM20-GH77	4	0	1	0
CBM20-GH77	1	0	0	0
CBM32-GH36-CBM32	1	1	0	0
CBM48-GH13_8	1	0	0	0
GH1	2	1	1	0
GH13_m42	4	0	4	0
GH13_8	1	0	0	0
GH13	1	1	0	0
GH13_25-GH133	2	0	0	0
GH13_37	5	3	0	0
GH14	4	3	0	0
GH15	1	1	0	0
GH16_3	2	1	0	1
GH163	2	0	1	1
GH18	1	0	0	0
GH19	6	2	1	0
GH19_1	1	1	0	0
GH2	6	2	0	0
GH20	6	2	2	1
GH25	5	0	0	0
GH27	1	0	1	0
GH27-CBM35	1	1	0	0
GH29	2	1	0	1
GH3	7	2	1	0
GH30_3	1	1	0	0
GH31_1	15	6	2	3
GH31_15	2	0	0	0
GH33	1	1	0	0
GH36	1	0	1	0
GH37	1	0	0	0
GH38	4	0	2	0
GH47	24	11	8	1
GH77	2	0	0	0
GH99	8	3	1	0
Total	126	44	26	8

## Sheet: T. vaginalis CAZy Full
protein_Id	CAZy annotation (_subfamily)	General annotation	modelnotes (fragment N-term=too short at N-term; ibid for C-term etc)	LOCUS_TAG (2007)	REFSEQ_PROT (2007)	General annotation	Gene Locus Tag (2022)	SP	TM	SP+TM
XP_001279305.1	GH30	glucosylceramidase precursor, putative [Trichomonas vaginalis G3]	fragment N-term;	TVAG_528780	XP_001279305	glucosylceramidase precursor, putative [Trichomonas vaginalis G3]	deprecated or not yet vetted in new assembly	0	0	0
XP_001283511.1	PL11	conserved hypothetical protein	fragment N-term / C-term;	TVAG_560840	XP_001283511	conserved hypothetical protein	deprecated or not yet vetted in new assembly	0	0	0
XP_001293066.1	GT64	conserved hypothetical protein		TVAG_560840	XP_001293066	conserved hypothetical protein	deprecated or not yet vetted in new assembly	0	1	0
XP_001297157.1	GH47	hypothetical protein TVAG_082940 [Trichomonas vaginalis G3]	fragment C-term;	TVAG_082940	XP_001297157	hypothetical protein TVAG_082940 [Trichomonas vaginalis G3]	deprecated or not yet vetted in new assembly	0	1	0
XP_001297355.1	PL11	conserved hypothetical protein		TVAG_560840	XP_001297355	conserved hypothetical protein	deprecated or not yet vetted in new assembly	0	1	0
XP_001298478.1	GT61	conserved hypothetical protein		TVAG_560840	XP_001298478	conserved hypothetical protein	deprecated or not yet vetted in new assembly	0	1	0
XP_001299963.1	PL11	conserved hypothetical protein		TVAG_560840	XP_001299963	conserved hypothetical protein	deprecated or not yet vetted in new assembly	0	0	0
XP_001300510.1	GT64	conserved hypothetical protein		TVAG_560840	XP_001300510	conserved hypothetical protein	deprecated or not yet vetted in new assembly	0	1	0
XP_001301566.1	GH16	Glycosyl hydrolases family 16 protein [Trichomonas vaginalis G3]		TVAG_243950	XP_001301566	Glycosyl hydrolases family 16 protein [Trichomonas vaginalis G3]	deprecated or not yet vetted in new assembly	0	0	0
XP_001301688.1	GT39	conserved hypothetical protein	(fragment) splicing problem;	TVAG_560840	XP_001301688	conserved hypothetical protein	deprecated or not yet vetted in new assembly	0	12	0
XP_001302515.1	GT39	conserved hypothetical protein	fragment N-term;	TVAG_560840	XP_001302515	conserved hypothetical protein	deprecated or not yet vetted in new assembly	0	4	0
XP_001302516.1	GT39	conserved hypothetical protein	fragment C-term;	TVAG_560840	XP_001302516	conserved hypothetical protein	deprecated or not yet vetted in new assembly	0	6	0
XP_001302725.1	PL11	conserved hypothetical protein	fragment N-term;	TVAG_560840	XP_001302725	conserved hypothetical protein	deprecated or not yet vetted in new assembly	0	1	0
XP_001304495.1	GT39	conserved hypothetical protein	(fragment) splicing problem;	TVAG_560840	XP_001304495	conserved hypothetical protein	deprecated or not yet vetted in new assembly	0	9	0
XP_001305256.1	GH47	hypothetical protein TVAG_200620 [Trichomonas vaginalis G3]	(fragment) splicing problem;	TVAG_200620	XP_001305256	hypothetical protein TVAG_200620 [Trichomonas vaginalis G3]	deprecated or not yet vetted in new assembly	0	1	0
XP_001314188.1	GT24	conserved hypothetical protein	fragment C-term;	TVAG_560840	XP_001314188	conserved hypothetical protein	deprecated or not yet vetted in new assembly	1	0	0
XP_001317578.1	PL11	conserved hypothetical protein	fragment N-term;	TVAG_560840	XP_001317578	conserved hypothetical protein	deprecated or not yet vetted in new assembly	0	1	0
XP_001317810.1	GH163	conserved hypothetical protein		TVAG_560840	XP_001317810	conserved hypothetical protein	deprecated or not yet vetted in new assembly	1	0	0
XP_001324257.1	GT1	conserved hypothetical protein		TVAG_560840	XP_001324257	conserved hypothetical protein	deprecated or not yet vetted in new assembly	0	2	0
XP_001329026.1	GH13	Maltogenic amylase, putative [Trichomonas vaginalis G3]	fragment C-term;	TVAG_447620	XP_001329026	Maltogenic amylase, putative [Trichomonas vaginalis G3]	deprecated or not yet vetted in new assembly	1	0	0
XP_001329744.1	PL11	conserved hypothetical protein	fragment C-term;	TVAG_560840	XP_001329744	conserved hypothetical protein	deprecated or not yet vetted in new assembly	0	0	0
XP_001303425.1	CBM20-CBM20-GH77	Starch binding domain containing protein [Trichomonas vaginalis		TVAG_360420	XP_001303425	Starch binding domain containing protein [Trichomonas vaginalis	TVAGG3_0001810	0	0	0
XP_001312145.1	GH14	Glycosyl hydrolase family 14 protein [Trichomonas vaginalis G3]		TVAG_236600	XP_001312145	Glycosyl hydrolase family 14 protein [Trichomonas vaginalis G3]	TVAGG3_0002860	1	0	0
XP_001305088.1	GH15	hypothetical protein TVAG_383310 [Trichomonas vaginalis G3]		TVAG_383310	XP_001305088	hypothetical protein TVAG_383310 [Trichomonas vaginalis G3]	TVAGG3_0006520	1	0	0
XP_001324715.1	GH13	Alpha amylase, catalytic domain containing protein [Trichomonas		TVAG_129060	XP_001324715	Alpha amylase, catalytic domain containing protein [Trichomonas	TVAGG3_0018850	0	0	0
XP_001325000.1	GT8	glycosyl transferase family 8		TVAG_TEG_DS113296_3_8	XP_001325000	glycosyl transferase family 8	TVAGG3_0021540	0	1	0
XP_001305562.1	GT4	GDP-Man:Man3GlcNAc2-PP-Dol alpha-1,2-mannosyltransferase protein		TVAG_421560	XP_001305562	GDP-Man:Man3GlcNAc2-PP-Dol alpha-1,2-mannosyltransferase protein	TVAGG3_0030640	1	0	0
XP_001308853.1	GH1	Glycosyl hydrolase family 1 protein [Trichomonas vaginalis G3]		TVAG_360830	XP_001308853	Glycosyl hydrolase family 1 protein [Trichomonas vaginalis G3]	TVAGG3_0031780	0	1	0
XP_001316596.1	GT39	dolichyl-phosphate-mannose-protein mannosyltransferase protein	(fragment) splicing problem;	TVAG_350470	XP_001316596	dolichyl-phosphate-mannose-protein mannosyltransferase protein	TVAGG3_0034840	0	9	0
XP_001323981.1	GT39	dolichyl-phosphate-mannose-protein mannosyltransferase protein	(fragment) splicing problem;	TVAG_106530	XP_001323981	dolichyl-phosphate-mannose-protein mannosyltransferase protein	TVAGG3_0039980	0	8	0
XP_001302380.1	GH47	hypothetical protein TVAG_104870 [Trichomonas vaginalis G3]		TVAG_104870	XP_001302380	hypothetical protein TVAG_104870 [Trichomonas vaginalis G3]	TVAGG3_0045470	0	0	0
XP_001579287.1	GH32	Glycosyl hydrolases family 32 protein [Trichomonas vaginalis G3]		TVAG_254130	XP_001579287	Glycosyl hydrolases family 32 protein [Trichomonas vaginalis G3]	TVAGG3_0059220	0	0	0
XP_001320757.1	GT39	dolichyl-phosphate-mannose-protein mannosyltransferase protein	(fragment) splicing problem;	TVAG_487610	XP_001320757	dolichyl-phosphate-mannose-protein mannosyltransferase protein	TVAGG3_0062190	0	8	0
XP_001324343.1	GH33	BNR/Asp-box repeat family protein [Trichomonas vaginalis G3]	fragment N-term;	TVAG_301370	XP_001324343	BNR/Asp-box repeat family protein [Trichomonas vaginalis G3]	TVAGG3_0069430	0	0	0
XP_001326035.1	CBM13	beta/gamma crystallin family		TVAG_468280	XP_001326035	beta/gamma crystallin family	TVAGG3_0073520	0	0	0
XP_001308375.1	GT8	glycogenin subfamily member family		TVAG_243340	XP_001308375	glycogenin subfamily member family	TVAGG3_0076200	0	0	1
XP_001300346.1	GT64	exostosin-like glycosyltransferase 3 family	fragment N-term / C-term;	TVAG_466230	XP_001300346	exostosin-like glycosyltransferase 3 family	TVAGG3_0084050	0	0	0
XP_001311677.1	GH1	Glycosyl hydrolase family 1 protein [Trichomonas vaginalis G3]		TVAG_057370	XP_001311677	Glycosyl hydrolase family 1 protein [Trichomonas vaginalis G3]	TVAGG3_0084570	0	0	0
XP_001316970.1	GT39	dolichyl-phosphate-mannose-protein mannosyltransferase protein	(fragment) splicing problem;	TVAG_288890	XP_001316970	dolichyl-phosphate-mannose-protein mannosyltransferase protein	TVAGG3_0127740	0	10	0
XP_001324859.1	GH30	O-Glycosyl hydrolase family 30 protein [Trichomonas vaginalis G3]		TVAG_074640	XP_001324859	O-Glycosyl hydrolase family 30 protein [Trichomonas vaginalis G3]	TVAGG3_0147040	0	0	0
XP_001303802.1	GH13	Alpha amylase, catalytic domain containing protein [Trichomonas		TVAG_205920	XP_001303802	Alpha amylase, catalytic domain containing protein [Trichomonas	TVAGG3_0159350	0	0	0
XP_001321781.1	CBM48-GH13	1,4-alpha-glucan branching enzyme IIB, chloroplast precursor,		TVAG_276310	XP_001321781	1,4-alpha-glucan branching enzyme IIB, chloroplast precursor,	TVAGG3_0159350	0	0	0
XP_001313895.1	CBM20-CBM20-GH77	4-alpha-glucanotransferase family protein [Trichomonas vaginalis		TVAG_154680	XP_001313895	4-alpha-glucanotransferase family protein [Trichomonas vaginalis	TVAGG3_0163930	0	0	0
XP_001300232.1	GT33	chitobiosyldiphosphodolichol beta-mannosyltransferase protein		TVAG_061110	XP_001300232	chitobiosyldiphosphodolichol beta-mannosyltransferase protein	TVAGG3_0168360	0	1	0
XP_001320350.1	GH20	Glycosyl hydrolase family 20, catalytic domain containing protein	fragment C-term;	TVAG_302140	XP_001320350	Glycosyl hydrolase family 20, catalytic domain containing protein	TVAGG3_0173200	0	0	0
XP_001320351.1	GH20	F5/8 type C domain containing protein [Trichomonas vaginalis G3]	fragment N-term;	TVAG_302150	XP_001320351	F5/8 type C domain containing protein [Trichomonas vaginalis G3]	TVAGG3_0173210	0	0	0
XP_001303741.1	GH19	conserved hypothetical protein [Trichomonas vaginalis G3]		TVAG_094800	XP_001303741	conserved hypothetical protein [Trichomonas vaginalis G3]	TVAGG3_0173730	0	0	0
XP_001304716.1	GT39	dolichyl-phosphate-mannose-protein mannosyltransferase protein	(fragment) splicing problem;	TVAG_176450	XP_001304716	dolichyl-phosphate-mannose-protein mannosyltransferase protein	TVAGG3_0177240	0	8	0
XP_001304717.1	GH16	Glycosyl hydrolases family 16 protein [Trichomonas vaginalis G3]		TVAG_176460	XP_001304717	Glycosyl hydrolases family 16 protein [Trichomonas vaginalis G3]	TVAGG3_0177250	0	0	1
XP_001294330.1	GT8	glycosyltransferase 8 domain-containing protein family		TVAG_604220	XP_001294330	glycosyltransferase 8 domain-containing protein family	TVAGG3_0183780	0	0	0
XP_001327233.1	GT64	macromolecule glycosylation	fragment N-term;	TVAG_019100	XP_001327233	macromolecule glycosylation	TVAGG3_0184000	0	0	0
XP_001312789.1	GH15	hypothetical protein TVAG_424960 [Trichomonas vaginalis G3]		TVAG_424960	XP_001312789	hypothetical protein TVAG_424960 [Trichomonas vaginalis G3]	TVAGG3_0185500	0	0	0
XP_001314362.1	GH13	Alpha amylase, catalytic domain containing protein [Trichomonas	fragment N-term;	TVAG_273260	XP_001314362	Alpha amylase, catalytic domain containing protein [Trichomonas	TVAGG3_0197310	0	0	0
XP_001319734.1	PL35	chondroitin AC/alginate lyase family protein family		TVAG_124840	XP_001319734	chondroitin AC/alginate lyase family protein family	TVAGG3_0199910	0	1	0
XP_001305013.1	GH31	Glycosyl hydrolases family 31 protein [Trichomonas vaginalis G3]		TVAG_273960	XP_001305013	Glycosyl hydrolases family 31 protein [Trichomonas vaginalis G3]	TVAGG3_0200970	1	0	0
XP_001327447.1	GH30	xylanase, putative [Trichomonas vaginalis G3]	fragment N-term;	TVAG_202180	XP_001327447	xylanase, putative [Trichomonas vaginalis G3]	TVAGG3_0201460	0	0	0
XP_001315443.1	GH163	coagulation factor 5/8 C-terminal domain-containing protein family		TVAG_421080	XP_001315443	coagulation factor 5/8 C-terminal domain-containing protein family	TVAGG3_0204210	0	0	1
XP_001285025.1	GH13	maltogenic amylase, putative [Trichomonas vaginalis G3]	fragment N-term;	TVAG_563610	XP_001285025	maltogenic amylase, putative [Trichomonas vaginalis G3]	TVAGG3_0212720	0	0	0
XP_001307670.1	GT24	UDP-glucose:glycoprotein glucosyltransferase family		TVAG_480210	XP_001307670	UDP-glucose:glycoprotein glucosyltransferase family	TVAGG3_0218260	0	0	0
XP_001310373.1	CBM20-CBM20-GH77	4-alpha-glucanotransferase family protein [Trichomonas vaginalis		TVAG_226870	XP_001310373	4-alpha-glucanotransferase family protein [Trichomonas vaginalis	TVAGG3_0221760	0	0	0
XP_001319955.1	GT39	dolichyl-phosphate-mannose-protein mannosyltransferase protein	(fragment) splicing problem;	TVAG_118130	XP_001319955	dolichyl-phosphate-mannose-protein mannosyltransferase protein	TVAGG3_0230270	0	9	0
XP_001310739.1	CBM20-CBM20-GH77	4-alpha-glucanotransferase family protein [Trichomonas vaginalis		TVAG_157940	XP_001310739	4-alpha-glucanotransferase family protein [Trichomonas vaginalis	TVAGG3_0232100	0	0	0
XP_001316088.1	GH29	Calx-beta domain containing protein [Trichomonas vaginalis G3]		TVAG_443530	XP_001316088	Calx-beta domain containing protein [Trichomonas vaginalis G3]	TVAGG3_0235560	0	1	0
XP_001303585.1	GT61	glycosyltransferase 61 family		TVAG_141990	XP_001303585	glycosyltransferase 61 family	TVAGG3_0248790	0	0	0
XP_001583110.1	GH31	Glycosyl hydrolases family 31 protein [Trichomonas vaginalis G3]		TVAG_457600	XP_001583110	Glycosyl hydrolases family 31 protein [Trichomonas vaginalis G3]	TVAGG3_0262360	0	1	0
XP_001583643.1	PL35	chondroitin AC/alginate lyase family protein family	fragment N-term / C-term;	TVAG_475850	XP_001583643	chondroitin AC/alginate lyase family protein family	TVAGG3_0265830	0	0	0
XP_001583718.1	GH163	coagulation factor 5/8 C-terminal domain-containing protein family		TVAG_476610	XP_001583718	coagulation factor 5/8 C-terminal domain-containing protein family	TVAGG3_0266650	0	1	0
XP_001580977.1	GH47	hypothetical protein TVAG_402460 [Trichomonas vaginalis G3]		TVAG_402460	XP_001580977	hypothetical protein TVAG_402460 [Trichomonas vaginalis G3]	TVAGG3_0272050	0	1	0
XP_001318771.1	GT2	Dolichyl-phosphate beta-glucosyltransferase ALG5C		TVAG_358380	XP_001318771	Dolichyl-phosphate beta-glucosyltransferase ALG5C	TVAGG3_0274620	0	2	0
XP_001327474.1	GT39	dolichyl-phosphate-mannose-protein mannosyltransferase protein	(fragment) splicing problem;	TVAG_393940	XP_001327474	dolichyl-phosphate-mannose-protein mannosyltransferase protein	TVAGG3_0279460	0	9	0
XP_001323700.1	GT47	macromolecule glycosylation		TVAG_248440	XP_001323700	macromolecule glycosylation	TVAGG3_0283840	0	0	0
XP_001323684.1	GH16	Glycosyl hydrolases family 16 protein [Trichomonas vaginalis G3]		TVAG_248280	XP_001323684	Glycosyl hydrolases family 16 protein [Trichomonas vaginalis G3]	TVAGG3_0284060	0	0	0
XP_001316958.1	PL35	Heparinase II/III-like protein family	fragment C-term;	TVAG_059330	XP_001316958	Heparinase II/III-like protein family	TVAGG3_0285220	0	1	0
XP_001316959.1	PL35	chondroitin AC/alginate lyase family protein family	fragment N-term;	TVAG_059340	XP_001316959	chondroitin AC/alginate lyase family protein family	TVAGG3_0285230	0	0	0
XP_001583801.1	GT61	glycosyltransferase 61 family		TVAG_075620	XP_001583801	glycosyltransferase 61 family	TVAGG3_0287030	0	0	0
XP_001578915.1	GH31	Glycosyl hydrolases family 31 protein [Trichomonas vaginalis G3]		TVAG_225550	XP_001578915	Glycosyl hydrolases family 31 protein [Trichomonas vaginalis G3]	TVAGG3_0288950	1	0	0
XP_001583889.1	GT24	UDP-glucose:glycoprotein glucosyltransferase family		TVAG_076500	XP_001583889	UDP-glucose:glycoprotein glucosyltransferase family	TVAGG3_0292310	0	0	0
XP_001581038.1	GH2	beta-galactosidase, putative [Trichomonas vaginalis G3]		TVAG_365600	XP_001581038	beta-galactosidase, putative [Trichomonas vaginalis G3]	TVAGG3_0302530	1	0	0
XP_001581061.1	GT39	dolichyl-phosphate-mannose-protein mannosyltransferase protein	(fragment) splicing problem;	TVAG_365830	XP_001581061	dolichyl-phosphate-mannose-protein mannosyltransferase protein	TVAGG3_0302790	0	10	0
XP_001581114.1	CBM13	beta/gamma crystallin family		TVAG_366360	XP_001581114	beta/gamma crystallin family	TVAGG3_0303490	0	0	0
XP_001322306.1	GH31	Glycosyl hydrolases family 31 protein [Trichomonas vaginalis G3]		TVAG_329700	XP_001322306	Glycosyl hydrolases family 31 protein [Trichomonas vaginalis G3]	TVAGG3_0309280	0	0	0
XP_001301825.1	GH13	Alpha amylase, catalytic domain containing protein [Trichomonas		TVAG_112500	XP_001301825	Alpha amylase, catalytic domain containing protein [Trichomonas	TVAGG3_0314080	0	0	0
XP_001325769.1	GT8	glycogenin subfamily member family		TVAG_343750	XP_001325769	glycogenin subfamily member family	TVAGG3_0319360	0	1	0
XP_001326744.1	GT47	macromolecule glycosylation	fragment N-term;	TVAG_388530	XP_001326744	macromolecule glycosylation	TVAGG3_0321150	0	0	0
XP_001325906.1	GH77	4-alpha-glucanotransferase, putative [Trichomonas vaginalis G3]	fragment N-term;	TVAG_371560	XP_001325906	4-alpha-glucanotransferase, putative [Trichomonas vaginalis G3]	TVAGG3_0325460	0	0	0
XP_001325907.1	GH77	4-alpha-glucanotransferase, putative [Trichomonas vaginalis G3]	fragment C-term;	TVAG_371570	XP_001325907	4-alpha-glucanotransferase, putative [Trichomonas vaginalis G3]	TVAGG3_0325470	0	0	0
XP_001325933.1	GH38	Glycosyl hydrolases family 38 protein [Trichomonas vaginalis G3]		TVAG_371840	XP_001325933	Glycosyl hydrolases family 38 protein [Trichomonas vaginalis G3]	TVAGG3_0326090	0	0	0
XP_001307860.1	PL35	chondroitin AC/alginate lyase family protein family		TVAG_250960	XP_001307860	chondroitin AC/alginate lyase family protein family	TVAGG3_0328230	0	1	0
XP_001307857.1	GH163	coagulation factor 5/8 C-terminal domain-containing protein family		TVAG_250930	XP_001307857	coagulation factor 5/8 C-terminal domain-containing protein family	TVAGG3_0328260	0	1	0
XP_001579419.1	GT39	dolichyl-phosphate-mannose--protein mannosyltransferase family	(fragment) splicing problem;	TVAG_046370	XP_001579419	dolichyl-phosphate-mannose--protein mannosyltransferase family	TVAGG3_0336220	0	6	0
XP_001323628.1	GH47	hypothetical protein TVAG_379870 [Trichomonas vaginalis G3]		TVAG_379870	XP_001323628	hypothetical protein TVAG_379870 [Trichomonas vaginalis G3]	TVAGG3_0340170	0	1	0
XP_001307724.1	GT4	GT4 ALG2-like domain-containing protein		TVAG_372200	XP_001307724	GT4 ALG2-like domain-containing protein	TVAGG3_0348080	0	1	0
XP_001320164.1	GH29	Calx-beta domain containing protein [Trichomonas vaginalis G3]		TVAG_064890	XP_001320164	Calx-beta domain containing protein [Trichomonas vaginalis G3]	TVAGG3_0350470	0	1	0
XP_001317568.1	GH47	hypothetical protein TVAG_153790 [Trichomonas vaginalis G3]	fragment N-term / C-term;	TVAG_153790	XP_001317568	hypothetical protein TVAG_153790 [Trichomonas vaginalis G3]	TVAGG3_0352370	0	0	0
XP_001315272.1	GH13-GH133	Amylo-alpha-1,6-glucosidase family protein [Trichomonas vaginalis		TVAG_143490	XP_001315272	Amylo-alpha-1,6-glucosidase family protein [Trichomonas vaginalis	TVAGG3_0353620	0	0	0
XP_001293927.1	GH30	glucosylceramidase precursor, putative [Trichomonas vaginalis G3]		TVAG_285890	XP_001293927	glucosylceramidase precursor, putative [Trichomonas vaginalis G3]	TVAGG3_0357380	0	0	0
XP_001279976.1	GH30	hypothetical protein TVAG_595250 [Trichomonas vaginalis G3]	fragment C-term;	TVAG_595250	XP_001279976	hypothetical protein TVAG_595250 [Trichomonas vaginalis G3]	TVAGG3_0357480	0	0	0
XP_001293348.1	GH30	glucosylceramidase precursor, putative [Trichomonas vaginalis G3]	fragment N-term;	TVAG_518590	XP_001293348	glucosylceramidase precursor, putative [Trichomonas vaginalis G3]	TVAGG3_0357480	0	0	0
XP_001323262.1	GH47	hypothetical protein TVAG_410420 [Trichomonas vaginalis G3]		TVAG_410420	XP_001323262	hypothetical protein TVAG_410420 [Trichomonas vaginalis G3]	TVAGG3_0358550	0	1	0
XP_001323233.1	GH3	Glycosyl hydrolase family 3 N terminal domain containing protein	fragment N-term;	TVAG_410030	XP_001323233	Glycosyl hydrolase family 3 N terminal domain containing protein	TVAGG3_0359060	0	0	0
XP_001324100.1	GH47	Glycosyl hydrolase family 47 protein [Trichomonas vaginalis G3]		TVAG_362570	XP_001324100	Glycosyl hydrolase family 47 protein [Trichomonas vaginalis G3]	TVAGG3_0366170	0	1	0
XP_001306391.1	GH13	Alpha amylase, catalytic domain containing protein [Trichomonas	fragment C-term;	TVAG_347480	XP_001306391	Alpha amylase, catalytic domain containing protein [Trichomonas	TVAGG3_0367540	0	1	0
XP_001306392.1	GH13	hypothetical protein TVAG_347490 [Trichomonas vaginalis G3]	fragment N-term;	TVAG_347490	XP_001306392	hypothetical protein TVAG_347490 [Trichomonas vaginalis G3]	TVAGG3_0367550	0	0	0
XP_001328850.1	GT47	macromolecule glycosylation		TVAG_434640	XP_001328850	macromolecule glycosylation	TVAGG3_0376770	0	0	0
XP_001301202.1	GH47	hypothetical protein TVAG_176070 [Trichomonas vaginalis G3]		TVAG_176070	XP_001301202	hypothetical protein TVAG_176070 [Trichomonas vaginalis G3]	TVAGG3_0377590	0	1	0
XP_001321775.1	GT31	N-acetylgalactosaminyl-proteoglycan 3-beta-glucuronosyltransferase protein		TVAG_276250	XP_001321775	N-acetylgalactosaminyl-proteoglycan 3-beta-glucuronosyltransferase protein	TVAGG3_0379720	0	0	0
XP_001583205.1	GH2	glycosyl hydrolase, family 2, putative [Trichomonas vaginalis G3]		TVAG_093940	XP_001583205	glycosyl hydrolase, family 2, putative [Trichomonas vaginalis G3]	TVAGG3_0381700	1	0	0
XP_001329587.1	GH47	hypothetical protein TVAG_493940 [Trichomonas vaginalis G3]	(fragment) splicing problem;	TVAG_493940	XP_001329587	hypothetical protein TVAG_493940 [Trichomonas vaginalis G3]	TVAGG3_0384900	0	1	0
XP_001329619.1	GT39	dolichyl-phosphate-mannose-protein mannosyltransferase protein	fragment C-term;	TVAG_494260	XP_001329619	dolichyl-phosphate-mannose-protein mannosyltransferase protein	TVAGG3_0385350	0	10	0
XP_001329629.1	GH19	lysozyme, putative [Trichomonas vaginalis G3]		TVAG_494360	XP_001329629	lysozyme, putative [Trichomonas vaginalis G3]	TVAGG3_0385510	0	0	0
XP_001329633.1	GH19	conserved hypothetical protein [Trichomonas vaginalis G3]		TVAG_494400	XP_001329633	conserved hypothetical protein [Trichomonas vaginalis G3]	TVAGG3_0385560	0	0	0
XP_001311135.1	GT66	oligosaccharyl transferase protein	fragment N-term;	TVAG_263220	XP_001311135	oligosaccharyl transferase protein	TVAGG3_0390930	1	0	0
XP_001584271.1	GH13	Alpha amylase, catalytic domain containing protein [Trichomonas		TVAG_185930	XP_001584271	Alpha amylase, catalytic domain containing protein [Trichomonas	TVAGG3_0392240	0	1	0
XP_001584230.1	GH19	hypothetical protein TVAG_185510 [Trichomonas vaginalis G3]		TVAG_185510	XP_001584230	hypothetical protein TVAG_185510 [Trichomonas vaginalis G3]	TVAGG3_0392830	0	0	0
XP_001322372.1	GH25	Glycosyl hydrolases family 25 protein [Trichomonas vaginalis G3]		TVAG_088640	XP_001322372	Glycosyl hydrolases family 25 protein [Trichomonas vaginalis G3]	TVAGG3_0398000	0	0	0
XP_001311993.1	GT39	dolichyl-phosphate-mannose-protein mannosyltransferase protein	(fragment) splicing problem;	TVAG_290100	XP_001311993	dolichyl-phosphate-mannose-protein mannosyltransferase protein	TVAGG3_0405400	0	9	0
XP_001317064.1	GH47	hypothetical protein TVAG_226540 [Trichomonas vaginalis G3]		TVAG_226540	XP_001317064	hypothetical protein TVAG_226540 [Trichomonas vaginalis G3]	TVAGG3_0411290	1	0	0
XP_001306698.1	GT47	exostosin family		TVAG_286070	XP_001306698	exostosin family	TVAGG3_0418580	0	0	0
XP_001320239.1	GH163	coagulation factor 5/8 C-terminal domain-containing protein family		TVAG_115750	XP_001320239	coagulation factor 5/8 C-terminal domain-containing protein family	TVAGG3_0439670	0	0	1
XP_001300299.1	GH25	Glycosyl hydrolases family 25 protein [Trichomonas vaginalis G3]		TVAG_015320	XP_001300299	Glycosyl hydrolases family 25 protein [Trichomonas vaginalis G3]	TVAGG3_0440180	0	0	0
XP_001315724.1	GH25	Glycosyl hydrolases family 25 protein [Trichomonas vaginalis G3]		TVAG_368720	XP_001315724	Glycosyl hydrolases family 25 protein [Trichomonas vaginalis G3]	TVAGG3_0441060	0	0	0
XP_001308392.1	GH47	hypothetical protein TVAG_059860 [Trichomonas vaginalis G3]		TVAG_059860	XP_001308392	hypothetical protein TVAG_059860 [Trichomonas vaginalis G3]	TVAGG3_0442860	0	0	0
XP_001307956.1	GT51	penicillin-binding transpeptidase		TVAG_243790	XP_001307956	penicillin-binding transpeptidase	TVAGG3_0446870	0	0	0
XP_001307943.1	CE4	chitooligosaccharide deactylase		TVAG_243660	XP_001307943	chitooligosaccharide deactylase	TVAGG3_0447020	0	1	0
XP_001304460.1	GH38	alpha-mannosidase, putative [Trichomonas vaginalis G3]	fragment N-term / C-term;	TVAG_472720	XP_001304460	alpha-mannosidase, putative [Trichomonas vaginalis G3]	TVAGG3_0447910	0	0	0
XP_001308463.1	GH31	Glycosyl hydrolases family 31 protein [Trichomonas vaginalis G3]		TVAG_126630	XP_001308463	Glycosyl hydrolases family 31 protein [Trichomonas vaginalis G3]	TVAGG3_0460620	0	0	0
XP_001302224.1	GH13	Alpha amylase, catalytic domain containing protein [Trichomonas		TVAG_482660	XP_001302224	Alpha amylase, catalytic domain containing protein [Trichomonas	TVAGG3_0465730	1	0	0
XP_001324403.1	GT39	dolichyl-phosphate-mannose-protein mannosyltransferase protein	(fragment) splicing problem;	TVAG_003860	XP_001324403	dolichyl-phosphate-mannose-protein mannosyltransferase protein	TVAGG3_0476430	0	10	0
XP_001301745.1	GT39	dolichyl-phosphate-mannose-protein mannosyltransferase protein	(fragment) splicing problem;	TVAG_300140	XP_001301745	dolichyl-phosphate-mannose-protein mannosyltransferase protein	TVAGG3_0478750	0	8	0
XP_001316819.1	GT82	beta-1,4-N-acetylgalactosaminyltransferase (CgtA) family		TVAG_233320	XP_001316819	beta-1,4-N-acetylgalactosaminyltransferase (CgtA) family	TVAGG3_0486880	0	0	0
XP_001304525.1	GH36-CBM32-GH36	F5/8 type C domain containing protein [Trichomonas vaginalis G3]		TVAG_323360	XP_001304525	F5/8 type C domain containing protein [Trichomonas vaginalis G3]	TVAGG3_0493860	0	1	0
XP_001318344.1	GT39	dolichyl-phosphate-mannose-protein mannosyltransferase protein	(fragment) splicing problem;	TVAG_067810	XP_001318344	dolichyl-phosphate-mannose-protein mannosyltransferase protein	TVAGG3_0499140	0	10	0
XP_001324940.1	GH47	hypothetical protein TVAG_117390 [Trichomonas vaginalis G3]	(fragment) splicing problem;	TVAG_117390	XP_001324940	hypothetical protein TVAG_117390 [Trichomonas vaginalis G3]	TVAGG3_0507320	0	1	0
XP_001324908.1	GT39	dolichyl-phosphate-mannose-protein mannosyltransferase protein	(fragment) splicing problem;	TVAG_117070	XP_001324908	dolichyl-phosphate-mannose-protein mannosyltransferase protein	TVAGG3_0507770	0	10	0
XP_001324906.1	GH99	hypothetical protein TVAG_117050 [Trichomonas vaginalis G3]		TVAG_117050	XP_001324906	hypothetical protein TVAG_117050 [Trichomonas vaginalis G3]	TVAGG3_0507790	0	0	0
XP_001583426.1	GH31	Glycosyl hydrolases family 31 protein [Trichomonas vaginalis G3]		TVAG_379190	XP_001583426	Glycosyl hydrolases family 31 protein [Trichomonas vaginalis G3]	TVAGG3_0508420	1	0	0
XP_001583432.1	GT24	UDP-glucose:glycoprotein glucosyltransferase family		TVAG_379250	XP_001583432	UDP-glucose:glycoprotein glucosyltransferase family	TVAGG3_0508480	1	0	0
XP_001329283.1	GH99	hypothetical protein TVAG_297390 [Trichomonas vaginalis G3]		TVAG_297390	XP_001329283	hypothetical protein TVAG_297390 [Trichomonas vaginalis G3]	TVAGG3_0513200	1	0	0
XP_001583297.1	CBM32-GH36-CBM32-GH36	F5/8 type C domain containing protein [Trichomonas vaginalis G3]		TVAG_377900	XP_001583297	F5/8 type C domain containing protein [Trichomonas vaginalis G3]	TVAGG3_0517840	0	0	0
XP_001307720.1	GT39	dolichyl-phosphate-mannose-protein mannosyltransferase protein	(fragment) splicing problem;	TVAG_058800	XP_001307720	dolichyl-phosphate-mannose-protein mannosyltransferase protein	TVAGG3_0520790	0	8	0
XP_001583989.1	GT33	chitobiosyldiphosphodolichol beta-mannosyltransferase protein		TVAG_182390	XP_001583989	chitobiosyldiphosphodolichol beta-mannosyltransferase protein	TVAGG3_0528650	0	2	0
XP_001584074.1	GT1	N-acetylglucosaminyldiphosphodolichol N-acetylglucosaminyltransferase protein		TVAG_183240	XP_001584074	N-acetylglucosaminyldiphosphodolichol N-acetylglucosaminyltransferase protein	TVAGG3_0529890	0	0	0
XP_001581929.1	GT39	dolichyl-phosphate-mannose-protein mannosyltransferase protein	(fragment) splicing problem;	TVAG_172000	XP_001581929	dolichyl-phosphate-mannose-protein mannosyltransferase protein	TVAGG3_0530500	0	11	0
XP_001323033.1	GH16	Glycosyl hydrolases family 16 protein [Trichomonas vaginalis G3]		TVAG_258120	XP_001323033	Glycosyl hydrolases family 16 protein [Trichomonas vaginalis G3]	TVAGG3_0542020	0	0	0
XP_001323038.1	GT31	beta1,3-galactosyltransferase family		TVAG_258170	XP_001323038	beta1,3-galactosyltransferase family	TVAGG3_0542090	0	0	0
XP_001323043.1	GT5	granule-bound starch synthase 1, chloroplastic/amyloplastic family		TVAG_258220	XP_001323043	granule-bound starch synthase 1, chloroplastic/amyloplastic family	TVAGG3_0542140	0	0	0
XP_001580493.1	GH77	4-alpha-glucanotransferase family protein [Trichomonas vaginalis		TVAG_136380	XP_001580493	4-alpha-glucanotransferase family protein [Trichomonas vaginalis	TVAGG3_0543560	0	0	0
XP_001315888.1	GH27-CBM35	Melibiase family protein [Trichomonas vaginalis G3]		TVAG_145340	XP_001315888	Melibiase family protein [Trichomonas vaginalis G3]	TVAGG3_0547490	0	0	0
XP_001309170.1	GT24	UDP-glucose:glycoprotein glucosyltransferase family		TVAG_022230	XP_001309170	UDP-glucose:glycoprotein glucosyltransferase family	TVAGG3_0558100	1	0	0
XP_001306364.1	GH99	hypothetical protein TVAG_137190 [Trichomonas vaginalis G3]		TVAG_137190	XP_001306364	hypothetical protein TVAG_137190 [Trichomonas vaginalis G3]	TVAGG3_0558660	0	0	0
XP_001581832.1	GH14	Glycosyl hydrolase family 14 protein [Trichomonas vaginalis G3]		TVAG_436700	XP_001581832	Glycosyl hydrolase family 14 protein [Trichomonas vaginalis G3]	TVAGG3_0565500	1	0	0
XP_001315157.1	GH99	glycoprotein endo-alpha-1,2-mannosidase, putative [Trichomonas		TVAG_040840	XP_001315157	glycoprotein endo-alpha-1,2-mannosidase, putative [Trichomonas	TVAGG3_0569140	0	1	0
XP_001313063.1	GH13-GH133	Amylo-alpha-1,6-glucosidase family protein [Trichomonas vaginalis		TVAG_330630	XP_001313063	Amylo-alpha-1,6-glucosidase family protein [Trichomonas vaginalis	TVAGG3_0583500	0	0	0
XP_001580800.1	GH13	Alpha amylase, catalytic domain containing protein [Trichomonas		TVAG_178580	XP_001580800	Alpha amylase, catalytic domain containing protein [Trichomonas	TVAGG3_0602620	1	0	0
XP_001317590.1	GT66	dolichyl-diphosphooligosaccharide--protein glycosyltransferase subunit family		TVAG_131010	XP_001317590	dolichyl-diphosphooligosaccharide--protein glycosyltransferase subunit family	TVAGG3_0603100	0	0	1
XP_001582671.1	GH31	Glycosyl hydrolases family 31 protein [Trichomonas vaginalis G3]		TVAG_237110	XP_001582671	Glycosyl hydrolases family 31 protein [Trichomonas vaginalis G3]	TVAGG3_0607180	0	0	0
XP_001579028.1	GH47	conserved hypothetical protein [Trichomonas vaginalis G3]		TVAG_113860	XP_001579028	conserved hypothetical protein [Trichomonas vaginalis G3]	TVAGG3_0608070	0	1	0
XP_001316724.1	GH13	starch branching enzyme, putative [Trichomonas vaginalis G3]		TVAG_453180	XP_001316724	starch branching enzyme, putative [Trichomonas vaginalis G3]	TVAGG3_0612220	0	0	0
XP_001319401.1	GT24	UDP-glucose:glycoprotein glucosyltransferase protein		TVAG_197920	XP_001319401	UDP-glucose:glycoprotein glucosyltransferase protein	TVAGG3_0617340	1	0	0
XP_001298371.1	GH13	hypothetical protein TVAG_220130 [Trichomonas vaginalis G3]	fragment N-term;	TVAG_220130	XP_001298371	hypothetical protein TVAG_220130 [Trichomonas vaginalis G3]	TVAGG3_0618950	0	1	0
XP_001314275.1	GH13	conserved hypothetical protein [Trichomonas vaginalis G3]	fragment C-term;	TVAG_316720	XP_001314275	conserved hypothetical protein [Trichomonas vaginalis G3]	TVAGG3_0618950	0	1	0
XP_001306473.1	GH31	Glycosyl hydrolases family 31 protein [Trichomonas vaginalis G3]		TVAG_203340	XP_001306473	Glycosyl hydrolases family 31 protein [Trichomonas vaginalis G3]	TVAGG3_0619320	0	0	0
XP_001302115.1	GH33	hypothetical protein TVAG_195610 [Trichomonas vaginalis G3]	fragment N-term;	TVAG_195610	XP_001302115	hypothetical protein TVAG_195610 [Trichomonas vaginalis G3]	TVAGG3_0636610	0	0	0
XP_001303108.1	GH16	hypothetical protein TVAG_375690 [Trichomonas vaginalis G3]	fragment N-term;	TVAG_375690	XP_001303108	hypothetical protein TVAG_375690 [Trichomonas vaginalis G3]	TVAGG3_0645680	0	0	0
XP_001303107.1	GH16	hypothetical protein TVAG_375680 [Trichomonas vaginalis G3]	fragment N-term;	TVAG_375680	XP_001303107	hypothetical protein TVAG_375680 [Trichomonas vaginalis G3]	TVAGG3_0645690	0	0	0
XP_001328146.1	GH31	Glycosyl hydrolases family 31 protein [Trichomonas vaginalis G3]		TVAG_165510	XP_001328146	Glycosyl hydrolases family 31 protein [Trichomonas vaginalis G3]	TVAGG3_0662730	0	0	1
XP_001281437.1	GH30	glucosylceramidase precursor, putative [Trichomonas vaginalis G3]	fragment C-term;	TVAG_508090	XP_001281437	glucosylceramidase precursor, putative [Trichomonas vaginalis G3]	TVAGG3_0666940	0	0	0
XP_001286410.1	GH30	glucosylceramidase precursor, putative [Trichomonas vaginalis G3]	fragment C-term;	TVAG_556910	XP_001286410	glucosylceramidase precursor, putative [Trichomonas vaginalis G3]	TVAGG3_0667710	0	0	0
XP_001279125.1	GH30	glucosylceramidase precursor, putative [Trichomonas vaginalis G3]	fragment N-term;	TVAG_605430	XP_001279125	glucosylceramidase precursor, putative [Trichomonas vaginalis G3]	TVAGG3_0667720	0	0	0
XP_001286210.1	GH30	glucosylceramidase precursor, putative [Trichomonas vaginalis G3]	fragment N-term;	TVAG_501610	XP_001286210	glucosylceramidase precursor, putative [Trichomonas vaginalis G3]	TVAGG3_0667960	0	0	0
XP_001278451.1	GH30	hypothetical protein TVAG_508590 [Trichomonas vaginalis G3]	fragment C-term;	TVAG_508590	XP_001278451	hypothetical protein TVAG_508590 [Trichomonas vaginalis G3]	TVAGG3_0668240	0	0	0
XP_001280287.1	GH30	glucosylceramidase precursor, putative [Trichomonas vaginalis G3]	fragment N-term;	TVAG_506520	XP_001280287	glucosylceramidase precursor, putative [Trichomonas vaginalis G3]	TVAGG3_0668250	0	0	0
XP_001320463.1	GH47	Glycosyl hydrolase family 47 protein [Trichomonas vaginalis G3]	fragment N-term;	TVAG_404080	XP_001320463	Glycosyl hydrolase family 47 protein [Trichomonas vaginalis G3]	TVAGG3_0675700	0	0	0
XP_001320456.1	GH3	Glycosyl hydrolase family 3 N terminal domain containing protein		TVAG_404010	XP_001320456	Glycosyl hydrolase family 3 N terminal domain containing protein	TVAGG3_0675800	0	0	0
XP_001581165.1	GH19	conserved hypothetical protein [Trichomonas vaginalis G3]		TVAG_021240	XP_001581165	conserved hypothetical protein [Trichomonas vaginalis G3]	TVAGG3_0677660	0	0	0
XP_001327019.1	GT8	spore coat polysaccharide biosynthesis protein SpsA, Chain A domain-containing protein		TVAG_219790	XP_001327019	spore coat polysaccharide biosynthesis protein SpsA, Chain A domain-containing protein	TVAGG3_0683780	0	1	0
XP_001313263.1	GH47	Glycosyl hydrolase family 47 protein [Trichomonas vaginalis G3]		TVAG_307800	XP_001313263	Glycosyl hydrolase family 47 protein [Trichomonas vaginalis G3]	TVAGG3_0688230	0	0	0
XP_001329323.1	GT39	dolichyl-phosphate-mannose-protein mannosyltransferase protein	fragment N-term;	TVAG_303190	XP_001329323	dolichyl-phosphate-mannose-protein mannosyltransferase protein	TVAGG3_0694310	0	4	0
XP_001316689.1	GH5	hypothetical protein TVAG_194310 [Trichomonas vaginalis G3]		TVAG_194310	XP_001316689	hypothetical protein TVAG_194310 [Trichomonas vaginalis G3]	TVAGG3_0716110	0	0	0
XP_001310588.1	GH47	Glycosyl hydrolase family 47 protein [Trichomonas vaginalis G3]		TVAG_229250	XP_001310588	Glycosyl hydrolase family 47 protein [Trichomonas vaginalis G3]	TVAGG3_0717880	0	0	0
XP_001328350.1	GH31	Glycosyl hydrolases family 31 protein [Trichomonas vaginalis G3]		TVAG_465150	XP_001328350	Glycosyl hydrolases family 31 protein [Trichomonas vaginalis G3]	TVAGG3_0719050	0	0	0
XP_001308305.1	GH13	Alpha amylase, catalytic domain containing protein [Trichomonas		TVAG_425600	XP_001308305	Alpha amylase, catalytic domain containing protein [Trichomonas	TVAGG3_0723390	0	0	0
XP_001309851.1	GH163	coagulation factor 5/8 C-terminal domain-containing protein family		TVAG_272490	XP_001309851	coagulation factor 5/8 C-terminal domain-containing protein family	TVAGG3_0729100	0	0	1
XP_001302690.1	GT8	glycogenin subfamily member family		TVAG_073370	XP_001302690	glycogenin subfamily member family	TVAGG3_0739360	0	0	0
XP_001301855.1	GT39	dolichyl-phosphate-mannose-protein mannosyltransferase protein	(fragment) splicing problem;	TVAG_533920	XP_001301855	dolichyl-phosphate-mannose-protein mannosyltransferase protein	TVAGG3_0750280	0	9	0
XP_001330853.1	GH19	hypothetical protein TVAG_485330 [Trichomonas vaginalis G3]	fragment N-term;	TVAG_485330	XP_001330853	hypothetical protein TVAG_485330 [Trichomonas vaginalis G3]	TVAGG3_0754460	0	0	0
XP_001318232.1	GH31	conserved hypothetical protein [Trichomonas vaginalis G3]	fragment C-term;	TVAG_053330	XP_001318232	conserved hypothetical protein [Trichomonas vaginalis G3]	TVAGG3_0754980	0	0	0
XP_001318233.1	GH31	Alpha-glucosidase II-related protein [Trichomonas vaginalis G3]	fragment N-term;	TVAG_053340	XP_001318233	Alpha-glucosidase II-related protein [Trichomonas vaginalis G3]	TVAGG3_0754990	0	0	0
XP_001310466.1	GH19	conserved hypothetical protein [Trichomonas vaginalis G3]		TVAG_331230	XP_001310466	conserved hypothetical protein [Trichomonas vaginalis G3]	TVAGG3_0757160	0	0	0
XP_001310032.1	GH20	Glycosyl hydrolase family 20, catalytic domain containing protein		TVAG_451400	XP_001310032	Glycosyl hydrolase family 20, catalytic domain containing protein	TVAGG3_0761510	0	1	0
XP_001316295.1	GT47	macromolecule glycosylation	(fragment) splicing problem;	TVAG_203760	XP_001316295	macromolecule glycosylation	TVAGG3_0763790	0	0	0
XP_001316300.1	GH19	hypothetical protein TVAG_203810 [Trichomonas vaginalis G3]		TVAG_203810	XP_001316300	hypothetical protein TVAG_203810 [Trichomonas vaginalis G3]	TVAGG3_0763840	0	0	0
XP_001314922.1	GH31	Glycosyl hydrolases family 31 protein [Trichomonas vaginalis G3]		TVAG_440780	XP_001314922	Glycosyl hydrolases family 31 protein [Trichomonas vaginalis G3]	TVAGG3_0767390	0	0	0
XP_001319135.1	GH13	Alpha amylase, catalytic domain containing protein [Trichomonas		TVAG_057060	XP_001319135	Alpha amylase, catalytic domain containing protein [Trichomonas	TVAGG3_0772680	1	0	0
XP_001311278.1	GH47	hypothetical protein TVAG_158080 [Trichomonas vaginalis G3]	fragment C-term;	TVAG_158080	XP_001311278	hypothetical protein TVAG_158080 [Trichomonas vaginalis G3]	TVAGG3_0783690	0	0	0
XP_001300626.1	GH47	Glycosyl hydrolase family 47 protein [Trichomonas vaginalis G3]		TVAG_367080	XP_001300626	Glycosyl hydrolase family 47 protein [Trichomonas vaginalis G3]	TVAGG3_0784160	0	0	0
XP_001299159.1	GT35	glycogen phosphorylase family		TVAG_509780	XP_001299159	glycogen phosphorylase family	TVAGG3_0786640	0	0	0
XP_001298742.1	GH13	Alpha amylase, catalytic domain containing protein [Trichomonas		TVAG_537410	XP_001298742	Alpha amylase, catalytic domain containing protein [Trichomonas	TVAGG3_0790270	0	0	0
XP_001302508.1	CBM20-CBM20-GH77	4-alpha-glucanotransferase family protein [Trichomonas vaginalis		TVAG_444970	XP_001302508	4-alpha-glucanotransferase family protein [Trichomonas vaginalis	TVAGG3_0794900	0	0	0
XP_001305220.1	GH13	Alpha amylase, catalytic domain containing protein [Trichomonas	(fragment) splicing problem;	TVAG_108070	XP_001305220	Alpha amylase, catalytic domain containing protein [Trichomonas	TVAGG3_0796140	0	0	0
XP_001320307.1	GT39	dolichyl-phosphate-mannose-protein mannosyltransferase protein	(fragment) splicing problem;	TVAG_497070	XP_001320307	dolichyl-phosphate-mannose-protein mannosyltransferase protein	TVAGG3_0803790	0	9	0
XP_001307930.1	CBM13	beta/gamma crystallin family		TVAG_048780	XP_001307930	beta/gamma crystallin family	TVAGG3_0808390	0	0	0
XP_001320814.1	CBM20-CBM20-GH77	Starch binding domain containing protein [Trichomonas vaginalis		TVAG_191140	XP_001320814	Starch binding domain containing protein [Trichomonas vaginalis	TVAGG3_0821020	0	0	0
XP_001305427.1	GT33	beta1,4 mannosyltransferase family		TVAG_344530	XP_001305427	beta1,4 mannosyltransferase family	TVAGG3_0826760	0	1	0
XP_001307123.1	GT39	dolichyl-phosphate-mannose-protein mannosyltransferase protein	(fragment) splicing problem;	TVAG_479580	XP_001307123	dolichyl-phosphate-mannose-protein mannosyltransferase protein	TVAGG3_0828260	0	9	0
XP_001320623.1	GT24	UDP-glucose:glycoprotein glucosyltransferase family		TVAG_269260	XP_001320623	UDP-glucose:glycoprotein glucosyltransferase family	TVAGG3_0841810	1	0	0
XP_001320622.1	GH2	glycosyl hydrolase family 2, putative [Trichomonas vaginalis G3]	fragment N-term;	TVAG_269250	XP_001320622	glycosyl hydrolase family 2, putative [Trichomonas vaginalis G3]	TVAGG3_0841820	0	0	0
XP_001320621.1	GH2	Glycosyl hydrolases family 2, immunoglobulin-like beta-sandwich	fragment C-term;	TVAG_269240	XP_001320621	Glycosyl hydrolases family 2, immunoglobulin-like beta-sandwich	TVAGG3_0841830	0	0	0
XP_001325190.1	GT24	UDP-glucose:glycoprotein glucosyltransferase family		TVAG_405130	XP_001325190	UDP-glucose:glycoprotein glucosyltransferase family	TVAGG3_0848300	1	0	0
XP_001309036.1	GT8	glycogenin glucosyltransferase protein	fragment C-term;	TVAG_014980	XP_001309036	glycogenin glucosyltransferase protein	TVAGG3_0852220	0	2	0
XP_001319877.1	GT66	dolichyl-diphosphooligosaccharide--protein glycosyltransferase subunit family		TVAG_430200	XP_001319877	dolichyl-diphosphooligosaccharide--protein glycosyltransferase subunit family	TVAGG3_0858540	0	13	0
XP_001305986.1	GT61	glycosyltransferase 61 family		TVAG_220310	XP_001305986	glycosyltransferase 61 family	TVAGG3_0861500	1	0	0
XP_001324579.1	GH47	Glycosyl hydrolase family 47 protein [Trichomonas vaginalis G3]		TVAG_245880	XP_001324579	Glycosyl hydrolase family 47 protein [Trichomonas vaginalis G3]	TVAGG3_0862460	0	0	0
XP_001314629.1	GH77	4-alpha-glucanotransferase, putative [Trichomonas vaginalis G3]	fragment N-term / C-term;	TVAG_275880	XP_001314629	4-alpha-glucanotransferase, putative [Trichomonas vaginalis G3]	TVAGG3_0864190	0	0	0
XP_001307445.1	GH18	concanavalin A-like lectin/glucanases superfamily		TVAG_219210	XP_001307445	concanavalin A-like lectin/glucanases superfamily	TVAGG3_0866920	0	0	0
XP_001330648.1	GH38	Glycosyl hydrolases family 38 protein [Trichomonas vaginalis G3]		TVAG_030610	XP_001330648	Glycosyl hydrolases family 38 protein [Trichomonas vaginalis G3]	TVAGG3_0868310	0	0	0
XP_001330643.1	GT24	UDP-glucose:glycoprotein glucosyltransferase family		TVAG_030550	XP_001330643	UDP-glucose:glycoprotein glucosyltransferase family	TVAGG3_0868390	0	0	0
XP_001321595.1	GH47	hypothetical protein TVAG_417940 [Trichomonas vaginalis G3]	(fragment) splicing problem;	TVAG_417940	XP_001321595	hypothetical protein TVAG_417940 [Trichomonas vaginalis G3]	TVAGG3_0876030	0	1	0
XP_001310897.1	GT39	dolichyl-phosphate-mannose-protein mannosyltransferase protein	(fragment) splicing problem;	TVAG_017390	XP_001310897	dolichyl-phosphate-mannose-protein mannosyltransferase protein	TVAGG3_0888970	0	8	0
XP_001321328.1	GT66	dolichyl-diphosphooligosaccharide--protein glycosyltransferase subunit family		TVAG_230650	XP_001321328	dolichyl-diphosphooligosaccharide--protein glycosyltransferase subunit family	TVAGG3_0890160	0	13	0
XP_001318635.1	GH13	Alpha amylase, catalytic domain containing protein [Trichomonas	(fragment) splicing problem;	TVAG_403690	XP_001318635	Alpha amylase, catalytic domain containing protein [Trichomonas	TVAGG3_0894960	0	0	0
XP_001321509.1	GH20	Glycosyl hydrolase family 20, catalytic domain containing protein	fragment C-term;	TVAG_133440	XP_001321509	Glycosyl hydrolase family 20, catalytic domain containing protein	TVAGG3_0906220	0	0	0
XP_001320210.1	GT47	macromolecule glycosylation		TVAG_333120	XP_001320210	macromolecule glycosylation	TVAGG3_0933910	0	0	0
XP_001329745.1	PL11	rhamnogalacturonan lyase (eurofung) family	fragment N-term;	TVAG_234910	XP_001329745	rhamnogalacturonan lyase (eurofung) family	TVAGG3_0935540	0	1	0
XP_001315669.1	GT47	macromolecule glycosylation	(fragment) splicing problem;	TVAG_412500	XP_001315669	macromolecule glycosylation	TVAGG3_0936010	0	0	0
XP_001304350.1	CBM20-CBM20-GH77	4-alpha-glucanotransferase family protein [Trichomonas vaginalis		TVAG_484340	XP_001304350	4-alpha-glucanotransferase family protein [Trichomonas vaginalis	TVAGG3_0946920	0	0	0
XP_001581576.1	GH16	hypothetical protein TVAG_162850 [Trichomonas vaginalis G3]	fragment C-term;	TVAG_162850	XP_001581576	hypothetical protein TVAG_162850 [Trichomonas vaginalis G3]	TVAGG3_0951110	0	0	0
XP_001308551.1	GH31	Glycosyl hydrolases family 31 protein [Trichomonas vaginalis G3]		TVAG_047190	XP_001308551	Glycosyl hydrolases family 31 protein [Trichomonas vaginalis G3]	TVAGG3_0954430	0	0	0
XP_001319692.1	GH33	BNR/Asp-box repeat family protein [Trichomonas vaginalis G3]		TVAG_499550	XP_001319692	BNR/Asp-box repeat family protein [Trichomonas vaginalis G3]	TVAGG3_0960040	0	0	0
XP_001312113.1	PL11	FG-GAP repeat family	fragment N-term / C-term;	TVAG_092390	XP_001312113	FG-GAP repeat family	TVAGG3_0962040	0	0	0
XP_001312112.1	PL11	rhamnogalacturonan lyase (eurofung) family	fragment N-term;	TVAG_092380	XP_001312112	rhamnogalacturonan lyase (eurofung) family	TVAGG3_0962050	0	1	0
XP_001328712.1	GT77	UDP-D-xylose:L-fucose alpha-1,3-D-xylosyltransferase-related family		TVAG_347990	XP_001328712	UDP-D-xylose:L-fucose alpha-1,3-D-xylosyltransferase-related family	TVAGG3_0962510	0	0	0
XP_001325073.1	CBM20-CBM20-GH77	4-alpha-glucanotransferase family protein [Trichomonas vaginalis		TVAG_222040	XP_001325073	4-alpha-glucanotransferase family protein [Trichomonas vaginalis	TVAGG3_0969590	0	0	0
XP_001325040.1	GT2	Dolichyl-phosphate beta-glucosyltransferase ALG5D		TVAG_221700	XP_001325040	Dolichyl-phosphate beta-glucosyltransferase ALG5D	TVAGG3_0969950	0	2	0
XP_001319227.1	GT2	Dolichyl-phosphate beta-glucosyltransferase ALG5B		TVAG_174740	XP_001319227	Dolichyl-phosphate beta-glucosyltransferase ALG5B	TVAGG3_0974330	0	1	0
XP_001329101.1	GH99	endo-alpha-mannosidase, putative [Trichomonas vaginalis G3]		TVAG_150290	XP_001329101	endo-alpha-mannosidase, putative [Trichomonas vaginalis G3]	TVAGG3_0978870	0	0	0
XP_001329094.1	GH15	hypothetical protein TVAG_150220 [Trichomonas vaginalis G3]		TVAG_150220	XP_001329094	hypothetical protein TVAG_150220 [Trichomonas vaginalis G3]	TVAGG3_0978970	0	0	0
XP_001322715.1	GH20	Glycosyl hydrolase family 20, catalytic domain containing protein	fragment C-term;	TVAG_484030	XP_001322715	Glycosyl hydrolase family 20, catalytic domain containing protein	TVAGG3_0980800	0	1	0
XP_001322689.1	GH2	Glycosyl hydrolases family 2, sugar binding domain containing		TVAG_483760	XP_001322689	Glycosyl hydrolases family 2, sugar binding domain containing	TVAGG3_0981100	0	0	0
XP_001579450.1	GT39	dolichyl-phosphate-mannose-protein mannosyltransferase protein	(fragment) splicing problem;	TVAG_083170	XP_001579450	dolichyl-phosphate-mannose-protein mannosyltransferase protein	TVAGG3_0984200	0	11	0
XP_001330386.1	GH47	Glycosyl hydrolase family 47 protein [Trichomonas vaginalis G3]	fragment N-term;	TVAG_316770	XP_001330386	Glycosyl hydrolase family 47 protein [Trichomonas vaginalis G3]	TVAGG3_0985460	0	0	0
XP_001582566.1	GH3	Glycosyl hydrolase family 3 N terminal domain containing protein		TVAG_013450	XP_001582566	Glycosyl hydrolase family 3 N terminal domain containing protein	TVAGG3_0986910	0	0	0
XP_001329989.1	GH20	Glycosyl hydrolase family 20, catalytic domain containing protein		TVAG_010780	XP_001329989	Glycosyl hydrolase family 20, catalytic domain containing protein	TVAGG3_0989800	0	0	0
XP_001276813.1	GH47	conserved hypothetical protein [Trichomonas vaginalis G3]	(fragment) splicing problem;	TVAG_119010	XP_001276813	conserved hypothetical protein [Trichomonas vaginalis G3]	TVAGG3_0991660	0	1	0
XP_001276893.1	GT47	macromolecule glycosylation	(fragment) splicing problem;	TVAG_119820	XP_001276893	macromolecule glycosylation	TVAGG3_0992700	0	1	0
XP_001276938.1	CBM20-CBM20-GH77	4-alpha-glucanotransferase family protein [Trichomonas vaginalis		TVAG_120280	XP_001276938	4-alpha-glucanotransferase family protein [Trichomonas vaginalis	TVAGG3_0993290	0	0	0
XP_001276953.1	CBM20-CBM20-GH77	4-alpha-glucanotransferase family protein [Trichomonas vaginalis		TVAG_120430	XP_001276953	4-alpha-glucanotransferase family protein [Trichomonas vaginalis	TVAGG3_0993460	0	0	0
XP_001581440.1	GH3	Glycosyl hydrolase family 3 N terminal domain containing protein		TVAG_110660	XP_001581440	Glycosyl hydrolase family 3 N terminal domain containing protein	TVAGG3_0997370	0	1	0
XP_001581400.1	GT64	glucuronosyl-N-acetylglucosaminyl-proteoglycan 4-alpha-N-acetylglucosaminyltransferase protein		TVAG_110260	XP_001581400	glucuronosyl-N-acetylglucosaminyl-proteoglycan 4-alpha-N-acetylglucosaminyltransferase protein	TVAGG3_0997860	0	1	0
XP_001581380.1	GT39	dolichyl-phosphate-mannose-protein mannosyltransferase protein	(fragment) splicing problem;	TVAG_110060	XP_001581380	dolichyl-phosphate-mannose-protein mannosyltransferase protein	TVAGG3_0998120	0	9	0
XP_001582467.1	GT39	dolichyl-phosphate-mannose-protein mannosyltransferase protein	(fragment) splicing problem;	TVAG_199200	XP_001582467	dolichyl-phosphate-mannose-protein mannosyltransferase protein	TVAGG3_0999720	0	9	0
XP_001329027.1	GH13	Alpha amylase, catalytic domain containing protein [Trichomonas		TVAG_447630	XP_001329027	Alpha amylase, catalytic domain containing protein [Trichomonas	TVAGG3_1000910	1	0	0
XP_001329004.1	GH47	Glycosyl hydrolase family 47 protein [Trichomonas vaginalis G3]		TVAG_447400	XP_001329004	Glycosyl hydrolase family 47 protein [Trichomonas vaginalis G3]	TVAGG3_1001150	0	0	0
XP_001310670.1	GH14	Glycosyl hydrolase family 14 protein [Trichomonas vaginalis G3]	fragment N-term;	TVAG_080000	XP_001310670	Glycosyl hydrolase family 14 protein [Trichomonas vaginalis G3]	TVAGG3_1006670	0	0	0
XP_001330723.1	GH99	hypothetical protein TVAG_319490 [Trichomonas vaginalis G3]		TVAG_319490	XP_001330723	hypothetical protein TVAG_319490 [Trichomonas vaginalis G3]	TVAGG3_1009280	0	1	0
XP_001579149.1	GH25	Glycosyl hydrolases family 25 protein [Trichomonas vaginalis G3]		TVAG_122290	XP_001579149	Glycosyl hydrolases family 25 protein [Trichomonas vaginalis G3]	TVAGG3_1010370	0	0	0
XP_001579222.1	GH38	glycosyl hydrolase, putative [Trichomonas vaginalis G3]	fragment C-term;	TVAG_123020	XP_001579222	glycosyl hydrolase, putative [Trichomonas vaginalis G3]	TVAGG3_1011720	0	0	0
XP_001579223.1	GH38	hypothetical protein TVAG_123030 [Trichomonas vaginalis G3]	fragment N-term;	TVAG_123030	XP_001579223	hypothetical protein TVAG_123030 [Trichomonas vaginalis G3]	TVAGG3_1011730	0	0	0
XP_001326500.1	GT2	Dolichyl-phosphate beta-glucosyltransferase ALG5A		TVAG_487200	XP_001326500	Dolichyl-phosphate beta-glucosyltransferase ALG5A	TVAGG3_1016790	1	0	0
XP_001315187.1	GH31	Glycosyl hydrolases family 31 protein [Trichomonas vaginalis G3]		TVAG_337640	XP_001315187	Glycosyl hydrolases family 31 protein [Trichomonas vaginalis G3]	TVAGG3_1021840	0	0	0
XP_001315184.1	GH163	coagulation factor 5/8 C-terminal domain-containing protein family	splicing problem; ;	TVAG_337610	XP_001315184	coagulation factor 5/8 C-terminal domain-containing protein family	TVAGG3_1021880	0	0	0
XP_001315170.1	GH163	coagulation factor 5/8 C-terminal domain-containing protein family		TVAG_337470	XP_001315170	coagulation factor 5/8 C-terminal domain-containing protein family	TVAGG3_1022100	0	1	0
XP_001315169.1	GH163	coagulation factor 5/8 C-terminal domain-containing protein family		TVAG_337460	XP_001315169	coagulation factor 5/8 C-terminal domain-containing protein family	TVAGG3_1022110	0	1	0
XP_001303138.1	GH31	Glycosyl hydrolases family 31 protein [Trichomonas vaginalis G3]	fragment N-term;	TVAG_155040	XP_001303138	Glycosyl hydrolases family 31 protein [Trichomonas vaginalis G3]	TVAGG3_1025560	0	1	0
XP_001303139.1	GH31	hypothetical protein TVAG_155050 [Trichomonas vaginalis G3]	fragment C-term;	TVAG_155050	XP_001303139	hypothetical protein TVAG_155050 [Trichomonas vaginalis G3]	TVAGG3_1025570	0	0	0
XP_001323349.1	GH16	hypothetical protein TVAG_359060 [Trichomonas vaginalis G3]	fragment N-term;	TVAG_359060	XP_001323349	hypothetical protein TVAG_359060 [Trichomonas vaginalis G3]	TVAGG3_1026960	0	0	0
XP_001308874.1	GT66	dolichyl-diphosphooligosaccharide--protein glycosyltransferase subunit family		TVAG_077860	XP_001308874	dolichyl-diphosphooligosaccharide--protein glycosyltransferase subunit family	TVAGG3_1028320	0	0	1
XP_001320908.1	GH37	hypothetical protein TVAG_079430 [Trichomonas vaginalis G3]	fragment N-term / C-term;	TVAG_079430	XP_001320908	hypothetical protein TVAG_079430 [Trichomonas vaginalis G3]	TVAGG3_1030270	0	0	0
XP_001320909.1	GH37	hypothetical protein TVAG_079440 [Trichomonas vaginalis G3]	fragment N-term;	TVAG_079440	XP_001320909	hypothetical protein TVAG_079440 [Trichomonas vaginalis G3]	TVAGG3_1030280	0	0	0
XP_001312816.1	GT39	dolichyl-phosphate-mannose-protein mannosyltransferase protein	(fragment) splicing problem;	TVAG_222470	XP_001312816	dolichyl-phosphate-mannose-protein mannosyltransferase protein	TVAGG3_1032000	0	8	0
XP_001328746.1	GT35	glycogen phosphorylase family protein		TVAG_348330	XP_001328746	glycogen phosphorylase family protein	TVAGG3_1041550	0	0	0
XP_001328690.1	GT2	Dolichyl-phosphate beta-glucosyltransferase ALG5E		TVAG_347770	XP_001328690	Dolichyl-phosphate beta-glucosyltransferase ALG5E	TVAGG3_1042020	0	2	0
XP_001584374.1	GT39	dolichyl-phosphate-mannose-protein mannosyltransferase protein	(fragment) splicing problem;	TVAG_070510	XP_001584374	dolichyl-phosphate-mannose-protein mannosyltransferase protein	TVAGG3_1045040	0	10	0
XP_001584375.1	GT8	glycogenin glucosyltransferase protein		TVAG_070520	XP_001584375	glycogenin glucosyltransferase protein	TVAGG3_1045050	0	2	0
XP_001325466.1	GT39	dolichyl-phosphate-mannose-protein mannosyltransferase protein	(fragment) splicing problem;	TVAG_463760	XP_001325466	dolichyl-phosphate-mannose-protein mannosyltransferase protein	TVAGG3_1049090	0	10	0
XP_001324651.1	GH163	coagulation factor 5/8 C-terminal domain-containing protein family		TVAG_445400	XP_001324651	coagulation factor 5/8 C-terminal domain-containing protein family	TVAGG3_1050750	0	0	0
XP_001312728.1	GH14	Glycosyl hydrolase family 14 protein [Trichomonas vaginalis G3]		TVAG_175670	XP_001312728	Glycosyl hydrolase family 14 protein [Trichomonas vaginalis G3]	TVAGG3_1055680	0	0	0
XP_001294669.1	GH47	Glycosyl hydrolase family 47 protein [Trichomonas vaginalis G3]		TVAG_586830	XP_001294669	Glycosyl hydrolase family 47 protein [Trichomonas vaginalis G3]	TVAGG3_1059890	0	0	0
XP_001284720.1	GH47	hypothetical protein TVAG_605570 [Trichomonas vaginalis G3]	fragment N-term / C-term;	TVAG_605570	XP_001284720	hypothetical protein TVAG_605570 [Trichomonas vaginalis G3]	TVAGG3_1059930	0	0	0
XP_001299689.1	GH47	Mannosyl-oligosaccharide alpha-1,2-mannosidase, putative	fragment C-term;	TVAG_440710	XP_001299689	Mannosyl-oligosaccharide alpha-1,2-mannosidase, putative	TVAGG3_1060320	0	1	0
XP_001279673.1	GH30	glucosylceramidase precursor, putative [Trichomonas vaginalis G3]	fragment C-term;	TVAG_593180	XP_001279673	glucosylceramidase precursor, putative [Trichomonas vaginalis G3]	TVAGG3_1068180	0	0	0
XP_001288173.1	GH30	glucosylceramidase precursor, putative [Trichomonas vaginalis G3]	fragment N-term;	TVAG_602230	XP_001288173	glucosylceramidase precursor, putative [Trichomonas vaginalis G3]	TVAGG3_1068180	0	0	0
XP_001280764.1	GH30	glucosylceramidase precursor, putative [Trichomonas vaginalis G3]	fragment C-term;	TVAG_525180	XP_001280764	glucosylceramidase precursor, putative [Trichomonas vaginalis G3]	TVAGG3_1068420	0	0	0
XP_001283017.1	GH30	glucosylceramidase precursor, putative [Trichomonas vaginalis G3]	fragment N-term;	TVAG_511530	XP_001283017	glucosylceramidase precursor, putative [Trichomonas vaginalis G3]	TVAGG3_1068420	0	0	0
XP_001307831.1	GH47	conserved hypothetical protein [Trichomonas vaginalis G3]		TVAG_382860	XP_001307831	conserved hypothetical protein [Trichomonas vaginalis G3]	TVAGG3_1088290	0	2	0
XP_001307834.1	GH16	beta-glucanase precursor, putative [Trichomonas vaginalis G3]	fragment N-term;	TVAG_382890	XP_001307834	beta-glucanase precursor, putative [Trichomonas vaginalis G3]	TVAGG3_1088340	0	0	0
XP_001307835.1	GH16	conserved hypothetical protein [Trichomonas vaginalis G3]	fragment C-term;	TVAG_382900	XP_001307835	conserved hypothetical protein [Trichomonas vaginalis G3]	TVAGG3_1088350	0	0	0

## Sheet: T.vaginalis CAZy GH Summary
GH Family Classification	Number Annotated	SP	TM	SP+TM
CBM20-CBM20-GH77	10	0	0	0
CBM32-GH36-CBM32-GH36	1	0	0	0
CBM48-GH13	1	0	0	0
GH1	2	0	1	0
GH13	20	5	4	0
GH13-GH133	2	0	0	0
GH14	4	2	0	0
GH15	3	1	0	0
GH16	10	0	0	1
GH163	10	1	4	3
GH18	1	0	0	0
GH19	8	0	0	0
GH2	5	2	0	0
GH20	6	0	2	0
GH25	4	0	0	0
GH27-CBM35	1	0	0	0
GH29	2	0	2	0
GH3	4	0	1	0
GH30	16	0	0	0
GH31	17	3	2	1
GH32	1	0	0	0
GH33	2	0	0	0
GH36-CBM32-GH36	1	0	1	0
GH37	2	0	0	0
GH38	5	0	0	0
GH47	27	1	14	0
GH5	1	0	0	0
GH77	4	0	0	0
GH99	6	1	2	0
