# Supplementary material for: Comparative genomics between Trichomonas tenax and Trichomonas vaginalis: CAZymes and candidate virulence factors
Source: Front Microbiol. 2024 Jul 17;15:1437572. doi: 10.3389/fmicb.2024.1437572 (PMC11288935; doi:10.3389/fmicb.2024.1437572)
Supplement: Supplementary Table 4 — The annotated peptidases for T. tenax (excel table). [file Table_4.XLSX]

## Sheet: T_tenax_peptidases_cleaned
SEQUENCE ID	Family	Clan	Annotation	Protein length	DeepTMHMM TM	DeepTMHMM SP	DeepTMHMM TM + SP	PHOBIUS TMD	PHOBIUS SP	PHOBIUS PREDICTION	TMHMM TMD	TMHMM Topology	Annotation
T_tenax_NG.00g074250	A22	AD	Signal peptide peptidase	328	0	0	0	8	0	i12-34o54-75i87-108o128-147i159-177o211-228i240-261o267-284i	8	i12-34o54-76i81-103o128-150i159-181o211-230i237-256o266-284i	hypothetical protein
T_tenax_NG.00g019030	A22	AD	Signal peptide peptidase	303	0	Y	0	7	Y	n4-14c22/23o41-61i68-88o142-159i171-192o212-233i245-267o273-291i	8	o4-21i42-61o66-88i142-159o164-183i203-225o245-267i274-291o	Clan AD, family A22, presenilin-like aspartic peptidase
T_tenax_NG.00g016030	A24	AD	Type IV leader peptidase family	243	0	0	0	4	0	i35-55o61-80i101-121o141-160i	4	i35-55o65-87i100-122o137-156i	hypothetical protein
T_tenax_NG.00g170410	A25	AE	Germination protease	1375	0	0	0	0	0	i	0	o	aldehyde oxidase and xanthine dehydrogenase
T_tenax_NG.00g082570	A3	AA	Cauliflower mosaic virus peptidase	175	0	Y	0	0	0	i	0	i	Regulator of rDNA transcription 14
T_tenax_NG.00g028770	A36	UA*	Sporulation factor SpoIIGA	629	0	0	0	14	0	o6-27i36-54o60-82i94-112o165-183i190-212o224-243i275-295o301-334i346-368o388-411i418-436o448-467i479-498o	14	i5-27o37-56i63-82o97-119i158-180o190-212i217-239o266-288i301-323o346-368i388-410o420-439i446-468o473-495i	hypothetical protein
T_tenax_NG.00g101310	A8	AC	Signal peptidase (SPase) II	128	0	0	0	3	0	o46-65i74-94o106-125i	3	o45-67i74-93o103-125i	hypothetical protein
T_tenax_NG.00g179250	C1	CA	Papain family cysteine protease	295	1	0	0	0	0	i	0	o	Clan CA, family C1, cathepsin L-like cysteine peptidase
T_tenax_NG.00g179170	C1	CA	Papain family cysteine protease	319	1	0	0	0	Y	n3-11c15/16o	0	o	Clan CA, family C1, cathepsin L-like cysteine peptidase
T_tenax_NG.00g173800	C1	CA	Papain family cysteine protease	264	1	0	0	0	Y	n3-11c17/18o	0	o	Clan CA, family C1, cathepsin L-like cysteine peptidase
T_tenax_NG.00g170300	C1	CA	Papain family cysteine protease	129	0	0	1	0	0	i	0	o	Clan CA, family C1, cathepsin L-like cysteine peptidase
T_tenax_NG.00g170290	C1	CA	Papain family cysteine protease	611	1	0	0	0	0	i	0	o	hypothetical protein
T_tenax_NG.00g163320	C1	CA	Papain family cysteine protease	254	0	0	1	0	0	i	0	o	Clan CA, family C1, cathepsin L-like cysteine peptidase
T_tenax_NG.00g154410	C1	CA	Papain family cysteine protease	245	0	0	1	0	0	i	0	o	Clan CA, family C1, cathepsin B-like cysteine peptidase
T_tenax_NG.00g150750	C1	CA	Papain family cysteine protease	695	0	0	1	0	0	i	0	o	hypothetical protein
T_tenax_NG.00g147860	C1	CA	Papain family cysteine protease	212	0	0	1	0	0	i	0	o	Clan CA, family C1, cathepsin L-like cysteine peptidase
T_tenax_NG.00g146430	C1	CA	Papain family cysteine protease	469	1	0	0	0	0	i	0	o	Clan CA, family C1, cathepsin L, S or H-like cysteine peptidase
T_tenax_NG.00g133530	C1	CA	Papain family cysteine protease	318	0	0	1	0	0	i	0	o	Clan CA, family C1, cathepsin L-like cysteine peptidase
T_tenax_NG.00g128280	C1	CA	Papain family cysteine protease	545	0	0	1	1	0	i12-34o	1	i12-34o	Papain family cysteine protease domain containing protein
T_tenax_NG.00g124590	C1	CA	Papain family cysteine protease	319	1	0	0	0	0	i	0	o	Clan CA, family C1, cathepsin L-like cysteine peptidase
T_tenax_NG.00g122570	C1	CA	Papain family cysteine protease	979	1	0	0	1	0	i18-39o	1	i17-39o	hypothetical protein
T_tenax_NG.00g121350	C1	CA	Papain family cysteine protease	299	0	0	1	0	Y	n2-10c15/16o	0	o	Clan CA, family C1, cathepsin L-like cysteine peptidase
T_tenax_NG.00g111800	C1	CA	Papain family cysteine protease	746	1	0	0	5	0	o6-24i45-67o79-99i120-144o150-167i	4	o5-24i45-67o77-99i120-142o	cation efflux family protein
T_tenax_NG.00g107210	C1	CA	Papain family cysteine protease	255	0	0	0	0	Y	n2-9c13/14o	0	o	Clan CA, family C1, cathepsin B-like cysteine peptidase
T_tenax_NG.00g101860	C1	CA	Papain family cysteine protease	491	1	0	0	0	Y	n3-14c22/23o	0	o	Clan CA, family C1, cathepsin H-like cysteine peptidase
T_tenax_NG.00g100550	C1	CA	Papain family cysteine protease	477	1	0	0	1	Y	n2-12c16/17o374-398i	1	o373-395i	hypothetical protein
T_tenax_NG.00g099490	C1	CA	Papain family cysteine protease	293	0	0	1	0	0	i	0	o	Clan CA, family C1, cathepsin L-like cysteine peptidase
T_tenax_NG.00g095660	C1	CA	Papain family cysteine protease	183	1	0	0	0	0	i	0	o	Clan CA, family C1, cathepsin L-like cysteine peptidase
T_tenax_NG.00g089540	C1	CA	Papain family cysteine protease	498	1	0	0	0	Y	n2-9c16/17o	0	o	Clan CA, family C1, cathepsin L-like cysteine peptidase
T_tenax_NG.00g087160	C1	CA	Papain family cysteine protease	294	0	0	1	0	0	i	0	o	Clan CA, family C1, cathepsin B-like cysteine peptidase
T_tenax_NG.00g082700	C1	CA	Papain family cysteine protease	314	1	0	0	0	0	i	0	o	Clan CA, family C1, cathepsin L-like cysteine peptidase
T_tenax_NG.00g073000	C1	CA	Papain family cysteine protease	437	0	0	1	5	Y	n11-21c26/27o59-77i89-113o133-154i311-330o350-368i	7	o10-32i53-75o90-112i133-152o197-219i311-333o348-370i	Ste24 endopeptidase
T_tenax_NG.00g072770	C1	CA	Papain family cysteine protease	212	1	0	0	0	0	i	0	o	Clan CA, family C1, cathepsin L-like cysteine peptidase
T_tenax_NG.00g071910	C1	CA	Papain family cysteine protease	365	1	0	0	0	0	i	0	o	Clan CA, family C1, cathepsin L-like cysteine peptidase
T_tenax_NG.00g070960	C1	CA	Papain family cysteine protease	457	1	0	0	0	Y	n2-7c12/13o	0	o	Clan CA, family C1, cathepsin L-like cysteine peptidase
T_tenax_NG.00g070060	C1	CA	Papain family cysteine protease	453	0	0	1	0	Y	n2-9c13/14o	0	o	Clan CA, family C1, cathepsin L-like cysteine peptidase
T_tenax_NG.00g064490	C1	CA	Papain family cysteine protease	481	1	0	0	0	0	i	0	o	Clan CA, family C1, cathepsin L-like cysteine peptidase
T_tenax_NG.00g051040	C1	CA	Papain family cysteine protease	237	1	0	0	0	0	i	0	o	Clan CA, family C1, cathepsin B-like cysteine peptidase
T_tenax_NG.00g040850	C1	CA	Papain family cysteine protease	320	0	0	1	0	0	i	0	o	Clan CA, family C1, cathepsin L-like cysteine peptidase
T_tenax_NG.00g037660	C1	CA	Papain family cysteine protease	181	1	0	0	0	0	i	0	o	Clan CA, family C1, cathepsin B-like cysteine peptidase
T_tenax_NG.00g029420	C1	CA	Papain family cysteine protease	432	0	0	1	0	0	i	0	o	Clan CA, family C1, cathepsin L or H-like cysteine peptidase
T_tenax_NG.00g029290	C1	CA	Papain family cysteine protease	314	1	0	0	0	Y	n4-12c16/17o	0	o	Clan CA, family C1, cathepsin L-like cysteine peptidase
T_tenax_NG.00g025450	C1	CA	Papain family cysteine protease	187	0	0	1	0	0	i	0	o	hypothetical protein
T_tenax_NG.00g024800	C1	CA	Papain family cysteine protease	250	1	0	0	0	Y	n2-12c17/18o	0	o	Clan CA, family C1, cathepsin B-like cysteine peptidase
T_tenax_NG.00g018620	C1	CA	Papain family cysteine protease	305	0	0	1	0	0	i	0	o	Clan CA, family C1, cathepsin L-like cysteine peptidase
T_tenax_NG.00g013500	C1	CA	Papain family cysteine protease	305	0	0	1	0	0	i	0	o	Clan CA, family C1, cathepsin L-like cysteine peptidase
T_tenax_NG.00g010060	C1	CA	Papain family cysteine protease	399	1	0	0	0	0	i	0	o	Clan CA, family C1, cathepsin L-like cysteine peptidase
T_tenax_NG.00g001940	C1	CA	Papain family cysteine protease	580	1	0	0	1	0	i28-48o	1	i29-48o	Papain family cysteine protease
T_tenax_NG.00g001250	C1	CA	Papain family cysteine protease	839	1	0	0	7	0	i28-49o652-673i685-716o728-748i769-788o794-812i819-838o	7	i30-49o657-679i684-706o726-748i769-788o792-814i819-836o	Papain family cysteine protease
T_tenax.00g170790	C1	CA	Papain family cysteine protease	131	0	0	0	0	0	i	0	o	Clan CA, family C1, cathepsin L-like cysteine peptidase Clan CA, family C1, cathepsin L-like cysteine peptidase
T_tenax.00g056760	C1	CA	Papain family cysteine protease	66	0	0	0	0	0	i	0	o	Clan CA, family C1, cathepsin L-like cysteine peptidase
T_tenax.00g118560	C1	CA	Papain family cysteine protease	141	0	0	0	0	0	i	0	o	Clan CA, family C1, cathepsin L-like cysteine peptidase
T_tenax.00g024800	C1	CA	Papain family cysteine protease	70	0	0	0	0	0	i	0	o	Clan CA, family C1, cathepsin L-like cysteine peptidase
T_tenax_NG.00g033770	C107	CR	Viral cysteine endopeptidase	265	0	0	0	0	0	i	0	o	hypothetical protein
T_tenax_NG.00g181790	C11	CD	Clostripain family	703	1	0	0	0	0	i	0	o	hypothetical protein
T_tenax_NG.00g054870	C12	CA	Ubiquitin carboxyl-terminal hydrolase	228	1	0	0	0	0	i	0	o	Clan CA, family C12, ubiquitin hydrolase-like cysteine peptidase
T_tenax_NG.00g045420	C12	CA	Ubiquitin carboxyl-terminal hydrolase	222	1	0	0	0	0	i	0	o	Clan CA, family C12, ubiquitin hydrolase-like cysteine peptidase
T_tenax_NG.00g174710	C13	CD	Legumain	388	1	0	0	0	0	i	0	o	Clan CD, family C13, asparaginyl endopeptidase-like cysteine peptidase
T_tenax_NG.00g169440	C13	CD	Legumain	395	1	0	0	0	0	i	0	o	Clan CD, family C13, asparaginyl endopeptidase-like cysteine peptidase
T_tenax_NG.00g149180	C13	CD	Legumain	407	0	0	1	0	Y	n2-7c12/13o	0	o	Clan CD, family C13, asparaginyl endopeptidase-like cysteine peptidase
T_tenax_NG.00g148650	C13	CD	Legumain	1124	1	0	0	0	0	i	0	o	hypothetical protein
T_tenax_NG.00g141580	C13	CD	Legumain	362	1	0	0	0	0	i	0	o	Clan CD, family C13, asparaginyl endopeptidase-like cysteine peptidase
T_tenax_NG.00g117320	C13	CD	Legumain	477	0	0	1	0	0	i	0	o	hypothetical protein
T_tenax_NG.00g114960	C13	CD	Legumain	415	0	0	1	0	Y	n2-9c19/20o	0	o	Clan CD, family C13, asparaginyl endopeptidase-like cysteine peptidase
T_tenax_NG.00g107390	C13	CD	Legumain	380	1	0	0	0	Y	n2-10c18/19o	0	o	Clan CD, family C13, asparaginyl endopeptidase-like cysteine peptidase
T_tenax_NG.00g097830	C14	CD	Caspase	251	0	0	1	0	0	i	0	o	Radical SAM protein
T_tenax_NG.00g095430	C14	CD	Caspase	249	0	0	1	0	0	i	0	o	metacaspase
T_tenax_NG.00g094000	C14	CD	Caspase	212	0	0	1	0	0	i	0	o	Clan CD, family C14, metacaspase-like cysteine peptidase
T_tenax_NG.00g093970	C14	CD	Caspase	260	0	0	1	0	0	i	0	o	Clan CD, family C14, metacaspase-like cysteine peptidase
T_tenax_NG.00g070890	C14	CD	Caspase	249	1	0	0	0	0	i	0	o	Clan CD, family C14, metacaspase-like cysteine peptidase
T_tenax_NG.00g069660	C14	CD	Caspase	246	1	0	0	0	0	i	0	o	Clan CD, family C14, metacaspase-like cysteine peptidase
T_tenax_NG.00g068710	C14	CD	Caspase	246	1	0	0	0	0	i	0	o	Separase
T_tenax_NG.00g053930	C14	CD	Caspase	277	0	0	1	0	0	i	0	o	Separase
T_tenax_NG.00g047010	C14	CD	Caspase	222	1	0	0	0	0	i	0	o	Clan CD, family C14, metacaspase-like cysteine peptidase
T_tenax_NG.00g043890	C14	CD	Caspase	245	0	0	1	0	0	i	0	o	Clan CD, family C14, metacaspase-like cysteine peptidase
T_tenax_NG.00g016920	C14	CD	Caspase	206	1	0	0	0	0	i	0	o	hypothetical protein
T_tenax_NG.00g009450	C14	CD	Caspase	289	0	0	1	0	0	i	0	o	Clan CD, family C14, metacaspase-like cysteine peptidase
T_tenax_NG.00g007310	C14	CD	Caspase	265	1	0	0	0	0	i	0	o	THAP-type domain-containing protein
T_tenax_NG.00g003500	C14	CD	Caspase	302	1	0	0	0	0	i	0	o	Clan CD, family C14, metacaspase-like cysteine peptidase
T_tenax_NG.00g149340	C15	CF	Amyl peptidase	195	1	0	0	0	Y	n3-14c23/24o	0	o	Clan CF, family C15, pyroglutamyl peptidase I-like cysteine peptidase
T_tenax_00g037640	C19	CA	ubiquitin hydrolase-like cysteine peptidase	546	0	0	0	0	0	i	0	o	Clan CA, family C19, ubiquitin hydrolase-like cysteine peptidase
T_tenax_00g106810	C19	CA	ubiquitin hydrolase-like cysteine peptidase	217	0	0	0	0	0	i	0	o	Clan CA, family C19, ubiquitin hydrolase-like cysteine peptidase
T_tenax_NG.00g001190	C19	CA	ubiquitin hydrolase-like cysteine peptidase	1843	0	0	0	6	0	o579-598i618-635o655-676i1041-1059o1079-1096i1103-1122o	0	o	Clan CA, family C19, ubiquitin hydrolase-like cysteine peptidase
T_tenax_NG.00g043910	C19	CA	ubiquitin hydrolase-like cysteine peptidase	1416	0	0	0	0	0	i	0	o	Clan CA, family C19, ubiquitin hydrolase-like cysteine peptidase
T_tenax_NG.00g000130	C19	CA	ubiquitin hydrolase-like cysteine peptidase	2529	0	0	0	1	0	o2380-2398i	0	o	Clan CA, family C19, ubiquitin hydrolase-like cysteine peptidase
T_tenax_NG.00g000760	C19	CA	ubiquitin hydrolase-like cysteine peptidase	2305	0	0	0	3	0	i165-184o818-836i1039-1056o	0	o	Clan CA, family C19, ubiquitin hydrolase-like cysteine peptidase
T_tenax_NG.00g003300	C19	CA	ubiquitin hydrolase-like cysteine peptidase	894	0	0	0	0	0	i	0	o	Clan CA, family C19, ubiquitin hydrolase-like cysteine peptidase
T_tenax_NG.00g003350	C19	CA	ubiquitin hydrolase-like cysteine peptidase	1647	0	0	0	0	0	i	0	o	Clan CA, family C19, ubiquitin hydrolase-like cysteine peptidase
T_tenax_NG.00g005520	C19	CA	ubiquitin hydrolase-like cysteine peptidase	842	0	0	0	0	0	i	0	o	Clan CA, family C19, ubiquitin hydrolase-like cysteine peptidase
T_tenax_NG.00g006380	C19	CA	ubiquitin hydrolase-like cysteine peptidase	2045	0	0	0	0	0	i	0	o	Clan CA, family C19, ubiquitin hydrolase-like cysteine peptidase
T_tenax_NG.00g006600	C19	CA	ubiquitin hydrolase-like cysteine peptidase	1844	0	0	0	0	0	i	0	o	Clan CA, family C19, ubiquitin hydrolase-like cysteine peptidase
T_tenax_NG.00g007000	C19	CA	ubiquitin hydrolase-like cysteine peptidase	2775	0	0	0	0	0	i	0	o	Clan CA, family C19, ubiquitin hydrolase-like cysteine peptidase
T_tenax_NG.00g007770	C19	CA	ubiquitin hydrolase-like cysteine peptidase	802	0	0	0	0	0	i	0	o	Clan CA, family C19, ubiquitin hydrolase-like cysteine peptidase
T_tenax_NG.00g013820	C19	CA	ubiquitin hydrolase-like cysteine peptidase	434	0	0	0	0	0	i	0	o	Clan CA, family C19, ubiquitin hydrolase-like cysteine peptidase
T_tenax_NG.00g017280	C19	CA	ubiquitin hydrolase-like cysteine peptidase	980	0	0	0	0	0	i	0	o	Clan CA, family C19, ubiquitin hydrolase-like cysteine peptidase
T_tenax_NG.00g018690	C19	CA	ubiquitin hydrolase-like cysteine peptidase	1867	0	0	0	0	0	i	0	o	Clan CA, family C19, ubiquitin hydrolase-like cysteine peptidase
T_tenax_NG.00g021430	C19	CA	ubiquitin hydrolase-like cysteine peptidase	938	0	0	0	0	0	i	0	o	Clan CA, family C19, ubiquitin hydrolase-like cysteine peptidase
T_tenax_NG.00g021840	C19	CA	ubiquitin hydrolase-like cysteine peptidase	1877	0	0	0	0	0	i	0	o	Clan CA, family C19, ubiquitin hydrolase-like cysteine peptidase
T_tenax_NG.00g023990	C19	CA	ubiquitin hydrolase-like cysteine peptidase	2083	0	0	0	0	0	i	0	o	Clan CA, family C19, ubiquitin hydrolase-like cysteine peptidase
T_tenax_NG.00g025160	C19	CA	ubiquitin hydrolase-like cysteine peptidase	444	0	0	0	0	0	i	0	o	Clan CA, family C19, ubiquitin hydrolase-like cysteine peptidase
T_tenax_NG.00g026350	C19	CA	ubiquitin hydrolase-like cysteine peptidase	554	0	0	0	0	0	i	0	o	Clan CA, family C19, ubiquitin hydrolase-like cysteine peptidase
T_tenax_NG.00g031380	C19	CA	ubiquitin hydrolase-like cysteine peptidase	1238	0	0	0	0	0	i	0	o	Clan CA, family C19, ubiquitin hydrolase-like cysteine peptidase
T_tenax_NG.00g032510	C19	CA	ubiquitin hydrolase-like cysteine peptidase	560	0	0	0	0	0	i	0	o	Clan CA, family C19, ubiquitin hydrolase-like cysteine peptidase
T_tenax_NG.00g034620	C19	CA	ubiquitin hydrolase-like cysteine peptidase	1873	0	0	0	1	0	o1503-1522i	0	o	Clan CA, family C19, ubiquitin hydrolase-like cysteine peptidase
T_tenax_NG.00g035680	C19	CA	ubiquitin hydrolase-like cysteine peptidase	633	0	0	0	0	0	i	0	o	Clan CA, family C19, ubiquitin hydrolase-like cysteine peptidase
T_tenax_NG.00g040570	C19	CA	ubiquitin hydrolase-like cysteine peptidase	678	0	0	0	0	0	i	0	o	Clan CA, family C19, ubiquitin hydrolase-like cysteine peptidase
T_tenax_NG.00g040950	C19	CA	ubiquitin hydrolase-like cysteine peptidase	914	0	0	0	0	0	i	0	o	Clan CA, family C19, ubiquitin hydrolase-like cysteine peptidase
T_tenax_NG.00g043810	C19	CA	ubiquitin hydrolase-like cysteine peptidase	2136	0	0	0	0	0	i	0	o	Clan CA, family C19, ubiquitin hydrolase-like cysteine peptidase
T_tenax_NG.00g044490	C19	CA	ubiquitin hydrolase-like cysteine peptidase	680	0	0	0	0	0	i	0	o	Clan CA, family C19, ubiquitin hydrolase-like cysteine peptidase
T_tenax_NG.00g048280	C19	CA	ubiquitin hydrolase-like cysteine peptidase	615	0	0	0	0	0	i	0	o	Clan CA, family C19, ubiquitin hydrolase-like cysteine peptidase
T_tenax_NG.00g049870	C19	CA	ubiquitin hydrolase-like cysteine peptidase	748	0	0	0	1	0	o729-747i	0	o	Clan CA, family C19, ubiquitin hydrolase-like cysteine peptidase
T_tenax_NG.00g057530	C19	CA	ubiquitin hydrolase-like cysteine peptidase	1632	0	0	0	0	Y	n7-17c22/23o	0	o	Clan CA, family C19, ubiquitin hydrolase-like cysteine peptidase
T_tenax_NG.00g057920	C19	CA	ubiquitin hydrolase-like cysteine peptidase	1820	0	0	0	0	0	i	0	o	Clan CA, family C19, ubiquitin hydrolase-like cysteine peptidase
T_tenax_NG.00g058010	C19	CA	ubiquitin hydrolase-like cysteine peptidase	978	0	0	0	0	0	i	0	o	Clan CA, family C19, ubiquitin hydrolase-like cysteine peptidase
T_tenax_NG.00g061740	C19	CA	ubiquitin hydrolase-like cysteine peptidase	2134	0	0	0	1	0	o1669-1687i	0	o	Clan CA, family C19, ubiquitin hydrolase-like cysteine peptidase
T_tenax_NG.00g064390	C19	CA	ubiquitin hydrolase-like cysteine peptidase	660	0	0	0	0	0	i	0	o	Clan CA, family C19, ubiquitin hydrolase-like cysteine peptidase
T_tenax_NG.00g065140	C19	CA	ubiquitin hydrolase-like cysteine peptidase	320	0	0	0	0	0	i	0	o	Clan CA, family C19, ubiquitin hydrolase-like cysteine peptidase
T_tenax_NG.00g075830	C19	CA	ubiquitin hydrolase-like cysteine peptidase	1225	0	0	0	0	Y	n3-8c12/13o	0	o	Clan CA, family C19, ubiquitin hydrolase-like cysteine peptidase
T_tenax_NG.00g076880	C19	CA	ubiquitin hydrolase-like cysteine peptidase	2124	0	0	0	2	0	o78-96i176-197o	0	o	Clan CA, family C19, ubiquitin hydrolase-like cysteine peptidase
T_tenax_NG.00g080460	C19	CA	ubiquitin hydrolase-like cysteine peptidase	964	0	0	0	0	0	i	0	o	Clan CA, family C19, ubiquitin hydrolase-like cysteine peptidase
T_tenax_NG.00g082690	C19	CA	ubiquitin hydrolase-like cysteine peptidase	5884	0	0	0	0	0	i	0	o	Clan CA, family C19, ubiquitin hydrolase-like cysteine peptidase
T_tenax_NG.00g084050	C19	CA	ubiquitin hydrolase-like cysteine peptidase	994	1	0	0	0	0	i	0	o	Clan CA, family C19, ubiquitin hydrolase-like cysteine peptidase
T_tenax_NG.00g085340	C19	CA	ubiquitin hydrolase-like cysteine peptidase	664	0	0	0	0	0	i	0	o	Clan CA, family C19, ubiquitin hydrolase-like cysteine peptidase
T_tenax_NG.00g087940	C19	CA	ubiquitin hydrolase-like cysteine peptidase	1562	0	0	0	1	0	i211-229o	0	o	Clan CA, family C19, ubiquitin hydrolase-like cysteine peptidase
T_tenax_NG.00g088240	C19	CA	ubiquitin hydrolase-like cysteine peptidase	1494	0	0	0	0	0	i	0	o	Clan CA, family C19, ubiquitin hydrolase-like cysteine peptidase
T_tenax_NG.00g088260	C19	CA	ubiquitin hydrolase-like cysteine peptidase	1472	0	0	0	0	0	i	0	o	Clan CA, family C19, ubiquitin hydrolase-like cysteine peptidase
T_tenax_NG.00g091840	C19	CA	ubiquitin hydrolase-like cysteine peptidase	229	0	0	0	0	0	i	0	o	Clan CA, family C19, ubiquitin hydrolase-like cysteine peptidase
T_tenax_NG.00g091850	C19	CA	ubiquitin hydrolase-like cysteine peptidase	685	0	0	0	0	0	i	0	o	Clan CA, family C19, ubiquitin hydrolase-like cysteine peptidase
T_tenax_NG.00g093560	C19	CA	ubiquitin hydrolase-like cysteine peptidase	2122	0	0	0	0	0	i	0	o	Clan CA, family C19, ubiquitin hydrolase-like cysteine peptidase
T_tenax_NG.00g094890	C19	CA	ubiquitin hydrolase-like cysteine peptidase	2151	0	0	0	0	0	i	0	o	Clan CA, family C19, ubiquitin hydrolase-like cysteine peptidase
T_tenax_NG.00g096660	C19	CA	ubiquitin hydrolase-like cysteine peptidase	756	0	0	0	0	0	i	0	o	Clan CA, family C19, ubiquitin hydrolase-like cysteine peptidase
T_tenax_NG.00g099640	C19	CA	ubiquitin hydrolase-like cysteine peptidase	180	0	0	0	0	0	i	0	o	Clan CA, family C19, ubiquitin hydrolase-like cysteine peptidase
T_tenax_NG.00g102990	C19	CA	ubiquitin hydrolase-like cysteine peptidase	118	0	0	0	0	0	i	0	o	Clan CA, family C19, ubiquitin hydrolase-like cysteine peptidase
T_tenax_NG.00g103160	C19	CA	ubiquitin hydrolase-like cysteine peptidase	523	0	0	0	0	0	i	0	o	Clan CA, family C19, ubiquitin hydrolase-like cysteine peptidase
T_tenax_NG.00g106830	C19	CA	ubiquitin hydrolase-like cysteine peptidase	507	0	0	0	0	0	i	0	o	Clan CA, family C19, ubiquitin hydrolase-like cysteine peptidase
T_tenax_NG.00g108760	C19	CA	ubiquitin hydrolase-like cysteine peptidase	1657	0	0	0	0	0	i	0	o	Clan CA, family C19, ubiquitin hydrolase-like cysteine peptidase
T_tenax_NG.00g108870	C19	CA	ubiquitin hydrolase-like cysteine peptidase	954	0	0	0	0	0	i	0	o	Clan CA, family C19, ubiquitin hydrolase-like cysteine peptidase
T_tenax_NG.00g110330	C19	CA	ubiquitin hydrolase-like cysteine peptidase	349	0	0	0	0	0	i	0	o	Clan CA, family C19, ubiquitin hydrolase-like cysteine peptidase
T_tenax_NG.00g111190	C19	CA	ubiquitin hydrolase-like cysteine peptidase	1068	0	0	0	0	0	i	0	o	Clan CA, family C19, ubiquitin hydrolase-like cysteine peptidase
T_tenax_NG.00g113820	C19	CA	ubiquitin hydrolase-like cysteine peptidase	393	0	0	0	0	0	i	0	o	Clan CA, family C19, ubiquitin hydrolase-like cysteine peptidase
T_tenax_NG.00g117830	C19	CA	ubiquitin hydrolase-like cysteine peptidase	1831	0	0	0	1	0	o1728-1746i	0	o	Clan CA, family C19, ubiquitin hydrolase-like cysteine peptidase
T_tenax_NG.00g119290	C19	CA	ubiquitin hydrolase-like cysteine peptidase	2065	1	0	0	5	0	i20-41o47-68i89-117o150-171i178-195o	5	i20-42o47-69i90-112o150-172i179-201o	Clan CA, family C19, ubiquitin hydrolase-like cysteine peptidase
T_tenax_NG.00g119560	C19	CA	ubiquitin hydrolase-like cysteine peptidase	158	0	0	0	0	0	i	0	o	Clan CA, family C19, ubiquitin hydrolase-like cysteine peptidase
T_tenax_NG.00g122310	C19	CA	ubiquitin hydrolase-like cysteine peptidase	843	0	0	0	0	0	i	0	o	Clan CA, family C19, ubiquitin hydrolase-like cysteine peptidase
T_tenax_NG.00g123720	C19	CA	ubiquitin hydrolase-like cysteine peptidase	644	0	0	0	0	0	i	0	o	Clan CA, family C19, ubiquitin hydrolase-like cysteine peptidase
T_tenax_NG.00g130450	C19	CA	ubiquitin hydrolase-like cysteine peptidase	2306	0	0	0	0	0	i	0	o	Clan CA, family C19, ubiquitin hydrolase-like cysteine peptidase
T_tenax_NG.00g131750	C19	CA	ubiquitin hydrolase-like cysteine peptidase	821	0	0	0	0	0	i	0	o	Clan CA, family C19, ubiquitin hydrolase-like cysteine peptidase
T_tenax_NG.00g135410	C19	CA	ubiquitin hydrolase-like cysteine peptidase	2308	0	0	0	0	0	i	0	o	Clan CA, family C19, ubiquitin hydrolase-like cysteine peptidase
T_tenax_NG.00g139020	C19	CA	ubiquitin hydrolase-like cysteine peptidase	310	0	0	0	0	0	i	0	o	Clan CA, family C19, ubiquitin hydrolase-like cysteine peptidase
T_tenax_NG.00g139150	C19	CA	ubiquitin hydrolase-like cysteine peptidase	740	0	0	0	0	Y	n6-15c20/21o	0	o	Clan CA, family C19, ubiquitin hydrolase-like cysteine peptidase
T_tenax_NG.00g139540	C19	CA	ubiquitin hydrolase-like cysteine peptidase	1330	0	0	0	0	0	i	0	o	Clan CA, family C19, ubiquitin hydrolase-like cysteine peptidase
T_tenax_NG.00g140870	C19	CA	ubiquitin hydrolase-like cysteine peptidase	425	0	0	0	0	0	i	0	o	Clan CA, family C19, ubiquitin hydrolase-like cysteine peptidase
T_tenax_NG.00g142200	C19	CA	ubiquitin hydrolase-like cysteine peptidase	1064	0	0	0	0	0	i	0	o	Clan CA, family C19, ubiquitin hydrolase-like cysteine peptidase
T_tenax_NG.00g145880	C19	CA	ubiquitin hydrolase-like cysteine peptidase	541	0	0	0	0	0	i	0	o	Clan CA, family C19, ubiquitin hydrolase-like cysteine peptidase
T_tenax_NG.00g146310	C19	CA	ubiquitin hydrolase-like cysteine peptidase	776	0	0	0	0	0	i	0	o	Clan CA, family C19, ubiquitin hydrolase-like cysteine peptidase
T_tenax_NG.00g146800	C19	CA	ubiquitin hydrolase-like cysteine peptidase	405	0	0	0	0	0	i	0	o	Clan CA, family C19, ubiquitin hydrolase-like cysteine peptidase
T_tenax_NG.00g147490	C19	CA	ubiquitin hydrolase-like cysteine peptidase	490	0	0	0	0	0	i	0	o	Clan CA, family C19, ubiquitin hydrolase-like cysteine peptidase
T_tenax_NG.00g147610	C19	CA	ubiquitin hydrolase-like cysteine peptidase	1176	0	0	0	0	0	i	0	o	Clan CA, family C19, ubiquitin hydrolase-like cysteine peptidase
T_tenax_NG.00g152690	C19	CA	ubiquitin hydrolase-like cysteine peptidase	387	0	0	0	0	0	i	0	o	Clan CA, family C19, ubiquitin hydrolase-like cysteine peptidase
T_tenax_NG.00g152800	C19	CA	ubiquitin hydrolase-like cysteine peptidase	845	0	0	0	0	0	i	0	o	Clan CA, family C19, ubiquitin hydrolase-like cysteine peptidase
T_tenax_NG.00g153310	C19	CA	ubiquitin hydrolase-like cysteine peptidase	890	0	0	0	0	0	i	0	o	Clan CA, family C19, ubiquitin hydrolase-like cysteine peptidase
T_tenax_NG.00g157330	C19	CA	ubiquitin hydrolase-like cysteine peptidase	682	0	0	0	0	0	i	0	o	Clan CA, family C19, ubiquitin hydrolase-like cysteine peptidase
T_tenax_NG.00g158950	C19	CA	ubiquitin hydrolase-like cysteine peptidase	2083	0	0	0	0	0	i	0	o	Clan CA, family C19, ubiquitin hydrolase-like cysteine peptidase
T_tenax_NG.00g159240	C19	CA	ubiquitin hydrolase-like cysteine peptidase	1340	0	0	0	0	0	i	0	o	Clan CA, family C19, ubiquitin hydrolase-like cysteine peptidase
T_tenax_NG.00g163400	C19	CA	ubiquitin hydrolase-like cysteine peptidase	1068	0	0	0	0	0	i	0	o	Clan CA, family C19, ubiquitin hydrolase-like cysteine peptidase
T_tenax_NG.00g165310	C19	CA	ubiquitin hydrolase-like cysteine peptidase	471	0	0	0	0	0	i	0	o	Clan CA, family C19, ubiquitin hydrolase-like cysteine peptidase
T_tenax_NG.00g165770	C19	CA	ubiquitin hydrolase-like cysteine peptidase	1739	0	0	0	0	0	i	0	o	Clan CA, family C19, ubiquitin hydrolase-like cysteine peptidase
T_tenax_NG.00g165900	C19	CA	ubiquitin hydrolase-like cysteine peptidase	2119	0	0	0	0	0	i	0	o	Clan CA, family C19, ubiquitin hydrolase-like cysteine peptidase
T_tenax_NG.00g169080	C19	CA	ubiquitin hydrolase-like cysteine peptidase	522	0	0	0	0	0	i	0	o	Clan CA, family C19, ubiquitin hydrolase-like cysteine peptidase
T_tenax_NG.00g176650	C19	CA	ubiquitin hydrolase-like cysteine peptidase	631	0	0	0	0	0	i	0	o	Clan CA, family C19, ubiquitin hydrolase-like cysteine peptidase
T_tenax_NG.00g177040	C19	CA	ubiquitin hydrolase-like cysteine peptidase	1054	0	0	0	0	0	i	1	i168-190o	Clan CA, family C19, ubiquitin hydrolase-like cysteine peptidase
T_tenax_NG.00g177980	C19	CA	ubiquitin hydrolase-like cysteine peptidase	1020	0	0	0	0	0	i	0	o	Clan CA, family C19, ubiquitin hydrolase-like cysteine peptidase
T_tenax_NG.00g182620	C19	CA	ubiquitin hydrolase-like cysteine peptidase	1133	0	0	0	0	0	i	0	o	Clan CA, family C19, ubiquitin hydrolase-like cysteine peptidase
T_tenax_NG.00g182710	C19	CA	ubiquitin hydrolase-like cysteine peptidase	1867	0	0	0	2	0	o1639-1657i1669-1691o	0	o	Clan CA, family C19, ubiquitin hydrolase-like cysteine peptidase
T_tenax_NG.00g182730	C19	CA	ubiquitin hydrolase-like cysteine peptidase	790	0	0	0	0	0	i	0	o	Clan CA, family C19, ubiquitin hydrolase-like cysteine peptidase
T_tenax_NG.00g185020	C19	CA	ubiquitin hydrolase-like cysteine peptidase	1314	0	0	0	0	0	i	0	o	Clan CA, family C19, ubiquitin hydrolase-like cysteine peptidase
T_tenax_NG.00g188110	C19	CA	ubiquitin hydrolase-like cysteine peptidase	918	0	0	0	0	0	i	0	o	Clan CA, family C19, ubiquitin hydrolase-like cysteine peptidase
T_tenax_NG.00g190050	C19	CA	ubiquitin hydrolase-like cysteine peptidase	407	0	0	0	0	0	i	0	o	Clan CA, family C19, ubiquitin hydrolase-like cysteine peptidase
T_tenax_NG.00g190970	C19	CA	ubiquitin hydrolase-like cysteine peptidase	137	0	0	0	0	0	i	0	o	Clan CA, family C19, ubiquitin hydrolase-like cysteine peptidase
T_tenax_00g011830	C19	CA	ubiquitin hydrolase-like cysteine peptidase	2107	0	0	0	0	0	i	0	o	Clan CA, family C19, ubiquitin hydrolase-like cysteine peptidase Clan CA, family C19, ubiquitin hydrolase-like cysteine peptidase
T_tenax_NG.00g153220	C2	CA	Calpain family cysteine protease	1481	1	0	0	24	0	o6-25i54-80o86-107i119-142o148-170i213-234o240-259i266-283o289-312i349-368o388-413i420-439o451-470i482-506o512-531i543-562o568-591i603-621o627-647i659-681o687-709i737-757o763-788i849-872o	23	i7-26o30-47i54-76o91-110i123-143o148-170i211-233o253-275i288-310o349-368i388-410o420-442i449-468o483-505i512-534o544-566i568-590o600-622i627-649o659-681i686-708o737-759i766-788o	Clan CA, family C2, calpain-like cysteine peptidase
T_tenax_NG.00g133600	C2	CA	Calpain family cysteine protease	1413	1	0	0	22	0	i21-40o70-92i99-118o130-153i220-246o252-270i282-300o306-329i367-389o409-427i439-464o470-489i510-532o538-558i570-590o596-618i625-647o653-673i680-704o710-729i762-785o791-811i	23	i21-40o70-92i99-118o133-154i161-180o223-245i257-279o284-306i311-329o367-389i402-424o439-461i468-490o510-532i539-558o568-590i597-619o624-646i653-672o682-704i711-733o760-782i789-811o	hypothetical protein
T_tenax_NG.00g130510	C2	CA	Calpain family cysteine protease	1455	1	0	0	21	0	o6-28i40-60o66-90i128-147o153-173i180-204o210-229i262-282o302-322i334-357o363-386i407-427o433-452i464-486o492-511i523-542o548-570i582-601o607-630i657-679o685-707i	20	o5-27i40-62o67-89i128-147o157-174i181-203o208-230i262-284o299-321i328-350o360-382i406-428o433-452i465-487o492-511i524-543o547-569i581-603o608-630i685-707o	Calpain catalytic domain-containing protein (Fragment)
T_tenax_NG.00g112480	C2	CA	Calpain family cysteine protease	839	1	0	0	0	0	i	0	o	Calpain catalytic domain-containing protein
T_tenax_NG.00g096670	C2	CA	Calpain family cysteine protease	1490	1	0	0	24	0	o20-40i68-97o103-122i134-154o166-184i227-248o254-273i285-306o312-333i373-394o414-434i446-463o475-494i514-535o541-564i573-592o598-619i631-651o657-679i691-710o716-739i746-767o773-792i799-820o	22	o20-39i68-90o100-122i135-157o167-184i227-249o285-307i312-334o372-394i414-433o443-465i472-494o514-535i542-564o569-591i598-620o630-652i659-678o688-710i717-739o770-792i799-821o	Clan CA, family C2, calpain-like cysteine peptidase
T_tenax_NG.00g094460	C2	CA	Calpain family cysteine protease	1433	1	0	0	23	0	o18-40i70-92o98-117i129-153o165-184i223-244o250-270i282-299o305-321i368-387o407-426i438-463o469-486i507-533o539-557i569-589o595-613i625-650o656-673i685-703o709-728i759-777o789-808i	22	o20-42i72-94o98-120i133-152o162-184i223-245o255-277i282-299o304-321i368-390o405-424i437-459o469-486i507-529o539-558i565-587o597-616i623-645o655-673i680-702o706-728i760-782o	Clan CA, family C2, calpain-like cysteine peptidase
T_tenax_NG.00g085380	C2	CA	Calpain family cysteine protease	1438	1	0	0	23	0	o6-25i55-80o86-107i119-138o150-170i213-234o240-259i271-290o296-318i352-374o389-411i418-439o451-474i486-505o511-534i546-563o569-589i601-620o626-648i655-679o685-711i732-753o765-789i	24	o4-26i57-79o83-105i118-140o150-169i213-235o239-256i269-291o296-318i352-374o389-411i423-445o449-471i484-506o511-533i546-563o568-590i597-619o629-648i655-677o687-709i733-755o765-787i849-871o	Clan CA, family C2, calpain-like cysteine peptidase
T_tenax_NG.00g043340	C2	CA	Calpain family cysteine protease	915	1	0	0	0	0	i	0	o	Calpain catalytic domain-containing protein
T_tenax_NG.00g017820	C2	CA	Calpain family cysteine protease	264	1	0	0	0	0	i	0	o	hypothetical protein
T_tenax_NG.00g002410	C2	CA	Calpain family cysteine protease	1435	1	0	0	0	0	i	0	o	Clan CA, family C2, calpain-like cysteine peptidase
T_tenax_NG.00g161120	C21	CA	Tymovirus endopeptidase	965	0	0	1	1	0	o914-939i	1	o914-936i	Protein serine/threonine kinase
T_tenax_NG.00g017650	C21	CA	Tymovirus endopeptidase	617	0	0	1	0	0	i	0	o	Leucine Rich Repeat family protein
T_tenax_NG.00g065820	C23	UA*	Carlavirus endopeptidase	570	0	Y	0	0	0	i	0	o	hypothetical protein
T_tenax_NG.00g107930	C24	PA	2C endopeptidase cysteine protease family	676	0	0	0	1	0	o650-674i	1	o650-672i	Protein serine/threonine kinase
T_tenax_NG.00g141640	C25	CD	Gingipain	154	0	0	1	0	0	i	0	o	hypothetical protein
T_tenax_NG.00g031700	C25	CD	Gingipain	122	1	0	0	0	0	i	0	o	hypothetical protein
T_tenax_NG.00g187600	C26	PC	Gamma-glutamyl hydrolase	233	1	0	0	0	0	i	0	o	glutamine amidotransferase class-I family protein
T_tenax_NG.00g148260	C26	PC	Gamma-glutamyl hydrolase	309	0	0	0	1	0	i26-48o	1	o26-48i	Clan PC, family C26, gamma-glutamyl hydrolase-like cysteine peptidase
T_tenax_NG.00g154770	C31	CA	Porcine arterivirus-type cysteine proteinase alpha	120	1	0	0	0	0	i	0	o	hypothetical protein
T_tenax_NG.00g165570	C37	PA	Southampton virus-type processing peptidase	804	0	Y	0	0	0	i	0	o	TKL family protein kinase
T_tenax_NG.00g049990	C37	PA	Southampton virus-type processing peptidase	1110	0	Y	0	0	0	i	0	o	SNF2 family N-terminal domain containing protein
T_tenax_NG.00g153570	C39	CA	Bacteriocin-processing peptidase	3051	1	0	0	0	0	i	0	o	Beige/BEACH domain containing protein
T_tenax_NG.00g138730	C39	CA	Bacteriocin-processing peptidase	1246	0	0	1	0	0	i	0	o	Kelch motif family protein
T_tenax_NG.00g019730	C39	CA	Bacteriocin-processing peptidase	290	0	0	0	1	0	o20-42i	1	o20-42i	Papain like cysteine protease AvrRpt2
T_tenax_NG.00g041500	C4	PA	Nuclear-inclusion-a peptidase	2854	0	Y	0	0	0	i	0	o	ASH domain-containing protein
T_tenax_NG.00g015640	C40	CA	NlpC/P60 superfamily cysteine peptidase	141	0	Y	0	0	0	i	0	o	Clan CA, family C40, NlpC/P60 superfamily cysteine peptidase
T_tenax_NG.00g031000	C40	CA	NlpC/P60 superfamily cysteine peptidase	562	0	0	0	0	0	i	0	o	Clan CA, family C40, NlpC/P60 superfamily cysteine peptidase
T_tenax_NG.00g074310	C40	CA	NlpC/P60 superfamily cysteine peptidase	134	0	Y	0	0	0	i	0	o	Clan CA, family C40, NlpC/P60 superfamily cysteine peptidase
T_tenax_NG.00g090400	C40	CA	NlpC/P60 superfamily cysteine peptidase	135	0	Y	0	0	Y	n2-10c15/16o	0	o	Clan CA, family C40, NlpC/P60 superfamily cysteine peptidase
T_tenax_NG.00g110600	C40	CA	NlpC/P60 superfamily cysteine peptidase	142	0	Y	0	0	Y	n2-9c14/15o	0	o	Clan CA, family C40, NlpC/P60 superfamily cysteine peptidase
T_tenax_NG.00g117990	C40	CA	NlpC/P60 superfamily cysteine peptidase	270	0	Y	0	0	0	i	0	o	Clan CA, family C40, NlpC/P60 superfamily cysteine peptidase
T_tenax_NG.00g153930	C40	CA	NlpC/P60 superfamily cysteine peptidase	139	0	0	0	0	Y	n2-9c13/14o	0	o	Clan CA, family C40, NlpC/P60 superfamily cysteine peptidase
T_tenax_NG.00g094400	C42	UA*	Beet yellows virus-type papain-like endopeptidase	373	0	Y	0	10	0	o24-43i64-82o102-120i125-143o163-185i197-220o235-262i282-299o305-328i340-358o	9	i24-46o61-83i114-136o163-185i198-220o235-257i278-300o305-327i340-362o	Transmembrane amino acid transporter protein
T_tenax_NG.00g187730	C48	CE	Ulp1 protease family	172	1	0	0	0	0	i	0	o	Clan CE, family C48, Ulp1-like cysteine peptidase
T_tenax_NG.00g120570	C48	CE	Ulp1 protease family	228	0	0	1	0	0	i	0	o	Clan CE, family C48, Ulp1-like cysteine peptidase
T_tenax_NG.00g108970	C48	CE	Ulp1 protease family	213	1	0	0	0	0	i	0	o	Clan CE, family C48, Ulp1-like cysteine peptidase
T_tenax_NG.00g093070	C48	CE	Ulp1 protease family	211	0	0	1	0	0	i	0	o	Clan CE, family C48, Ulp1-like cysteine peptidase
T_tenax_NG.00g082170	C48	CE	Ulp1 protease family	178	0	0	1	0	0	i	0	o	Clan CE, family C48, Ulp1-like cysteine peptidase
T_tenax_NG.00g071830	C48	CE	Ulp1 protease family	196	0	0	1	0	0	i	0	o	DNA-3-methyladenine glycosylase II
T_tenax_NG.00g046570	C48	CE	Ulp1 protease family	240	0	0	1	0	0	i	0	o	Clan CE, family C48, Ulp1-like cysteine peptidase
T_tenax_NG.00g042690	C48	CE	Ulp1 protease family	214	1	0	0	1	0	o75-91i	0	o	Clan CE, family C48, Ulp1-like cysteine peptidase
T_tenax_NG.00g183050	C5	CE	Adenovirus endoprotease	912	1	0	0	0	0	i	0	o	Importin N-terminal domain-containing protein
T_tenax_NG.00g088130	C50	CD	Separase	932	1	0	0	1	0	o912-930i	0	o	Clan CD, family C50, separase-like cysteine peptidase
T_tenax_NG.00g097350	C53	CQ	Pestivirus Npro endopeptidase	392	0	0	0	0	0	i	0	o	CAMK family protein kinase
T_tenax_NG.00g189940	C54	CA	Autophagin-1	348	0	0	0	0	Y	n5-16c21/22o	0	o	Clan CA, family C54, ATG4-like cysteine peptidase
T_tenax_NG.00g186370	C54	CA	Autophagin-1	298	0	0	0	0	0	i	0	o	Clan CA, family C54, ATG4-like cysteine peptidase
T_tenax_NG.00g120710	C54	CA	Autophagin-1	274	0	0	1	0	0	i	0	o	Clan CA, family C54, ATG4-like cysteine peptidase
T_tenax_NG.00g155310	C6	CA	Helper component proteinase	260	1	0	0	0	0	i	0	o	hypothetical protein
T_tenax_NG.00g188030	C65	CA	Otubain	265	0	0	0	0	0	i	0	o	OTU-like cysteine protease family protein
T_tenax_NG.00g046420	C65	CA	Otubain	1255	0	0	0	11	0	i41-60o80-97i109-137o149-167i174-193o213-230i235-255o564-585i749-767o812-832i917-934o	11	i35-57o77-99i108-130o145-167i174-192o207-229i234-256o568-590i749-768o812-834i917-934o	Adenylate and Guanylate cyclase catalytic domain containing protein
T_tenax_NG.00g155230	C69	PB	Dipeptidase AÂ	152	0	0	0	0	0	i	0	o	hypothetical protein
T_tenax_NG.00g181740	C69	PB	Dipeptidase AÂ	472	0	Y	0	0	0	i	0	o	Clan PB, family C69, PipD-like cysteine peptidase
T_tenax_NG.00g043660	C69	PB	Dipeptidase AÂ	126	0	Y	0	0	0	i	0	o	hypothetical protein
T_tenax_NG.00g184290	C78	CE	ElaD peptidase	194	1	0	0	0	0	i	0	o	hypothetical protein
T_tenax_NG.00g183790	C97	CP	deSUMOylase (PPPDE)	167	1	0	0	1	0	i147-166o	1	o147-166i	LRAT domain-containing protein
T_tenax_NG.00g127760	C97	CP	deSUMOylase (PPPDE)	189	1	0	0	0	0	i	0	o	PPPDE domain-containing protein
T_tenax_NG.00g124790	C97	CP	deSUMOylase (PPPDE)	97	1	0	0	0	0	i	0	i	hypothetical protein
T_tenax_NG.00g101580	C97	CP	deSUMOylase (PPPDE)	197	1	0	0	0	0	i	0	o	PPPDE domain-containing protein
T_tenax_NG.00g094410	C97	CP	deSUMOylase (PPPDE)	170	1	0	0	1	0	o146-165i	1	i146-165o	D4Ertd196e protein
T_tenax_NG.00g081070	C97	CP	deSUMOylase (PPPDE)	200	1	0	0	0	0	i	0	o	PPPDE domain-containing protein
T_tenax_NG.00g016450	C97	CP	deSUMOylase (PPPDE)	216	1	0	0	0	0	i	0	o	hypothetical protein
T_tenax_NG.00g153310	C98	CA	Ubiquitin-specific peptidase-like	890	1	0	0	0	0	i	0	o	Clan CA, family C19, ubiquitin hydrolase-like cysteine peptidase
T_tenax_NG.00g152800	C98	CA	Ubiquitin-specific peptidase-like	845	0	0	1	0	0	i	0	o	Clan CA, family C19, ubiquitin hydrolase-like cysteine peptidase
T_tenax_NG.00g141030	C98	CA	Ubiquitin-specific peptidase-like	398	0	0	1	0	Y	n4-12c17/18o	0	o	UDENN domain-containing protein
T_tenax_NG.00g040170	C98	CA	Ubiquitin-specific peptidase-like	165	1	0	0	0	0	i	0	i	Zf-3CxxC domain-containing protein
T_tenax_NG.00g015200	C98	CA	Ubiquitin-specific peptidase-like	962	0	0	0	0	0	i	0	o	Ubiquitin carboxyl-terminal hydrolase family protein
T_tenax_NG.00g003350	C98	CA	Ubiquitin-specific peptidase-like	1647	0	0	0	0	0	i	0	o	Clan CA, family C19, ubiquitin hydrolase-like cysteine peptidase
T_tenax_NG.00g155080	M1	MA	Membrane alanine aminopeptidase	832	0	0	0	0	0	i	0	o	Clan MA, family M1, aminopeptidase N-like metallopeptidase
T_tenax_NG.00g034150	M1	MA	Membrane alanine aminopeptidase	400	0	0	0	0	0	i	0	o	hypothetical protein
T_tenax_NG.00g144130	M1	MA	Membrane alanine aminopeptidase	456	0	Y	0	0	0	i	0	o	Clan MA, family M1, aminopeptidase N-like metallopeptidase
T_tenax_NG.00g120190	M1	MA	Membrane alanine aminopeptidase	297	0	Y	0	0	0	i	0	o	hypothetical protein
T_tenax_NG.00g164390	M13	MA	Neprilysin	1073	0	0	0	0	0	i	0	o	hypothetical protein
T_tenax_NG.00g191060	M14	MC	Zinc carboxypeptidase	411	0	0	0	0	0	i	0	o	Clan MC, family M14, Zinc carboxypeptidase-like metallopeptidase
T_tenax_NG.00g159720	M14	MC	Zinc carboxypeptidase	580	0	0	0	0	0	i	0	o	Clan MC, family M14, Zinc carboxypeptidase-like metallopeptidase
T_tenax_NG.00g151300	M14	MC	Zinc carboxypeptidase	581	0	0	0	0	0	i	0	o	Clan MC, family M14, Zinc carboxypeptidase-like metallopeptidase
T_tenax_NG.00g128500	M14	MC	Zinc carboxypeptidase	579	0	0	0	0	0	i	0	o	Clan MC, family M14, Zinc carboxypeptidase-like metallopeptidase
T_tenax_NG.00g122330	M14	MC	Zinc carboxypeptidase	588	0	0	0	0	0	i	0	o	Clan MC, family M14, Zinc carboxypeptidase-like metallopeptidase
T_tenax_NG.00g104060	M14	MC	Zinc carboxypeptidase	580	0	0	0	0	0	i	0	o	Clan MC, family M14, Zinc carboxypeptidase-like metallopeptidase
T_tenax_NG.00g090890	M14	MC	Zinc carboxypeptidase	578	0	0	0	0	0	i	0	o	Clan MC, family M14, Zinc carboxypeptidase-like metallopeptidase
T_tenax_NG.00g040860	M14	MC	Zinc carboxypeptidase	582	0	0	0	0	0	i	0	o	Clan MC, family M14, Zinc carboxypeptidase-like metallopeptidase
T_tenax_NG.00g028810	M14	MC	Zinc carboxypeptidase	578	0	0	0	0	0	i	0	o	Clan MC, family M14, Zinc carboxypeptidase-like metallopeptidase
T_tenax_NG.00g167530	M15	MD	Zinc D-Ala-D-Ala carboxypeptidase	2105	0	0	0	2	0	o1083-1100i1547-1564o	0	o	PIKK family atypical protein kinase
T_tenax_NG.00g071110	M15	MD	Zinc D-Ala-D-Ala carboxypeptidase	213	0	0	0	0	0	i	0	o	IQ calmodulin-binding motif family protein
T_tenax_NG.00g190760	M16	ME	Insulinase	212	0	0	0	0	0	i	0	o	hypothetical protein
T_tenax_NG.00g131830	M16	ME	Insulinase	979	0	0	0	0	Y	n11-21c26/27o	1	i7-29o	Clan ME, family M16, insulinase-like metallopeptidase
T_tenax_NG.00g107000	M16	ME	Insulinase	417	0	0	0	0	0	i	0	o	Clan ME, family M16, insulinase-like metallopeptidase
T_tenax_NG.00g092960	M16	ME	Insulinase	369	0	0	0	1	0	o326-349i	1	o327-349i	glycosyl hydrolase
T_tenax_NG.00g065610	M16	ME	Insulinase	984	0	0	0	1	0	i303-323o	0	o	Clan ME, family M16, insulinase-like metallopeptidase
T_tenax_NG.00g052130	M16	ME	Insulinase	951	0	0	0	0	0	i	0	o	Clan ME, family M16, insulinase-like metallopeptidase
T_tenax_NG.00g039900	M16	ME	Insulinase	989	0	0	0	1	0	i12-32o	1	i7-29o	Clan ME, family M16, insulinase-like metallopeptidase
T_tenax_NG.00g035830	M16	ME	Insulinase	995	0	0	0	1	0	i9-29o	1	i7-29o	Clan ME, family M16, insulinase-like metallopeptidase
T_tenax_NG.00g030430	M16	ME	Insulinase	780	0	0	0	0	0	i	0	o	hypothetical protein
T_tenax_NG.00g022850	M16	ME	Insulinase	345	0	0	0	0	Y	n2-10c15/16o	0	o	hypothetical protein
T_tenax_NG.00g012850	M16	ME	Insulinase	282	0	0	0	0	0	i	0	o	Bromo domain-containing protein
T_tenax_NG.00g163440	M16	ME	Insulinase	248	0	Y	0	0	0	i	0	o	hypothetical protein
T_tenax_NG.00g037420	M16	ME	Insulinase	423	1	0	0	0	0	i	0	o	Clan ME, family M16, insulinase-like metallopeptidase
T_tenax_NG.00g145500	M18	MH	Aminopeptidase I zinc metalloprotease	400	0	0	0	0	0	i	0	o	Clan MH, family M18, aspartyl aminopeptidase-like metallopeptidase
T_tenax_NG.00g140680	M18	MH	Aminopeptidase I zinc metalloprotease	425	0	0	0	0	0	i	0	o	Clan MH, family M18, aspartyl aminopeptidase-like metallopeptidase
T_tenax_NG.00g097690	M18	MH	Aminopeptidase I zinc metalloprotease	425	0	0	0	0	0	i	0	o	Clan MH, family M18, aspartyl aminopeptidase-like metallopeptidase
T_tenax_NG.00g093380	M18	MH	Aminopeptidase I zinc metalloprotease	352	0	0	0	0	0	i	0	o	M18 family aminopeptidase
T_tenax_NG.00g091690	M18	MH	Aminopeptidase I zinc metalloprotease	1164	0	0	0	0	0	i	0	o	PCI domain-containing protein
T_tenax_NG.00g069360	M18	MH	Aminopeptidase I zinc metalloprotease	412	0	0	0	0	0	i	0	o	Clan MH, family M18, aspartyl aminopeptidase-like metallopeptidase
T_tenax_NG.00g060130	M18	MH	Aminopeptidase I zinc metalloprotease	405	0	0	0	0	0	i	0	o	Clan MH, family M18, aspartyl aminopeptidase-like metallopeptidase
T_tenax_NG.00g112090	M18	MH	Aminopeptidase I zinc metalloprotease	440	0	Y	0	0	0	i	0	o	M18 family aminopeptidase
T_tenax_NG.00g098410	M18	MH	Aminopeptidase I zinc metalloprotease	1028	0	Y	0	0	0	i	0	o	Vacuolar protein sorting-associated protein 18 homolog
T_tenax_NG.00g023760	M18	MH	Aminopeptidase I zinc metalloprotease	423	0	Y	0	0	0	i	0	o	M18 family aminopeptidase
T_tenax_NG.00g144310	M18	MH	Aminopeptidase I zinc metalloprotease	468	1	0	0	0	0	i	0	o	Clan MH, family M18, aspartyl aminopeptidase-like metallopeptidase
T_tenax_NG.00g189230	M19	MJ	Membrane dipeptidase	251	0	0	0	0	0	i	0	o	Hemagglutinin
T_tenax_NG.00g187410	M20	MH	Peptidase T	510	0	0	0	0	0	i	0	o	Clan MH, family M20, peptidase T-like metallopeptidase
T_tenax_NG.00g186220	M20	MH	Peptidase T	530	0	0	0	0	0	i	0	o	Clan MH, family M20, peptidase T-like metallopeptidase
T_tenax_NG.00g152700	M20	MH	Peptidase T	424	0	0	0	0	0	i	0	o	Clan MH, family M20, peptidase T-like metallopeptidase
T_tenax_NG.00g131250	M20	MH	Peptidase T	372	0	0	0	0	0	i	0	o	Clan MH, family M20, peptidase T-like metallopeptidase
T_tenax_NG.00g068550	M20	MH	Peptidase T	473	0	0	0	0	0	i	0	o	Clan MH, family M20, peptidase T-like metallopeptidase
T_tenax_NG.00g026370	M20	MH	Peptidase T	426	0	0	0	0	0	i	0	o	Clan MH, family M20, peptidase T-like metallopeptidase
T_tenax_NG.00g025720	M20	MH	Peptidase T	495	0	0	0	0	0	i	0	o	Clan MH, family M20, peptidase T-like metallopeptidase
T_tenax_NG.00g050710	M20	MH	Peptidase T	495	0	Y	0	0	0	i	0	o	Clan MH, family M20, peptidase T-like metallopeptidase
T_tenax_NG.00g147040	M20	MH	Peptidase T	473	1	0	0	0	0	i	0	o	Clan MH, family M20, peptidase T-like metallopeptidase
T_tenax_NG.00g172810	M24	MG	Methionyl aminopeptidase 2	458	0	0	0	0	0	i	0	o	Clan MG, familly M24, aminopeptidase P-like metallopeptidase
T_tenax_NG.00g141370	M24	MG	Methionyl aminopeptidase 2	452	0	0	1	0	0	i	0	o	Clan MG, familly M24, aminopeptidase P-like metallopeptidase
T_tenax_NG.00g091760	M24	MG	Methionyl aminopeptidase 2	436	0	0	0	0	0	i	0	o	Clan MG, familly M24, aminopeptidase P-like metallopeptidase
T_tenax_NG.00g047370	M24	MG	Methionyl aminopeptidase 2	437	0	0	0	0	0	i	0	o	Clan MG, familly M24, aminopeptidase P-like metallopeptidase
T_tenax_NG.00g020580	M24	MG	Methionyl aminopeptidase 2	368	0	0	0	0	0	i	0	o	Clan MG, familly M24, aminopeptidase P-like metallopeptidase
T_tenax_NG.00g016170	M24	MG	Methionyl aminopeptidase 2	412	0	0	0	0	0	i	0	o	Clan MG, familly M24, aminopeptidase P-like metallopeptidase
T_tenax_NG.00g139060	M24	MG	Methionyl aminopeptidase 2	959	0	Y	0	0	0	i	0	o	Clan MG, familly M24, aminopeptidase P-like metallopeptidase
T_tenax_NG.00g132260	M24	MG	Methionyl aminopeptidase 2	411	0	Y	0	0	0	i	0	o	Clan MG, familly M24, aminopeptidase P-like metallopeptidase
T_tenax_NG.00g097790	M24	MG	Methionyl aminopeptidase 2	382	0	Y	0	0	0	i	0	o	Clan MG, familly M24, aminopeptidase P-like metallopeptidase
T_tenax_NG.00g167040	M24	MG	Methionyl aminopeptidase 2	414	1	0	0	0	0	i	0	o	Clan MG, familly M24, aminopeptidase P-like metallopeptidase
T_tenax.00g050260	M26	MA	IgA1-specific metallopeptidase	212	0	0	0	0	0	i	0	o	hypothetical protein
T_tenax_NG.00g188990	M28	MH	Aminopeptidase S	403	0	0	0	3	0	i70-100o157-183i204-221o	3	i73-95o161-183i204-221o	Putative aminopeptidase
T_tenax_NG.00g063180	M28	MH	Aminopeptidase S	452	0	0	0	1	0	o425-443i	1	o421-443i	hypothetical protein
T_tenax_NG.00g019890	M28	MH	Aminopeptidase S	744	0	0	0	7	Y	n4-15c20/21o326-343i350-371o383-405i417-449o455-475i482-504o524-541i	9	i5-27o326-343i348-367o382-404i411-428o432-449i462-484o489-511i524-541o	Clan MH, family M28, aminopeptidase S-like metallopeptidase
T_tenax_NG.00g141850	M29	MQ	Thermophilic metalloprotease	512	0	0	0	0	0	i	0	o	DUF659 domain-containing protein
T_tenax_NG.00g106510	M29	MQ	Thermophilic metalloprotease	293	0	0	0	1	0	o12-34i	1	i12-34o	hypothetical protein
T_tenax_NG.00g119800	M3	MA	Oligopeptidase F	1072	0	0	0	0	0	i	0	o	Clan MA, family M3, oligopeptidase A-like metallopeptidase
T_tenax_NG.00g037110	M3	MA	Oligopeptidase F	207	0	Y	0	0	0	i	0	o	Myb-like DNA-binding domain containing protein
T_tenax_NG.00g153290	M32	MA	Carboxypeptidase Taq metallopeptidase	119	0	0	0	0	0	i	0	o	GP63-like
T_tenax_NG.00g113780	M36	MA	Fungalysin metallopeptidase	275	0	0	0	0	0	i	0	o	Mnd1 family protein
T_tenax_NG.00g080700	M43	MA	Cytophagalysin	643	0	0	0	0	Y	n6-17c21/22o	0	o	hypothetical protein
T_tenax_NG.00g039290	M48	MA	CAAX prenyl protease	486	0	0	0	7	0	o20-43i74-95o107-129i149-172o234-255i343-363o383-407i	7	i21-43o72-94i107-129o149-171i234-256o343-364i384-406o	hypothetical protein
T_tenax_NG.00g189250	M48	MA	CAAX prenyl protease	407	0	0	0	6	0	i58-77o97-121i142-162o168-190i283-301o317-337i	7	o5-22i58-77o97-119i140-159o169-191i283-302o317-339i	Clan MA, family M48, Ste24 endopeptidase-like metallopeptidase
T_tenax_NG.00g177520	M48	MA	CAAX prenyl protease	300	0	0	0	4	0	i20-41o56-81i88-107o160-181i	4	i20-42o57-79i88-110o159-181i	Transmembrane protein
T_tenax_NG.00g135270	M48	MA	CAAX prenyl protease	462	0	0	0	7	0	i40-58o97-114i121-143o169-189i218-241o334-356i368-388o	7	i37-59o97-114i121-143o168-190i219-241o334-356i369-388o	hypothetical protein
T_tenax_NG.00g061770	M48	MA	CAAX prenyl protease	441	0	Y	0	7	0	o12-31i52-74o86-111i132-152o205-223i315-336o348-367i	7	o10-32i52-74o89-111i132-151o201-223i313-335o348-370i	hypothetical protein
T_tenax_NG.00g061560	M48	MA	CAAX prenyl protease	181	0	Y	0	2	0	i64-84o90-108i	2	i62-84o89-111i	hypothetical protein
T_tenax_NG.00g049340	M48	MA	CAAX prenyl protease	383	0	Y	0	5	Y	n3-14c18/19o68-85i97-121o141-160i253-271o291-309i	5	o4-23i99-121o141-163i257-276o291-313i	Clan MA, family M48, Ste24 endopeptidase-like metallopeptidase
T_tenax_NG.00g178890	M48	MA	CAAX prenyl protease	481	0	0	0	8	0	i12-30o50-73i85-104o124-146i199-217o274-294i306-324o344-365i	8	i7-29o55-74i87-104o124-146i199-218o272-294i307-329o344-365i	hypothetical protein
T_tenax_NG.00g122630	M48	MA	CAAX prenyl protease	429	0	0	0	5	0	o45-63i75-94o114-138i307-328o340-361i	5	o45-62i113-132o194-216i307-329o339-361i	hypothetical protein
T_tenax_NG.00g101240	M48	MA	CAAX prenyl protease	434	0	0	0	6	0	i7-25o88-111i123-148o201-221i307-328o340-359i	7	i7-29o53-75i88-110o130-152i199-221o306-328i340-359o	hypothetical protein
T_tenax_NG.00g056640	M49	M-	Dipeptidyl peptidase III	679	0	0	0	0	0	i	0	o	Clan M-, family M49, dipeptidylpeptidase III-like metallopeptidase
T_tenax_NG.00g026830	M50	MM	Site 2 peptidase	184	0	0	0	0	0	i	0	o	26S proteasome non-ATPase regulatory subunit
T_tenax_NG.00g160280	M56	MA	BlaR1 peptidase	590	0	0	0	1	Y	n2-12c16/17o509-530i	1	o509-531i	hypothetical protein
T_tenax_NG.00g156320	M56	MA	BlaR1 peptidase	532	0	0	0	1	0	o491-515i	1	o493-515i	FG-GAP repeat family protein
T_tenax_NG.00g155550	M56	MA	BlaR1 peptidase	161	0	0	0	1	0	o73-99i	1	o75-97i	hypothetical protein
T_tenax_NG.00g132430	M56	MA	BlaR1 peptidase	285	0	Y	0	1	0	o189-213i	1	o191-213i	cellulosomal scaffoldin anchoring protein C
T_tenax_NG.00g188930	M57	MA	Dual-action HEIGH metallo-peptidase	433	0	0	0	1	0	o339-359i	1	o336-358i	hypothetical protein
T_tenax_NG.00g172350	M60	MA	Enhancin	890	0	0	0	1	0	o850-868i	1	o850-872i	Immuno-dominant variable surface antigen-like
T_tenax_NG.00g165460	M60	MA	Enhancin	718	0	0	0	0	0	i	0	o	Peptidase M60 domain-containing protein
T_tenax_NG.00g162980	M60	MA	Enhancin	743	0	0	0	0	0	i	0	o	Peptidase M60 domain-containing protein
T_tenax_NG.00g151780	M60	MA	Enhancin	311	0	0	0	0	0	i	0	o	hypothetical protein
T_tenax_NG.00g149490	M60	MA	Enhancin	1252	0	0	0	0	0	i	0	o	hypothetical protein
T_tenax_NG.00g129900	M60	MA	Enhancin	1160	0	0	0	1	Y	n2-13c18/19o1119-1147i	1	o1124-1146i	Immuno-dominant variable surface antigen-like
T_tenax_NG.00g112590	M60	MA	Enhancin	767	0	0	0	0	0	i	0	o	Immuno-dominant variable surface antigen-like
T_tenax_NG.00g105110	M60	MA	Enhancin	713	0	0	0	7	0	o109-130i142-167o173-196i208-230o236-254i299-318o324-345i	7	o109-131i144-163o173-195i208-230o235-254i296-318o322-344i	Immuno-dominant variable surface antigen-like
T_tenax_NG.00g066750	M60	MA	Enhancin	734	0	0	0	0	0	i	0	o	Peptidase M60 domain-containing protein
T_tenax_NG.00g042930	M60	MA	Enhancin	726	0	0	0	0	0	i	0	o	Peptidase M60 domain-containing protein
T_tenax_NG.00g157630	M60	MA	Enhancin	726	0	Y	0	0	0	i	0	o	Peptidase M60 domain-containing protein
T_tenax_NG.00g087560	M60	MA	Enhancin	369	0	Y	0	1	0	o324-344i	1	i326-348o	Immuno-dominant variable surface antigen-like
T_tenax.00g131330	M60	MA	Enhancin	482	0	0	0	0	0	i	0	o	hypothetical protein
T_tenax_NG.00g044940	M61	MA	Glycyl aminopeptidase	302	0	0	0	0	0	i	0	o	Toxic anion resistance protein
T_tenax_NG.00g097910	M75	MS	Imelysin	192	0	0	0	0	0	i	0	o	t-SNARE coiled-coil homology domain-containing protein
T_tenax_NG.00g165760	M76	MA	Atp23 peptidase	162	0	0	0	0	0	i	0	o	Mitochondrial inner membrane protease ATP23
T_tenax_NG.00g190570	M8	MA	Leishmanolysin	572	0	0	0	1	0	o532-549i	1	o532-549i	GP63-like
T_tenax_NG.00g190250	M8	MA	Leishmanolysin	597	0	0	0	1	0	o549-575i	1	o553-575i	GP63-like
T_tenax_NG.00g178560	M8	MA	Leishmanolysin	631	0	0	0	4	0	o6-30i42-60o66-87i94-113o	3	i7-29o44-66i91-113o	GP63-like
T_tenax_NG.00g175980	M8	MA	Leishmanolysin	612	0	0	0	1	0	o568-588i	1	o568-590i	GP63-like
T_tenax_NG.00g168940	M8	MA	Leishmanolysin	607	0	0	0	1	0	o561-585i	1	o563-585i	GP63-like
T_tenax_NG.00g167050	M8	MA	Leishmanolysin	806	0	0	0	1	0	o679-698i	1	o677-699i	GP63-like
T_tenax_NG.00g162940	M8	MA	Leishmanolysin	997	0	0	0	1	0	o954-978i	1	o957-979i	Ser/Thr protein phosphatase
T_tenax_NG.00g155940	M8	MA	Leishmanolysin	531	0	0	0	1	0	o484-508i	1	o484-506i	GP63-like
T_tenax_NG.00g155420	M8	MA	Leishmanolysin	590	0	0	0	1	0	o519-542i	1	o519-541i	GP63-like
T_tenax_NG.00g147180	M8	MA	Leishmanolysin	599	0	0	0	1	Y	n2-9c13/14o550-573i	1	o551-573i	GP63-like
T_tenax_NG.00g128910	M8	MA	Leishmanolysin	709	0	0	0	0	0	i	0	o	Leishmanolysin-like metallopeptidase GP63b (Fragment)
T_tenax_NG.00g108920	M8	MA	Leishmanolysin	335	0	0	0	1	0	o290-313i	1	o289-311i	GP63-like
T_tenax_NG.00g101120	M8	MA	Leishmanolysin	598	0	0	0	0	Y	n2-10c14/15o	0	o	GP63-like
T_tenax_NG.00g099150	M8	MA	Leishmanolysin	651	0	0	0	1	0	o606-628i	1	o606-628i	GP63-like
T_tenax_NG.00g084530	M8	MA	Leishmanolysin	559	0	0	0	1	0	o510-534i	1	o512-534i	hypothetical protein
T_tenax_NG.00g069620	M8	MA	Leishmanolysin	599	0	0	0	0	0	i	0	o	GP63-like
T_tenax_NG.00g037980	M8	MA	Leishmanolysin	633	0	0	0	1	0	o592-616i	1	o594-616i	GP63-like
T_tenax_NG.00g148360	M8	MA	Leishmanolysin	477	0	Y	0	1	0	o410-433i	1	o411-433i	GP63-like
T_tenax_NG.00g147210	M8	MA	Leishmanolysin	590	0	Y	0	1	0	o531-554i	1	o531-553i	GP63-like
T_tenax_NG.00g136400	M8	MA	Leishmanolysin	602	0	Y	0	1	Y	n2-10c15/16o540-567i	1	o545-567i	GP63-like
T_tenax_NG.00g131370	M8	MA	Leishmanolysin	679	0	Y	0	0	Y	n2-8c12/13o	0	o	GP63-like
T_tenax_NG.00g131200	M8	MA	Leishmanolysin	525	0	Y	0	0	0	i	0	o	GP63-like
T_tenax_NG.00g124740	M8	MA	Leishmanolysin	452	0	Y	0	1	0	o385-411i	1	o389-411i	GP63-like
T_tenax_NG.00g111970	M8	MA	Leishmanolysin	618	0	Y	0	0	0	i	0	o	hypothetical protein
T_tenax_NG.00g111000	M8	MA	Leishmanolysin	526	0	Y	0	1	Y	n2-9c13/14o501-525i	1	o503-525i	GP63-like
T_tenax_NG.00g093940	M8	MA	Leishmanolysin	502	0	Y	0	0	Y	n3-11c15/16o	0	o	GP63-like
T_tenax_NG.00g089910	M8	MA	Leishmanolysin	647	0	Y	0	1	0	o595-616i	1	o594-616i	GP63-like
T_tenax_NG.00g073410	M8	MA	Leishmanolysin	639	0	Y	0	1	0	o557-579i	1	o557-579i	GP63-like
T_tenax_NG.00g025220	M8	MA	Leishmanolysin	561	0	Y	0	1	0	o515-538i	1	o515-537i	GP63-like
T_tenax_NG.00g024560	M8	MA	Leishmanolysin	349	0	Y	0	1	0	i311-335o	1	o313-335i	GP63-like
T_tenax_NG.00g023250	M8	MA	Leishmanolysin	1590	0	Y	0	3	Y	n2-9c13/14o556-580i1128-1152o1550-1574i	2	i557-579o1549-1571i	surface antigen BspA-like
T_tenax_NG.00g022490	M8	MA	Leishmanolysin	523	0	Y	0	1	0	o470-493i	1	o471-493i	GP63-like
T_tenax_NG.00g006330	M8	MA	Leishmanolysin	914	0	Y	0	0	0	i	0	o	GP63-like
T_tenax_NG.00g079190	M8	MA	Leishmanolysin	682	1	0	0	1	0	o636-659i	1	o637-659i	Clan MA, family M8, leishmanolysin-like metallopeptidase
T_tenax_NG.00g053080	M8	MA	Leishmanolysin	739	1	0	0	1	0	o690-712i	1	o689-711i	GP63-like
T_tenax.00g004680	M8	MA	Leishmanolysin	441	0	Y	0	0	0	i	0	o	GP63-like
T_tenax_NG.00g171560	M9	MA	Collagenase	249	0	0	0	0	0	i	0	o	hypothetical protein
T_tenax_NG.00g046880	Prp	UA*	Cysteine protease Prp	414	0	0	0	0	0	i	0	o	RRM domain-containing protein
T_tenax_NG.00g164790	S10	SC	Serine carboxypeptidase	797	0	0	0	0	0	i	0	o	MMS19 nucleotide excision repair protein
T_tenax_NG.00g178260	S15	SC	X-Pro dipeptidyl-peptidase	450	0	0	0	0	0	i	0	o	AB hydrolase-1 domain-containing protein
T_tenax_NG.00g131020	S15	SC	X-Pro dipeptidyl-peptidase	290	0	0	0	0	0	i	0	o	Clan SC, family S9, unassigned serine peptidase
T_tenax_NG.00g130300	S15	SC	X-Pro dipeptidyl-peptidase	329	0	0	1	0	0	i	0	o	Clan SC, family S9, unassigned serine peptidase
T_tenax_NG.00g067520	S15	SC	X-Pro dipeptidyl-peptidase	346	0	0	0	0	0	i	0	o	Clan SC, family S9, unassigned serine peptidase
T_tenax_NG.00g011200	S15	SC	X-Pro dipeptidyl-peptidase	902	0	0	0	0	Y	n5-16c20/21o	1	i2-19o	Clan SC, family S33, methylesterase-like serine peptidase
T_tenax_NG.00g057610	S26	SF	Signal peptidase I	184	0	0	0	1	0	o26-47i	1	i21-43o	Clan SF, family S26, signal peptidase I-like serine peptidase
T_tenax_NG.00g052440	S26	SF	Signal peptidase I	726	0	0	0	0	0	i	0	o	C2H2-type domain-containing protein
T_tenax_NG.00g144780	S28	SC	Serine carboxypeptidase S28	757	0	0	0	1	0	o455-477i	1	o455-477i	Clan SC, family S28, unassigned serine peptidase
T_tenax_NG.00g113050	S28	SC	Serine carboxypeptidase S28	445	0	0	0	0	0	i	0	o	Clan SC, family S28, unassigned serine peptidase
T_tenax_NG.00g102430	S28	SC	Serine carboxypeptidase S28	515	0	0	0	1	0	o478-502i	1	o480-502i	Clan SC, family S28, unassigned serine peptidase
T_tenax_NG.00g080660	S28	SC	Serine carboxypeptidase S28	609	0	0	0	3	0	o20-38i76-93o568-594i	3	o20-42i76-98o570-592i	Clan SC, family S28, unassigned serine peptidase
T_tenax_NG.00g075490	S28	SC	Serine carboxypeptidase S28	340	0	0	0	1	0	o295-313i	0	o	Clan SC, family S28, unassigned serine peptidase
T_tenax_NG.00g071810	S28	SC	Serine carboxypeptidase S28	542	1	0	0	1	0	o495-520i	1	o496-518i	Clan SC, family S28, unassigned serine peptidase
T_tenax_NG.00g063940	S28	SC	Serine carboxypeptidase S28	485	0	0	0	1	0	o456-480i	1	o457-479i	hypothetical protein
T_tenax_NG.00g035420	S28	SC	Serine carboxypeptidase S28	531	0	0	0	1	Y	n2-10c18/19o487-513i	1	o489-511i	Clan SC, family S28, unassigned serine peptidase
T_tenax_NG.00g030780	S28	SC	Serine carboxypeptidase S28	501	1	0	0	1	0	o471-494i	1	o472-494i	Clan SC, family S28, unassigned serine peptidase
T_tenax_NG.00g002480	S28	SC	Serine carboxypeptidase S28	511	0	0	0	1	0	o476-501i	1	o479-501i	hypothetical protein
T_tenax_NG.00g099620	S3	PA	Alphavirus core protein	113	0	0	0	0	0	i	0	o	Acylphosphatase-like domain-containing protein
T_tenax_NG.00g049380	S39	PA	Sobemovirus peptidase	164	0	0	0	0	0	i	0	o	acetyltransferase, GNAT family protein
T_tenax_NG.00g118430	S46	PA	Dipeptidyl-peptidase 7	257	0	0	0	0	0	i	0	o	Spindle pole body component SPC42
T_tenax_NG.00g017760	S46	PA	Dipeptidyl-peptidase 7	118	0	0	0	0	0	i	0	o	hypothetical protein
T_tenax_NG.00g060810	S49	SK	Signal peptide peptidase A	208	1	0	0	1	0	i145-162o	1	i141-163o	hypothetical protein
T_tenax_NG.00g029930	S49	SK	Signal peptide peptidase A	126	0	0	0	0	Y	n2-9c14/15o	0	o	hypothetical protein
T_tenax_NG.00g155550	S49	SK	Signal peptide peptidase A	161	0	Y	0	1	0	o73-99i	1	o75-97i	hypothetical protein
T_tenax_NG.00g003690	S51	PC	Dipeptidase E	180	0	0	0	0	0	i	0	o	Clan PC
T_tenax_NG.00g176980	S53	SB	Sedolisin	983	0	0	0	0	0	i	0	o	hypothetical protein
T_tenax_NG.00g188610	S66	SS	LD-carboxypeptidase	335	0	0	1	0	0	i	0	o	hypothetical protein
T_tenax_NG.00g177130	S8	SB	Subtilase family	990	1	0	0	0	0	i	0	o	hypothetical protein
T_tenax_NG.00g172940	S8	SB	Subtilase family	861	0	0	0	1	0	o816-838i	1	o816-838i	Clan SB, family S8, subtilisin-like serine peptidase
T_tenax_NG.00g164880	S8	SB	Subtilase family	869	0	0	0	2	0	o802-820i832-860o	1	o836-858i	Clan SB, family S8, subtilisin-like serine peptidase
T_tenax_NG.00g162780	S8	SB	Subtilase family	428	0	0	0	0	0	i	0	o	Clan SB, family S8, subtilisin-like serine peptidase
T_tenax_NG.00g161230	S8	SB	Subtilase family	852	0	0	0	1	0	o809-832i	1	o810-832i	Clan SB, family S8, subtilisin-like serine peptidase
T_tenax_NG.00g154380	S8	SB	Subtilase family	770	0	0	0	1	Y	n2-9c13/14o727-750i	1	o728-750i	P/Homo B domain-containing protein
T_tenax_NG.00g151320	S8	SB	Subtilase family	248	0	0	0	0	0	i	0	o	small GTP-binding protein
T_tenax_NG.00g149220	S8	SB	Subtilase family	939	0	0	0	1	0	o896-918i	1	o896-918i	Clan SB, family S8, subtilisin-like serine peptidase
T_tenax_NG.00g144160	S8	SB	Subtilase family	815	0	0	0	1	0	o769-791i	1	o769-791i	Clan SB, family S8, subtilisin-like serine peptidase
T_tenax_NG.00g110550	S8	SB	Subtilase family	805	0	0	0	1	0	o762-784i	1	o762-784i	Clan SB, family S8, subtilisin-like serine peptidase
T_tenax_NG.00g110210	S8	SB	Subtilase family	1012	0	0	0	1	0	o934-959i	1	o937-959i	Clan SB, family S8, subtilisin-like serine peptidase
T_tenax_NG.00g106760	S8	SB	Subtilase family	1763	0	0	0	1	0	o1718-1739i	1	o1717-1739i	Clan SB, family S8, subtilisin-like serine peptidase
T_tenax_NG.00g106300	S8	SB	Subtilase family	998	0	0	0	1	0	o950-973i	1	o951-973i	Clan SB, family S8, subtilisin-like serine peptidase
T_tenax_NG.00g100000	S8	SB	Subtilase family	1758	0	0	0	2	0	o621-642i892-913o	2	o619-641i895-917o	Clan SB, family S8, subtilisin-like serine peptidase
T_tenax_NG.00g094170	S8	SB	Subtilase family	897	0	0	0	0	Y	n3-11c16/17o	0	o	EGF-like domain-containing protein
T_tenax_NG.00g091380	S8	SB	Subtilase family	304	0	0	0	0	0	i	0	o	Clan SB, family S8, subtilisin-like serine peptidase
T_tenax_NG.00g087460	S8	SB	Subtilase family	777	0	0	0	1	Y	n2-10c15/16o737-758i	1	o736-758i	Clan SB, family S8, subtilisin-like serine peptidase
T_tenax_NG.00g086120	S8	SB	Subtilase family	780	0	0	0	1	0	o729-753i	1	o730-752i	Clan SB, family S8, subtilisin-like serine peptidase
T_tenax_NG.00g083280	S8	SB	Subtilase family	974	0	0	0	1	0	o903-925i	1	o903-925i	Clan SB, family S8, subtilisin-like serine peptidase
T_tenax_NG.00g078810	S8	SB	Subtilase family	988	0	0	0	1	0	o909-932i	1	o910-932i	hypothetical protein
T_tenax_NG.00g078120	S8	SB	Subtilase family	347	0	0	0	0	0	i	0	o	Clan SB, family S8, subtilisin-like serine peptidase
T_tenax_NG.00g077440	S8	SB	Subtilase family	1265	0	0	0	0	0	i	0	o	hypothetical protein
T_tenax_NG.00g074020	S8	SB	Subtilase family	765	0	0	0	1	0	o705-730i	1	o705-727i	Clan SB, family S8, subtilisin-like serine peptidase
T_tenax_NG.00g071970	S8	SB	Subtilase family	298	0	0	0	0	0	i	0	o	Clan SB, family S8, subtilisin-like serine peptidase
T_tenax_NG.00g063230	S8	SB	Subtilase family	854	0	0	0	1	0	o797-818i	1	o797-819i	Clan SB, family S8, subtilisin-like serine peptidase
T_tenax_NG.00g052690	S8	SB	Subtilase family	915	0	0	0	1	0	o864-885i	1	o864-886i	Clan SB, family S8, subtilisin-like serine peptidase
T_tenax_NG.00g046160	S8	SB	Subtilase family	748	0	0	0	1	0	o706-727i	1	o706-728i	Clan SB, family S8, subtilisin-like serine peptidase
T_tenax_NG.00g029220	S8	SB	Subtilase family	957	0	0	0	0	Y	n2-9c13/14o	0	o	Clan SB, family S8, subtilisin-like serine peptidase
T_tenax_NG.00g022430	S8	SB	Subtilase family	894	0	0	0	1	0	o845-863i	1	o841-863i	Clan SB, family S8, subtilisin-like serine peptidase
T_tenax_NG.00g018440	S8	SB	Subtilase family	934	0	0	0	1	Y	n2-9c14/15o880-903i	1	o880-902i	Clan SB, family S8, subtilisin-like serine peptidase
T_tenax_NG.00g016420	S8	SB	Subtilase family	285	0	0	0	0	0	i	0	o	Clan SB, family S8, subtilisin-like serine peptidase
T_tenax_NG.00g016410	S8	SB	Subtilase family	733	0	0	0	1	0	o640-664i	1	o642-664i	Clan SB, family S8, subtilisin-like serine peptidase
T_tenax_NG.00g011320	S8	SB	Subtilase family	1053	0	0	0	1	0	o987-1011i	1	o989-1011i	hypothetical protein
T_tenax_NG.00g009030	S8	SB	Subtilase family	1180	0	0	0	1	0	o1098-1124i	1	o1099-1121i	Clan SB, family S8, subtilisin-like serine peptidase
T_tenax_NG.00g007300	S8	SB	Subtilase family	932	0	0	0	0	0	i	0	o	Clan SB, family S8, subtilisin-like serine peptidase
T_tenax_NG.00g003340	S8	SB	Subtilase family	744	0	0	0	1	Y	n2-13c18/19o699-722i	1	o701-723i	p-domain proprotein convertase, putative
T_tenax_NG.00g162780	S8	SB	Subtilase family	428	0	0	0	0	0	i	0	o	Clan SB, family S8, subtilisin-like serine peptidase
T_tenax_NG.00g187700	S9	SC	Prolyl oligopeptidase family	366	0	0	0	0	Y	n5-15c20/21o	1	i2-19o	Clan SC, family S33, methylesterase-like serine peptidase
T_tenax_NG.00g180920	S9	SC	Prolyl oligopeptidase family	313	0	0	0	0	0	i	0	o	Clan SC, family S9, unassigned serine peptidase
T_tenax_NG.00g172550	S9	SC	Prolyl oligopeptidase family	312	0	0	0	0	0	i	0	o	Clan SC, family S9, unassigned serine peptidase
T_tenax_NG.00g169640	S9	SC	Prolyl oligopeptidase family	188	0	0	0	0	0	i	0	o	hypothetical protein
T_tenax_NG.00g127450	S9	SC	Prolyl oligopeptidase family	306	0	0	0	2	0	o37-54i110-129o	1	i37-59o	Clan SC, family S33, methylesterase-like serine peptidase
T_tenax_NG.00g108600	S9	SC	Prolyl oligopeptidase family	302	0	0	0	0	0	i	0	o	Clan SC, family S33, methylesterase-like serine peptidase
T_tenax_NG.00g105800	S9	SC	Prolyl oligopeptidase family	1011	0	0	1	0	0	i	0	o	Clan SC, family S9, acylaminoacyl-peptidase-like serine peptidase
T_tenax_NG.00g098120	S9	SC	Prolyl oligopeptidase family	605	0	0	0	0	Y	n2-9c13/14o	0	o	Clan SC, family S28, unassigned serine peptidase
T_tenax_NG.00g088940	S9	SC	Prolyl oligopeptidase family	338	0	0	1	0	0	i	0	o	Clan SC, family S33, methylesterase-like serine peptidase
T_tenax_NG.00g077100	S9	SC	Prolyl oligopeptidase family	325	0	0	0	0	0	i	0	o	Clan SC, family S9, unassigned serine peptidase
T_tenax_NG.00g042620	S9	SC	Prolyl oligopeptidase family	314	0	0	0	0	0	i	0	o	Clan SC, family S9, unassigned serine peptidase
T_tenax_NG.00g038760	S9	SC	Prolyl oligopeptidase family	242	0	0	0	0	Y	n8-15c19/20o	0	o	Transmembrane protein 53
T_tenax_NG.00g029200	S9	SC	Prolyl oligopeptidase family	321	0	0	0	0	0	i	0	o	Clan SC, family S9, unassigned serine peptidase
T_tenax_NG.00g026660	S9	SC	Prolyl oligopeptidase family	437	0	0	0	0	0	i	0	o	Transcriptional repressor tup12-related protein
T_tenax_NG.00g025860	S9	SC	Prolyl oligopeptidase family	433	0	0	0	0	0	i	0	o	Clan SC, family S9, unassigned serine peptidase
T_tenax_NG.00g025460	S9	SC	Prolyl oligopeptidase family	315	0	0	0	0	0	i	0	o	Clan SC, family S33, methylesterase-like serine peptidase
T_tenax_NG.00g002960	S9	SC	Prolyl oligopeptidase family	442	0	0	0	0	0	i	0	o	Clan SC, family S28, unassigned serine peptidase
T_tenax_NG.00g118550	S9	SC	Prolyl oligopeptidase family	317	0	Y	0	0	0	i	0	o	Clan SC, family S9, unassigned serine peptidase
T_tenax_NG.00g110520	S9	SC	Prolyl oligopeptidase family	358	0	Y	0	0	0	i	0	o	Clan SC, family S9, unassigned serine peptidase
T_tenax_NG.00g082880	S9	SC	Prolyl oligopeptidase family	346	0	Y	0	0	0	i	0	o	Clan SC, family S9, unassigned serine peptidase
T_tenax_NG.00g043370	U32	UA*	Collagenase	648	0	0	0	0	0	i	0	o	hypothetical protein
T_tenax_NG.00g092170	U49	UA*	Lit Peptidase	298	0	0	0	0	0	i	0	o	hypothetical protein
