# Supplementary material for: Comparative genomics between Trichomonas tenax and Trichomonas vaginalis: CAZymes and candidate virulence factors
Source: Front Microbiol. 2024 Jul 17;15:1437572. doi: 10.3389/fmicb.2024.1437572 (PMC11288935; doi:10.3389/fmicb.2024.1437572)
Supplement: Supplementary Table 5 — The annotated BspA-like proteins for T. tenax (excel table). [file Table_5.XLSX]

## Sheet: Sheet1
Locus_tags	Annotation	E-value - BlastP top hit query KAI5496281 / TVAG_073760 (TvBspA625 TpLRR segment 1-277)	Protein Length	TM	SP	TM + SP
T_tenax_NG.00g043980	Surface antigen BspA-like	4e-79	585	0	0	0
T_tenax_NG.00g017130	surface antigen BspA-like	2e-74	329	0	0	0
T_tenax_NG.00g061380	surface antigen BspA-like	2e-70	352	0	0	0
T_tenax_NG.00g034910	Dockerin domain-containing protein	3.17e-68	691	0	0	0
T_tenax_NG.00g164710	hypothetical protein	2.65e-48	933	1	Y	1
T_tenax_NG.00g011640	surface antigen BspA-like	3e-47	949	0	0	1
T_tenax_NG.00g044410	surface antigen BspA-like	2e-45	907	0	0	1
T_tenax_NG.00g046360	surface antigen BspA-like	1e-44	580	0	0	0
T_tenax_NG.00g048440	surface antigen BspA-like	1e-43	1087	1	0	0
T_tenax_NG.00g011450	surface antigen BspA-like	1.4e-41	384	0	0	0
T_tenax_NG.00g038450	surface antigen BspA-like	8e-41	482	1	0	0
T_tenax_NG.00g165920	surface antigen BspA-like	4e-38	913	1	0	0
T_tenax_NG.00g020620	surface antigen BspA-like	6e-38	829	0	0	1
T_tenax_NG.00g046340	hypothetical protein	6.39e-38	538	0	0	0
T_tenax_NG.00g113370	surface antigen BspA-like	1e-37	812	0	0	1
T_tenax_00g107760	surface antigen BspA-like	7e-36	354	0	0	0
T_tenax_NG.00g034140	surface antigen BspA-like	5e-33	1174	0	0	0
T_tenax_NG.00g086750	surface antigen BspA-like	2e-32	808	0	0	1
T_tenax_NG.00g150690	surface antigen BspA-like, partial	2e-32	536	1	0	0
T_tenax_NG.00g092670	surface antigen BspA-like	3e-32	494	0	0	0
T_tenax_NG.00g153850	surface antigen BspA-like	5e-32	740	1	0	0
T_tenax_NG.00g061450	surface antigen BspA-like	4e-31	1103	1	0	0
T_tenax_NG.00g153600	hypothetical protein	9.73e-31	2070	1	0	0
T_tenax_NG.00g183480	surface antigen BspA-like	1e-30	446	0	0	1
T_tenax_NG.00g098800	surface antigen BspA-like	2e-30	783	0	0	1
T_tenax_NG.00g032230	surface antigen BspA-like	2e-30	446	0	0	1
T_tenax_NG.00g095820	surface antigen BspA-like	8e-30	1443	0	Y	0
T_tenax_NG.00g050260	hypothetical protein	9.91e-30	737	0	0	0
T_tenax_NG.00g021090	surface antigen BspA-like	2e-29	820	0	0	0
T_tenax_NG.00g059150	surface antigen BspA-like	2e-29	694	0	0	1
T_tenax_NG.00g051370	surface antigen BspA-like	2e-29	587	0	0	1
T_tenax_NG.00g098580	surface antigen BspA-like	4e-29	824	0	Y	0
T_tenax_NG.00g043020	hypothetical protein	4.85e-29	1190	1	0	0
T_tenax_NG.00g165870	surface antigen BspA-like	8e-29	1559	0	Y	0
T_tenax_NG.00g009930	hypothetical protein	8e-29	541	1	0	0
T_tenax_NG.00g011460	surface antigen BspA-like	1.02e-28	322	0	0	0
T_tenax_NG.00g106450	hypothetical protein	1.19e-28	770	0	0	1
T_tenax_NG.00g051270	surface antigen BspA-like	8e-28	286	0	0	0
T_tenax_NG.00g044760	surface antigen BspA-like	2e-27	1169	0	Y	0
T_tenax_00g000550	surface antigen BspA-like	2e-27	570	0	0	0
T_tenax_NG.00g161300	surface antigen BspA-like	2e-27	359	1	0	0
T_tenax_NG.00g037430	surface antigen BspA-like	4e-27	1273	0	0	0
T_tenax_NG.00g129140	surface antigen BspA-like	5e-27	963	0	0	0
T_tenax_NG.00g008820	surface antigen BspA-like	1e-26	1186	0	Y	0
T_tenax_00g090410	leucine Rich Repeat domain protein	1e-26	461	0	0	0
T_tenax_NG.00g116150	surface antigen BspA-like	1e-26	381	0	0	0
T_tenax_NG.00g070160	surface antigen BspA-like	4e-26	938	0	0	0
T_tenax_NG.00g099100	Surface antigen BspA-like	6e-26	881	0	0	0
T_tenax_NG.00g189750	Surface antigen BspA-like	7.37e-26	706	0	0	1
T_tenax_NG.00g069710	surface antigen BspA-like	9e-26	311	0	0	0
T_tenax_NG.00g025820	surface antigen BspA-like	1e-25	907	0	0	1
T_tenax_NG.00g098960	surface antigen BspA-like	1e-25	814	0	0	0
T_tenax_NG.00g057810	Adaptin N terminal region family protein	2.2e-25	1468	1	0	0
T_tenax_NG.00g080530	surface antigen BspA-like	5e-25	696	0	0	1
T_tenax_NG.00g061340	Surface antigen BspA-like	6e-25	799	0	0	0
T_tenax_NG.00g167380	surface antigen BspA-like	1e-24	1769	0	0	1
T_tenax_NG.00g073980	surface antigen BspA-like	1e-24	696	0	0	0
T_tenax_NG.00g165120	surface antigen BspA-like	2e-24	539	1	Y	1
T_tenax_NG.00g129830	surface antigen BspA-like	3e-24	565	0	0	0
T_tenax_NG.00g031680	surface antigen BspA-like	6e-24	813	0	0	0
T_tenax_NG.00g027940	surface antigen BspA-like	7e-24	635	0	0	0
T_tenax_NG.00g016210	Surface antigen BspA-like	2e-23	722	0	Y	0
T_tenax_NG.00g067280	surface antigen BspA-like	6e-23	999	1	0	0
T_tenax_NG.00g139300	surface antigen BspA-like	6e-23	873	0	0	1
T_tenax_NG.00g033500	hypothetical protein	9e-23	1132	0	0	0
T_tenax_NG.00g166750	surface antigen BspA-like	1e-22	605	1	Y	1
T_tenax_NG.00g080160	hypothetical protein	1.66e-22	1526	0	Y	0
T_tenax_NG.00g029990	surface antigen BspA-like	2e-22	1108	0	0	1
T_tenax_NG.00g172890	surface antigen BspA-like	2e-22	827	0	0	0
T_tenax_NG.00g089830	surface antigen BspA-like	3e-22	1161	0	Y	0
T_tenax_NG.00g044580	surface antigen BspA-like	6e-22	734	0	Y	0
T_tenax_NG.00g058820	hypothetical protein	7.46e-22	341	1	0	0
T_tenax_NG.00g024990	hypothetical protein	8e-22	602	0	0	0
T_tenax_NG.00g028340	hypothetical protein	2e-21	933	1	0	0
T_tenax_NG.00g128290	surface antigen BspA-like	2e-21	584	0	0	0
T_tenax_NG.00g090510	surface antigen BspA-like	3e-21	781	0	Y	0
T_tenax_NG.00g160430	hypothetical protein	4.43e-21	1228	0	0	0
T_tenax_NG.00g004680	surface antigen BspA-like	5e-21	835	0	Y	0
T_tenax_NG.00g100080	surface antigen BspA-like	8e-21	1044	0	Y	0
T_tenax_NG.00g139520	surface antigen BspA-like	8e-21	667	0	0	0
T_tenax_NG.00g101830	surface antigen BspA-like	9e-21	500	0	0	0
T_tenax_NG.00g124760	surface antigen BspA-like	9e-21	204	0	0	0
T_tenax_NG.00g165740	surface antigen BspA-like	1e-20	558	0	0	0
T_tenax_NG.00g117070	Surface antigen BspA-like	1.39e-20	675	0	Y	0
T_tenax_NG.00g046610	surface antigen BspA-like	2e-20	273	0	0	0
T_tenax_00g074150	surface antigen BspA-like	3e-20	578	0	0	0
T_tenax_NG.00g146680	surface antigen BspA-like	3e-20	353	0	0	0
T_tenax_NG.00g073540	surface antigen BspA-like	4e-20	644	0	Y	0
T_tenax_NG.00g008550	surface antigen BspA-like	5e-20	1660	0	0	1
T_tenax_NG.00g095930	surface antigen BspA-like	5e-20	503	0	0	0
T_tenax_NG.00g049820	surface antigen BspA-like	6e-20	445	0	0	0
T_tenax_00g157340	hypothetical protein	6e-20	259	0	0	0
T_tenax_00g169340	hypothetical protein	1e-19	425	0	0	0
T_tenax_NG.00g024370	hypothetical protein	2e-19	156	0	0	0
T_tenax_NG.00g023670	Cilia- and flagella-associated protein 43	2.46e-19	1724	0	0	0
T_tenax_NG.00g168840	surface antigen BspA-like	3e-19	479	0	0	0
T_tenax_NG.00g006460	surface antigen BspA-like	5e-19	754	0	0	1
T_tenax_NG.00g018010	hypothetical protein	5e-19	409	0	0	0
T_tenax_NG.00g103320	hypothetical protein	1.23e-18	1048	0	0	0
T_tenax_NG.00g108370	surface antigen BspA-like	2e-18	783	0	0	0
T_tenax_NG.00g049760	surface antigen BspA-like	2e-18	731	0	0	1
T_tenax_NG.00g057940	hypothetical protein	2.28e-18	981	1	0	0
T_tenax_NG.00g174380	Nucleoporin GLE1	3e-18	1537	1	0	0
T_tenax_NG.00g188020	XRN 5'-3' exonuclease N-terminus family protein	3e-18	1365	1	0	0
T_tenax_NG.00g184360	surface antigen BspA-like	3e-18	586	0	0	0
T_tenax_NG.00g010220	surface antigen BspA-like	3e-18	522	1	0	0
T_tenax_NG.00g103880	surface antigen BspA-like	4e-18	791	0	Y	0
T_tenax_NG.00g145290	Surface antigen BspA-like	4.61e-18	356	0	Y	0
T_tenax_NG.00g006850	Ubiquitinyl hydrolase 1	5e-18	1277	0	0	0
T_tenax_NG.00g112860	surface antigen BspA-like	5e-18	685	1	0	0
T_tenax_NG.00g005410	surface antigen Bsp	5.07e-18	318	0	0	0
T_tenax_NG.00g095720	surface antigen BspA-like	7e-18	481	0	0	0
T_tenax_NG.00g039650	hypothetical protein	7e-18	311	0	Y	0
T_tenax_00g128490	surface antigen BspA-like Surface antigen BspA-like	8e-18	625	0	0	0
T_tenax_NG.00g023250	surface antigen BspA-like	1e-17	1590	0	0	1
T_tenax_NG.00g126520	surface antigen BspA-like	1e-17	896	0	Y	0
T_tenax_NG.00g012330	hypothetical protein	1e-17	846	0	Y	0
T_tenax_NG.00g082820	surface antigen BspA-like	1e-17	688	1	0	0
T_tenax_NG.00g128990	surface antigen BspA-like	2e-17	2627	1	0	0
T_tenax_NG.00g035930	surface antigen BspA-like	2e-17	1683	1	0	0
T_tenax_NG.00g025660	surface antigen BspA-like	2e-17	402	0	0	0
T_tenax_NG.00g132070	Non-specific serine/threonine protein kinase	2.31e-17	3443	0	0	1
T_tenax_NG.00g138020	surface antigen BspA-like	3e-17	635	1	0	0
T_tenax_NG.00g135110	surface antigen BspA-like	4e-17	278	0	0	0
T_tenax_NG.00g112040	surface antigen BspA-like	4e-17	227	0	0	0
T_tenax_NG.00g134520	ABC transporter family protein	5.57e-17	990	1	0	0
T_tenax_NG.00g049370	hypothetical protein	6.04e-17	1651	1	0	0
T_tenax_NG.00g030000	surface antigen BspA-like	9e-17	796	0	0	1
T_tenax_NG.00g052520	surface antigen BspA-like	1e-16	671	0	0	0
T_tenax_NG.00g033490	surface antigen BspA-like	1e-16	130	0	0	0
T_tenax_NG.00g136180	surface antigen BspA-like	2e-16	714	0	0	1
T_tenax_NG.00g005130	surface antigen BspA-like	2e-16	472	1	0	0
T_tenax_NG.00g079550	acetylpolyamine aminohydrolase	2.87e-16	1059	1	0	0
T_tenax_NG.00g012920	surface antigen BspA-like	3e-16	615	0	0	1
T_tenax_NG.00g023900	surface antigen BspA-like	4e-16	733	0	0	0
T_tenax_NG.00g092250	surface antigen BspA-like	4e-16	361	0	0	0
T_tenax_NG.00g081810	Beige/BEACH domain containing protein	4.9e-16	3074	0	0	1
T_tenax_NG.00g159530	Sulfatase family protein	5e-16	1098	0	0	0
T_tenax_NG.00g013680	hypothetical protein	2e-15	456	0	0	0
T_tenax_NG.00g186180	surface antigen BspA-like	4e-15	173	0	0	0
T_tenax_NG.00g076710	hypothetical protein	6.01e-15	202	0	0	0
T_tenax_NG.00g017900	surface antigen BspA-like	1e-14	466	0	Y	0
T_tenax_NG.00g030010	surface antigen BspA-like	1e-14	443	0	0	0
T_tenax_NG.00g031690	hypothetical protein	1e-14	331	0	0	0
T_tenax_NG.00g175790	surface antigen BspA-like	1e-14	182	0	0	0
T_tenax_NG.00g009550	surface antigen BspA-like	2e-14	709	0	0	1
T_tenax_NG.00g058030	surface antigen BspA-like	2e-14	413	0	0	0
T_tenax_NG.00g127190	surface antigen BspA-like	3e-14	751	1	0	0
T_tenax_NG.00g070610	C2 domain containing protein, partial	3.09e-14	755	0	0	0
T_tenax_NG.00g027860	hypothetical protein	4e-14	165	0	0	0
T_tenax_NG.00g147930	surface antigen BspA-like	5e-14	463	0	0	0
T_tenax_NG.00g102620	surface antigen BspA-like	5e-14	237	0	0	0
T_tenax_NG.00g189050	surface antigen BspA-like	7e-14	578	0	0	0
T_tenax_NG.00g049640	surface antigen BspA-like	7e-14	562	0	Y	0
T_tenax_NG.00g048920	surface antigen BspA-like	8e-14	610	0	0	0
T_tenax_NG.00g076510	Myb-like DNA-binding domain containing protein	1.06e-13	275	0	0	0
T_tenax_NG.00g150960	surface antigen BspA-like	2e-13	324	0	0	0
T_tenax_00g045530	surface antigen Bsp	2e-13	273	0	0	0
T_tenax_NG.00g108930	surface antigen BspA-like	2e-13	271	0	0	0
T_tenax_NG.00g012510	surface antigen BspA-like	2e-13	202	1	0	0
T_tenax_00g062610	surface antigen BspA-like	5e-13	421	0	Y	0
T_tenax_NG.00g123130	surface antigen BspA-like	7e-13	372	0	0	0
T_tenax_00g065930	surface antigen BspA-like	7e-13	309	0	0	0
T_tenax_NG.00g059240	hypothetical protein	8.12e-13	156	0	0	0
T_tenax_NG.00g154330	surface antigen BspA-like	1e-12	452	0	0	0
T_tenax_NG.00g117850	choline binding protein	1.34e-12	430	0	0	0
T_tenax_NG.00g139500	hypothetical protein	1.98e-12	269	0	0	0
T_tenax_NG.00g042740	surface antigen BspA-like	2e-12	189	0	0	0
T_tenax_NG.00g144350	Beige/BEACH domain containing protein	2.53e-12	2817	0	0	0
T_tenax_NG.00g097650	hypothetical protein	3.87e-12	1223	1	0	0
T_tenax_NG.00g161600	Surface antigen BspA-like	4.22e-12	381	0	Y	0
T_tenax_NG.00g111590	surface antigen BspA-like	1e-11	373	0	0	0
T_tenax_NG.00g066990	surface antigen BspA-like	1e-11	352	0	Y	0
T_tenax_NG.00g159320	surface antigen BspA-like	1e-11	108	0	0	0
T_tenax_NG.00g099190	hypothetical protein	1.04e-11	346	0	0	0
T_tenax_NG.00g190520	TRP domain-containing protein	2e-11	1005	1	0	0
T_tenax_NG.00g137330	surface antigen BspA-like	2e-11	258	0	0	0
T_tenax_NG.00g050070	surface antigen BspA-like	2e-11	212	0	0	0
T_tenax_NG.00g145310	surface antigen BspA-like	4e-11	254	0	0	0
T_tenax_NG.00g000070	hypothetical protein	5e-11	698	1	0	0
T_tenax_NG.00g082550	surface antigen BspA-like	1e-10	362	0	0	1
T_tenax_NG.00g046350	hypothetical protein	1.8e-10	237	0	0	0
T_tenax_NG.00g017240	hypothetical protein	2e-10	798	0	0	0
T_tenax_00g114720	hypothetical protein	3e-10	868	0	0	0
T_tenax_NG.00g082010	surface antigen BspA-like	3e-10	422	1	0	0
T_tenax_NG.00g173860	hypothetical protein	4.24e-10	300	0	0	1
T_tenax_NG.00g037570	surface antigen BspA-like	6e-10	238	0	0	0
T_tenax_NG.00g166390	surface antigen BspA-like	7e-10	160	0	0	0
T_tenax_NG.00g073040	hypothetical protein	7.21e-10	1070	1	Y	1
T_tenax_NG.00g011540	surface antigen BspA-like	8e-10	387	0	Y	0
T_tenax_NG.00g077890	surface antigen BspA-like	1e-09	160	0	0	0
T_tenax_NG.00g149980	hypothetical protein	1.47e-09	1946	1	0	0
T_tenax_NG.00g132280	surface antigen BspA-like	3e-09	320	0	Y	0
T_tenax_NG.00g021410	surface antigen BspA-like	4e-09	188	0	0	0
T_tenax_NG.00g048470	surface antigen BspA-like	6e-09	430	0	0	0
T_tenax_NG.00g079130	surface antigen BspA-like	6e-09	390	0	0	0
T_tenax_00g157330	surface antigen BspA-like	7e-09	290	0	0	0
T_tenax_NG.00g123990	hypothetical protein	2e-08	1196	0	0	0
T_tenax_NG.00g023070	surface antigen BspA-like	2e-08	211	0	0	0
T_tenax_NG.00g077040	hypothetical protein	2.66e-08	186	0	Y	0
T_tenax_NG.00g133460	Dpy-30 motif family protein	2.69e-08	867	0	0	0
T_tenax_NG.00g125120	surface antigen Bsp	3e-08	354	0	Y	0
T_tenax_NG.00g046210	surface antigen BspA-like	5e-08	430	0	0	0
T_tenax_NG.00g071530	lipoate-protein ligase	7e-08	527	0	0	0
T_tenax_NG.00g020440	surface antigen Bsp	1e-07	524	0	0	0
T_tenax_NG.00g127170	surface antigen BspA-like	2e-07	548	0	0	0
T_tenax_NG.00g105080	surface antigen BspA-like	2e-07	347	0	0	0
T_tenax_NG.00g176400	hypothetical protein	2e-07	247	0	0	0
T_tenax_NG.00g134450	surface antigen BspA-like	1e-06	274	0	0	0
T_tenax_NG.00g049840	CAMK family protein kinase	2e-06	961	1	0	0
T_tenax_NG.00g048460	hypothetical protein	2e-06	939	0	0	0
T_tenax_NG.00g046500	hypothetical protein	2e-06	279	0	Y	0
T_tenax_NG.00g185510	surface antigen BspA-like	5e-06	287	0	0	0
T_tenax_NG.00g121660	hypothetical protein EHI_018840	5.05e-06	239	0	0	0
T_tenax_NG.00g137430	surface antigen BspA-like	6e-06	475	0	0	1
T_tenax_NG.00g054600	surface antigen BspA-like	6e-06	278	0	0	0
T_tenax_NG.00g151980	hypothetical protein	6.77e-06	347	0	0	0
T_tenax_NG.00g136260	Myb-like DNA-binding domain containing protein	7.23e-06	742	0	0	0
T_tenax_NG.00g097190	surface antigen BspA-like	8e-06	142	0	0	0
T_tenax_NG.00g078440	surface antigen BspA-like	8e-06	111	0	0	0
T_tenax_NG.00g028930	hypothetical protein	9e-06	86	0	0	0
T_tenax_NG.00g144260	hypothetical protein	9.93e-06	677	0	0	1
T_tenax_NG.00g031000	Clan CA, family C40, NlpC/P60 superfamily cysteine peptidase	2e-05	562	0	0	0
T_tenax_NG.00g140020	p21 C-terminal-binding protein	2e-05	464	0	0	0
T_tenax_NG.00g081170	hypothetical protein	2e-05	129	0	0	0
T_tenax_NG.00g017480	Non-specific serine/threonine protein kinase	3e-05	2041	1	0	0
T_tenax_NG.00g037190	hypothetical protein	8e-05	600	0	0	0
T_tenax_NG.00g049670	hypothetical protein	8e-05	227	0	0	0
T_tenax_NG.00g171690	hypothetical protein	9e-05	481	0	0	0
T_tenax_NG.00g147200	hypothetical protein	0.0001	263	0	0	0
T_tenax_NG.00g119510	surface antigen BspA-like	0.0001	155	0	0	0
T_tenax_NG.00g190900	viral A-type inclusion protein	0.0002	2006	0	0	0
T_tenax_NG.00g054530	hypothetical protein	0.0002	1241	0	0	0
T_tenax_NG.00g181660	surface antigen BspA-like	0.0002	261	0	0	0
T_tenax_NG.00g133480	hypothetical protein	0.0002	207	0	0	0
T_tenax_NG.00g053660	surface antigen BspA-like	0.0002	198	0	0	0
T_tenax_NG.00g170830	surface antigen BspA-like	0.0002	144	0	0	0
T_tenax_NG.00g065650	hypothetical protein	0.000211	198	0	0	0
T_tenax_NG.00g152890	Dynein heavy chain family protein	0.0003	4214	0	0	0
T_tenax_NG.00g040630	hypothetical protein	0.0003	129	0	0	0
T_tenax_NG.00g183250	Cell surface protein (Fragment)	0.000329	132	0	0	0
T_tenax_NG.00g151520	hypothetical protein	0.0004	895	1	0	0
T_tenax_NG.00g171530	surface antigen BspA-like	0.0004	215	0	0	0
T_tenax_NG.00g135450	surface antigen BspA-like	0.0007	112	0	0	0
