# Supplementary material for: Comparative genomics between Trichomonas tenax and Trichomonas vaginalis: CAZymes and candidate virulence factors
Source: Front Microbiol. 2024 Jul 17;15:1437572. doi: 10.3389/fmicb.2024.1437572 (PMC11288935; doi:10.3389/fmicb.2024.1437572)
Supplement: Supplementary Table 6 — The annotated Pmp-like proteins for T. tenax (excel table). [file Table_6.XLSX]

## Sheet: T_tenax_candidate_Pmps
Locus_tag	Annotation	Protein length	PHOBIUS TMD	PHOBIUS SP	PHOBIUS Toplogy	TMHMM TMD	TMHMM Topology
T_tenax_NG.00g002540	polymorphic outer membrane protein	859	2	0	o346-367i379-403o	1	i313-332o
T_tenax_NG.00g046000	hypothetical protein	748	1	Y	n2-11c19/20o649-674i	0	o
T_tenax_NG.00g125140	polymorphic outer membrane protein	724	1	0	o626-651i	1	i30-52o
T_tenax_NG.00g114290	polymorphic repeat outer membrane protein, partial	664	1	Y	n4-17c25/26o578-602i	1	o59-76i
T_tenax_NG.00g069240	hypothetical protein	662	1	Y	n18-28c33/34o567-589i	2	o346-368i381-403o
T_tenax_NG.00g187860	hypothetical protein	631	1	0	o499-522i	1	o629-651i
T_tenax_NG.00g003670	hypothetical protein	628	1	0	o548-570i	1	o514-536i
T_tenax_NG.00g031250	Polymorphic repeat outer membrane protein, putative	617	1	Y	n4-12c19/20o503-528i	1	o511-533i
T_tenax_NG.00g099750	hypothetical protein	605	1	Y	n2-13c18/19o512-537i	1	o490-512i
T_tenax_NG.00g146610	polymorphic outer membrane protein	603	1	0	o512-536i	1	o456-478i
T_tenax_NG.00g109380	polymorphic outer membrane protein	602	1	0	o507-532i	1	o461-483i
T_tenax_NG.00g126130	polymorphic outer membrane protein	570	1	0	o490-513i	1	o444-466i
T_tenax_NG.00g001860	polymorphic outer membrane protein	557	1	0	o459-478i	1	o392-414i
T_tenax_NG.00g121270	polymorphic outer membrane protein	546	1	0	o461-483i	1	o342-364i
T_tenax_NG.00g055750	polymorphic repeat outer membrane protein	543	1	0	o430-453i	0	o
T_tenax_NG.00g048980	polymorphic outer membrane protein	511	1	0	o444-466i	1	o430-452i
T_tenax_NG.00g002530	polymorphic outer membrane protein	472	1	Y	n2-10c15/16o392-414i	0	o
T_tenax_00g083090	polymorphic repeat outer membrane protein, partial	452	1	0	o386-410i	1	o386-408i
T_tenax_NG.00g089740	Polymorphic outer membrane protein	360	1	0	i313-332o	1	o579-601i
T_tenax_NG.00g083970	polymorphic repeat outer membrane protein	351	0	0	i	1	o506-528i
T_tenax_NG.00g080000	Polymorphic outer membrane protein	348	0	0	i	1	o650-672i
T_tenax_NG.00g037080	polymorphic outer membrane protein	320	0	0	i	1	o548-570i
T_tenax_00g163320	polymorphic outer membrane protein	280	1	0	i30-50o	1	o567-589i
T_tenax_00g057430	polymorphic outer membrane protein	124	1	0	o60-77i	1	o513-535i
