# Supplementary material for: Comparative genomics between Trichomonas tenax and Trichomonas vaginalis: CAZymes and candidate virulence factors
Source: Front Microbiol. 2024 Jul 17;15:1437572. doi: 10.3389/fmicb.2024.1437572 (PMC11288935; doi:10.3389/fmicb.2024.1437572)
Supplement: Supplementary Table 7 — The annotated SAPLIP proteins for T. tenax (excel table). [file Table_7.XLSX]

## Sheet: Sheet1
Locus_tag	Annotation	Protein length	PHOBIUS TMD	PHOBIUS SP	PHOBIUS Toplogy	TMHMM TMD	TMHMM Topology
T_tenax_NG.00g089280	surfactant B protein	439	0	Y	n2-7c11/12o	0
T_tenax_NG.00g051770	surfactant B protein	372	0	0	i	0
T_tenax_NG.00g112730	Saposin B-type domain-containing protein	195	0	0	i	0	o
T_tenax_NG.00g153490	hypothetical protein	189	0	0	i	0	o
T_tenax_NG.00g122580	surfactant B protein	159	0	Y	n2-11c16/17o	0
T_tenax_NG.00g049960	surfactant B protein	140	0	Y	n2-10c14/15o	0
T_tenax_NG.00g019600	Saposin-like type B, region 1 family protein	133	0	Y	n2-12c16/17o	0	o
T_tenax_NG.00g187060	surfactant B protein	131	0	Y	n2-9c13/14o	0
T_tenax_NG.00g004230	surfactant B protein	117	0	Y	n2-10c15/16o	0
T_tenax_NG.00g091010	surfactant B protein	104	0	Y	n2-13c18/19o	0
