# Supplementary material for: Comparative genomics between Trichomonas tenax and Trichomonas vaginalis: CAZymes and candidate virulence factors
Source: Front Microbiol. 2024 Jul 17;15:1437572. doi: 10.3389/fmicb.2024.1437572 (PMC11288935; doi:10.3389/fmicb.2024.1437572)
Supplement: Supplementary Table 8 — The annotated ESCRT subunits for complex I-IV for T. tenax (excel table). [file Table_8.XLSX]

## Sheet: Sheet1
ESCRT Complex	ESCRT Protein Annotation*	TV_2007 Refseq	TV_2022 Genbank Accessions	TV_2022 TVAGG3 Locus Tag	T. tenax top blast hit Locus tag	Comment
ESCRT-I	Vps23	XP_001581329.1	EAY20343.1, KAI5530666.1	TVAGG3_0341380	T_tenax_NG.00g123730
	Vps28	XP_001328962.1	EAY16739.1, KAI5543180.1	TVAGG3_0080030	T_tenax_NG.00g014420
ESCRT-II	Vps22	XP_001305137.1	EAX92207.1, KAI5543993.1	TVAGG3_0093430	T_tenax_NG.00g104800
	Vps25	XP_001323916.1	EAY11693.1, KAI5488871.1	TVAGG3_0975180	T_tenax_NG.00g092350
	Vps36	XP_001315002.1	EAY02779.1, KAI5500613.1	TVAGG3_0860180	T_tenax_NG.00g179830
	Vps25	XP_001582772.1	EAY21786.1, KAI5522367.1	TVAGG3_0578120	T_tenax_NG.00g190510
ESCRT-III	Vps2	XP_001319206.1	EAY06983.1, KAI5488837.1	TVAGG3_0974560	T_tenax_NG.00g122700	Only one copy in T. tenax annotation
	Vps2	XP_001315023.1	EAY02800.1, KAI5537566.1	TVAGG3_0442520	T_tenax_NG.00g122700
	Vps2	XP_001296702.1	EAX83772.1, KAI5504558.1	TVAGG3_0631540	T_tenax_NG.00g122700
	Vps24	XP_001316657.1	EAY04434.1, KAI5502204.1	TVAGG3_0883230	T_tenax_NG.00g170660
	Vps20	XP_001326293.1	EAY14070.1, KAI5519489.1	TVAGG3_0535870	T_tenax_NG.00g163750
	Vps20	XP_001321606.1	EAY09383.1, KAI5501678.1	TVAGG3_0875850	T_tenax_NG.00g052900	Only one copy in T. tenax annotation
	Vps20	XP_001319961.1	EAY07738.1, KAI5552581.1	TVAGG3_0230330	T_tenax_NG.00g052900
	Vps32A	XP_001308534.1	EAX95604.1, KAI5511926.1	TVAGG3_0741700	T_tenax_NG.00g002360
	CHMP7	XP_001308632.1	EAX95702.1, KAI5491195.1	TVAGG3_1006880	T_tenax_NG.00g043670
	CHMP7	XP_001302889.1	EAX89959.1, KAI5523682.1	TVAGG3_0597200	T_tenax_NG.00g148390
ESCRT-IV	Vps4	XP_001313396.1	EAY00467.1, KAI5494860.1	TVAGG3_0778060	T_tenax_NG.00g044210
	Vps46	XP_001300089.1	EAX87159.1, KAI5512083.1	TVAGG3_0744680	T_tenax_NG.00g181010
	Vps60	XP_001318183.1	EAY05960.1, KAI5511989.1	TVAGG3_0742640	T_tenax_NG.00g169090	Only one copy in T. tenax annotation
	Vps60	XP_001300338.1	EAX87408.1, KAI5551349.1	TVAGG3_0212720	T_tenax_NG.00g169090
*Leung, K. F., Dacks, J. B., & Field, M. C. (2008). Evolution of the multivesicular body ESCRT machinery; retention across the eukaryotic lineage. Traffic, 9(10), 1698-1716.
